# Supplementary material for: Equitable access to COVID-19 vaccines makes a life-saving difference to all countries
Source: Nat Hum Behav. 2022 Jan 31;6(2):207–16. doi: 10.1038/s41562-022-01289-8 (PMC8873023; doi:10.1038/s41562-022-01289-8)
Supplement: Source Data Fig. 2 — Statistical source data. [file 41562_2022_1289_MOESM4_ESM.xlsx]

## Sheet: Note
column name explanation
1eqH_frac refers to 1(prioritization criterion code)eq(equity/inequity code)H(income level code)_frac(indicator code)
prioritization criterion code
1 refers to Population size based
6 refers to Prevalence based
7 refers to Mortality rate based
4 refers to Incidence based
equity/inequity code
eq refers to equitable
ineq+chi refers to inequitable with specific value of chi
income level code
H refers to HICs
L refers to LMICs
indicator code
_frac refers to prevalence
_D_frac refers to cumulative mortality rate
Each column contains all data to generate the corresponding line plot

## Sheet: Line plot
1eqH_frac	1eqL_frac	1eqH_D_frac	1eqL_D_frac	1ineq0.8H_frac	1ineq0.8L_frac	1ineq0.8H_D_frac	1ineq0.8L_D_frac	1ineq0.9H_frac	1ineq0.9L_frac	1ineq0.9H_D_frac	1ineq0.9L_D_frac	6eqH_frac	6eqL_frac	6eqH_D_frac	6eqL_D_frac	6ineq0.8H_frac	6ineq0.8L_frac	6ineq0.8H_D_frac	6ineq0.8L_D_frac	6ineq0.9H_frac	6ineq0.9L_frac	6ineq0.9H_D_frac	6ineq0.9L_D_frac	7eqH_frac	7eqL_frac	7eqH_D_frac	7eqL_D_frac	7ineq0.8H_frac	7ineq0.8L_frac	7ineq0.8H_D_frac	7ineq0.8L_D_frac	7ineq0.9H_frac	7ineq0.9L_frac	7ineq0.9H_D_frac	7ineq0.9L_D_frac	4eqH_frac	4eqL_frac	4eqH_D_frac	4eqL_D_frac	4ineq0.8H_frac	4ineq0.8L_frac	4ineq0.8H_D_frac	4ineq0.8L_D_frac	4ineq0.9H_frac	4ineq0.9L_frac	4ineq0.9H_D_frac	4ineq0.9L_D_frac
0.0020973	0.00288937	0.000761975	0.00168666	0.0020973	0.00288937	0.000761975	0.00168666	0.0020973	0.00288937	0.000761975	0.00168666	0.0020973	0.00288937	0.000761975	0.00168666	0.0020973	0.00288937	0.000761975	0.00168666	0.0020973	0.00288937	0.000761975	0.00168666	0.0020973	0.00288937	0.000761975	0.00168666	0.0020973	0.00288937	0.000761975	0.00168666	0.0020973	0.00288937	0.000761975	0.00168666	0.0020973	0.00288937	0.000761975	0.00168666	0.0020973	0.00288937	0.000761975	0.00168666	0.0020973	0.00288937	0.000761975	0.00168666
0.00173323	0.00243707	0.000776634	0.00169349	0.00173323	0.00243707	0.000776634	0.00169349	0.00173323	0.00243707	0.000776634	0.00169349	0.00173323	0.00243707	0.000776634	0.00169349	0.00173323	0.00243707	0.000776634	0.00169349	0.00173323	0.00243707	0.000776634	0.00169349	0.00173323	0.00243707	0.000776634	0.00169349	0.00173323	0.00243707	0.000776634	0.00169349	0.00173323	0.00243707	0.000776634	0.00169349	0.00173323	0.00243707	0.000776634	0.00169349	0.00173323	0.00243707	0.000776634	0.00169349	0.00173323	0.00243707	0.000776634	0.00169349
0.00149128	0.00214471	0.000788706	0.00169924	0.00149118	0.00214477	0.000788706	0.00169924	0.00149116	0.00214479	0.000788706	0.00169924	0.0014912	0.00214457	0.000788706	0.00169924	0.00149108	0.00214469	0.000788706	0.00169924	0.00149106	0.00214474	0.000788706	0.00169924	0.0014912	0.00214457	0.000788706	0.00169924	0.0014911	0.00214473	0.000788706	0.00169924	0.00149109	0.00214477	0.000788706	0.00169924	0.00149121	0.00214464	0.000788706	0.00169924	0.00149112	0.00214474	0.000788706	0.00169924	0.0014911	0.00214477	0.000788706	0.00169924
0.00131746	0.00195105	0.000799032	0.00170429	0.00131719	0.00195125	0.000799031	0.00170429	0.00131712	0.0019513	0.000799031	0.00170429	0.0013173	0.00195058	0.000799031	0.00170429	0.00131696	0.00195098	0.00079903	0.00170429	0.0013169	0.00195115	0.00079903	0.00170429	0.00131732	0.00195058	0.000799031	0.00170429	0.00131707	0.00195111	0.00079903	0.00170429	0.00131703	0.00195123	0.00079903	0.00170429	0.00131733	0.00195081	0.000799031	0.00170429	0.0013171	0.00195116	0.00079903	0.00170429	0.00131707	0.00195125	0.00079903	0.00170429
0.00118887	0.00181874	0.000808086	0.00170886	0.00118831	0.00181917	0.000808083	0.00170886	0.00118819	0.00181927	0.000808082	0.00170886	0.00118858	0.00181776	0.000808084	0.00170886	0.00118793	0.00181859	0.00080808	0.00170886	0.0011878	0.00181895	0.00080808	0.00170886	0.00118865	0.00181777	0.000808084	0.00170886	0.00118817	0.00181888	0.000808081	0.00170886	0.00118809	0.00181912	0.000808081	0.00170886	0.00118866	0.00181825	0.000808084	0.00170886	0.00118823	0.00181897	0.000808082	0.00170886	0.00118816	0.00181916	0.000808081	0.00170886
0.0010902	0.00172469	0.000816188	0.00171311	0.0010893	0.00172542	0.000816181	0.00171311	0.00108909	0.00172559	0.000816179	0.00171311	0.00108978	0.00172302	0.000816185	0.0017131	0.00108871	0.00172444	0.000816175	0.0017131	0.00108851	0.00172504	0.000816173	0.00171311	0.00108991	0.00172305	0.000816185	0.0017131	0.00108913	0.00172492	0.000816178	0.00171311	0.001089	0.00172534	0.000816176	0.00171311	0.00108992	0.00172386	0.000816186	0.0017131	0.00108921	0.00172509	0.000816179	0.00171311	0.0010891	0.00172541	0.000816178	0.00171311
0.00101191	0.0016546	0.000823557	0.00171712	0.00101058	0.00165571	0.000823542	0.00171712	0.00101027	0.00165597	0.000823538	0.00171712	0.00101129	0.00165207	0.00082355	0.00171711	0.00100972	0.00165423	0.000823532	0.00171712	0.00100943	0.00165514	0.000823528	0.00171712	0.00101151	0.00165213	0.000823551	0.00171711	0.00101037	0.00165496	0.000823537	0.00171712	0.00101018	0.00165558	0.000823535	0.00171712	0.00101151	0.00165335	0.000823552	0.00171711	0.00101047	0.00165521	0.00082354	0.00171712	0.00101029	0.0016557	0.000823538	0.00171712
0.000947404	0.00159962	0.000830343	0.00172095	0.000945586	0.00160118	0.000830317	0.00172096	0.000945165	0.00160153	0.000830311	0.00172096	0.000946569	0.00159607	0.000830332	0.00172094	0.000944423	0.00159909	0.0008303	0.00172095	0.000944021	0.00160038	0.000830294	0.00172096	0.000946872	0.00159618	0.000830334	0.00172094	0.000945303	0.00160012	0.00083031	0.00172095	0.000945037	0.001601	0.000830306	0.00172096	0.000946864	0.00159786	0.000830336	0.00172094	0.000945437	0.00160047	0.000830314	0.00172096	0.00094519	0.00160116	0.00083031	0.00172096
0.000892696	0.00155426	0.000836652	0.00172465	0.000890343	0.00155632	0.000836611	0.00172466	0.000889798	0.00155679	0.000836601	0.00172466	0.000891602	0.00154954	0.000836636	0.00172462	0.000889121	0.00155356	0.000836585	0.00172465	0.000888593	0.00155526	0.000836576	0.00172466	0.000892316	0.00154971	0.00083664	0.00172462	0.00089026	0.00155492	0.000836602	0.00172465	0.000889908	0.00155609	0.000836595	0.00172466	0.000891979	0.00155191	0.000836641	0.00172463	0.00089042	0.00155538	0.000836607	0.00172466	0.000890091	0.0015563	0.000836602	0.00172466
0.000844856	0.00151509	0.000842561	0.00172823	0.00084193	0.00151772	0.0008425	0.00172825	0.000841252	0.00151833	0.000842486	0.00172825	0.000843481	0.00150914	0.000842537	0.00172819	0.000840473	0.0015142	0.000842465	0.00172822	0.00083981	0.00151637	0.000842451	0.00172824	0.000844482	0.00150932	0.000842545	0.00172819	0.000841884	0.00151595	0.000842489	0.00172823	0.000841436	0.00151743	0.00084248	0.00172824	0.000843941	0.0015121	0.000842545	0.00172821	0.00084208	0.00151653	0.000842497	0.00172824	0.000841661	0.0015177	0.000842489	0.00172824
0.000802247	0.00148	0.000848125	0.00173171	0.000798712	0.00148327	0.00084804	0.00173173	0.000797894	0.00148403	0.00084802	0.00173174	0.000800551	0.00147267	0.000848091	0.00173165	0.000797142	0.00147891	0.000847993	0.0017317	0.000796334	0.0014816	0.000847973	0.00173172	0.000802032	0.00147291	0.000848105	0.00173165	0.000798838	0.00148109	0.000848027	0.00173171	0.000798465	0.00148292	0.000848014	0.00173173	0.000801092	0.0014763	0.000848103	0.00173168	0.000799065	0.00148179	0.000848038	0.00173172	0.000798547	0.00148325	0.000848026	0.00173173
0.000763479	0.00144768	0.000853387	0.0017351	0.000759311	0.00145164	0.000853272	0.00173513	0.000758346	0.00145256	0.000853245	0.00173514	0.000761445	0.00143891	0.000853341	0.00173502	0.000757424	0.00144639	0.000853212	0.00173509	0.000756465	0.00144965	0.000853185	0.00173511	0.000763241	0.00143918	0.000853364	0.00173502	0.000759575	0.001449	0.000853258	0.00173511	0.000759023	0.00145121	0.000853241	0.00173513	0.000762324	0.00144321	0.000853357	0.00173506	0.000759678	0.00144987	0.000853273	0.00173511	0.000759222	0.00145163	0.000853256	0.00173513
0.000727905	0.00141729	0.000858377	0.0017384	0.000723081	0.001422	0.000858229	0.00173845	0.000721964	0.00142309	0.000858194	0.00173846	0.000725498	0.00140694	0.000858318	0.00173831	0.000720954	0.00141578	0.000858152	0.00173839	0.000719838	0.00141965	0.000858118	0.00173843	0.000727749	0.0014073	0.000858351	0.0017383	0.000723496	0.00141888	0.000858213	0.00173842	0.000722925	0.0014215	0.000858191	0.00173844	0.000726604	0.00141201	0.00085834	0.00173835	0.000723536	0.00141991	0.000858231	0.00173843	0.000723063	0.00142199	0.00085821	0.00173845
0.000694792	0.00138832	0.000863124	0.00174164	0.000689298	0.00139383	0.000862935	0.00174169	0.000688027	0.00139511	0.000862892	0.00174171	0.000692229	0.00137634	0.000863048	0.00174151	0.000686737	0.0013866	0.000862841	0.00174162	0.000685462	0.00139111	0.000862797	0.00174166	0.000694537	0.00137678	0.000863094	0.0017415	0.000689756	0.00139021	0.000862919	0.00174165	0.00068896	0.00139325	0.00086289	0.00174168	0.000693492	0.00138218	0.000863077	0.00174156	0.000689798	0.0013914	0.00086294	0.00174166	0.00068926	0.00139384	0.000862914	0.00174169
0.000663916	0.00136044	0.000867646	0.00174479	0.000657738	0.0013668	0.000867413	0.00174486	0.00065631	0.00136827	0.000867359	0.00174488	0.000661075	0.0013467	0.000867553	0.00174463	0.000654804	0.0013585	0.000867296	0.00174477	0.000653365	0.00136368	0.000867242	0.00174483	0.000663645	0.00134728	0.000867612	0.00174462	0.000658203	0.00136265	0.000867394	0.00174481	0.000657341	0.00136615	0.000867358	0.00174485	0.000662442	0.00135338	0.000867591	0.0017447	0.000658273	0.00136401	0.00086742	0.00174483	0.000657631	0.00136683	0.000867388	0.00174486
0.000634825	0.00133344	0.000871962	0.00174788	0.00062796	0.0013407	0.000871678	0.00174797	0.000626374	0.00134239	0.000871613	0.00174799	0.000631952	0.00131791	0.00087185	0.00174768	0.000624586	0.00133129	0.000871537	0.00174785	0.000622984	0.00133718	0.000871471	0.00174792	0.000634477	0.00131862	0.000871923	0.00174767	0.000628416	0.001336	0.000871656	0.0017479	0.000627307	0.00133998	0.000871612	0.00174795	0.000633399	0.00132545	0.000871897	0.00174776	0.000628553	0.00133755	0.000871687	0.00174792	0.000627791	0.00134075	0.000871648	0.00174796
0.000607478	0.0013072	0.000876086	0.0017509	0.000599919	0.0013154	0.000875747	0.001751	0.000598175	0.00131731	0.000875668	0.00175103	0.000604382	0.00128978	0.000875954	0.00175066	0.000596118	0.00130484	0.000875577	0.00175086	0.000594349	0.00131146	0.000875497	0.00175095	0.000607082	0.00129068	0.000876041	0.00175064	0.000600274	0.00131014	0.000875719	0.00175092	0.000599072	0.0013146	0.000875665	0.00175099	0.00060588	0.00129823	0.000876011	0.00175076	0.000600487	0.00131185	0.000875756	0.00175095	0.000599584	0.00131547	0.000875709	0.001751
0.000581549	0.00128162	0.000880031	0.00175385	0.000573301	0.00129081	0.000879631	0.00175398	0.000571399	0.00129295	0.000879538	0.00175401	0.000578409	0.00126228	0.000879878	0.00175356	0.000568988	0.00127907	0.000879428	0.00175381	0.000567052	0.00128643	0.000879334	0.00175391	0.000581003	0.00126339	0.000879979	0.00175355	0.000573498	0.00128495	0.000879596	0.00175388	0.000572039	0.00128992	0.000879531	0.00175396	0.00057995	0.00127163	0.000879944	0.00175368	0.00057382	0.00128683	0.00087964	0.00175391	0.000572773	0.00129088	0.000879584	0.00175398
0.000556993	0.00125665	0.000883808	0.00175674	0.000548141	0.00126687	0.000883341	0.00175689	0.000546081	0.00126924	0.000883234	0.00175693	0.000553685	0.00123533	0.000883633	0.0017564	0.00054332	0.00125391	0.000883102	0.00175669	0.000541213	0.00126204	0.000882992	0.00175681	0.000556288	0.00123672	0.000883748	0.00175638	0.000548072	0.00126037	0.000883298	0.00175678	0.000546505	0.00126587	0.000883219	0.00175687	0.000555263	0.00124557	0.00088371	0.00175654	0.000548505	0.00126239	0.00088335	0.00175681	0.0005473	0.00126691	0.000883283	0.00175689
0.000533661	0.00123225	0.000887428	0.00175957	0.00052418	0.00124352	0.000886889	0.00175975	0.000521966	0.00124615	0.000886765	0.00175979	0.000530397	0.00120894	0.00088723	0.00175917	0.000518862	0.00122935	0.000886609	0.00175951	0.000516585	0.00123825	0.000886481	0.00175966	0.000532774	0.00121065	0.000887358	0.00175915	0.000523875	0.00123636	0.000886833	0.00175961	0.00052205	0.0012424	0.000886741	0.00175972	0.000532007	0.00122002	0.000887316	0.00175933	0.000524446	0.0012385	0.000886894	0.00175965	0.000523083	0.00124352	0.000886816	0.00175974
0.000511533	0.00120838	0.000890898	0.00176233	0.00050141	0.00122075	0.000890283	0.00176254	0.000499124	0.00122363	0.000890141	0.00176259	0.000508054	0.00118305	0.000890676	0.00176187	0.000495631	0.00120535	0.000889958	0.00176227	0.000493184	0.00121502	0.000889811	0.00176244	0.000510401	0.00118518	0.000890816	0.00176185	0.000500721	0.0012129	0.000890211	0.00176238	0.000498784	0.00121948	0.000890103	0.00176251	0.00050977	0.00119501	0.000890773	0.00176206	0.0005015	0.00121512	0.000890283	0.00176243	0.00049997	0.00122067	0.000890192	0.00176253
0.00049048	0.00118503	0.000894228	0.00176504	0.000479716	0.00119853	0.000893531	0.00176528	0.000477329	0.00120167	0.00089337	0.00176534	0.00048697	0.00115804	0.000893981	0.00176452	0.000473431	0.00118225	0.000893156	0.00176497	0.000470817	0.00119234	0.00089299	0.00176516	0.000489056	0.00116027	0.000894131	0.00176449	0.000478654	0.00118994	0.000893439	0.0017651	0.000476464	0.00119709	0.000893314	0.00176525	0.000488756	0.0011708	0.000894088	0.00176473	0.000479626	0.00119223	0.000893524	0.00176516	0.000477932	0.00119834	0.000893418	0.00176527
0.000470497	0.00116218	0.000897425	0.00176769	0.000459094	0.00117684	0.000896641	0.00176797	0.000456588	0.00118025	0.00089646	0.00176804	0.000466734	0.00113364	0.000897152	0.0017671	0.00045233	0.00115954	0.000896212	0.00176761	0.000449551	0.00117019	0.000896025	0.00176783	0.00046873	0.00113651	0.000897311	0.00176707	0.000457534	0.00116749	0.000896525	0.00176776	0.000455235	0.00117521	0.000896381	0.00176793	0.000468645	0.00114698	0.00089727	0.00176734	0.000458741	0.0011698	0.000896623	0.00176782	0.000456876	0.00117651	0.000896502	0.00176796
0.000451467	0.00113981	0.000900496	0.00177028	0.000439437	0.00115565	0.00089962	0.0017706	0.000436803	0.00115934	0.000899419	0.00177068	0.000447617	0.00110986	0.000900195	0.00176961	0.000432131	0.00113757	0.000899133	0.0017702	0.000429191	0.00114856	0.000898923	0.00177045	0.000449304	0.00111304	0.000900361	0.00176959	0.000437403	0.00114552	0.000899475	0.00177036	0.00043486	0.00115382	0.000899311	0.00177055	0.000449602	0.00112376	0.000900324	0.00176989	0.00043881	0.00114784	0.000899589	0.00177043	0.000436778	0.00115517	0.000899451	0.00177059
0.000433393	0.00111792	0.000903447	0.00177282	0.000420747	0.00113496	0.000902475	0.00177318	0.000417981	0.00113894	0.000902252	0.00177327	0.00042924	0.00108654	0.000903118	0.00177208	0.000412906	0.00111592	0.000901924	0.00177274	0.000409806	0.00112743	0.00090169	0.00177301	0.000430774	0.00109046	0.000903288	0.00177205	0.00041811	0.00112402	0.000902296	0.00177291	0.000415461	0.00113292	0.000902111	0.00177312	0.000431346	0.00110109	0.000903257	0.00177238	0.000419746	0.00112633	0.000902427	0.00177299	0.00041754	0.00113429	0.000902271	0.00177316
0.000416167	0.00109648	0.000906285	0.00177531	0.000402925	0.00111475	0.000905212	0.00177571	0.000400026	0.00111902	0.000904965	0.00177581	0.000411867	0.00106377	0.000905925	0.00177448	0.000394487	0.00109493	0.000904593	0.00177522	0.000391347	0.00110679	0.000904334	0.00177552	0.000413048	0.00106808	0.000906097	0.00177446	0.000399826	0.00110298	0.000904994	0.00177541	0.000396946	0.00111248	0.000904787	0.00177564	0.000414044	0.00107887	0.000906076	0.00177482	0.000401656	0.00110527	0.000905143	0.00177549	0.000399284	0.00111389	0.000904967	0.00177569
0.000399799	0.00107549	0.000909014	0.00177774	0.000385974	0.00109501	0.000907836	0.00177819	0.000382943	0.00109957	0.000907565	0.0017783	0.000395151	0.00104139	0.000908622	0.00177683	0.000377052	0.00107426	0.000907144	0.00177765	0.000373718	0.00108664	0.000906859	0.00177798	0.000396123	0.00104647	0.000908794	0.00177681	0.000382297	0.00108241	0.000907574	0.00177785	0.000379319	0.00109251	0.000907343	0.00177812	0.000397369	0.00105707	0.000908785	0.0017772	0.00038434	0.00108464	0.000907743	0.00177795	0.000381799	0.00109393	0.000907547	0.00177817
0.000384189	0.00105493	0.000911641	0.00178013	0.000369802	0.00107572	0.000910353	0.00178062	0.000366644	0.00108059	0.000910058	0.00178074	0.000379339	0.00101951	0.000911215	0.00177912	0.000360301	0.00105419	0.000909583	0.00178003	0.000356958	0.00106695	0.000909272	0.00178039	0.000379925	0.00102505	0.000911384	0.00177911	0.000365636	0.00106227	0.000910043	0.00178025	0.000362445	0.00107299	0.000909787	0.00178054	0.000381574	0.00103565	0.000911389	0.00177953	0.000367856	0.00106444	0.000910232	0.00178035	0.000365153	0.00107441	0.000910014	0.00178059
0.000369348	0.00103481	0.00091417	0.00178246	0.000354417	0.00105688	0.000912768	0.00178301	0.000351134	0.00106205	0.000912447	0.00178314	0.000364125	0.000998064	0.000913708	0.00178137	0.000344502	0.00103444	0.000911916	0.00178236	0.000340999	0.00104774	0.000911577	0.00178275	0.000364453	0.00100441	0.000913871	0.00178135	0.000349715	0.00104264	0.000912405	0.0017826	0.000346439	0.0010539	0.000912124	0.00178291	0.000366359	0.00101468	0.000913893	0.0017818	0.000352125	0.00104497	0.000912616	0.0017827	0.000349259	0.00105533	0.000912375	0.00178297
0.000355184	0.0010151	0.000916605	0.00178474	0.000339731	0.00103847	0.000915086	0.00178535	0.00033633	0.00104395	0.000914738	0.00178549	0.00035001	0.000977677	0.000916106	0.00178356	0.000329556	0.00101527	0.000914148	0.00178464	0.000326098	0.00102898	0.000913781	0.00178507	0.000349929	0.000983937	0.00091626	0.00178355	0.000334872	0.00102342	0.000914666	0.00178489	0.000331402	0.00103524	0.000914357	0.00178524	0.000351948	0.00099404	0.000916303	0.00178403	0.000337384	0.0010258	0.000914899	0.00178501	0.000334413	0.00103667	0.000914634	0.00178531
0.000341713	0.000995802	0.000918952	0.00178698	0.000325756	0.00102049	0.000917311	0.00178765	0.00032224	0.00102628	0.000916936	0.0017878	0.000336314	0.000957456	0.000918415	0.0017857	0.000315323	0.00099641	0.000916285	0.00178688	0.000311751	0.00101067	0.000915889	0.00178734	0.000335942	0.000964157	0.000918556	0.00178569	0.000320524	0.00100466	0.000916832	0.00178714	0.000316985	0.00101703	0.000916495	0.00178753	0.000338339	0.000973812	0.000918621	0.0017862	0.00032317	0.00100723	0.000917088	0.00178727	0.000320074	0.00101843	0.000916798	0.00178759
0.000328845	0.0009769	0.000921214	0.00178917	0.000312409	0.00100291	0.000919448	0.0017899	0.000308785	0.00100901	0.000919045	0.00179007	0.000323527	0.000938064	0.000920637	0.00178779	0.000301762	0.000978133	0.00091833	0.00178907	0.000298249	0.000992784	0.000917905	0.00178956	0.000322732	0.000944598	0.000920763	0.00178779	0.000307045	0.00098655	0.000918905	0.00178935	0.000303333	0.000999211	0.000918539	0.00178976	0.000325348	0.000953936	0.000920854	0.00178833	0.000309756	0.000988908	0.000919186	0.00178948	0.000306574	0.0010006	0.000918869	0.00178984
0.000316559	0.000958389	0.000923395	0.00179131	0.000299703	0.000985728	0.000921501	0.00179211	0.000295976	0.000992155	0.000921068	0.00179229	0.000311071	0.000918742	0.000922779	0.00178983	0.000288797	0.000960181	0.000920289	0.00179122	0.00028519	0.000975328	0.000919834	0.00179175	0.000309967	0.000925652	0.000922886	0.00178984	0.000293954	0.000968774	0.000920892	0.00179151	0.000290189	0.000981813	0.000920497	0.00179196	0.000313006	0.000934442	0.000923005	0.00179041	0.000296804	0.000971117	0.000921197	0.00179165	0.00029349	0.000983178	0.000920854	0.00179204
0.00030483	0.000940257	0.000925498	0.00179341	0.000287561	0.000968938	0.000923473	0.00179427	0.000283737	0.000975687	0.000923011	0.00179448	0.000299407	0.000900387	0.000924842	0.00179183	0.000276441	0.000942822	0.000922164	0.00179332	0.000272861	0.000958485	0.000921679	0.00179389	0.000297879	0.00090693	0.000924927	0.00179185	0.000281617	0.000951523	0.000922795	0.00179363	0.000277703	0.000965058	0.000922369	0.00179411	0.000301176	0.000915292	0.000925078	0.00179244	0.000284529	0.000953574	0.000923125	0.00179378	0.000281126	0.00096614	0.000922754	0.0017942
0.000293632	0.000922498	0.000927528	0.00179547	0.000275998	0.000952529	0.000925368	0.0017964	0.000272082	0.000959603	0.000924875	0.00179662	0.000288023	0.000882113	0.000926831	0.00179378	0.000264633	0.000925758	0.00092396	0.00179539	0.000260908	0.00094197	0.000923445	0.00179599	0.000286248	0.000888775	0.000926891	0.00179381	0.000269607	0.000934568	0.000924619	0.00179571	0.000265657	0.000948598	0.000924162	0.00179623	0.000289906	0.000896515	0.000927076	0.00179443	0.000272652	0.000936526	0.000924974	0.00179587	0.00026911	0.000949487	0.000924575	0.00179632
0.000282941	0.000905101	0.000929488	0.00179748	0.000264942	0.000936487	0.000927189	0.00179849	0.00026094	0.000943889	0.000926666	0.00179873	0.000277346	0.000864563	0.000928748	0.00179569	0.000253342	0.000909215	0.00092568	0.00179741	0.000249611	0.000925973	0.000925133	0.00179805	0.000275195	0.000870859	0.00092878	0.00179573	0.000258277	0.000918078	0.000926366	0.00179774	0.000254199	0.000932663	0.000925877	0.0017983	0.00027908	0.000878069	0.000929002	0.00179637	0.000261371	0.000919725	0.000926747	0.00179791	0.00025774	0.000933206	0.000926318	0.00179839
0.000272732	0.000888059	0.00093138	0.00179946	0.000254409	0.000920807	0.000928941	0.00180054	0.000250326	0.000928537	0.000928386	0.00180079	0.00026697	0.00084703	0.000930596	0.00179756	0.00024258	0.000893437	0.000927328	0.00179939	0.000238705	0.000910261	0.000926749	0.00180008	0.000264593	0.000853466	0.000930599	0.0017976	0.000247235	0.000901864	0.000928039	0.00179974	0.000243136	0.000916975	0.000927518	0.00180033	0.000268752	0.000859992	0.00093086	0.00179826	0.000250439	0.000903388	0.000928447	0.00179992	0.000246679	0.000917295	0.000927988	0.00180043
0.000262982	0.000871363	0.000933207	0.00180139	0.000244332	0.000905475	0.000930625	0.00180255	0.000240173	0.000913537	0.000930038	0.00180283	0.000257207	0.00083012	0.000932379	0.00179938	0.000232256	0.000877942	0.000928906	0.00180134	0.000228373	0.000895021	0.000928295	0.00180206	0.000254478	0.000836873	0.000932349	0.00179944	0.000236815	0.000886079	0.000929641	0.0018017	0.00023262	0.000901754	0.000929088	0.00180233	0.000258819	0.000842243	0.000932652	0.00180012	0.000240047	0.000887304	0.000930076	0.00180188	0.000236207	0.000901742	0.000929587	0.00180244
0.000253667	0.000855007	0.000934973	0.00180328	0.000234728	0.000890486	0.000932245	0.00180453	0.000230499	0.000898881	0.000931626	0.00180482	0.000247702	0.000813234	0.0009341	0.00180117	0.000222412	0.000863024	0.000930417	0.00180324	0.00021843	0.000880042	0.000929774	0.00180401	0.000244764	0.000820626	0.000934034	0.00180123	0.000226675	0.000870563	0.000931177	0.00180362	0.000222479	0.000886762	0.00093059	0.00180429	0.000249355	0.00082566	0.000934381	0.00180193	0.00022999	0.000871659	0.000931638	0.00180381	0.000226036	0.000886545	0.000931118	0.0018044
0.000244766	0.000838979	0.000936679	0.00180514	0.000225533	0.000875828	0.000933804	0.00180647	0.000221239	0.000884558	0.000933151	0.00180678	0.000238741	0.000796895	0.00093576	0.00180291	0.000212948	0.000848297	0.000931865	0.00180512	0.000208994	0.000865504	0.000931189	0.00180593	0.000235472	0.000804941	0.000935657	0.00180298	0.000217112	0.000855451	0.000932646	0.00180551	0.000212828	0.0008722	0.000932027	0.00180622	0.000240238	0.000809086	0.00093605	0.0018037	0.000220419	0.000856316	0.000933135	0.0018057	0.000216399	0.000871691	0.000932583	0.00180633
0.000236256	0.000823276	0.000938329	0.00180695	0.000216766	0.000861495	0.000935303	0.00180838	0.000212411	0.000870561	0.000934618	0.00180871	0.00023001	0.000780727	0.000937362	0.00180462	0.000203911	0.000834073	0.000933252	0.00180695	0.000199891	0.000851214	0.000932543	0.00180781	0.000226533	0.000789585	0.00093722	0.0018047	0.000207796	0.000840605	0.000934054	0.00180736	0.000203517	0.000857859	0.000933401	0.00180811	0.000231543	0.000793347	0.00093766	0.00180544	0.000211152	0.000841373	0.00093457	0.00180756	0.000207084	0.000857352	0.000933985	0.00180822
0.00022812	0.000807886	0.000939925	0.00180873	0.000208367	0.000847476	0.000936747	0.00181025	0.000203956	0.000856879	0.000936028	0.0018106	0.000221767	0.000765007	0.000938909	0.00180629	0.000195219	0.00082	0.00093458	0.00180875	0.000191236	0.00083734	0.000933838	0.00180966	0.00021797	0.000774653	0.000938725	0.00180638	0.000199005	0.000826144	0.000935402	0.00180917	0.00019465	0.000843921	0.000934716	0.00180997	0.000223159	0.000777624	0.000939215	0.00180713	0.000202376	0.000827256	0.000935946	0.00180938	0.000198236	0.000843275	0.000935328	0.00181008
0.000220337	0.000792805	0.000941469	0.00181047	0.000200356	0.000833764	0.000938137	0.00181208	0.000195894	0.000843506	0.000937383	0.00181246	0.000213736	0.000749452	0.000940403	0.00180792	0.000186916	0.000806393	0.000935852	0.00181052	0.000182881	0.000823703	0.000935077	0.00181147	0.000209728	0.000759964	0.000940175	0.00180803	0.000190441	0.00081195	0.000936693	0.00181095	0.000186097	0.0008302	0.000935973	0.00181179	0.000215158	0.00076267	0.000940716	0.00180879	0.000193863	0.000813298	0.000937264	0.00181116	0.000189673	0.000829632	0.000936613	0.0018119
0.000212889	0.000778024	0.000942964	0.00181218	0.000192674	0.000820351	0.000939475	0.00181389	0.000188201	0.000830432	0.000938687	0.00181429	0.000206146	0.000734297	0.000941846	0.00180951	0.000178951	0.000792928	0.000937071	0.00181226	0.000174932	0.000810461	0.000936262	0.00181325	0.000201849	0.000745646	0.000941572	0.00180964	0.000182357	0.00079812	0.000937929	0.00181269	0.000177993	0.000816859	0.000937175	0.00181358	0.000207441	0.000747649	0.000942165	0.00181041	0.000185787	0.000799949	0.000938527	0.00181291	0.000181532	0.000816217	0.000937842	0.0018137
0.00020576	0.000763536	0.00094441	0.00181386	0.000185345	0.000807229	0.000940763	0.00181567	0.00018085	0.000817651	0.000939941	0.00181609	0.000198754	0.000719334	0.000943239	0.00181107	0.000171347	0.000779905	0.000938237	0.00181397	0.000167265	0.000797445	0.000937396	0.001815	0.000194264	0.000731696	0.000942917	0.00181121	0.000174532	0.000784623	0.000939113	0.00181441	0.00017017	0.000803735	0.000938324	0.00181534	0.000200073	0.000733259	0.000943565	0.001812	0.000177955	0.000786739	0.000939738	0.00181463	0.000173656	0.000803197	0.000939019	0.00181546
0.000198934	0.000749335	0.000945811	0.0018155	0.000178313	0.00079439	0.000942004	0.00181741	0.000173823	0.000805152	0.000941147	0.00181786	0.000191757	0.000704738	0.000944586	0.00181259	0.000164041	0.000767112	0.000939355	0.00181564	0.000159965	0.000784804	0.00093848	0.00181672	0.000187001	0.000718041	0.000944214	0.00181276	0.00016713	0.000771446	0.000940245	0.00181609	0.000162743	0.000790968	0.000939423	0.00181707	0.000192965	0.00071881	0.000944918	0.00181355	0.000170517	0.000774019	0.000940898	0.00181632	0.000166165	0.000790386	0.000940145	0.00181719
0.000192395	0.000735413	0.000947168	0.0018171	0.0001716	0.000781827	0.0009432	0.00181912	0.0001671	0.000792931	0.000942308	0.0018196	0.000184947	0.000690362	0.000945887	0.00181409	0.000157064	0.0007547	0.000940425	0.00181728	0.00015293	0.00077238	0.000939516	0.00181841	0.000180009	0.000704697	0.000945463	0.00181427	0.000159957	0.000758576	0.00094133	0.00181774	0.000155574	0.000778417	0.000940474	0.00181877	0.000186176	0.000704915	0.000946225	0.00181507	0.000163308	0.000761387	0.000942009	0.00181798	0.000158921	0.000777946	0.000941222	0.00181889
0.00018613	0.000721764	0.000948482	0.00181868	0.000165153	0.000769533	0.000944352	0.00182081	0.000160667	0.000780979	0.000943425	0.00182131	0.000178549	0.000676322	0.000947144	0.00181554	0.000150408	0.000742486	0.00094145	0.0018189	0.000146282	0.000760312	0.000940508	0.00182007	0.000173307	0.000691616	0.000946668	0.00181575	0.000153163	0.000746517	0.000942369	0.00181936	0.000149134	0.000766204	0.000941479	0.00182044	0.000179665	0.000690987	0.000947488	0.00181656	0.000156457	0.000749187	0.000943074	0.00181961	0.000152027	0.000765706	0.000942252	0.00182057
0.000180123	0.000708383	0.000949756	0.00182022	0.000158997	0.000757501	0.000945462	0.00182246	0.000154524	0.000769289	0.000944501	0.00182299	0.000172307	0.000662525	0.00094836	0.00181697	0.000144035	0.000730616	0.000942432	0.00182048	0.00013986	0.000748453	0.000941456	0.00182171	0.000166879	0.000678821	0.000947828	0.0018172	0.000146581	0.000734557	0.000943364	0.00182095	0.000142785	0.000754268	0.000942442	0.00182208	0.00017343	0.000677568	0.000948709	0.00181802	0.000149822	0.000737063	0.000944095	0.00182121	0.000145368	0.000753815	0.000943238	0.00182221
0.000174363	0.000695261	0.000950991	0.00182173	0.000153081	0.000745723	0.000946532	0.00182409	0.000150354	0.000757854	0.000945537	0.00182465	0.000166417	0.000649045	0.000949536	0.00181836	0.000137937	0.000718931	0.000943373	0.00182204	0.000134131	0.00073693	0.000942364	0.00182332	0.000160745	0.000666254	0.000948947	0.00181862	0.000140702	0.000723215	0.000944316	0.00182251	0.000136986	0.00074265	0.000943364	0.00182369	0.000167439	0.000664145	0.00094989	0.00181944	0.000143513	0.000725422	0.000945073	0.00182278	0.000139111	0.000742117	0.000944181	0.00182383
0.000168837	0.000682394	0.000952189	0.00182321	0.000147429	0.000734194	0.000947564	0.00182569	0.000145754	0.000746668	0.000946543	0.00182628	0.000160671	0.000635829	0.000950673	0.00181973	0.000132094	0.000707563	0.000944275	0.00182357	0.000128549	0.000725613	0.000943233	0.00182489	0.000154845	0.000654035	0.000950027	0.00182001	0.000134878	0.000711888	0.00094523	0.00182405	0.000131274	0.000731273	0.000944248	0.00182527	0.000161695	0.000651179	0.000951032	0.00182084	0.000137409	0.000713831	0.000946009	0.00182433	0.000133044	0.000730751	0.000945083	0.00182542
0.000163535	0.000669774	0.000953351	0.00182466	0.000142014	0.000722907	0.000948558	0.00182726	0.000142486	0.000735723	0.000947518	0.00182788	0.00015526	0.000622922	0.000951774	0.00182106	0.000126869	0.000696393	0.000945138	0.00182508	0.000123472	0.000714611	0.000944067	0.00182645	0.0001492	0.000641994	0.000951068	0.00182137	0.000129663	0.000701067	0.000946106	0.00182556	0.000126022	0.000720181	0.000945096	0.00182683	0.000156195	0.000638242	0.000952137	0.0018222	0.000131706	0.000702684	0.000946907	0.00182584	0.000127682	0.000719575	0.000945946	0.00182698
0.000158443	0.000657398	0.000954478	0.00182609	0.000136831	0.000711855	0.000949517	0.00182881	0.000138535	0.000725015	0.00094847	0.00182946	0.000149974	0.000610284	0.000952839	0.00182237	0.000121809	0.00068551	0.000945968	0.00182656	0.000118442	0.000703808	0.000944868	0.00182797	0.000143767	0.000630273	0.000952072	0.00182271	0.000124418	0.000690241	0.000946948	0.00182704	0.000120807	0.000709315	0.000945909	0.00182837	0.000150909	0.000625716	0.000953206	0.00182354	0.000126156	0.000691584	0.000947767	0.00182734	0.000122395	0.000708713	0.000946774	0.00182852
0.000153554	0.000645258	0.000955572	0.00182748	0.000131856	0.000701032	0.000950442	0.00183033	0.000135662	0.000714536	0.000949395	0.00183101	0.000144983	0.000597936	0.00095387	0.00182365	0.000117183	0.000674819	0.000946765	0.00182801	0.000113826	0.000693301	0.000945636	0.00182948	0.000138561	0.000618704	0.000953041	0.00182402	0.00011968	0.000679868	0.000947757	0.0018285	0.000116074	0.000698711	0.000946688	0.00182987	0.000145843	0.000613254	0.000954241	0.00182485	0.00012134	0.000680883	0.000948591	0.0018288	0.000117625	0.000698033	0.000947568	0.00183003
0.000148856	0.00063335	0.000956634	0.00182885	0.000127089	0.000690434	0.000951334	0.00183183	0.000132026	0.00070428	0.000950298	0.00183253	0.000140108	0.000585853	0.000954868	0.0018249	0.000112623	0.000664393	0.000947531	0.00182944	0.000109216	0.00068302	0.000946375	0.00183096	0.000133553	0.000607447	0.000953976	0.0018253	0.000114959	0.000669492	0.000948534	0.00182993	0.000111324	0.000688326	0.000947436	0.00183136	0.000140967	0.000601162	0.000955243	0.00182613	0.000116495	0.000670236	0.000949384	0.00183024	0.000112847	0.0006877	0.000948331	0.00183151
0.00014434	0.000621668	0.000957665	0.00183019	0.000122508	0.000680052	0.000952195	0.0018333	0.00012936	0.000694242	0.000951176	0.00183404	0.000135496	0.000574042	0.000955835	0.00182612	0.000108404	0.000654158	0.000948268	0.00183085	0.000104958	0.000673003	0.000947083	0.00183241	0.00012875	0.000596326	0.000954878	0.00182656	0.000110644	0.000659532	0.000949281	0.00183135	0.000106979	0.000678188	0.000948154	0.00183282	0.000136294	0.000589166	0.000956213	0.00182738	0.000112189	0.000659955	0.000950146	0.00183166	0.000108487	0.000677524	0.000949063	0.00183298
0.000139998	0.000610207	0.000958666	0.0018315	0.000118116	0.000669883	0.000953026	0.00183475	0.000125913	0.000684416	0.000952034	0.00183552	0.000131006	0.000562489	0.000956771	0.00182732	0.000104212	0.000644167	0.000948978	0.00183223	0.000100695	0.000663193	0.000947763	0.00183384	0.000124133	0.000585508	0.00095575	0.00182779	0.00010631	0.000649578	0.000949999	0.00183273	0.000102601	0.000668261	0.000948843	0.00183425	0.000131793	0.000577505	0.000957152	0.00182861	0.000107795	0.00064974	0.000950879	0.00183305	0.000104093	0.000667658	0.000949767	0.00183442
0.000135823	0.000598961	0.000959638	0.00183279	0.000114958	0.00065992	0.000953827	0.00183617	0.000123379	0.000674796	0.000952868	0.00183698	0.000126771	0.000551189	0.000957678	0.00182849	0.000100334	0.000634367	0.00094966	0.00183359	9.68e-05	0.000653626	0.000948416	0.00183525	0.000119753	0.00057482	0.000956591	0.00182899	0.000102323	0.00064001	0.000950689	0.0018341	9.86e-05	0.000658568	0.000949504	0.00183566	0.00012748	0.00056604	0.000958062	0.00182981	0.000103868	0.000639863	0.000951584	0.00183442	0.000100083	0.000657938	0.000950441	0.00183584
0.000131804	0.000587926	0.000960583	0.00183405	0.000111545	0.00065016	0.000954606	0.00183757	0.000120073	0.000665378	0.000953684	0.00183841	0.00012264	0.000540205	0.000958558	0.00182964	9.65e-05	0.000624793	0.000950316	0.00183493	9.28e-05	0.000644254	0.000949042	0.00183664	0.000115526	0.000564431	0.000957404	0.00183018	9.83e-05	0.000630458	0.000951353	0.00183544	9.45e-05	0.000649081	0.000950138	0.00183706	0.000123371	0.000554859	0.000958944	0.00183098	9.98e-05	0.000630064	0.000952263	0.00183577	9.6e-05	0.000648505	0.00095109	0.00183723
0.000127936	0.000577097	0.000961502	0.00183529	0.000108971	0.000640595	0.000955362	0.00183895	0.000117641	0.000656155	0.000954477	0.00183983	0.000118732	0.000529433	0.00095941	0.00183077	9.29e-05	0.000615408	0.000950947	0.00183625	8.92e-05	0.000635109	0.000949643	0.00183801	0.000111514	0.000554179	0.000958189	0.00183134	9.46e-05	0.000621262	0.000951991	0.00183676	9.08e-05	0.000639816	0.000950746	0.00183843	0.000119417	0.000543873	0.000959799	0.00183213	9.62e-05	0.000620587	0.000952916	0.0018371	9.23e-05	0.000639211	0.000951712	0.00183861
0.00012421	0.000566469	0.000962394	0.0018365	0.000105985	0.000631222	0.000956099	0.00184031	0.000114455	0.000647124	0.000955251	0.00184122	0.00011492	0.000518957	0.000960236	0.00183187	8.93e-05	0.000606241	0.000951555	0.00183754	8.55e-05	0.000626149	0.00095022	0.00183935	0.000107638	0.000544212	0.000958948	0.00183248	9.09e-05	0.000612094	0.000952605	0.00183806	8.71e-05	0.00063075	0.000951329	0.00183977	0.000115634	0.000533151	0.000960629	0.00183326	9.24e-05	0.000611197	0.000953544	0.0018384	8.85e-05	0.000630186	0.00095231	0.00183996
0.000120622	0.000556038	0.000963262	0.00183768	0.000103683	0.000622034	0.000956816	0.00184165	0.000112112	0.000638278	0.000956004	0.00184259	0.000111305	0.000508663	0.000961038	0.00183294	8.59e-05	0.000597257	0.000952139	0.00183882	8.21e-05	0.000617402	0.000950773	0.00184068	0.000103967	0.00053438	0.000959681	0.00183359	8.74e-05	0.000603257	0.000953194	0.00183934	8.36e-05	0.000621894	0.000951888	0.0018411	0.000111989	0.000522641	0.000961433	0.00183436	8.91e-05	0.000602104	0.000954149	0.00183968	8.51e-05	0.000621314	0.000952883	0.00184129
0.000117163	0.000545799	0.000964106	0.00183885	0.000100918	0.00061303	0.000957515	0.00184296	0.000109037	0.000629614	0.000956739	0.00184395	0.000107781	0.000498635	0.000961815	0.001834	8.25e-05	0.000588472	0.0009527	0.00184007	7.87e-05	0.000608846	0.000951304	0.00184198	0.000100409	0.000524815	0.000960391	0.00183469	8.4e-05	0.000594457	0.000953761	0.0018406	8.01e-05	0.00061323	0.000952424	0.00184241	0.000108494	0.000512369	0.000962214	0.00183544	8.56e-05	0.000593105	0.000954731	0.00184095	8.16e-05	0.000612686	0.000953434	0.0018426
0.000113829	0.000535748	0.000964927	0.00183999	9.88e-05	0.000604201	0.000958196	0.00184426	0.000106776	0.000621126	0.000957453	0.00184528	0.000104437	0.000488773	0.000962569	0.00183503	7.94e-05	0.000579868	0.00095324	0.00184131	7.55e-05	0.000600484	0.000951812	0.00184327	9.71e-05	0.000515379	0.000961077	0.00183576	8.08e-05	0.000585963	0.000954305	0.00184183	7.69e-05	0.000604767	0.000952937	0.0018437	0.000105146	0.0005023	0.000962971	0.0018365	8.24e-05	0.000584381	0.00095529	0.00184219	7.83e-05	0.000604201	0.000953961	0.0018439
0.000110614	0.000525881	0.000965725	0.00184111	9.61e-05	0.000595546	0.00095886	0.00184553	0.000103807	0.00061281	0.000958151	0.00184659	0.000101179	0.000479157	0.000963302	0.00183604	7.63e-05	0.000571446	0.000953759	0.00184252	7.23e-05	0.000592301	0.0009523	0.00184453	9.41e-05	0.000506192	0.000961742	0.00183682	7.75e-05	0.000577518	0.000954828	0.00184305	7.36e-05	0.000596488	0.000953429	0.00184496	0.000101924	0.000492448	0.000963707	0.00183754	7.91e-05	0.000575761	0.000955828	0.00184341	7.51e-05	0.000595942	0.000954468	0.00184517
0.000107512	0.000516194	0.000966502	0.00184221	9.41e-05	0.000587059	0.000959506	0.00184679	0.000101624	0.000604662	0.000958828	0.00184789	9.81e-05	0.000469696	0.000964012	0.00183704	7.33e-05	0.000563201	0.000954257	0.00184372	6.94e-05	0.000584297	0.000952767	0.00184578	9.12e-05	0.000497128	0.000962386	0.00183785	7.46e-05	0.000569357	0.00095533	0.00184425	7.06e-05	0.000588401	0.0009539	0.00184621	9.88e-05	0.000482791	0.000964421	0.00183855	7.62e-05	0.000567396	0.000956345	0.00184462	7.2e-05	0.000588023	0.000954953	0.00184642
0.000104517	0.000506682	0.000967258	0.00184328	9.16e-05	0.000578736	0.000960136	0.00184802	9.88e-05	0.000596678	0.000959489	0.00184916	9.51e-05	0.000460464	0.000964702	0.00183801	7.04e-05	0.000555125	0.000954736	0.0018449	6.64e-05	0.000576465	0.000953214	0.00184701	8.86e-05	0.000488294	0.000963012	0.00183886	7.16e-05	0.000561256	0.000955812	0.00184544	6.76e-05	0.000580491	0.000954351	0.00184745	9.59e-05	0.00047333	0.000965115	0.00183955	7.31e-05	0.000559143	0.000956843	0.0018458	6.9e-05	0.000580233	0.000955419	0.00184766
0.000101627	0.000497342	0.000967994	0.00184434	8.96e-05	0.000570573	0.00096075	0.00184924	9.66e-05	0.000588852	0.000960131	0.00185042	9.22e-05	0.000451377	0.000965373	0.00183896	6.77e-05	0.00054722	0.000955196	0.00184606	6.37e-05	0.000568799	0.000953642	0.00184822	8.6e-05	0.000479581	0.00096362	0.00183986	6.88e-05	0.000553427	0.000956275	0.0018466	6.48e-05	0.000572763	0.000954782	0.00184866	9.3e-05	0.00046406	0.00096579	0.00184052	7.04e-05	0.000551135	0.000957321	0.00184697	6.62e-05	0.000572705	0.000955864	0.00184888
9.88e-05	0.000488171	0.00096871	0.00184537	8.72e-05	0.000562567	0.000961349	0.00185044	9.39e-05	0.000581183	0.000960757	0.00185166	8.94e-05	0.000442506	0.000966024	0.00183989	6.5e-05	0.000539474	0.000955638	0.00184721	6.09e-05	0.000561297	0.000954052	0.00184942	8.35e-05	0.000471079	0.000964211	0.00184083	6.6e-05	0.000545662	0.000956719	0.00184775	6.2e-05	0.000565203	0.000955195	0.00184986	9.02e-05	0.000454969	0.000966445	0.00184148	6.75e-05	0.000543241	0.000957781	0.00184812	6.34e-05	0.000565266	0.000956292	0.00185008
9.61e-05	0.000479163	0.000969407	0.00184639	8.53e-05	0.000554712	0.00096193	0.00185162	9.18e-05	0.000573665	0.000961365	0.00185288	8.68e-05	0.000433773	0.000966657	0.00184081	6.24e-05	0.000531892	0.000956062	0.00184833	5.84e-05	0.000554067	0.000954445	0.0018506	8.11e-05	0.000462694	0.000964785	0.00184179	6.34e-05	0.000538144	0.000957144	0.00184888	5.94e-05	0.000557816	0.000955589	0.00185104	8.76e-05	0.000446061	0.000967082	0.00184241	6.49e-05	0.000535577	0.000958222	0.00184925	6.08e-05	0.000558057	0.000956701	0.00185127
9.35e-05	0.000470317	0.000970087	0.00184738	8.3e-05	0.000547007	0.000962499	0.00185278	8.92e-05	0.000566296	0.000961957	0.00185409	8.42e-05	0.000425244	0.000967272	0.0018417	5.99e-05	0.000524459	0.00095647	0.00184944	5.58e-05	0.000546947	0.000954821	0.00185176	7.88e-05	0.000454501	0.000965343	0.00184272	6.08e-05	0.000530697	0.000957553	0.00184999	5.68e-05	0.000550587	0.000955967	0.0018522	8.5e-05	0.00043732	0.000967702	0.00184333	6.23e-05	0.000528026	0.000958646	0.00185037	5.82e-05	0.000550919	0.000957093	0.00185243
9.1e-05	0.000461628	0.000970748	0.00184835	8.12e-05	0.000539446	0.000963051	0.00185393	8.72e-05	0.00055907	0.000962532	0.00185528	8.18e-05	0.000416847	0.000967871	0.00184258	5.75e-05	0.000517183	0.000956861	0.00185054	5.35e-05	0.000540048	0.00095518	0.0018529	7.65e-05	0.000446423	0.000965886	0.00184364	5.83e-05	0.000523475	0.000957945	0.00185108	5.43e-05	0.000543523	0.000956327	0.00185334	8.26e-05	0.000428755	0.000968305	0.00184423	5.99e-05	0.000520688	0.000959053	0.00185147	5.57e-05	0.000543995	0.000957469	0.00185359
8.86e-05	0.000453093	0.000971392	0.00184931	7.9e-05	0.000532026	0.000963589	0.00185506	8.46e-05	0.000551985	0.000963092	0.00185645	7.94e-05	0.000408642	0.000968453	0.00184344	5.51e-05	0.000510047	0.000957236	0.00185162	5.11e-05	0.000533237	0.000955524	0.00185403	7.44e-05	0.000438522	0.000966414	0.00184455	5.59e-05	0.00051633	0.00095832	0.00185217	5.19e-05	0.000536608	0.000956672	0.00185448	8.02e-05	0.000420344	0.000968891	0.00184511	5.74e-05	0.000513459	0.000959444	0.00185255	5.33e-05	0.000537131	0.000957828	0.00185472
8.62e-05	0.000444709	0.00097202	0.00185024	7.72e-05	0.000524745	0.000964113	0.00185617	8.27e-05	0.000545037	0.000963635	0.00185761	7.71e-05	0.000400572	0.00096902	0.00184428	5.29e-05	0.000503062	0.000957595	0.00185268	4.89e-05	0.000526622	0.000955852	0.00185515	7.22e-05	0.000430732	0.000966927	0.00184543	5.36e-05	0.000509392	0.00095868	0.00185323	4.96e-05	0.000529848	0.000957	0.00185559	7.8e-05	0.000412104	0.000969462	0.00184597	5.51e-05	0.000506425	0.00095982	0.00185362	5.1e-05	0.000530472	0.000958172	0.00185585
8.39e-05	0.000436472	0.000972631	0.00185116	7.51e-05	0.000517598	0.000964623	0.00185727	8.03e-05	0.000538224	0.000964164	0.00185875	7.49e-05	0.000392682	0.000969571	0.0018451	5.07e-05	0.00049621	0.00095794	0.00185373	4.67e-05	0.000520084	0.000956166	0.00185625	7.02e-05	0.000423106	0.000967425	0.0018463	5.13e-05	0.000502536	0.000959024	0.00185428	4.74e-05	0.000523373	0.000957314	0.00185669	7.58e-05	0.000404016	0.000970018	0.00184682	5.28e-05	0.000499495	0.00096018	0.00185467	4.88e-05	0.000523866	0.0009585	0.00185695
8.17e-05	0.00042838	0.000973227	0.00185206	7.34e-05	0.000510582	0.000965119	0.00185835	7.84e-05	0.000531541	0.000964677	0.00185988	7.28e-05	0.000384919	0.000970108	0.00184591	4.86e-05	0.0004895	0.000958271	0.00185476	4.46e-05	0.000513729	0.000956466	0.00185734	6.82e-05	0.0004156	0.00096791	0.00184716	4.92e-05	0.00049587	0.000959354	0.00185531	4.53e-05	0.000516987	0.000957614	0.00185778	7.37e-05	0.000396089	0.000970559	0.00184765	5.07e-05	0.000492745	0.000960525	0.00185571	4.67e-05	0.000517458	0.000958815	0.00185805
7.96e-05	0.00042043	0.000973808	0.00185294	7.13e-05	0.000503696	0.000965602	0.00185941	7.6e-05	0.000524986	0.000965176	0.00186099	7.08e-05	0.000377325	0.00097063	0.0018467	4.65e-05	0.000482914	0.000958588	0.00185578	4.26e-05	0.000507444	0.000956753	0.00185841	6.63e-05	0.000408242	0.000968381	0.00184799	4.71e-05	0.00048929	0.000959669	0.00185633	4.33e-05	0.000510826	0.000957899	0.00185885	7.16e-05	0.000388303	0.000971086	0.00184846	4.86e-05	0.000486095	0.000960857	0.00185673	4.46e-05	0.000511096	0.000959115	0.00185912
7.75e-05	0.000412618	0.000974373	0.00185381	6.97e-05	0.000496933	0.000966072	0.00186046	7.43e-05	0.000518555	0.00096566	0.00186209	6.88e-05	0.000369853	0.000971139	0.00184748	4.46e-05	0.000476463	0.000958891	0.00185678	4.07e-05	0.000501331	0.000957026	0.00185947	6.44e-05	0.000400997	0.00096884	0.00184881	4.51e-05	0.000482884	0.000959971	0.00185734	4.13e-05	0.000504728	0.000958172	0.00185991	6.96e-05	0.000380672	0.000971599	0.00184925	4.66e-05	0.00047961	0.000961174	0.00185774	4.26e-05	0.000504926	0.000959403	0.00186019
7.55e-05	0.000404943	0.000974925	0.00185466	6.77e-05	0.000490294	0.000966529	0.0018615	7.2e-05	0.000512246	0.000966131	0.00186317	6.69e-05	0.000362541	0.000971635	0.00184824	4.27e-05	0.000470129	0.000959182	0.00185777	3.88e-05	0.000495283	0.000957287	0.00186051	6.26e-05	0.000393889	0.000969285	0.00184962	4.31e-05	0.000476566	0.00096026	0.00185833	3.94e-05	0.000498828	0.000958431	0.00186095	6.77e-05	0.000373173	0.000972099	0.00185003	4.46e-05	0.000473221	0.000961479	0.00185874	4.07e-05	0.000498799	0.000959677	0.00186124
7.35e-05	0.0003974	0.000975463	0.00185549	6.62e-05	0.000483774	0.000966973	0.00186252	7.03e-05	0.000506056	0.000966586	0.00186424	6.51e-05	0.000355345	0.000972119	0.00184898	4.09e-05	0.000463922	0.000959461	0.00185875	3.71e-05	0.000489399	0.000957536	0.00186154	6.08e-05	0.00038689	0.000969718	0.00185041	4.13e-05	0.000470409	0.000960536	0.00185931	3.79e-05	0.000492978	0.000958679	0.00186199	6.59e-05	0.000365823	0.000972587	0.0018508	4.28e-05	0.000466985	0.000961771	0.00185972	3.88e-05	0.000492856	0.000959939	0.00186227
7.17e-05	0.000389988	0.000975987	0.0018563	6.43e-05	0.00047737	0.000967405	0.00186352	6.81e-05	0.000499982	0.00096703	0.00186529	6.33e-05	0.000348302	0.00097259	0.00184971	3.91e-05	0.000457824	0.000959728	0.00185971	3.53e-05	0.000483577	0.000957774	0.00186256	5.91e-05	0.000380018	0.000970139	0.00185119	3.94e-05	0.000464343	0.000960799	0.00186027	3.63e-05	0.000487311	0.000958916	0.00186301	6.41e-05	0.000358598	0.000973062	0.00185155	4.09e-05	0.000460841	0.00096205	0.00186068	3.7e-05	0.000486952	0.000960189	0.0018633
6.98e-05	0.000382703	0.000976499	0.0018571	6.28e-05	0.000471081	0.000967825	0.00186451	6.64e-05	0.00049402	0.000967458	0.00186633	6.17e-05	0.000341372	0.000973049	0.00185043	3.74e-05	0.000451846	0.000959983	0.00186066	3.37e-05	0.00047791	0.000958	0.00186357	5.74e-05	0.000373253	0.000970548	0.00185195	3.77e-05	0.000458425	0.000961051	0.00186122	3.5e-05	0.000481686	0.000959142	0.00186401	6.24e-05	0.000351566	0.000973526	0.00185228	3.92e-05	0.000454841	0.000962318	0.00186164	3.54e-05	0.000481226	0.000960428	0.00186431
6.8e-05	0.000375544	0.000976997	0.00185789	6.09e-05	0.000464903	0.000968234	0.00186549	6.43e-05	0.00048817	0.000967875	0.00186736	6e-05	0.000334587	0.000973497	0.00185113	3.58e-05	0.000445974	0.000960227	0.0018616	3.23e-05	0.000472301	0.000958216	0.00186456	5.57e-05	0.000366606	0.000970946	0.00185269	3.6e-05	0.000452597	0.000961291	0.00186216	3.36e-05	0.000476235	0.00095936	0.00186501	6.08e-05	0.00034464	0.000973978	0.001853	3.75e-05	0.000448927	0.000962574	0.00186258	3.37e-05	0.000475537	0.000960655	0.00186531
6.63e-05	0.000368507	0.000977483	0.00185866	5.95e-05	0.000458833	0.00096863	0.00186645	6.27e-05	0.000482428	0.000968279	0.00186838	5.84e-05	0.000327949	0.000973934	0.00185181	3.42e-05	0.000440214	0.00096046	0.00186252	3.09e-05	0.000466841	0.000958423	0.00186554	5.41e-05	0.00036012	0.000971332	0.00185343	3.44e-05	0.000446906	0.00096152	0.00186309	3.24e-05	0.000470822	0.000959568	0.00186599	5.92e-05	0.00033788	0.000974418	0.0018537	3.58e-05	0.000443147	0.00096282	0.00186351	3.21e-05	0.000470017	0.000960872	0.00186629
6.46e-05	0.000361591	0.000977958	0.00185941	5.77e-05	0.00045287	0.000969016	0.00186741	6.07e-05	0.000476791	0.000968671	0.00186938	5.69e-05	0.000321439	0.000974361	0.00185249	3.27e-05	0.000434554	0.000960683	0.00186344	2.98e-05	0.000461435	0.000958621	0.00186651	5.26e-05	0.000353723	0.000971707	0.00185415	3.28e-05	0.000441303	0.000961738	0.001864	3.11e-05	0.00046558	0.000959768	0.00186696	5.77e-05	0.000331212	0.000974849	0.0018544	3.43e-05	0.00043745	0.000963054	0.00186442	3.06e-05	0.000464533	0.000961079	0.00186726
6.3e-05	0.000354793	0.00097842	0.00186015	5.64e-05	0.00044701	0.000969389	0.00186834	5.92e-05	0.000471258	0.000969049	0.00187037	5.54e-05	0.000315057	0.000974777	0.00185315	3.12e-05	0.000428999	0.000960897	0.00186434	2.85e-05	0.000456172	0.000958811	0.00186747	5.1e-05	0.000347461	0.000972072	0.00185485	3.14e-05	0.000435827	0.000961946	0.0018649	3e-05	0.000460371	0.00095996	0.00186792	5.62e-05	0.000324694	0.000975269	0.00185507	3.28e-05	0.000431876	0.000963279	0.00186533	2.94e-05	0.00045921	0.000961276	0.00186823
6.14e-05	0.00034811	0.000978872	0.00186087	5.47e-05	0.000441252	0.000969753	0.00186927	5.72e-05	0.000465825	0.000969417	0.00187135	5.4e-05	0.000308789	0.000975183	0.00185379	2.98e-05	0.000423539	0.000961101	0.00186523	2.75e-05	0.00045096	0.000958993	0.00186841	4.96e-05	0.000341294	0.000972426	0.00185555	2.99e-05	0.000430435	0.000962145	0.00186579	2.87e-05	0.000455323	0.000960144	0.00186886	5.47e-05	0.000318262	0.000975678	0.00185574	3.13e-05	0.000426383	0.000963493	0.00186622	2.81e-05	0.000453922	0.000961465	0.00186918
5.99e-05	0.000341541	0.000979312	0.00186158	5.34e-05	0.000435593	0.000970106	0.00187018	5.58e-05	0.000460491	0.000969773	0.00187232	5.26e-05	0.00030264	0.00097558	0.00185443	2.85e-05	0.000418179	0.000961295	0.0018661	2.63e-05	0.000445883	0.000959168	0.00186934	4.81e-05	0.000335241	0.00097277	0.00185623	2.85e-05	0.00042516	0.000962334	0.00186667	2.77e-05	0.000450304	0.00096032	0.0018698	5.33e-05	0.000312024	0.000976078	0.00185639	2.99e-05	0.000421004	0.000963698	0.0018671	2.7e-05	0.000448788	0.000961645	0.00187011
5.84e-05	0.000335084	0.000979741	0.00186227	5.17e-05	0.000430032	0.000970449	0.00187108	5.39e-05	0.000455254	0.000970118	0.00187327	5.13e-05	0.000296598	0.000975967	0.00185505	2.72e-05	0.000412908	0.000961481	0.00186697	2.54e-05	0.000440855	0.000959335	0.00187027	4.67e-05	0.000329269	0.000973104	0.00185689	2.72e-05	0.000419967	0.000962514	0.00186754	2.66e-05	0.000445437	0.000960489	0.00187072	5.2e-05	0.000305846	0.000976469	0.00185702	2.85e-05	0.000415703	0.000963894	0.00186797	2.59e-05	0.000443687	0.000961818	0.00187104
5.69e-05	0.000328735	0.00098016	0.00186295	5.05e-05	0.000424565	0.000970781	0.00187197	5.25e-05	0.00045011	0.00097045	0.00187422	5e-05	0.00029071	0.000976345	0.00185565	2.59e-05	0.000407731	0.000961659	0.00186782	2.43e-05	0.000435957	0.000959497	0.00187118	4.53e-05	0.0003234	0.000973429	0.00185755	2.59e-05	0.000414883	0.000962685	0.00186839	2.56e-05	0.000440597	0.000960651	0.00187164	5.07e-05	0.000299837	0.000976851	0.00185765	2.73e-05	0.000410509	0.000964082	0.00186883	2.49e-05	0.000438733	0.000961984	0.00187196
5.55e-05	0.000322495	0.000980569	0.00186362	4.89e-05	0.000419191	0.000971104	0.00187285	5.07e-05	0.000445059	0.000970773	0.00187515	4.88e-05	0.000284916	0.000976715	0.00185625	2.47e-05	0.00040264	0.000961828	0.00186867	2.34e-05	0.000431105	0.000959651	0.00187208	4.4e-05	0.000317615	0.000973744	0.00185819	2.47e-05	0.000409879	0.000962848	0.00186924	2.46e-05	0.000435902	0.000960806	0.00187254	4.94e-05	0.00029388	0.000977224	0.00185826	2.6e-05	0.000405389	0.00096426	0.00186968	2.39e-05	0.000433812	0.000962144	0.00187286
5.42e-05	0.000316359	0.000980968	0.00186428	4.77e-05	0.000413907	0.000971416	0.00187371	4.93e-05	0.000440098	0.000971085	0.00187607	4.76e-05	0.000279254	0.000977076	0.00185683	2.36e-05	0.000397638	0.00096199	0.0018695	2.25e-05	0.000426377	0.0009598	0.00187297	4.27e-05	0.000311923	0.00097405	0.00185882	2.35e-05	0.000404976	0.000963003	0.00187007	2.37e-05	0.000431231	0.000960955	0.00187344	4.82e-05	0.000288114	0.000977588	0.00185886	2.48e-05	0.000400371	0.000964431	0.00187051	2.3e-05	0.00042903	0.000962296	0.00187376
5.28e-05	0.000310326	0.000981358	0.00186492	4.62e-05	0.000408712	0.00097172	0.00187457	4.76e-05	0.000435225	0.000971387	0.00187698	4.64e-05	0.000273674	0.000977429	0.00185741	2.25e-05	0.000392718	0.000962144	0.00187032	2.17e-05	0.000421692	0.000959942	0.00187386	4.15e-05	0.000306307	0.000974347	0.00185944	2.24e-05	0.000400148	0.00096315	0.0018709	2.27e-05	0.0004267	0.000961097	0.00187432	4.7e-05	0.00028239	0.000977944	0.00185945	2.37e-05	0.000395424	0.000964594	0.00187134	2.2e-05	0.000424281	0.000962443	0.00187465
5.15e-05	0.000304395	0.000981737	0.00186555	4.5e-05	0.000403604	0.000972014	0.00187541	4.63e-05	0.000430438	0.000971678	0.00187788	4.53e-05	0.000268217	0.000977774	0.00185797	2.14e-05	0.000387883	0.000962291	0.00187113	2.08e-05	0.000417126	0.000960079	0.00187473	4.02e-05	0.00030078	0.000974635	0.00186005	2.13e-05	0.000395414	0.00096329	0.00187171	2.19e-05	0.000422191	0.000961234	0.0018752	4.59e-05	0.000276832	0.000978292	0.00186003	2.26e-05	0.000390572	0.00096475	0.00187216	2.12e-05	0.000419663	0.000962583	0.00187552
5.03e-05	0.000298564	0.000982108	0.00186616	4.36e-05	0.000398581	0.000972299	0.00187624	4.47e-05	0.000425736	0.000971959	0.00187877	4.42e-05	0.000262861	0.000978111	0.00185852	2.04e-05	0.000383125	0.000962432	0.00187193	2e-05	0.000412601	0.00096021	0.00187559	3.9e-05	0.000295327	0.000974915	0.00186064	2.03e-05	0.000390752	0.000963423	0.00187251	2.1e-05	0.000417815	0.000961364	0.00187606	4.48e-05	0.000271309	0.000978633	0.00186059	2.15e-05	0.00038579	0.000964898	0.00187296	2.04e-05	0.000415079	0.000962719	0.00187638
4.9e-05	0.000292831	0.00098247	0.00186677	4.25e-05	0.000393641	0.000972575	0.00187706	4.34e-05	0.000421117	0.000972231	0.00187965	4.31e-05	0.000257612	0.000978441	0.00185905	1.95e-05	0.000378448	0.000962565	0.00187272	1.92e-05	0.00040819	0.000960336	0.00187644	3.79e-05	0.000289959	0.000975186	0.00186123	1.93e-05	0.000386177	0.000963549	0.00187331	2.02e-05	0.000413461	0.000961489	0.00187692	4.37e-05	0.00026594	0.000978966	0.00186115	2.05e-05	0.000381096	0.00096504	0.00187376	1.96e-05	0.000410619	0.000962848	0.00187724
4.78e-05	0.000287193	0.000982823	0.00186736	4.11e-05	0.000388783	0.000972843	0.00187787	4.19e-05	0.000416578	0.000972493	0.00188052	4.21e-05	0.000252452	0.000978764	0.00185958	1.86e-05	0.000373846	0.000962693	0.00187351	1.85e-05	0.000403818	0.000960457	0.00187728	3.67e-05	0.000284662	0.00097545	0.0018618	1.83e-05	0.000381672	0.000963668	0.00187409	1.94e-05	0.000409233	0.000961609	0.00187776	4.27e-05	0.000260605	0.000979291	0.00186169	1.96e-05	0.00037647	0.000965175	0.00187454	1.88e-05	0.000406196	0.000962972	0.00187809
4.67e-05	0.00028165	0.000983168	0.00186794	4e-05	0.000384004	0.000973102	0.00187867	4.07e-05	0.000412118	0.000972746	0.00188138	4.11e-05	0.000247394	0.00097908	0.0018601	1.77e-05	0.00036932	0.000962815	0.00187428	1.78e-05	0.000399554	0.000960573	0.00187812	3.56e-05	0.000279448	0.000975705	0.00186237	1.74e-05	0.000377248	0.000963781	0.00187487	1.87e-05	0.000405027	0.000961723	0.0018786	4.17e-05	0.000255414	0.00097961	0.00186222	1.86e-05	0.000371928	0.000965303	0.00187532	1.81e-05	0.000401888	0.000963092	0.00187892
4.55e-05	0.0002762	0.000983505	0.00186851	3.87e-05	0.000379303	0.000973353	0.00187946	3.92e-05	0.000407737	0.000972991	0.00188223	4.01e-05	0.000242417	0.000979389	0.0018606	1.68e-05	0.000364865	0.000962931	0.00187504	1.72e-05	0.000395329	0.000960685	0.00187894	3.45e-05	0.000274304	0.000975953	0.00186292	1.65e-05	0.00037289	0.000963888	0.00187563	1.79e-05	0.00040094	0.000961833	0.00187943	4.07e-05	0.000250259	0.000979921	0.00186274	1.78e-05	0.000367451	0.000965426	0.00187609	1.74e-05	0.000397617	0.000963206	0.00187975
4.44e-05	0.000270841	0.000983833	0.00186907	3.77e-05	0.000374678	0.000973596	0.00188024	3.8e-05	0.00040343	0.000973225	0.00188307	3.92e-05	0.000237538	0.000979691	0.0018611	1.6e-05	0.000360484	0.000963041	0.0018758	1.65e-05	0.000391206	0.000960792	0.00187976	3.35e-05	0.000269282	0.000976194	0.00186346	1.57e-05	0.000368609	0.00096399	0.00187639	1.73e-05	0.000396875	0.000961937	0.00188025	3.98e-05	0.000245242	0.000980226	0.00186326	1.69e-05	0.000363052	0.000965543	0.00187684	1.68e-05	0.000393454	0.000963316	0.00188057
4.33e-05	0.000265571	0.000984153	0.00186961	3.64e-05	0.000370129	0.000973831	0.00188101	3.66e-05	0.000399198	0.000973453	0.0018839	3.83e-05	0.000232737	0.000979986	0.00186159	1.52e-05	0.000356171	0.000963146	0.00187654	1.59e-05	0.000387121	0.000960894	0.00188056	3.25e-05	0.000264314	0.000976428	0.00186399	1.49e-05	0.000364392	0.000964086	0.00187714	1.65e-05	0.000392923	0.000962038	0.00188105	3.88e-05	0.000240263	0.000980525	0.00186376	1.61e-05	0.000358717	0.000965655	0.00187759	1.61e-05	0.000389327	0.000963421	0.00188138
4.23e-05	0.000260389	0.000984466	0.00187015	3.54e-05	0.000365652	0.000974059	0.00188177	3.55e-05	0.000395039	0.000973671	0.00188473	3.74e-05	0.000228031	0.000980276	0.00186206	1.45e-05	0.000351927	0.000963246	0.00187728	1.52e-05	0.000383134	0.000960993	0.00188136	3.15e-05	0.000259453	0.000976654	0.00186451	1.41e-05	0.000360246	0.000964176	0.00187787	1.6e-05	0.000388997	0.000962133	0.00188186	3.8e-05	0.000235527	0.000980817	0.00186425	1.53e-05	0.000354457	0.000965761	0.00187833	1.55e-05	0.000385302	0.000963522	0.00188218
4.13e-05	0.000255294	0.000984772	0.00187067	3.42e-05	0.000361247	0.000974279	0.00188252	3.41e-05	0.000390952	0.000973881	0.00188554	3.65e-05	0.000223401	0.000980559	0.00186253	1.38e-05	0.00034775	0.000963341	0.001878	1.47e-05	0.000379182	0.000961087	0.00188215	3.05e-05	0.000254639	0.000976874	0.00186503	1.34e-05	0.000356162	0.000964262	0.0018786	1.54e-05	0.000385177	0.000962226	0.00188265	3.71e-05	0.000230786	0.000981103	0.00186473	1.46e-05	0.000350257	0.000965862	0.00187906	1.49e-05	0.000381314	0.000963619	0.00188298
4.03e-05	0.000250284	0.00098507	0.00187118	3.33e-05	0.000356912	0.000974491	0.00188326	3.3e-05	0.000386933	0.000974083	0.00188635	3.57e-05	0.000218862	0.000980836	0.00186299	1.32e-05	0.000343638	0.000963431	0.00187872	1.41e-05	0.000375324	0.000961178	0.00188293	2.96e-05	0.000249923	0.000977087	0.00186553	1.27e-05	0.000352145	0.000964342	0.00187932	1.49e-05	0.000381381	0.000962314	0.00188343	3.62e-05	0.000226242	0.000981383	0.0018652	1.39e-05	0.000346129	0.000965958	0.00187978	1.43e-05	0.000377422	0.000963712	0.00188376
3.93e-05	0.000245357	0.000985361	0.00187169	3.21e-05	0.000352646	0.000974697	0.00188399	3.18e-05	0.000382984	0.000974278	0.00188714	3.49e-05	0.000214399	0.000981108	0.00186344	1.26e-05	0.00033959	0.000963517	0.00187943	1.36e-05	0.000371501	0.000961265	0.00188371	2.87e-05	0.000245269	0.000977293	0.00186602	1.2e-05	0.000348187	0.000964419	0.00188004	1.44e-05	0.000377685	0.0009624	0.00188421	3.54e-05	0.000221682	0.000981657	0.00186566	1.33e-05	0.000342059	0.000966049	0.0018805	1.37e-05	0.000373566	0.000963801	0.00188454
3.83e-05	0.000240513	0.000985645	0.00187218	3.12e-05	0.000348447	0.000974895	0.00188471	3.07e-05	0.000379101	0.000974465	0.00188793	3.41e-05	0.000210099	0.000981374	0.00186388	1.21e-05	0.000335605	0.000963599	0.00188013	1.31e-05	0.000367768	0.000961348	0.00188447	2.78e-05	0.000240701	0.000977493	0.0018665	1.14e-05	0.000344293	0.00096449	0.00188074	1.39e-05	0.000374013	0.000962482	0.00188498	3.46e-05	0.000217298	0.000981926	0.00186612	1.27e-05	0.000338057	0.000966136	0.0018812	1.33e-05	0.000369801	0.000963886	0.00188531
3.74e-05	0.00023575	0.000985922	0.00187266	3.01e-05	0.000344314	0.000975087	0.00188543	2.95e-05	0.000375285	0.000974646	0.00188871	3.34e-05	0.000205843	0.000981635	0.00186431	1.15e-05	0.000331681	0.000963678	0.00188082	1.26e-05	0.000364068	0.000961428	0.00188523	2.69e-05	0.00023619	0.000977688	0.00186698	1.09e-05	0.000340456	0.000964558	0.00188144	1.36e-05	0.000370436	0.000962562	0.00188574	3.39e-05	0.000212896	0.000982189	0.00186656	1.21e-05	0.000334111	0.000966219	0.0018819	1.27e-05	0.000366073	0.000963968	0.00188606
3.65e-05	0.000231066	0.000986193	0.00187313	2.93e-05	0.000340246	0.000975272	0.00188613	2.86e-05	0.000371533	0.000974818	0.00188948	3.26e-05	0.000201721	0.00098189	0.00186473	1.11e-05	0.000327817	0.000963753	0.00188151	1.21e-05	0.000360453	0.000961505	0.00188598	2.61e-05	0.000231757	0.000977876	0.00186744	1.04e-05	0.000336678	0.000964623	0.00188212	1.32e-05	0.000366882	0.000962639	0.0018865	3.31e-05	0.000208658	0.000982447	0.00186699	1.16e-05	0.00033023	0.000966298	0.00188259	1.23e-05	0.00036243	0.000964046	0.00188682
3.56e-05	0.00022646	0.000986457	0.0018736	2.82e-05	0.000336242	0.000975451	0.00188683	2.74e-05	0.000367844	0.000974985	0.00189025	3.19e-05	0.000197632	0.00098214	0.00186514	1.06e-05	0.000324012	0.000963824	0.00188219	1.17e-05	0.000356872	0.000961578	0.00188672	2.53e-05	0.000227381	0.000978058	0.0018679	9.95e-06	0.000332956	0.000964684	0.0018828	1.29e-05	0.000363419	0.000962714	0.00188725	3.24e-05	0.000204406	0.000982699	0.00186742	1.11e-05	0.000326403	0.000966374	0.00188327	1.17e-05	0.000358825	0.00096412	0.00188756
3.48e-05	0.000221931	0.000986715	0.00187405	2.74e-05	0.000332299	0.000975623	0.00188752	2.65e-05	0.000364216	0.000975144	0.001891	3.12e-05	0.000193664	0.000982385	0.00186555	1.02e-05	0.000320265	0.000963892	0.00188286	1.12e-05	0.000353372	0.000961648	0.00188746	2.45e-05	0.00022308	0.000978235	0.00186835	9.58e-06	0.00032929	0.000964743	0.00188348	1.27e-05	0.000359979	0.000962788	0.00188799	3.17e-05	0.000200308	0.000982947	0.00186784	1.06e-05	0.000322638	0.000966446	0.00188394	1.13e-05	0.000355299	0.000964192	0.0018883
3.39e-05	0.000217478	0.000986967	0.00187449	2.64e-05	0.000328418	0.00097579	0.0018882	2.55e-05	0.00036065	0.000975297	0.00189175	3.05e-05	0.000189725	0.000982625	0.00186595	9.7e-06	0.000316575	0.000963958	0.00188352	1.08e-05	0.000349905	0.000961715	0.00188819	2.37e-05	0.000218835	0.000978406	0.00186879	9.17e-06	0.000325678	0.000964799	0.00188414	1.24e-05	0.000356625	0.000962859	0.00188872	3.1e-05	0.000196201	0.000983189	0.00186825	1.02e-05	0.000318926	0.000966515	0.00188461	1.09e-05	0.000351811	0.00096426	0.00188903
3.31e-05	0.000213099	0.000987212	0.00187493	2.56e-05	0.000324596	0.00097595	0.00188887	2.46e-05	0.000357144	0.000975444	0.00189249	2.99e-05	0.0001859	0.00098286	0.00186634	9.3e-06	0.00031294	0.00096402	0.00188417	1.04e-05	0.000346514	0.000961779	0.00188891	2.3e-05	0.000214663	0.000978572	0.00186922	8.97e-06	0.000322119	0.000964853	0.0018848	1.21e-05	0.000353294	0.000962929	0.00188944	3.03e-05	0.000192246	0.000983427	0.00186865	9.75e-06	0.000315272	0.000966581	0.00188527	1.05e-05	0.000348398	0.000964326	0.00188976
3.23e-05	0.000208794	0.000987452	0.00187536	2.47e-05	0.000320833	0.000976105	0.00188953	2.36e-05	0.000353695	0.000975585	0.00189323	2.92e-05	0.000182104	0.000983091	0.00186672	8.89e-06	0.000309359	0.000964079	0.00188482	1.01e-05	0.000343156	0.000961841	0.00188962	2.23e-05	0.000210548	0.000978733	0.00186964	8.67e-06	0.000318611	0.000964905	0.00188545	1.18e-05	0.000350045	0.000962996	0.00189016	2.97e-05	0.000188285	0.00098366	0.00186904	9.35e-06	0.00031167	0.000966644	0.00188592	1.01e-05	0.000345023	0.000964388	0.00189047
3.15e-05	0.000204561	0.000987686	0.00187577	2.39e-05	0.000317128	0.000976254	0.00189019	2.28e-05	0.000350304	0.00097572	0.00189395	2.86e-05	0.000178416	0.000983316	0.00186709	8.53e-06	0.000305831	0.000964135	0.00188546	9.71e-06	0.000339872	0.0009619	0.00189033	2.16e-05	0.000206534	0.000978888	0.00187005	8.52e-06	0.000315154	0.000964956	0.00188609	1.16e-05	0.000346819	0.000963062	0.00189087	2.9e-05	0.000184467	0.000983888	0.00186943	8.93e-06	0.000308123	0.000966703	0.00188656	9.83e-06	0.000341719	0.000964449	0.00189118
3.07e-05	0.000200399	0.000987915	0.00187618	2.3e-05	0.000313478	0.000976397	0.00189083	2.18e-05	0.00034697	0.000975849	0.00189467	2.79e-05	0.000174762	0.000983538	0.00186746	8.15e-06	0.000302356	0.000964189	0.00188609	9.5e-06	0.000336619	0.000961957	0.00189103	2.09e-05	0.000202573	0.000979039	0.00187046	8.26e-06	0.000311747	0.000965005	0.00188673	1.13e-05	0.000343672	0.000963126	0.00189158	2.84e-05	0.000180651	0.000984112	0.0018698	8.57e-06	0.000304626	0.00096676	0.00188719	9.52e-06	0.000338452	0.000964507	0.00189189
3e-05	0.000196307	0.000988138	0.00187658	2.23e-05	0.000309884	0.000976535	0.00189148	2.1e-05	0.000343691	0.000975973	0.00189539	2.73e-05	0.00017121	0.000983754	0.00186782	7.82e-06	0.000298932	0.00096424	0.00188672	9.18e-06	0.000333437	0.000962012	0.00189172	2.02e-05	0.000198697	0.000979184	0.00187086	8.13e-06	0.000308394	0.000965052	0.00188736	1.11e-05	0.000340547	0.000963188	0.00189227	2.78e-05	0.000176967	0.000984331	0.00187017	8.19e-06	0.000301183	0.000966814	0.00188782	9.28e-06	0.000335252	0.000964562	0.00189258
2.93e-05	0.000192283	0.000988356	0.00187697	2.14e-05	0.000306345	0.000976668	0.00189211	2.01e-05	0.000340466	0.000976092	0.00189609	2.67e-05	0.000167691	0.000983967	0.00186817	7.47e-06	0.000295559	0.000964289	0.00188733	9e-06	0.000330286	0.000962065	0.00189241	1.95e-05	0.000194869	0.000979325	0.00187125	7.87e-06	0.000305086	0.000965099	0.00188798	1.08e-05	0.000337498	0.000963248	0.00189297	2.72e-05	0.000173299	0.000984546	0.00187053	7.85e-06	0.000297788	0.000966866	0.00188845	9e-06	0.00033209	0.000964616	0.00189327
2.86e-05	0.000188328	0.000988568	0.00187736	2.07e-05	0.000302858	0.000976795	0.00189273	1.94e-05	0.000337293	0.000976205	0.00189679	2.61e-05	0.000164273	0.000984174	0.00186851	7.16e-06	0.000292235	0.000964335	0.00188795	8.7e-06	0.000327201	0.000962116	0.00189309	1.89e-05	0.000191119	0.000979462	0.00187163	7.76e-06	0.000301829	0.000965144	0.00188859	1.06e-05	0.000334471	0.000963307	0.00189365	2.66e-05	0.000169751	0.000984757	0.00187089	7.58e-06	0.000294444	0.000966915	0.00188906	8.8e-06	0.000328991	0.000964668	0.00189396
2.79e-05	0.000184439	0.000988775	0.00187773	1.99e-05	0.000299424	0.000976918	0.00189335	1.86e-05	0.000334174	0.000976314	0.00189748	2.56e-05	0.000160887	0.000984378	0.00186885	6.91e-06	0.000288959	0.000964379	0.00188855	8.53e-06	0.000324148	0.000962166	0.00189377	1.83e-05	0.000187415	0.000979593	0.00187201	7.53e-06	0.000298614	0.000965187	0.0018892	1.03e-05	0.000331515	0.000963364	0.00189433	2.61e-05	0.000166221	0.000984963	0.00187123	7.32e-06	0.000291147	0.000966962	0.00188967	8.54e-06	0.00032593	0.000964719	0.00189464
2.72e-05	0.000180616	0.000988978	0.0018781	1.93e-05	0.000296041	0.000977036	0.00189396	1.79e-05	0.000331105	0.000976418	0.00189817	2.5e-05	0.000157604	0.000984578	0.00186918	6.68e-06	0.000285731	0.000964422	0.00188915	8.25e-06	0.000321158	0.000962214	0.00189443	1.77e-05	0.000183787	0.000979721	0.00187237	7.42e-06	0.000295447	0.00096523	0.0018898	1e-05	0.000328583	0.000963418	0.001895	2.55e-05	0.000162806	0.000985166	0.00187158	7.08e-06	0.000287899	0.000967007	0.00189027	8.38e-06	0.000322928	0.000964767	0.00189531
2.65e-05	0.000176857	0.000989175	0.00187846	1.85e-05	0.000292708	0.00097715	0.00189457	1.71e-05	0.000328088	0.000976517	0.00189885	2.45e-05	0.00015435	0.000984774	0.0018695	6.47e-06	0.00028255	0.000964462	0.00188974	8.12e-06	0.000318199	0.00096226	0.0018951	1.71e-05	0.000180204	0.000979843	0.00187274	7.19e-06	0.000292321	0.000965271	0.0018904	9.73e-06	0.000325717	0.000963471	0.00189567	2.5e-05	0.00015941	0.000985365	0.00187191	6.87e-06	0.000284696	0.00096705	0.00189087	8.16e-06	0.000319963	0.000964815	0.00189597
2.59e-05	0.000173162	0.000989368	0.00187881	1.79e-05	0.000289425	0.000977259	0.00189517	1.64e-05	0.000325119	0.000976612	0.00189952	2.4e-05	0.000151196	0.000984965	0.00186982	6.28e-06	0.000279415	0.000964501	0.00189033	7.88e-06	0.000315301	0.000962305	0.00189575	1.65e-05	0.000176695	0.000979962	0.00187309	7.08e-06	0.00028924	0.00096531	0.00189099	9.47e-06	0.000322876	0.000963522	0.00189633	2.45e-05	0.000156125	0.00098556	0.00187224	6.67e-06	0.00028154	0.000967092	0.00189146	8.02e-06	0.000317054	0.00096486	0.00189663
2.52e-05	0.00016953	0.000989556	0.00187915	1.72e-05	0.00028619	0.000977364	0.00189576	1.57e-05	0.000322199	0.000976702	0.00190019	2.35e-05	0.000148072	0.000985153	0.00187013	6.1e-06	0.000276326	0.000964539	0.00189091	7.76e-06	0.000312432	0.000962349	0.0018964	1.59e-05	0.000173231	0.000980077	0.00187344	6.85e-06	0.000286199	0.000965349	0.00189157	9.17e-06	0.000320098	0.000963571	0.00189699	2.4e-05	0.000152858	0.000985751	0.00187255	6.48e-06	0.000278428	0.000967132	0.00189204	7.81e-06	0.000314182	0.000964905	0.00189729
2.46e-05	0.00016596	0.000989739	0.00187949	1.66e-05	0.000283002	0.000977464	0.00189634	1.51e-05	0.000319326	0.000976788	0.00190085	2.3e-05	0.00014504	0.000985338	0.00187043	5.93e-06	0.00027328	0.000964575	0.00189148	7.53e-06	0.000309622	0.000962392	0.00189705	1.54e-05	0.000169842	0.000980187	0.00187378	6.73e-06	0.000283201	0.000965386	0.00189215	8.91e-06	0.000317343	0.000963618	0.00189764	2.35e-05	0.000149695	0.000985938	0.00187287	6.29e-06	0.000275362	0.00096717	0.00189261	7.67e-06	0.000311364	0.000964949	0.00189793
2.4e-05	0.000162451	0.000989918	0.00187982	1.6e-05	0.000279862	0.000977561	0.00189692	1.44e-05	0.000316501	0.000976871	0.0019015	2.25e-05	0.000142038	0.000985518	0.00187073	5.77e-06	0.000270278	0.000964609	0.00189204	7.41e-06	0.000306842	0.000962433	0.00189769	1.49e-05	0.000166499	0.000980294	0.00187411	6.5e-06	0.000280241	0.000965422	0.00189272	8.61e-06	0.00031465	0.000963663	0.00189828	2.3e-05	0.000146555	0.000986122	0.00187317	6.16e-06	0.000272338	0.000967207	0.00189318	7.46e-06	0.000308582	0.000964991	0.00189858
2.34e-05	0.000159001	0.000990092	0.00188014	1.54e-05	0.000276767	0.000977653	0.00189749	1.38e-05	0.000313722	0.000976949	0.00190215	2.2e-05	0.000139122	0.000985695	0.00187102	5.65e-06	0.000267319	0.000964643	0.00189261	7.18e-06	0.000304117	0.000962473	0.00189832	1.43e-05	0.000163226	0.000980397	0.00187444	6.37e-06	0.000277324	0.000965456	0.00189328	8.35e-06	0.00031198	0.000963706	0.00189892	2.25e-05	0.000143511	0.000986302	0.00187348	6.02e-06	0.000269358	0.000967243	0.00189375	7.32e-06	0.00030585	0.000965032	0.00189921
2.28e-05	0.000155611	0.000990263	0.00188046	1.48e-05	0.000273717	0.000977742	0.00189805	1.32e-05	0.000310988	0.000977024	0.0019028	2.15e-05	0.000136237	0.000985868	0.00187131	5.52e-06	0.000264403	0.000964676	0.00189316	7.05e-06	0.000301421	0.000962512	0.00189895	1.38e-05	0.000160017	0.000980496	0.00187476	6.15e-06	0.000274443	0.000965489	0.00189384	8.05e-06	0.000309368	0.000963748	0.00189955	2.2e-05	0.000140492	0.000986479	0.00187377	5.91e-06	0.000266419	0.000967278	0.00189431	7.11e-06	0.000303154	0.000965073	0.00189984
2.23e-05	0.000152279	0.000990429	0.00188077	1.43e-05	0.000270711	0.000977827	0.00189861	1.27e-05	0.000308298	0.000977095	0.00190343	2.1e-05	0.000133435	0.000986038	0.00187159	5.42e-06	0.000261527	0.000964707	0.00189371	6.82e-06	0.000298779	0.000962551	0.00189957	1.33e-05	0.000156867	0.000980591	0.00187508	6.01e-06	0.000271603	0.000965521	0.00189439	7.78e-06	0.00030678	0.000963787	0.00190018	2.15e-05	0.000137563	0.000986652	0.00187406	5.78e-06	0.000263522	0.000967313	0.00189486	6.96e-06	0.000300506	0.000965111	0.00190047
2.17e-05	0.000149004	0.000990591	0.00188107	1.37e-05	0.000267748	0.000977909	0.00189916	1.21e-05	0.000305652	0.000977163	0.00190406	2.06e-05	0.000130663	0.000986204	0.00187187	5.3e-06	0.000258693	0.000964738	0.00189425	6.7e-06	0.000296165	0.000962587	0.00190019	1.29e-05	0.000153775	0.000980683	0.00187539	5.79e-06	0.000268797	0.000965552	0.00189494	7.48e-06	0.000304247	0.000963825	0.0019008	2.11e-05	0.000134663	0.000986822	0.00187434	5.68e-06	0.000260666	0.000967346	0.00189541	6.75e-06	0.000297893	0.000965149	0.00190109
2.12e-05	0.000145786	0.000990749	0.00188136	1.32e-05	0.000264828	0.000977987	0.00189971	1.16e-05	0.000303049	0.000977227	0.00190469	2.01e-05	0.000127969	0.000986367	0.00187214	5.2e-06	0.000255899	0.000964768	0.00189479	6.47e-06	0.000293602	0.000962623	0.0019008	1.24e-05	0.000150738	0.000980771	0.00187569	5.65e-06	0.000266032	0.000965581	0.00189548	7.22e-06	0.000301738	0.000963861	0.00190142	2.06e-05	0.000131847	0.000986988	0.00187462	5.55e-06	0.00025785	0.000967378	0.00189595	6.6e-06	0.000295326	0.000965186	0.0019017
2.07e-05	0.000142624	0.000990903	0.00188165	1.26e-05	0.000261951	0.000978062	0.00190025	1.1e-05	0.000300488	0.000977289	0.00190531	1.97e-05	0.000125307	0.000986526	0.0018724	5.09e-06	0.000253144	0.000964798	0.00189532	6.33e-06	0.000291067	0.000962658	0.00190141	1.2e-05	0.000147756	0.000980856	0.00187599	5.43e-06	0.0002633	0.000965609	0.00189602	6.93e-06	0.000299281	0.000963895	0.00190203	2.02e-05	0.000129122	0.000987151	0.00187489	5.44e-06	0.000255073	0.00096741	0.00189648	6.39e-06	0.000292793	0.000965221	0.00190231
2.02e-05	0.000139516	0.000991054	0.00188193	1.22e-05	0.000259113	0.000978133	0.00190078	1.06e-05	0.000297969	0.000977347	0.00190593	1.92e-05	0.00012272	0.000986682	0.00187266	4.99e-06	0.000250428	0.000964826	0.00189585	6.11e-06	0.000288581	0.000962691	0.00190201	1.15e-05	0.000144825	0.000980938	0.00187628	5.28e-06	0.000260602	0.000965636	0.00189655	6.67e-06	0.000296848	0.000963927	0.00190264	1.97e-05	0.000126463	0.00098731	0.00187515	5.31e-06	0.000252335	0.000967441	0.00189701	6.24e-06	0.000290304	0.000965255	0.00190292
1.96e-05	0.000136462	0.0009912	0.00188221	1.17e-05	0.000256317	0.000978201	0.00190131	1.01e-05	0.000295491	0.000977403	0.00190654	1.88e-05	0.000120165	0.000986834	0.00187291	4.87e-06	0.00024775	0.000964854	0.00189637	5.97e-06	0.000286123	0.000962724	0.00190261	1.11e-05	0.000141988	0.000981016	0.00187657	5.07e-06	0.000257938	0.000965661	0.00189707	6.39e-06	0.000294465	0.000963957	0.00190324	1.93e-05	0.000123875	0.000987466	0.00187541	5.21e-06	0.000249635	0.000967471	0.00189754	6.03e-06	0.000287848	0.000965289	0.00190352
1.92e-05	0.000133462	0.000991343	0.00188248	1.12e-05	0.00025356	0.000978267	0.00190183	9.63e-06	0.000293052	0.000977456	0.00190715	1.83e-05	0.000117682	0.000986983	0.00187316	4.78e-06	0.00024511	0.000964882	0.00189689	5.75e-06	0.000283712	0.000962755	0.0019032	1.07e-05	0.00013923	0.000981092	0.00187685	4.92e-06	0.000255309	0.000965686	0.00189759	6.14e-06	0.000292106	0.000963986	0.00190384	1.89e-05	0.000121377	0.000987619	0.00187567	5.08e-06	0.000246973	0.0009675	0.00189806	5.87e-06	0.000285434	0.00096532	0.00190412
1.87e-05	0.000130514	0.000991483	0.00188274	1.07e-05	0.000250842	0.000978329	0.00190235	9.18e-06	0.000290654	0.000977506	0.00190775	1.79e-05	0.000115273	0.000987129	0.00187341	4.65e-06	0.000242506	0.000964908	0.0018974	5.61e-06	0.000281327	0.000962785	0.00190379	1.03e-05	0.000136532	0.000981164	0.00187712	4.71e-06	0.000252713	0.000965709	0.0018981	5.86e-06	0.000289794	0.000964013	0.00190443	1.84e-05	0.000118924	0.000987769	0.00187592	4.97e-06	0.000244348	0.000967528	0.00189857	5.66e-06	0.000283053	0.000965351	0.00190471
1.82e-05	0.000127618	0.000991619	0.001883	1.03e-05	0.000248162	0.000978389	0.00190286	8.8e-06	0.000288293	0.000977553	0.00190834	1.75e-05	0.000112917	0.000987272	0.00187364	4.55e-06	0.00023994	0.000964934	0.0018979	5.39e-06	0.000278988	0.000962814	0.00190437	9.86e-06	0.000133889	0.000981233	0.0018774	4.57e-06	0.000250151	0.000965731	0.00189861	5.62e-06	0.000287506	0.000964039	0.00190502	1.8e-05	0.000116549	0.000987916	0.00187616	4.83e-06	0.00024176	0.000967556	0.00189908	5.5e-06	0.000280711	0.000965381	0.00190529
1.77e-05	0.000124773	0.000991751	0.00188325	9.88e-06	0.00024552	0.000978446	0.00190337	8.4e-06	0.000285972	0.000977598	0.00190894	1.71e-05	0.00011065	0.000987411	0.00187388	4.43e-06	0.000237409	0.000964959	0.0018984	5.25e-06	0.000276676	0.000962841	0.00190495	9.48e-06	0.000131295	0.0009813	0.00187766	4.37e-06	0.000247622	0.000965751	0.00189912	5.36e-06	0.000285263	0.000964063	0.00190561	1.76e-05	0.000114206	0.000988059	0.00187641	4.72e-06	0.000239206	0.000967582	0.00189958	5.3e-06	0.000278402	0.000965409	0.00190587
1.73e-05	0.000121978	0.00099188	0.0018835	9.49e-06	0.000242915	0.0009785	0.00190387	8.04e-06	0.000283687	0.000977642	0.00190952	1.67e-05	0.000108422	0.000987548	0.00187411	4.33e-06	0.000234913	0.000964983	0.0018989	5.04e-06	0.000274406	0.000962868	0.00190553	9.1e-06	0.00012882	0.000981364	0.00187792	4.22e-06	0.000245125	0.000965771	0.00189962	5.13e-06	0.000283044	0.000964086	0.00190619	1.72e-05	0.000111927	0.000988199	0.00187664	4.58e-06	0.000236689	0.000967608	0.00190008	5.14e-06	0.000276131	0.000965436	0.00190645
1.69e-05	0.000119233	0.000992006	0.00188374	9.08e-06	0.000240346	0.000978552	0.00190436	7.68e-06	0.00028144	0.000977682	0.00191011	1.63e-05	0.000106272	0.000987681	0.00187433	4.21e-06	0.000232452	0.000965007	0.00189939	4.9e-06	0.000272163	0.000962894	0.0019061	8.74e-06	0.000126359	0.000981425	0.00187818	4.04e-06	0.000242662	0.00096579	0.00190011	4.88e-06	0.000280868	0.000964107	0.00190676	1.68e-05	0.000109676	0.000988336	0.00187687	4.47e-06	0.000234207	0.000967633	0.00190057	4.94e-06	0.000273891	0.000965462	0.00190702
1.64e-05	0.000116537	0.000992129	0.00188398	8.72e-06	0.000237812	0.000978602	0.00190485	7.35e-06	0.000279229	0.000977721	0.00191068	1.59e-05	0.000104146	0.000987811	0.00187455	4.1e-06	0.000230026	0.00096503	0.00189988	4.69e-06	0.000269961	0.000962918	0.00190666	8.39e-06	0.000123987	0.000981483	0.00187843	3.9e-06	0.000240229	0.000965807	0.0019006	4.67e-06	0.000278715	0.000964127	0.00190733	1.64e-05	0.000107483	0.000988471	0.0018771	4.33e-06	0.000231759	0.000967658	0.00190106	4.79e-06	0.000271688	0.000965487	0.00190759
1.6e-05	0.000113889	0.000992249	0.00188421	8.33e-06	0.000235314	0.000978649	0.00190534	7.02e-06	0.000277054	0.000977758	0.00191125	1.55e-05	0.000102088	0.000987938	0.00187477	3.98e-06	0.000227633	0.000965052	0.00190036	4.55e-06	0.000267785	0.000962942	0.00190722	8.06e-06	0.000121627	0.000981539	0.00187868	3.72e-06	0.000237829	0.000965824	0.00190108	4.44e-06	0.000276604	0.000964146	0.0019079	1.6e-05	0.000105317	0.000988602	0.00187732	4.22e-06	0.000229344	0.000967681	0.00190155	4.59e-06	0.000269515	0.000965511	0.00190816
1.56e-05	0.000111288	0.000992365	0.00188443	7.99e-06	0.00023285	0.000978694	0.00190582	6.71e-06	0.000274913	0.000977794	0.00191182	1.51e-05	0.000100048	0.000988062	0.00187498	3.87e-06	0.000225273	0.000965073	0.00190083	4.36e-06	0.000265649	0.000962964	0.00190778	7.73e-06	0.000119339	0.000981592	0.00187892	3.59e-06	0.000235459	0.00096584	0.00190156	4.24e-06	0.000274516	0.000964163	0.00190846	1.56e-05	0.000103205	0.00098873	0.00187754	4.08e-06	0.000226963	0.000967703	0.00190203	4.44e-06	0.000267378	0.000965534	0.00190872
1.52e-05	0.000108734	0.000992479	0.00188465	7.63e-06	0.00023042	0.000978737	0.00190629	6.41e-06	0.000272808	0.000977827	0.00191239	1.47e-05	9.81e-05	0.000988183	0.00187519	3.75e-06	0.000222946	0.000965094	0.00190131	4.22e-06	0.000263538	0.000962985	0.00190833	7.41e-06	0.000117095	0.000981643	0.00187916	3.43e-06	0.00023312	0.000965855	0.00190204	4.02e-06	0.000272467	0.000964179	0.00190902	1.52e-05	0.000101122	0.000988855	0.00187775	3.96e-06	0.000224615	0.000967725	0.0019025	4.25e-06	0.00026527	0.000965555	0.00190927
1.48e-05	0.000106226	0.000992589	0.00188486	7.32e-06	0.000228023	0.000978778	0.00190676	6.12e-06	0.000270736	0.000977859	0.00191295	1.43e-05	9.61e-05	0.000988301	0.00187539	3.65e-06	0.000220652	0.000965114	0.00190177	4.03e-06	0.000261465	0.000963006	0.00190888	7.12e-06	0.000114903	0.000981692	0.00187939	3.31e-06	0.00023081	0.000965869	0.00190251	3.83e-06	0.000270441	0.000964194	0.00190957	1.49e-05	9.91e-05	0.000988977	0.00187796	3.83e-06	0.000222299	0.000967746	0.00190297	4.11e-06	0.000263196	0.000965576	0.00190982
1.44e-05	0.000103764	0.000992697	0.00188507	7e-06	0.000225658	0.000978817	0.00190723	5.85e-06	0.000268698	0.000977889	0.00191351	1.4e-05	9.42e-05	0.000988416	0.00187559	3.52e-06	0.000218389	0.000965133	0.00190224	3.9e-06	0.000259417	0.000963025	0.00190942	6.83e-06	0.00011274	0.000981739	0.00187962	3.16e-06	0.000228531	0.000965882	0.00190297	3.64e-06	0.000268453	0.000964209	0.00191012	1.45e-05	9.71e-05	0.000989096	0.00187817	3.71e-06	0.000220015	0.000967766	0.00190344	3.93e-06	0.000261151	0.000965596	0.00191037
1.4e-05	0.000101346	0.000992802	0.00188528	6.71e-06	0.000223326	0.000978854	0.00190769	5.59e-06	0.000266693	0.000977917	0.00191406	1.36e-05	9.23e-05	0.000988528	0.00187579	3.42e-06	0.000216157	0.000965151	0.00190269	3.72e-06	0.000257406	0.000963044	0.00190997	6.56e-06	0.000110619	0.000981783	0.00187984	3.04e-06	0.00022628	0.000965895	0.00190344	3.46e-06	0.000266487	0.000964222	0.00191067	1.41e-05	9.51e-05	0.000989213	0.00187837	3.58e-06	0.000217762	0.000967785	0.0019039	3.78e-06	0.000259138	0.000965614	0.00191092
1.37e-05	9.9e-05	0.000992905	0.00188548	6.43e-06	0.000221025	0.000978889	0.00190814	5.34e-06	0.000264721	0.000977945	0.0019146	1.33e-05	9.05e-05	0.000988638	0.00187598	3.3e-06	0.000213957	0.000965169	0.00190315	3.59e-06	0.000255419	0.000963061	0.0019105	6.3e-06	0.000108524	0.000981826	0.00188007	2.9e-06	0.000224059	0.000965906	0.00190389	3.28e-06	0.000264557	0.000964234	0.00191121	1.38e-05	9.32e-05	0.000989326	0.00187857	3.47e-06	0.000215541	0.000967803	0.00190435	3.61e-06	0.000257154	0.000965632	0.00191145
1.33e-05	9.66e-05	0.000993004	0.00188567	6.17e-06	0.000218756	0.000978923	0.00190859	5.11e-06	0.00026278	0.00097797	0.00191515	1.29e-05	8.87e-05	0.000988744	0.00187617	3.2e-06	0.000211786	0.000965186	0.0019036	3.42e-06	0.000253468	0.000963078	0.00191103	6.05e-06	0.000106467	0.000981867	0.00188028	2.8e-06	0.000221865	0.000965918	0.00190435	3.12e-06	0.000262649	0.000964246	0.00191175	1.34e-05	9.14e-05	0.000989437	0.00187876	3.33e-06	0.00021335	0.000967821	0.00190481	3.48e-06	0.000255201	0.000965649	0.00191199
1.3e-05	9.44e-05	0.000993101	0.00188586	5.91e-06	0.000216516	0.000978955	0.00190904	4.88e-06	0.000260871	0.000977995	0.00191569	1.26e-05	8.69e-05	0.000988848	0.00187636	3.08e-06	0.000209646	0.000965202	0.00190404	3.3e-06	0.00025154	0.000963094	0.00191156	5.8e-06	0.00010446	0.000981906	0.0018805	2.67e-06	0.0002197	0.000965928	0.00190479	2.96e-06	0.000260776	0.000964256	0.00191228	1.31e-05	8.95e-05	0.000989545	0.00187895	3.22e-06	0.000211189	0.000967838	0.00190526	3.31e-06	0.000253275	0.000965664	0.00191252
1.26e-05	9.21e-05	0.000993196	0.00188605	5.67e-06	0.000214307	0.000978986	0.00190948	4.66e-06	0.000258993	0.000978018	0.00191622	1.22e-05	8.52e-05	0.000988949	0.00187654	2.98e-06	0.000207535	0.000965217	0.00190448	3.14e-06	0.000249646	0.000963109	0.00191209	5.57e-06	0.000102479	0.000981943	0.00188071	2.58e-06	0.000217562	0.000965938	0.00190524	2.82e-06	0.000258925	0.000964266	0.00191281	1.27e-05	8.78e-05	0.00098965	0.00187914	3.1e-06	0.000209058	0.000967854	0.0019057	3.18e-06	0.00025138	0.000965679	0.00191305
1.23e-05	8.99e-05	0.000993288	0.00188623	5.43e-06	0.000212127	0.000979015	0.00190992	4.46e-06	0.000257145	0.00097804	0.00191676	1.19e-05	8.35e-05	0.000989048	0.00187672	2.87e-06	0.000205453	0.000965232	0.00190492	3.02e-06	0.000247776	0.000963123	0.00191261	5.34e-06	0.00010054	0.000981978	0.00188091	2.46e-06	0.000215452	0.000965948	0.00190568	2.67e-06	0.000257107	0.000964275	0.00191334	1.24e-05	8.61e-05	0.000989753	0.00187932	2.99e-06	0.000206955	0.000967869	0.00190614	3.03e-06	0.000249512	0.000965694	0.00191358
1.2e-05	8.77e-05	0.000993378	0.0018864	5.2e-06	0.000209976	0.000979043	0.00191035	4.28e-06	0.000255327	0.000978061	0.00191729	1.16e-05	8.19e-05	0.000989143	0.00187689	2.77e-06	0.0002034	0.000965246	0.00190535	2.87e-06	0.000245939	0.000963136	0.00191313	5.13e-06	9.86e-05	0.000982012	0.00188112	2.38e-06	0.000213368	0.000965957	0.00190612	2.53e-06	0.000255311	0.000964284	0.00191386	1.21e-05	8.44e-05	0.000989853	0.0018795	2.87e-06	0.000204882	0.000967883	0.00190657	2.91e-06	0.000247672	0.000965707	0.0019141
1.17e-05	8.56e-05	0.000993465	0.00188658	4.98e-06	0.000207853	0.000979069	0.00191078	4.1e-06	0.000253539	0.000978081	0.00191781	1.12e-05	8.03e-05	0.000989236	0.00187706	2.67e-06	0.000201376	0.00096526	0.00190578	2.76e-06	0.000244124	0.000963149	0.00191364	4.92e-06	9.67e-05	0.000982044	0.00188131	2.27e-06	0.000211311	0.000965965	0.00190655	2.4e-06	0.000253546	0.000964292	0.00191438	1.17e-05	8.27e-05	0.00098995	0.00187967	2.77e-06	0.000202838	0.000967897	0.00190701	2.77e-06	0.000245859	0.000965719	0.00191461
1.14e-05	8.35e-05	0.00099355	0.00188674	4.77e-06	0.000205758	0.000979095	0.0019112	3.94e-06	0.000251779	0.0009781	0.00191833	1.09e-05	7.87e-05	0.000989327	0.00187723	2.58e-06	0.000199379	0.000965273	0.00190621	2.62e-06	0.000242341	0.00096316	0.00191416	4.72e-06	9.49e-05	0.000982074	0.00188151	2.19e-06	0.00020928	0.000965974	0.00190698	2.28e-06	0.000251803	0.0009643	0.0019149	1.14e-05	8.11e-05	0.000990045	0.00187985	2.65e-06	0.000200821	0.00096791	0.00190743	2.65e-06	0.000244074	0.000965731	0.00191513
1.11e-05	8.15e-05	0.000993633	0.00188691	4.57e-06	0.000203691	0.000979119	0.00191162	3.78e-06	0.000250049	0.000978118	0.00191885	1.06e-05	7.72e-05	0.000989415	0.0018774	2.47e-06	0.00019741	0.000965285	0.00190663	2.51e-06	0.000240581	0.000963172	0.00191466	4.52e-06	9.31e-05	0.000982104	0.0018817	2.1e-06	0.000207275	0.000965981	0.0019074	2.16e-06	0.00025009	0.000964306	0.00191541	1.11e-05	7.95e-05	0.000990137	0.00188002	2.56e-06	0.000198832	0.000967923	0.00190786	2.52e-06	0.000242314	0.000965742	0.00191564
1.08e-05	7.95e-05	0.000993713	0.00188707	4.38e-06	0.00020165	0.000979142	0.00191204	3.64e-06	0.000248346	0.000978136	0.00191937	1.03e-05	7.57e-05	0.0009895	0.00187756	2.38e-06	0.000195467	0.000965297	0.00190705	2.39e-06	0.00023885	0.000963182	0.00191517	4.33e-06	9.13e-05	0.000982132	0.00188189	2.02e-06	0.000205295	0.000965989	0.00190782	2.05e-06	0.000248397	0.000964313	0.00191592	1.08e-05	7.8e-05	0.000990227	0.00188018	2.45e-06	0.000196871	0.000967935	0.00190828	2.41e-06	0.000240582	0.000965753	0.00191615
1.05e-05	7.75e-05	0.000993792	0.00188722	4.2e-06	0.000199636	0.000979164	0.00191245	3.49e-06	0.000246671	0.000978152	0.00191988	1e-05	7.42e-05	0.000989583	0.00187772	2.29e-06	0.000193552	0.000965308	0.00190746	2.29e-06	0.000237142	0.000963192	0.00191567	4.16e-06	8.96e-05	0.000982158	0.00188207	1.93e-06	0.000203341	0.000965996	0.00190824	1.94e-06	0.000246734	0.000964319	0.00191643	1.05e-05	7.65e-05	0.000990314	0.00188035	2.36e-06	0.000194936	0.000967946	0.00190869	2.29e-06	0.000238874	0.000965763	0.00191665
1.02e-05	7.56e-05	0.000993868	0.00188737	4.02e-06	0.000197648	0.000979184	0.00191286	3.36e-06	0.000245023	0.000978168	0.00192038	9.7e-06	7.27e-05	0.000989664	0.00187788	2.2e-06	0.000191663	0.000965319	0.00190787	2.18e-06	0.000235463	0.000963201	0.00191617	3.99e-06	8.8e-05	0.000982183	0.00188225	1.87e-06	0.000201411	0.000966003	0.00190865	1.84e-06	0.000245091	0.000964324	0.00191693	1.02e-05	7.5e-05	0.000990398	0.00188051	2.25e-06	0.000193028	0.000967957	0.00190911	2.2e-06	0.000237193	0.000965772	0.00191715
9.95e-06	7.37e-05	0.000993942	0.00188752	3.85e-06	0.000195685	0.000979204	0.00191326	3.24e-06	0.000243403	0.000978183	0.00192089	9.42e-06	7.13e-05	0.000989742	0.00187803	2.11e-06	0.000189799	0.000965329	0.00190828	2.09e-06	0.000233806	0.00096321	0.00191666	3.86e-06	8.63e-05	0.000982207	0.00188243	1.79e-06	0.000199505	0.000966009	0.00190906	1.75e-06	0.000243476	0.00096433	0.00191743	9.91e-06	7.35e-05	0.000990481	0.00188067	2.17e-06	0.000191146	0.000967967	0.00190951	2.09e-06	0.000235535	0.000965781	0.00191765
9.68e-06	7.19e-05	0.000994015	0.00188767	3.69e-06	0.000193747	0.000979223	0.00191366	3.12e-06	0.000241808	0.000978198	0.00192139	9.13e-06	6.99e-05	0.000989818	0.00187818	2.03e-06	0.000187962	0.000965338	0.00190868	1.99e-06	0.000232177	0.000963218	0.00191715	3.72e-06	8.47e-05	0.000982231	0.00188261	1.72e-06	0.000197624	0.000966015	0.00190946	1.66e-06	0.000241882	0.000964334	0.00191793	9.63e-06	7.21e-05	0.00099056	0.00188082	2.07e-06	0.00018929	0.000967976	0.00190992	2.01e-06	0.000233903	0.000965789	0.00191815
9.42e-06	7e-05	0.000994085	0.00188781	3.54e-06	0.000191835	0.000979241	0.00191406	3.01e-06	0.00024024	0.000978211	0.00192189	8.86e-06	6.86e-05	0.000989891	0.00187833	1.95e-06	0.000186149	0.000965348	0.00190908	1.91e-06	0.000230569	0.000963226	0.00191764	3.6e-06	8.31e-05	0.000982253	0.00188278	1.65e-06	0.000195767	0.000966021	0.00190986	1.57e-06	0.000240314	0.000964339	0.00191842	9.35e-06	7.07e-05	0.000990638	0.00188097	1.99e-06	0.000187459	0.000967985	0.00191032	1.91e-06	0.000232295	0.000965796	0.00191864
9.17e-06	6.83e-05	0.000994153	0.00188795	3.39e-06	0.000189946	0.000979258	0.00191445	2.91e-06	0.000238697	0.000978225	0.00192238	8.59e-06	6.73e-05	0.000989962	0.00187847	1.87e-06	0.000184362	0.000965356	0.00190947	1.83e-06	0.000228989	0.000963233	0.00191813	3.48e-06	8.16e-05	0.000982275	0.00188295	1.59e-06	0.000193933	0.000966027	0.00191026	1.5e-06	0.000238766	0.000964343	0.00191891	9.07e-06	6.94e-05	0.000990713	0.00188112	1.9e-06	0.000185654	0.000967994	0.00191072	1.84e-06	0.000230711	0.000965804	0.00191913
8.92e-06	6.65e-05	0.00099422	0.00188808	3.25e-06	0.000188081	0.000979274	0.00191484	2.81e-06	0.00023718	0.000978237	0.00192288	8.33e-06	6.6e-05	0.000990031	0.00187862	1.79e-06	0.000182599	0.000965364	0.00190986	1.75e-06	0.000227429	0.00096324	0.00191861	3.37e-06	8e-05	0.000982295	0.00188311	1.52e-06	0.000192122	0.000966032	0.00191066	1.43e-06	0.000237243	0.000964347	0.0019194	8.8e-06	6.8e-05	0.000990786	0.00188127	1.83e-06	0.000183873	0.000968002	0.00191111	1.75e-06	0.00022915	0.00096581	0.00191961
8.67e-06	6.48e-05	0.000994285	0.00188821	3.13e-06	0.00018624	0.00097929	0.00191522	2.71e-06	0.000235687	0.00097825	0.00192337	8.06e-06	6.48e-05	0.000990098	0.00187876	1.72e-06	0.00018086	0.000965372	0.00191025	1.67e-06	0.000225895	0.000963247	0.00191909	3.26e-06	7.85e-05	0.000982315	0.00188328	1.47e-06	0.000190335	0.000966037	0.00191105	1.36e-06	0.00023574	0.000964351	0.00191989	8.53e-06	6.67e-05	0.000990857	0.00188141	1.74e-06	0.000182117	0.00096801	0.0019115	1.68e-06	0.000227613	0.000965817	0.0019201
8.44e-06	6.31e-05	0.000994348	0.00188833	3.01e-06	0.000184421	0.000979305	0.0019156	2.62e-06	0.000234219	0.000978262	0.00192385	7.81e-06	6.35e-05	0.000990162	0.0018789	1.65e-06	0.000179145	0.000965379	0.00191064	1.61e-06	0.000224382	0.000963253	0.00191957	3.16e-06	7.7e-05	0.000982335	0.00188343	1.41e-06	0.00018857	0.000966042	0.00191144	1.3e-06	0.000234262	0.000964354	0.00192037	8.27e-06	6.54e-05	0.000990925	0.00188156	1.68e-06	0.000180385	0.000968017	0.00191189	1.6e-06	0.000226099	0.000965823	0.00192058
8.2e-06	6.15e-05	0.000994409	0.00188846	2.9e-06	0.000182625	0.000979319	0.00191598	2.52e-06	0.000232775	0.000978273	0.00192434	7.56e-06	6.23e-05	0.000990225	0.00187903	1.58e-06	0.000177454	0.000965386	0.00191102	1.54e-06	0.000222894	0.000963259	0.00192004	3.05e-06	7.56e-05	0.000982354	0.00188359	1.36e-06	0.000186828	0.000966047	0.00191182	1.25e-06	0.000232803	0.000964357	0.00192085	8.01e-06	6.42e-05	0.000990991	0.0018817	1.6e-06	0.000178677	0.000968024	0.00191227	1.54e-06	0.000224607	0.000965828	0.00192105
7.97e-06	5.99e-05	0.000994468	0.00188858	2.79e-06	0.000180851	0.000979332	0.00191636	2.44e-06	0.000231355	0.000978284	0.00192482	7.31e-06	6.11e-05	0.000990285	0.00187916	1.51e-06	0.000175786	0.000965393	0.0019114	1.48e-06	0.000221426	0.000963264	0.00192051	2.96e-06	7.41e-05	0.000982372	0.00188375	1.3e-06	0.000185107	0.000966051	0.0019122	1.2e-06	0.000231368	0.00096436	0.00192133	7.76e-06	6.29e-05	0.000991055	0.00188183	1.54e-06	0.000176992	0.00096803	0.00191266	1.47e-06	0.000223137	0.000965834	0.00192153
7.75e-06	5.83e-05	0.000994526	0.00188869	2.69e-06	0.000179099	0.000979345	0.00191672	2.36e-06	0.000229958	0.000978295	0.0019253	7.07e-06	6e-05	0.000990343	0.0018793	1.46e-06	0.00017414	0.000965399	0.00191178	1.41e-06	0.000219982	0.000963269	0.00192098	2.85e-06	7.27e-05	0.000982389	0.0018839	1.25e-06	0.000183409	0.000966055	0.00191258	1.15e-06	0.000229951	0.000964363	0.0019218	7.51e-06	6.17e-05	0.000991117	0.00188197	1.47e-06	0.00017533	0.000968036	0.00191303	1.42e-06	0.00022169	0.000965839	0.001922
7.53e-06	5.68e-05	0.000994582	0.00188881	2.59e-06	0.000177369	0.000979358	0.00191709	2.29e-06	0.000228583	0.000978305	0.00192577	6.84e-06	5.88e-05	0.0009904	0.00187943	1.39e-06	0.000172518	0.000965405	0.00191215	1.36e-06	0.000218558	0.000963274	0.00192145	2.77e-06	7.13e-05	0.000982406	0.00188405	1.2e-06	0.000181732	0.000966059	0.00191296	1.1e-06	0.000228558	0.000964366	0.00192227	7.27e-06	6.06e-05	0.000991177	0.0018821	1.41e-06	0.000173691	0.000968042	0.00191341	1.35e-06	0.000220263	0.000965844	0.00192247
7.32e-06	5.53e-05	0.000994637	0.00188892	2.49e-06	0.000175659	0.000979369	0.00191745	2.21e-06	0.000227232	0.000978314	0.00192624	6.6e-06	5.77e-05	0.000990454	0.00187955	1.34e-06	0.000170917	0.000965411	0.00191252	1.3e-06	0.000217157	0.000963279	0.00192191	2.67e-06	6.99e-05	0.000982422	0.00188419	1.15e-06	0.000180076	0.000966063	0.00191333	1.06e-06	0.000227182	0.000964369	0.00192274	7.03e-06	5.94e-05	0.000991235	0.00188223	1.35e-06	0.000172075	0.000968047	0.00191378	1.3e-06	0.000218859	0.000965848	0.00192294
7.11e-06	5.38e-05	0.00099469	0.00188903	2.41e-06	0.00017397	0.000979381	0.00191782	2.15e-06	0.000225902	0.000978324	0.00192671	6.38e-06	5.67e-05	0.000990507	0.00187967	1.28e-06	0.000169338	0.000965416	0.00191288	1.25e-06	0.000215776	0.000963283	0.00192237	2.59e-06	6.86e-05	0.000982438	0.00188434	1.1e-06	0.000178442	0.000966067	0.00191369	1.02e-06	0.000225829	0.000964371	0.00192321	6.79e-06	5.83e-05	0.000991291	0.00188236	1.3e-06	0.00017048	0.000968053	0.00191415	1.25e-06	0.000217475	0.000965852	0.0019234
6.91e-06	5.23e-05	0.000994741	0.00188913	2.33e-06	0.000172301	0.000979392	0.00191817	2.08e-06	0.000224594	0.000978333	0.00192718	6.15e-06	5.56e-05	0.000990557	0.0018798	1.24e-06	0.000167781	0.000965421	0.00191325	1.2e-06	0.000214417	0.000963287	0.00192283	2.5e-06	6.73e-05	0.000982453	0.00188448	1.06e-06	0.000176828	0.00096607	0.00191406	9.86e-07	0.000224493	0.000964374	0.00192367	6.56e-06	5.73e-05	0.000991345	0.00188248	1.25e-06	0.000168908	0.000968058	0.00191451	1.2e-06	0.000216112	0.000965856	0.00192386
6.71e-06	5.09e-05	0.000994791	0.00188923	2.25e-06	0.000170652	0.000979402	0.00191852	2.01e-06	0.000223308	0.000978342	0.00192764	5.94e-06	5.46e-05	0.000990606	0.00187992	1.19e-06	0.000166245	0.000965426	0.00191361	1.15e-06	0.000213077	0.000963291	0.00192329	2.43e-06	6.6e-05	0.000982468	0.00188461	1.02e-06	0.000175235	0.000966074	0.00191442	9.52e-07	0.000223179	0.000964376	0.00192413	6.34e-06	5.62e-05	0.000991397	0.0018826	1.2e-06	0.000167357	0.000968062	0.00191487	1.15e-06	0.000214769	0.00096586	0.00192432
6.52e-06	4.95e-05	0.00099484	0.00188933	2.18e-06	0.000169022	0.000979412	0.00191887	1.95e-06	0.000222043	0.00097835	0.00192811	5.73e-06	5.36e-05	0.000990653	0.00188004	1.15e-06	0.00016473	0.00096543	0.00191396	1.1e-06	0.000211759	0.000963295	0.00192374	2.34e-06	6.47e-05	0.000982482	0.00188475	9.83e-07	0.000173662	0.000966077	0.00191478	9.19e-07	0.000221882	0.000964378	0.00192459	6.11e-06	5.52e-05	0.000991447	0.00188272	1.16e-06	0.000165827	0.000968067	0.00191523	1.11e-06	0.000213447	0.000965864	0.00192478
6.33e-06	4.82e-05	0.000994887	0.00188943	2.11e-06	0.000167412	0.000979422	0.00191922	1.89e-06	0.000220799	0.000978358	0.00192857	5.52e-06	5.27e-05	0.000990698	0.00188015	1.1e-06	0.000163236	0.000965435	0.00191432	1.06e-06	0.000210459	0.000963298	0.00192419	2.27e-06	6.35e-05	0.000982496	0.00188488	9.44e-07	0.000172109	0.00096608	0.00191514	8.9e-07	0.000220606	0.000964381	0.00192505	5.9e-06	5.42e-05	0.000991496	0.00188284	1.12e-06	0.000164318	0.000968071	0.00191559	1.06e-06	0.000212144	0.000965867	0.00192523
6.14e-06	4.68e-05	0.000994933	0.00188952	2.04e-06	0.00016582	0.000979431	0.00191956	1.82e-06	0.000219576	0.000978366	0.00192902	5.32e-06	5.17e-05	0.000990741	0.00188027	1.07e-06	0.000161762	0.000965439	0.00191467	1.02e-06	0.00020918	0.000963301	0.00192464	2.19e-06	6.23e-05	0.000982509	0.00188501	9.14e-07	0.000170576	0.000966083	0.00191549	8.61e-07	0.000219346	0.000964383	0.0019255	5.69e-06	5.32e-05	0.000991542	0.00188296	1.07e-06	0.00016283	0.000968075	0.00191594	1.02e-06	0.000210861	0.000965871	0.00192568
5.97e-06	4.55e-05	0.000994977	0.00188961	1.97e-06	0.000164247	0.00097944	0.0019199	1.77e-06	0.000218372	0.000978373	0.00192948	5.12e-06	5.08e-05	0.000990783	0.00188038	1.02e-06	0.000160307	0.000965443	0.00191501	9.83e-07	0.00020792	0.000963305	0.00192508	2.12e-06	6.12e-05	0.000982522	0.00188514	8.79e-07	0.000169062	0.000966085	0.00191584	8.34e-07	0.000218107	0.000964385	0.00192595	5.49e-06	5.22e-05	0.000991587	0.00188307	1.03e-06	0.000161362	0.000968079	0.00191629	9.81e-07	0.000209597	0.000965874	0.00192613
5.79e-06	4.43e-05	0.00099502	0.0018897	1.91e-06	0.000162691	0.000979449	0.00192024	1.71e-06	0.000217188	0.00097838	0.00192993	4.93e-06	4.98e-05	0.000990823	0.00188049	9.9e-07	0.000158873	0.000965446	0.00191536	9.45e-07	0.00020668	0.000963308	0.00192553	2.04e-06	6.01e-05	0.000982534	0.00188527	8.51e-07	0.000167567	0.000966088	0.00191619	8.09e-07	0.000216883	0.000964387	0.0019264	5.29e-06	5.13e-05	0.00099163	0.00188319	9.96e-07	0.000159915	0.000968083	0.00191664	9.47e-07	0.000208352	0.000965877	0.00192658
5.62e-06	4.3e-05	0.000995062	0.00188979	1.85e-06	0.000161154	0.000979457	0.00192057	1.65e-06	0.000216024	0.000978387	0.00193038	4.75e-06	4.9e-05	0.000990862	0.0018806	9.51e-07	0.000157458	0.00096545	0.0019157	9.11e-07	0.000205457	0.00096331	0.00192597	1.98e-06	5.91e-05	0.000982546	0.00188539	8.19e-07	0.000166092	0.00096609	0.00191654	7.85e-07	0.00021568	0.000964389	0.00192685	5.09e-06	5.04e-05	0.000991672	0.0018833	9.61e-07	0.000158486	0.000968086	0.00191698	9.09e-07	0.000207126	0.000965879	0.00192702
5.45e-06	4.18e-05	0.000995103	0.00188987	1.79e-06	0.000159634	0.000979465	0.00192091	1.59e-06	0.000214879	0.000978394	0.00193083	4.57e-06	4.81e-05	0.000990899	0.0018807	9.2e-07	0.000156062	0.000965453	0.00191604	8.76e-07	0.000204254	0.000963313	0.00192641	1.91e-06	5.8e-05	0.000982558	0.00188552	7.94e-07	0.000164635	0.000966093	0.00191688	7.62e-07	0.000214492	0.000964391	0.00192729	4.9e-06	4.95e-05	0.000991712	0.00188341	9.26e-07	0.000157078	0.000968089	0.00191733	8.78e-07	0.000205918	0.000965882	0.00192746
5.29e-06	4.06e-05	0.000995142	0.00188995	1.74e-06	0.000158131	0.000979473	0.00192123	1.54e-06	0.000213752	0.0009784	0.00193128	4.4e-06	4.73e-05	0.000990934	0.00188081	8.84e-07	0.000154685	0.000965456	0.00191638	8.45e-07	0.000203068	0.000963316	0.00192684	1.85e-06	5.69e-05	0.000982569	0.00188564	7.65e-07	0.000163197	0.000966095	0.00191722	7.41e-07	0.000213322	0.000964392	0.00192773	4.72e-06	4.86e-05	0.00099175	0.00188352	8.94e-07	0.000155688	0.000968093	0.00191767	8.44e-07	0.000204728	0.000965885	0.00192791
5.13e-06	3.94e-05	0.00099518	0.00189003	1.68e-06	0.000156645	0.000979481	0.00192156	1.48e-06	0.000212644	0.000978406	0.00193172	4.23e-06	4.64e-05	0.000990969	0.00188091	8.55e-07	0.000153327	0.00096546	0.00191672	8.13e-07	0.000201901	0.000963318	0.00192728	1.78e-06	5.59e-05	0.000982579	0.00188576	7.42e-07	0.000161777	0.000966097	0.00191756	7.2e-07	0.000212169	0.000964394	0.00192817	4.54e-06	4.78e-05	0.000991787	0.00188362	8.61e-07	0.000154317	0.000968096	0.001918	8.16e-07	0.000203557	0.000965887	0.00192834
4.97e-06	3.83e-05	0.000995217	0.00189011	1.63e-06	0.000155175	0.000979488	0.00192188	1.43e-06	0.000211555	0.000978411	0.00193216	4.06e-06	4.56e-05	0.000991001	0.00188101	8.22e-07	0.000151987	0.000965462	0.00191705	7.85e-07	0.000200751	0.00096332	0.00192771	1.72e-06	5.49e-05	0.000982589	0.00188587	7.15e-07	0.000160375	0.000966099	0.00191789	7.01e-07	0.000211033	0.000964396	0.00192861	4.37e-06	4.69e-05	0.000991822	0.00188373	8.31e-07	0.000152965	0.000968099	0.00191834	7.84e-07	0.000202403	0.000965889	0.00192878
4.82e-06	3.72e-05	0.000995253	0.00189018	1.58e-06	0.000153721	0.000979495	0.0019222	1.37e-06	0.000210483	0.000978417	0.0019326	3.9e-06	4.48e-05	0.000991033	0.00188111	7.96e-07	0.000150664	0.000965465	0.00191738	7.57e-07	0.00019962	0.000963323	0.00192814	1.66e-06	5.38e-05	0.000982599	0.00188599	6.94e-07	0.000158991	0.000966101	0.00191822	6.82e-07	0.000209912	0.000964398	0.00192905	4.2e-06	4.61e-05	0.000991856	0.00188383	8.01e-07	0.000151631	0.000968101	0.00191867	7.59e-07	0.000201267	0.000965891	0.00192921
4.67e-06	3.61e-05	0.000995287	0.00189025	1.53e-06	0.000152283	0.000979502	0.00192251	1.32e-06	0.000209429	0.000978422	0.00193304	3.75e-06	4.4e-05	0.000991063	0.00188121	7.65e-07	0.00014936	0.000965468	0.0019177	7.31e-07	0.000198504	0.000963325	0.00192857	1.6e-06	5.28e-05	0.000982609	0.0018861	6.7e-07	0.000157625	0.000966103	0.00191855	6.65e-07	0.000208809	0.000964399	0.00192948	4.04e-06	4.53e-05	0.000991889	0.00188393	7.74e-07	0.000150315	0.000968104	0.001919	7.3e-07	0.000200147	0.000965894	0.00192965
4.53e-06	3.5e-05	0.000995321	0.00189032	1.49e-06	0.000150861	0.000979508	0.00192283	1.27e-06	0.000208392	0.000978427	0.00193347	3.6e-06	4.32e-05	0.000991091	0.00188131	7.41e-07	0.000148072	0.00096547	0.00191803	7.05e-07	0.000197407	0.000963327	0.001929	1.54e-06	5.18e-05	0.000982618	0.00188621	6.5e-07	0.000156276	0.000966105	0.00191888	6.47e-07	0.000207721	0.000964401	0.00192991	3.89e-06	4.45e-05	0.00099192	0.00188403	7.46e-07	0.000149017	0.000968107	0.00191932	7.07e-07	0.000199045	0.000965896	0.00193008
4.39e-06	3.4e-05	0.000995353	0.00189039	1.44e-06	0.000149453	0.000979514	0.00192314	1.23e-06	0.000207372	0.000978431	0.00193391	3.46e-06	4.25e-05	0.000991119	0.0018814	7.12e-07	0.000146802	0.000965473	0.00191835	6.82e-07	0.000196326	0.000963329	0.00192942	1.49e-06	5.09e-05	0.000982626	0.00188632	6.28e-07	0.000154944	0.000966107	0.0019192	6.31e-07	0.000206649	0.000964402	0.00193034	3.74e-06	4.37e-05	0.00099195	0.00188412	7.2e-07	0.000147736	0.000968109	0.00191965	6.81e-07	0.00019796	0.000965898	0.0019305
4.25e-06	3.3e-05	0.000995385	0.00189046	1.4e-06	0.000148061	0.00097952	0.00192344	1.18e-06	0.000206368	0.000978435	0.00193434	3.33e-06	4.17e-05	0.000991145	0.0018815	6.9e-07	0.000145549	0.000965475	0.00191867	6.58e-07	0.000195262	0.000963331	0.00192985	1.45e-06	5e-05	0.000982635	0.00188642	6.1e-07	0.000153629	0.000966109	0.00191952	6.15e-07	0.000205592	0.000964404	0.00193077	3.6e-06	4.3e-05	0.000991978	0.00188422	6.94e-07	0.000146472	0.000968111	0.00191997	6.6e-07	0.000196891	0.000965899	0.00193093
4.12e-06	3.2e-05	0.000995415	0.00189052	1.35e-06	0.000146683	0.000979526	0.00192375	1.14e-06	0.000205382	0.000978439	0.00193477	3.2e-06	4.1e-05	0.000991171	0.00188159	6.64e-07	0.000144313	0.000965477	0.00191899	6.37e-07	0.000194213	0.000963332	0.00193027	1.41e-06	4.91e-05	0.000982643	0.00188653	5.89e-07	0.00015233	0.00096611	0.00191984	6e-07	0.000204551	0.000964405	0.00193119	3.46e-06	4.22e-05	0.000992006	0.00188431	6.71e-07	0.000145226	0.000968113	0.00192029	6.37e-07	0.000195838	0.000965901	0.00193135
3.98e-06	3.1e-05	0.000995445	0.00189058	1.31e-06	0.00014532	0.000979531	0.00192405	1.1e-06	0.000204411	0.000978443	0.0019352	3.08e-06	4.02e-05	0.000991195	0.00188168	6.42e-07	0.000143092	0.000965479	0.0019193	6.15e-07	0.000193181	0.000963334	0.00193068	1.37e-06	4.82e-05	0.000982651	0.00188663	5.72e-07	0.000151048	0.000966112	0.00192016	5.85e-07	0.000203524	0.000964407	0.00193162	3.33e-06	4.15e-05	0.000992032	0.00188441	6.47e-07	0.000143995	0.000968116	0.0019206	6.18e-07	0.000194801	0.000965903	0.00193177
3.86e-06	3.01e-05	0.000995473	0.00189064	1.26e-06	0.00014397	0.000979537	0.00192435	1.06e-06	0.000203456	0.000978447	0.00193562	2.96e-06	3.95e-05	0.000991218	0.00188177	6.18e-07	0.000141888	0.000965481	0.00191961	5.96e-07	0.000192164	0.000963336	0.0019311	1.33e-06	4.74e-05	0.000982658	0.00188674	5.53e-07	0.000149783	0.000966113	0.00192047	5.71e-07	0.000202513	0.000964408	0.00193204	3.2e-06	4.08e-05	0.000992057	0.0018845	6.25e-07	0.000142781	0.000968118	0.00192092	5.96e-07	0.00019378	0.000965904	0.0019322
3.73e-06	2.91e-05	0.000995501	0.0018907	1.22e-06	0.000142634	0.000979542	0.00192465	1.02e-06	0.000202516	0.00097845	0.00193604	2.84e-06	3.88e-05	0.00099124	0.00188185	5.98e-07	0.000140699	0.000965483	0.00191992	5.76e-07	0.000191164	0.000963337	0.00193152	1.3e-06	4.66e-05	0.000982666	0.00188684	5.38e-07	0.000148533	0.000966115	0.00192079	5.58e-07	0.000201516	0.00096441	0.00193246	3.07e-06	4.01e-05	0.000992081	0.00188459	6.03e-07	0.000141584	0.000968119	0.00192123	5.79e-07	0.000192775	0.000965906	0.00193261
3.61e-06	2.82e-05	0.000995528	0.00189076	1.18e-06	0.000141312	0.000979547	0.00192494	9.88e-07	0.000201592	0.000978453	0.00193647	2.73e-06	3.81e-05	0.000991261	0.00188194	5.76e-07	0.000139527	0.000965485	0.00192023	5.59e-07	0.000190178	0.000963339	0.00193193	1.26e-06	4.58e-05	0.000982673	0.00188693	5.21e-07	0.000147299	0.000966116	0.0019211	5.45e-07	0.000200533	0.000964411	0.00193288	2.95e-06	3.94e-05	0.000992104	0.00188468	5.82e-07	0.000140401	0.000968121	0.00192154	5.6e-07	0.000191785	0.000965907	0.00193303
3.5e-06	2.74e-05	0.000995554	0.00189081	1.14e-06	0.000140002	0.000979551	0.00192523	9.51e-07	0.000200682	0.000978456	0.00193689	2.62e-06	3.74e-05	0.000991281	0.00188203	5.57e-07	0.000138369	0.000965487	0.00192053	5.41e-07	0.000189207	0.00096334	0.00193234	1.23e-06	4.49e-05	0.00098268	0.00188703	5.06e-07	0.000146081	0.000966117	0.0019214	5.32e-07	0.000199564	0.000964412	0.0019333	2.83e-06	3.86e-05	0.000992126	0.00188476	5.61e-07	0.000139235	0.000968123	0.00192184	5.44e-07	0.00019081	0.000965909	0.00193344
3.38e-06	2.65e-05	0.000995578	0.00189086	1.1e-06	0.000138706	0.000979556	0.00192552	9.19e-07	0.000199787	0.000978459	0.00193731	2.51e-06	3.68e-05	0.000991301	0.00188211	5.37e-07	0.000137226	0.000965488	0.00192084	5.26e-07	0.000188251	0.000963342	0.00193275	1.2e-06	4.42e-05	0.000982686	0.00188713	4.9e-07	0.000144878	0.000966119	0.00192171	5.2e-07	0.00019861	0.000964414	0.00193371	2.72e-06	3.8e-05	0.000992147	0.00188485	5.42e-07	0.000138083	0.000968125	0.00192215	5.27e-07	0.00018985	0.00096591	0.00193386
3.27e-06	2.57e-05	0.000995603	0.00189091	1.05e-06	0.000137422	0.00097956	0.0019258	8.86e-07	0.000198907	0.000978462	0.00193772	2.41e-06	3.61e-05	0.000991319	0.00188219	5.19e-07	0.000136098	0.00096549	0.00192114	5.11e-07	0.000187311	0.000963343	0.00193316	1.16e-06	4.34e-05	0.000982693	0.00188722	4.77e-07	0.00014369	0.00096612	0.00192201	5.08e-07	0.000197668	0.000964415	0.00193413	2.61e-06	3.73e-05	0.000992167	0.00188493	5.23e-07	0.000136947	0.000968126	0.00192245	5.14e-07	0.000188904	0.000965912	0.00193427
3.16e-06	2.48e-05	0.000995626	0.00189096	1.02e-06	0.00013615	0.000979564	0.00192609	8.58e-07	0.00019804	0.000978464	0.00193814	2.31e-06	3.54e-05	0.000991337	0.00188227	5e-07	0.000134985	0.000965491	0.00192144	4.98e-07	0.000186384	0.000963344	0.00193357	1.13e-06	4.26e-05	0.000982699	0.00188731	4.62e-07	0.000142517	0.000966121	0.00192231	4.97e-07	0.000196741	0.000964416	0.00193454	2.5e-06	3.66e-05	0.000992187	0.00188501	5.05e-07	0.000135826	0.000968128	0.00192275	4.99e-07	0.000187973	0.000965913	0.00193468
3.06e-06	2.4e-05	0.000995648	0.00189101	9.79e-07	0.000134891	0.000979567	0.00192637	8.27e-07	0.000197188	0.000978466	0.00193855	2.21e-06	3.47e-05	0.000991354	0.00188235	4.84e-07	0.000133886	0.000965493	0.00192173	4.84e-07	0.000185472	0.000963345	0.00193397	1.1e-06	4.18e-05	0.000982705	0.0018874	4.5e-07	0.000141359	0.000966122	0.00192261	4.87e-07	0.000195826	0.000964418	0.00193495	2.4e-06	3.59e-05	0.000992205	0.00188509	4.88e-07	0.000134719	0.000968129	0.00192305	4.88e-07	0.000187056	0.000965914	0.00193509
2.95e-06	2.33e-05	0.00099567	0.00189106	9.44e-07	0.000133643	0.000979571	0.00192665	8.02e-07	0.000196349	0.000978469	0.00193896	2.12e-06	3.4e-05	0.00099137	0.00188242	4.67e-07	0.000132801	0.000965494	0.00192203	4.73e-07	0.000184573	0.000963347	0.00193438	1.07e-06	4.1e-05	0.000982711	0.00188749	4.36e-07	0.000140215	0.000966123	0.00192291	4.77e-07	0.000194924	0.000964419	0.00193535	2.3e-06	3.52e-05	0.000992222	0.00188517	4.71e-07	0.000133626	0.00096813	0.00192334	4.75e-07	0.000186154	0.000965915	0.00193549
2.85e-06	2.25e-05	0.000995691	0.0018911	9.09e-07	0.000132407	0.000979574	0.00192692	7.75e-07	0.000195523	0.000978471	0.00193937	2.03e-06	3.34e-05	0.000991385	0.0018825	4.52e-07	0.000131729	0.000965496	0.00192232	4.61e-07	0.000183688	0.000963348	0.00193478	1.04e-06	4.03e-05	0.000982716	0.00188758	4.24e-07	0.000139086	0.000966124	0.0019232	4.67e-07	0.000194035	0.00096442	0.00193576	2.2e-06	3.45e-05	0.000992239	0.00188525	4.55e-07	0.000132547	0.000968132	0.00192364	4.65e-07	0.000185265	0.000965917	0.0019359
2.76e-06	2.18e-05	0.000995711	0.00189114	8.75e-07	0.000131182	0.000979577	0.0019272	7.53e-07	0.000194711	0.000978473	0.00193978	1.95e-06	3.27e-05	0.000991399	0.00188257	4.35e-07	0.000130672	0.000965497	0.00192261	4.52e-07	0.000182817	0.000963349	0.00193518	1.01e-06	3.95e-05	0.000982722	0.00188767	4.12e-07	0.00013797	0.000966125	0.0019235	4.59e-07	0.00019316	0.000964421	0.00193617	2.11e-06	3.39e-05	0.000992255	0.00188533	4.39e-07	0.000131482	0.000968133	0.00192393	4.53e-07	0.000184389	0.000965918	0.0019363
2.66e-06	2.11e-05	0.000995731	0.00189119	8.42e-07	0.000129968	0.00097958	0.00192746	7.29e-07	0.000193911	0.000978475	0.00194019	1.86e-06	3.21e-05	0.000991413	0.00188265	4.21e-07	0.000129627	0.000965498	0.0019229	4.41e-07	0.00018196	0.00096335	0.00193558	9.87e-07	3.87e-05	0.000982727	0.00188775	4.01e-07	0.000136869	0.000966126	0.00192379	4.5e-07	0.000192296	0.000964422	0.00193657	2.02e-06	3.32e-05	0.00099227	0.0018854	4.24e-07	0.00013043	0.000968134	0.00192422	4.45e-07	0.000183528	0.000965919	0.0019367
2.57e-06	2.04e-05	0.00099575	0.00189123	8.1e-07	0.000128766	0.000979583	0.00192773	7.1e-07	0.000193123	0.000978476	0.00194059	1.78e-06	3.15e-05	0.000991426	0.00188272	4.06e-07	0.000128596	0.000965499	0.00192318	4.33e-07	0.000181115	0.000963351	0.00193597	9.58e-07	3.8e-05	0.000982732	0.00188783	3.89e-07	0.000135782	0.000966127	0.00192407	4.42e-07	0.000191445	0.000964423	0.00193697	1.93e-06	3.26e-05	0.000992284	0.00188547	4.1e-07	0.000129392	0.000968135	0.00192451	4.35e-07	0.000182679	0.00096592	0.0019371
2.48e-06	1.97e-05	0.000995768	0.00189127	7.79e-07	0.000127573	0.000979586	0.001928	6.89e-07	0.000192348	0.000978478	0.001941	1.71e-06	3.08e-05	0.000991439	0.00188279	3.93e-07	0.000127577	0.0009655	0.00192347	4.24e-07	0.000180283	0.000963352	0.00193637	9.33e-07	3.72e-05	0.000982737	0.00188791	3.79e-07	0.000134708	0.000966128	0.00192436	4.35e-07	0.000190605	0.000964424	0.00193737	1.85e-06	3.2e-05	0.000992298	0.00188555	3.96e-07	0.000128367	0.000968136	0.00192479	4.27e-07	0.000181843	0.000965921	0.0019375
2.39e-06	1.9e-05	0.000995786	0.0018913	7.49e-07	0.000126391	0.000979588	0.00192826	6.72e-07	0.000191585	0.00097848	0.0019414	1.63e-06	3.02e-05	0.000991451	0.00188285	3.8e-07	0.000126572	0.000965501	0.00192375	4.16e-07	0.000179464	0.000963353	0.00193676	9.05e-07	3.65e-05	0.000982742	0.00188799	3.68e-07	0.000133647	0.000966129	0.00192465	4.28e-07	0.000189778	0.000964425	0.00193777	1.77e-06	3.14e-05	0.000992311	0.00188562	3.83e-07	0.000127355	0.000968137	0.00192508	4.18e-07	0.00018102	0.000965922	0.0019379
2.31e-06	1.84e-05	0.000995803	0.00189134	7.19e-07	0.000125219	0.000979591	0.00192852	6.53e-07	0.000190833	0.000978481	0.0019418	1.56e-06	2.96e-05	0.000991462	0.00188292	3.68e-07	0.000125579	0.000965502	0.00192403	4.09e-07	0.000178658	0.000963355	0.00193716	8.82e-07	3.57e-05	0.000982746	0.00188807	3.59e-07	0.0001326	0.00096613	0.00192493	4.21e-07	0.000188962	0.000964426	0.00193817	1.69e-06	3.07e-05	0.000992323	0.00188569	3.71e-07	0.000126355	0.000968138	0.00192536	4.12e-07	0.00018021	0.000965923	0.0019383
2.23e-06	1.77e-05	0.000995819	0.00189138	6.91e-07	0.000124057	0.000979593	0.00192878	6.38e-07	0.000190094	0.000978483	0.0019422	1.5e-06	2.9e-05	0.000991473	0.00188299	3.56e-07	0.000124598	0.000965503	0.00192431	4.02e-07	0.000177863	0.000963356	0.00193755	8.55e-07	3.5e-05	0.000982751	0.00188815	3.49e-07	0.000131565	0.000966131	0.00192521	4.15e-07	0.000188158	0.000964428	0.00193857	1.61e-06	3.02e-05	0.000992335	0.00188575	3.59e-07	0.000125368	0.000968139	0.00192564	4.04e-07	0.000179412	0.000965925	0.00193869
2.15e-06	1.71e-05	0.000995834	0.00189141	6.64e-07	0.000122905	0.000979595	0.00192904	6.22e-07	0.000189365	0.000978484	0.0019426	1.45e-06	2.84e-05	0.000991484	0.00188305	3.45e-07	0.000123629	0.000965504	0.00192458	3.95e-07	0.000177081	0.000963357	0.00193794	8.33e-07	3.43e-05	0.000982755	0.00188823	3.4e-07	0.000130544	0.000966132	0.00192549	4.09e-07	0.000187364	0.000964429	0.00193896	1.56e-06	2.95e-05	0.000992346	0.00188582	3.48e-07	0.000124393	0.00096814	0.00192592	3.99e-07	0.000178626	0.000965926	0.00193908
2.07e-06	1.65e-05	0.00099585	0.00189144	6.38e-07	0.000121762	0.000979597	0.00192929	6.09e-07	0.000188647	0.000978486	0.001943	1.39e-06	2.78e-05	0.000991494	0.00188311	3.34e-07	0.000122672	0.000965505	0.00192486	3.9e-07	0.000176311	0.000963358	0.00193833	8.08e-07	3.36e-05	0.000982759	0.0018883	3.31e-07	0.000129535	0.000966132	0.00192577	4.03e-07	0.000186583	0.00096443	0.00193935	1.5e-06	2.89e-05	0.000992357	0.00188588	3.37e-07	0.000123429	0.000968141	0.00192619	3.92e-07	0.000177853	0.000965927	0.00193947
2e-06	1.59e-05	0.000995864	0.00189147	6.14e-07	0.000120629	0.000979598	0.00192954	5.94e-07	0.00018794	0.000978487	0.00194339	1.35e-06	2.72e-05	0.000991503	0.00188317	3.25e-07	0.000121726	0.000965505	0.00192513	3.83e-07	0.000175553	0.000963359	0.00193871	7.87e-07	3.29e-05	0.000982763	0.00188837	3.23e-07	0.000128538	0.000966133	0.00192604	3.98e-07	0.000185812	0.000964431	0.00193975	1.45e-06	2.83e-05	0.000992367	0.00188595	3.27e-07	0.000122478	0.000968142	0.00192646	3.87e-07	0.000177091	0.000965928	0.00193987
1.92e-06	1.54e-05	0.000995878	0.0018915	5.9e-07	0.000119504	0.0009796	0.00192979	5.83e-07	0.000187243	0.000978489	0.00194378	1.31e-06	2.66e-05	0.000991512	0.00188324	3.16e-07	0.000120792	0.000965506	0.0019254	3.78e-07	0.000174805	0.00096336	0.0019391	7.63e-07	3.23e-05	0.000982767	0.00188844	3.15e-07	0.000127554	0.000966134	0.00192631	3.92e-07	0.000185052	0.000964432	0.00194014	1.4e-06	2.77e-05	0.000992377	0.00188601	3.18e-07	0.000121538	0.000968143	0.00192674	3.81e-07	0.00017634	0.000965929	0.00194026
1.85e-06	1.48e-05	0.000995892	0.00189153	5.68e-07	0.000118388	0.000979601	0.00193004	5.69e-07	0.000186557	0.00097849	0.00194418	1.27e-06	2.6e-05	0.000991521	0.00188329	3.07e-07	0.00011987	0.000965507	0.00192567	3.73e-07	0.00017407	0.000963361	0.00193948	7.44e-07	3.16e-05	0.00098277	0.00188851	3.08e-07	0.000126582	0.000966135	0.00192659	3.88e-07	0.000184302	0.000964433	0.00194053	1.36e-06	2.71e-05	0.000992387	0.00188607	3.1e-07	0.00012061	0.000968143	0.00192701	3.76e-07	0.000175601	0.00096593	0.00194064
1.78e-06	1.43e-05	0.000995905	0.00189156	5.47e-07	0.000117281	0.000979603	0.00193028	5.6e-07	0.00018588	0.000978491	0.00194457	1.23e-06	2.54e-05	0.00099153	0.00188335	2.99e-07	0.000118958	0.000965508	0.00192594	3.69e-07	0.000173345	0.000963362	0.00193987	7.21e-07	3.1e-05	0.000982774	0.00188858	3.01e-07	0.000125622	0.000966135	0.00192686	3.83e-07	0.000183563	0.000964434	0.00194091	1.32e-06	2.65e-05	0.000992396	0.00188613	3.02e-07	0.000119693	0.000968144	0.00192727	3.71e-07	0.000174873	0.000965931	0.00194103
1.72e-06	1.38e-05	0.000995917	0.00189159	5.27e-07	0.000116183	0.000979604	0.00193053	5.47e-07	0.000185213	0.000978493	0.00194496	1.19e-06	2.48e-05	0.000991539	0.00188341	2.92e-07	0.000118058	0.000965508	0.0019262	3.64e-07	0.000172631	0.000963363	0.00194025	7.03e-07	3.03e-05	0.000982777	0.00188865	2.95e-07	0.000124674	0.000966136	0.00192712	3.78e-07	0.000182833	0.000964435	0.0019413	1.28e-06	2.59e-05	0.000992405	0.00188619	2.94e-07	0.000118787	0.000968145	0.00192754	3.67e-07	0.000174157	0.000965932	0.00194141
1.65e-06	1.32e-05	0.000995929	0.00189161	5.08e-07	0.000115092	0.000979605	0.00193077	5.39e-07	0.000184556	0.000978494	0.00194535	1.15e-06	2.42e-05	0.000991547	0.00188346	2.84e-07	0.000117168	0.000965509	0.00192647	3.6e-07	0.000171928	0.000963364	0.00194063	6.81e-07	2.97e-05	0.00098278	0.00188871	2.88e-07	0.000123737	0.000966137	0.00192739	3.74e-07	0.000182115	0.000964436	0.00194169	1.24e-06	2.53e-05	0.000992414	0.00188625	2.87e-07	0.000117891	0.000968145	0.00192781	3.62e-07	0.000173451	0.000965933	0.0019418
1.59e-06	1.28e-05	0.000995941	0.00189164	4.9e-07	0.00011401	0.000979607	0.001931	5.28e-07	0.000183908	0.000978495	0.00194574	1.12e-06	2.35e-05	0.000991555	0.00188351	2.78e-07	0.000116289	0.00096551	0.00192673	3.55e-07	0.000171236	0.000963365	0.00194101	6.64e-07	2.91e-05	0.000982783	0.00188878	2.83e-07	0.000122812	0.000966137	0.00192765	3.7e-07	0.000181405	0.000964437	0.00194207	1.2e-06	2.47e-05	0.000992423	0.0018863	2.8e-07	0.000117007	0.000968146	0.00192807	3.59e-07	0.000172755	0.000965934	0.00194218
1.53e-06	1.23e-05	0.000995952	0.00189166	4.73e-07	0.000112936	0.000979608	0.00193124	5.2e-07	0.000183269	0.000978497	0.00194612	1.08e-06	2.29e-05	0.000991563	0.00188357	2.71e-07	0.00011542	0.000965511	0.00192699	3.52e-07	0.000170553	0.000963366	0.00194139	6.43e-07	2.84e-05	0.000982787	0.00188884	2.77e-07	0.000121899	0.000966138	0.00192792	3.66e-07	0.000180706	0.000964438	0.00194245	1.17e-06	2.41e-05	0.000992431	0.00188636	2.74e-07	0.000116133	0.000968147	0.00192833	3.54e-07	0.00017207	0.000965935	0.00194256
1.47e-06	1.18e-05	0.000995962	0.00189169	4.58e-07	0.000111869	0.000979609	0.00193147	5.1e-07	0.000182639	0.000978498	0.00194651	1.07e-06	2.23e-05	0.00099157	0.00188361	2.66e-07	0.000114561	0.000965511	0.00192724	3.48e-07	0.000169881	0.000963367	0.00194176	6.27e-07	2.78e-05	0.000982789	0.0018889	2.72e-07	0.000120996	0.000966139	0.00192818	3.62e-07	0.000180016	0.000964438	0.00194284	1.15e-06	2.35e-05	0.000992439	0.00188641	2.68e-07	0.000115269	0.000968147	0.00192859	3.51e-07	0.000171396	0.000965936	0.00194294
1.41e-06	1.14e-05	0.000995972	0.00189171	4.42e-07	0.000110809	0.00097961	0.0019317	5.03e-07	0.000182017	0.000978499	0.00194689	1.03e-06	2.17e-05	0.000991578	0.00188366	2.6e-07	0.000113713	0.000965512	0.0019275	3.45e-07	0.000169219	0.000963368	0.00194214	6.07e-07	2.72e-05	0.000982792	0.00188896	2.66e-07	0.000120105	0.000966139	0.00192844	3.59e-07	0.000179335	0.000964439	0.00194322	1.12e-06	2.29e-05	0.000992447	0.00188646	2.62e-07	0.000114415	0.000968148	0.00192885	3.47e-07	0.000170731	0.000965937	0.00194332
1.36e-06	1.09e-05	0.000995982	0.00189173	4.28e-07	0.000109757	0.000979611	0.00193193	4.94e-07	0.000181403	0.0009785	0.00194727	1.02e-06	2.11e-05	0.000991585	0.00188371	2.55e-07	0.000112875	0.000965512	0.00192776	3.41e-07	0.000168566	0.000963369	0.00194251	5.92e-07	2.65e-05	0.000982795	0.00188902	2.62e-07	0.000119224	0.00096614	0.0019287	3.55e-07	0.000178664	0.00096444	0.0019436	1.1e-06	2.23e-05	0.000992455	0.00188651	2.57e-07	0.000113572	0.000968149	0.0019291	3.45e-07	0.000170076	0.000965938	0.0019437
1.31e-06	1.05e-05	0.000995992	0.00189175	4.15e-07	0.000108713	0.000979612	0.00193216	4.88e-07	0.000180798	0.000978502	0.00194765	9.93e-07	2.05e-05	0.000991592	0.00188376	2.49e-07	0.000112046	0.000965513	0.00192801	3.39e-07	0.000167923	0.00096337	0.00194289	5.74e-07	2.59e-05	0.000982798	0.00188907	2.57e-07	0.000118355	0.00096614	0.00192895	3.52e-07	0.000178002	0.000964441	0.00194397	1.07e-06	2.17e-05	0.000992462	0.00188656	2.52e-07	0.000112738	0.000968149	0.00192936	3.41e-07	0.000169431	0.000965939	0.00194408
1.25e-06	1.01e-05	0.000996001	0.00189177	4.03e-07	0.000107675	0.000979613	0.00193239	4.8e-07	0.0001802	0.000978503	0.00194804	9.79e-07	1.99e-05	0.000991599	0.0018838	2.45e-07	0.000111227	0.000965514	0.00192826	3.35e-07	0.000167289	0.00096337	0.00194326	5.6e-07	2.52e-05	0.0009828	0.00188913	2.53e-07	0.000117496	0.000966141	0.00192921	3.49e-07	0.000177348	0.000964442	0.00194435	1.05e-06	2.11e-05	0.00099247	0.00188661	2.47e-07	0.000111914	0.00096815	0.00192961	3.39e-07	0.000168795	0.00096594	0.00194445
1.21e-06	9.71e-06	0.000996009	0.00189179	3.9e-07	0.000106644	0.000979614	0.00193261	4.75e-07	0.00017961	0.000978504	0.00194841	9.54e-07	1.94e-05	0.000991605	0.00188385	2.4e-07	0.000110418	0.000965514	0.00192851	3.33e-07	0.000166664	0.000963371	0.00194363	5.44e-07	2.46e-05	0.000982803	0.00188918	2.48e-07	0.000116647	0.000966142	0.00192946	3.46e-07	0.000176703	0.000964443	0.00194473	1.03e-06	2.05e-05	0.000992477	0.00188665	2.42e-07	0.0001111	0.000968151	0.00192986	3.35e-07	0.000168168	0.00096594	0.00194483
1.16e-06	9.32e-06	0.000996018	0.00189181	3.79e-07	0.00010562	0.000979614	0.00193283	4.67e-07	0.000179027	0.000978505	0.00194879	9.41e-07	1.88e-05	0.000991612	0.00188389	2.36e-07	0.000109618	0.000965515	0.00192876	3.3e-07	0.000166049	0.000963372	0.001944	5.31e-07	2.4e-05	0.000982805	0.00188924	2.44e-07	0.000115809	0.000966142	0.00192971	3.43e-07	0.000176067	0.000964444	0.0019451	1.01e-06	1.99e-05	0.000992484	0.0018867	2.38e-07	0.000110295	0.000968151	0.00193011	3.33e-07	0.000167551	0.000965941	0.0019452
1.11e-06	8.95e-06	0.000996026	0.00189182	3.68e-07	0.000104602	0.000979615	0.00193305	4.62e-07	0.000178451	0.000978506	0.00194917	9.16e-07	1.82e-05	0.000991618	0.00188393	2.32e-07	0.000108827	0.000965515	0.00192901	3.27e-07	0.000165442	0.000963373	0.00194437	5.16e-07	2.33e-05	0.000982808	0.00188929	2.4e-07	0.000114981	0.000966143	0.00192996	3.4e-07	0.000175439	0.000964445	0.00194548	9.9e-07	1.93e-05	0.000992491	0.00188674	2.34e-07	0.000109499	0.000968152	0.00193036	3.3e-07	0.000166942	0.000965942	0.00194557
1.07e-06	8.59e-06	0.000996033	0.00189184	3.58e-07	0.00010359	0.000979616	0.00193326	4.55e-07	0.000177882	0.000978507	0.00194954	9.03e-07	1.76e-05	0.000991625	0.00188397	2.28e-07	0.000108046	0.000965516	0.00192925	3.25e-07	0.000164843	0.000963374	0.00194474	5.03e-07	2.26e-05	0.00098281	0.00188934	2.37e-07	0.000114163	0.000966143	0.00193021	3.37e-07	0.00017482	0.000964446	0.00194585	9.7e-07	1.87e-05	0.000992498	0.00188678	2.3e-07	0.000108712	0.000968152	0.00193061	3.28e-07	0.000166342	0.000965943	0.00194594
1.03e-06	8.24e-06	0.00099604	0.00189186	3.49e-07	0.000102585	0.000979617	0.00193348	4.51e-07	0.00017732	0.000978509	0.00194992	8.79e-07	1.7e-05	0.000991631	0.00188401	2.24e-07	0.000107274	0.000965516	0.0019295	3.23e-07	0.000164253	0.000963375	0.00194511	4.89e-07	2.2e-05	0.000982812	0.00188938	2.33e-07	0.000113355	0.000966144	0.00193046	3.35e-07	0.000174208	0.000964447	0.00194622	9.49e-07	1.82e-05	0.000992504	0.00188682	2.26e-07	0.000107935	0.000968153	0.00193085	3.25e-07	0.000165751	0.000965944	0.00194631
9.86e-07	7.91e-06	0.000996047	0.00189187	3.4e-07	0.000101586	0.000979618	0.00193369	4.44e-07	0.000176764	0.00097851	0.00195029	8.65e-07	1.65e-05	0.000991637	0.00188404	2.21e-07	0.00010651	0.000965517	0.00192974	3.2e-07	0.000163671	0.000963376	0.00194547	4.77e-07	2.13e-05	0.000982814	0.00188943	2.3e-07	0.000112557	0.000966144	0.00193071	3.32e-07	0.000173604	0.000964448	0.00194659	9.28e-07	1.76e-05	0.000992511	0.00188686	2.23e-07	0.000107166	0.000968153	0.0019311	3.23e-07	0.000165168	0.000965945	0.00194668
9.48e-07	7.58e-06	0.000996054	0.00189189	3.31e-07	0.000100593	0.000979618	0.0019339	4.4e-07	0.000176214	0.000978511	0.00195067	8.42e-07	1.59e-05	0.000991643	0.00188408	2.18e-07	0.000105755	0.000965518	0.00192998	3.18e-07	0.000163097	0.000963377	0.00194584	4.63e-07	2.07e-05	0.000982816	0.00188948	2.26e-07	0.000111768	0.000966145	0.00193095	3.3e-07	0.000173008	0.000964449	0.00194696	9.08e-07	1.7e-05	0.000992517	0.0018869	2.19e-07	0.000106407	0.000968154	0.00193134	3.21e-07	0.000164592	0.000965946	0.00194705
9.1e-07	7.27e-06	0.000996061	0.0018919	3.22e-07	9.96e-05	0.000979619	0.00193411	4.34e-07	0.00017567	0.000978512	0.00195104	8.28e-07	1.54e-05	0.000991648	0.00188411	2.14e-07	0.000105009	0.000965518	0.00193022	3.16e-07	0.000162531	0.000963378	0.0019462	4.51e-07	2e-05	0.000982818	0.00188952	2.23e-07	0.000110989	0.000966145	0.00193119	3.27e-07	0.00017242	0.000964449	0.00194733	8.87e-07	1.65e-05	0.000992523	0.00188694	2.16e-07	0.000105655	0.000968155	0.00193158	3.19e-07	0.000164025	0.000965947	0.00194742
8.74e-07	6.96e-06	0.000996067	0.00189192	3.14e-07	9.86e-05	0.00097962	0.00193432	4.3e-07	0.000175132	0.000978513	0.00195141	8.04e-07	1.48e-05	0.000991654	0.00188415	2.11e-07	0.000104272	0.000965519	0.00193046	3.14e-07	0.000161973	0.000963379	0.00194656	4.38e-07	1.94e-05	0.00098282	0.00188956	2.2e-07	0.000110219	0.000966146	0.00193143	3.25e-07	0.000171839	0.00096445	0.0019477	8.67e-07	1.59e-05	0.000992529	0.00188697	2.13e-07	0.000104913	0.000968155	0.00193182	3.16e-07	0.000163466	0.000965948	0.00194779
8.38e-07	6.67e-06	0.000996073	0.00189193	3.07e-07	9.76e-05	0.000979621	0.00193452	4.24e-07	0.000174599	0.000978514	0.00195177	7.9e-07	1.43e-05	0.000991659	0.00188418	2.08e-07	0.000103543	0.000965519	0.00193069	3.11e-07	0.000161422	0.00096338	0.00194693	4.26e-07	1.87e-05	0.000982822	0.0018896	2.17e-07	0.000109459	0.000966146	0.00193168	3.23e-07	0.000171266	0.000964451	0.00194807	8.45e-07	1.53e-05	0.000992534	0.00188701	2.1e-07	0.000104179	0.000968156	0.00193206	3.15e-07	0.000162914	0.000965949	0.00194815
8.05e-07	6.39e-06	0.000996078	0.00189194	2.99e-07	9.67e-05	0.000979621	0.00193472	4.21e-07	0.000174072	0.000978515	0.00195214	7.66e-07	1.38e-05	0.000991664	0.00188421	2.06e-07	0.000102823	0.00096552	0.00193093	3.1e-07	0.000160878	0.000963381	0.00194729	4.13e-07	1.81e-05	0.000982824	0.00188964	2.14e-07	0.000108708	0.000966147	0.00193191	3.2e-07	0.000170699	0.000964452	0.00194843	8.25e-07	1.48e-05	0.00099254	0.00188704	2.07e-07	0.000103453	0.000968156	0.00193229	3.13e-07	0.00016237	0.00096595	0.00194852
7.72e-07	6.11e-06	0.000996084	0.00189195	2.93e-07	9.57e-05	0.000979622	0.00193492	4.15e-07	0.000173549	0.000978516	0.00195251	7.51e-07	1.32e-05	0.000991669	0.00188424	2.03e-07	0.00010211	0.00096552	0.00193116	3.08e-07	0.000160341	0.000963381	0.00194765	4.02e-07	1.74e-05	0.000982826	0.00188968	2.12e-07	0.000107965	0.000966147	0.00193215	3.18e-07	0.00017014	0.000964453	0.0019488	8.03e-07	1.43e-05	0.000992545	0.00188707	2.04e-07	0.000102736	0.000968157	0.00193253	3.11e-07	0.000161832	0.000965951	0.00194888
7.41e-07	5.85e-06	0.000996089	0.00189196	2.86e-07	9.48e-05	0.000979623	0.00193512	4.12e-07	0.000173032	0.000978517	0.00195288	7.29e-07	1.27e-05	0.000991674	0.00188427	2e-07	0.000101406	0.000965521	0.0019314	3.06e-07	0.000159811	0.000963382	0.00194801	3.9e-07	1.68e-05	0.000982827	0.00188972	2.09e-07	0.000107232	0.000966148	0.00193239	3.16e-07	0.000169587	0.000964454	0.00194916	7.83e-07	1.37e-05	0.00099255	0.0018871	2.02e-07	0.000102027	0.000968157	0.00193276	3.09e-07	0.000161302	0.000965952	0.00194924
7.1e-07	5.6e-06	0.000996094	0.00189197	2.79e-07	9.38e-05	0.000979623	0.00193532	4.07e-07	0.000172519	0.000978519	0.00195324	7.13e-07	1.22e-05	0.000991679	0.00188429	1.98e-07	0.00010071	0.000965521	0.00193163	3.04e-07	0.000159288	0.000963383	0.00194837	3.79e-07	1.61e-05	0.000982829	0.00188975	2.06e-07	0.000106507	0.000966148	0.00193262	3.14e-07	0.000169041	0.000964455	0.00194952	7.61e-07	1.32e-05	0.000992555	0.00188713	1.99e-07	0.000101326	0.000968158	0.00193299	3.08e-07	0.000160779	0.000965952	0.0019496
6.81e-07	5.35e-06	0.000996099	0.00189198	2.73e-07	9.28e-05	0.000979624	0.00193551	4.04e-07	0.00017201	0.00097852	0.00195361	6.91e-07	1.17e-05	0.000991683	0.00188432	1.95e-07	0.000100022	0.000965522	0.00193185	3.03e-07	0.000158772	0.000963384	0.00194872	3.67e-07	1.55e-05	0.000982831	0.00188979	2.04e-07	0.000105791	0.000966149	0.00193286	3.12e-07	0.000168502	0.000964456	0.00194989	7.41e-07	1.27e-05	0.00099256	0.00188716	1.97e-07	0.000100633	0.000968158	0.00193323	3.05e-07	0.000160262	0.000965953	0.00194996
6.53e-07	5.12e-06	0.000996103	0.00189199	2.67e-07	9.19e-05	0.000979625	0.0019357	3.99e-07	0.000171505	0.000978521	0.00195397	6.75e-07	1.12e-05	0.000991687	0.00188434	1.93e-07	9.93e-05	0.000965522	0.00193208	3.01e-07	0.000158262	0.000963385	0.00194908	3.57e-07	1.49e-05	0.000982832	0.00188982	2.01e-07	0.000105084	0.000966149	0.00193309	3.1e-07	0.000167969	0.000964456	0.00195025	7.19e-07	1.22e-05	0.000992564	0.00188719	1.94e-07	9.99e-05	0.000968159	0.00193345	3.04e-07	0.000159752	0.000965954	0.00195032
6.26e-07	4.89e-06	0.000996108	0.001892	2.61e-07	9.1e-05	0.000979625	0.00193589	3.96e-07	0.000171005	0.000978522	0.00195433	6.53e-07	1.07e-05	0.000991692	0.00188437	1.91e-07	9.87e-05	0.000965523	0.00193231	3e-07	0.000157757	0.000963386	0.00194944	3.45e-07	1.43e-05	0.000982834	0.00188985	1.99e-07	0.000104384	0.00096615	0.00193332	3.08e-07	0.000167443	0.000964457	0.00195061	6.99e-07	1.17e-05	0.000992569	0.00188721	1.92e-07	9.93e-05	0.000968159	0.00193368	3.02e-07	0.000159248	0.000965955	0.00195068
6e-07	4.68e-06	0.000996112	0.00189201	2.56e-07	9e-05	0.000979626	0.00193608	3.91e-07	0.000170508	0.000978523	0.00195469	6.37e-07	1.03e-05	0.000991695	0.00188439	1.89e-07	9.8e-05	0.000965523	0.00193254	2.98e-07	0.000157259	0.000963387	0.00194979	3.35e-07	1.37e-05	0.000982835	0.00188988	1.97e-07	0.000103693	0.00096615	0.00193355	3.06e-07	0.000166923	0.000964458	0.00195097	6.77e-07	1.12e-05	0.000992573	0.00188724	1.9e-07	9.86e-05	0.00096816	0.00193391	3.01e-07	0.00015875	0.000965956	0.00195104
5.76e-07	4.48e-06	0.000996116	0.00189202	2.51e-07	8.91e-05	0.000979626	0.00193627	3.89e-07	0.000170014	0.000978524	0.00195505	6.15e-07	9.8e-06	0.000991699	0.00188441	1.86e-07	9.73e-05	0.000965524	0.00193276	2.96e-07	0.000156767	0.000963388	0.00195014	3.24e-07	1.31e-05	0.000982837	0.00188991	1.94e-07	0.00010301	0.000966151	0.00193378	3.05e-07	0.000166409	0.000964459	0.00195133	6.57e-07	1.07e-05	0.000992577	0.00188726	1.88e-07	9.79e-05	0.00096816	0.00193413	2.99e-07	0.000158258	0.000965957	0.0019514
5.52e-07	4.28e-06	0.00099612	0.00189203	2.46e-07	8.82e-05	0.000979627	0.00193645	3.84e-07	0.000169524	0.000978525	0.00195541	5.99e-07	9.34e-06	0.000991703	0.00188443	1.84e-07	9.67e-05	0.000965524	0.00193298	2.94e-07	0.000156281	0.000963388	0.0019505	3.14e-07	1.25e-05	0.000982838	0.00188993	1.92e-07	0.000102335	0.000966151	0.001934	3.03e-07	0.0001659	0.00096446	0.00195169	6.35e-07	1.02e-05	0.000992581	0.00188728	1.86e-07	9.73e-05	0.000968161	0.00193436	2.98e-07	0.000157772	0.000965958	0.00195175
5.3e-07	4.09e-06	0.000996123	0.00189204	2.41e-07	8.72e-05	0.000979628	0.00193663	3.82e-07	0.000169037	0.000978526	0.00195577	5.78e-07	8.9e-06	0.000991706	0.00188445	1.82e-07	9.61e-05	0.000965525	0.00193321	2.93e-07	0.0001558	0.000963389	0.00195085	3.04e-07	1.19e-05	0.000982839	0.00188996	1.9e-07	0.000101668	0.000966152	0.00193423	3.01e-07	0.000165398	0.000964461	0.00195204	6.16e-07	9.73e-06	0.000992585	0.0018873	1.84e-07	9.66e-05	0.000968161	0.00193458	2.96e-07	0.000157291	0.000965958	0.00195211
5.08e-07	3.92e-06	0.000996127	0.00189204	2.36e-07	8.63e-05	0.000979628	0.00193681	3.77e-07	0.000168552	0.000978527	0.00195612	5.61e-07	8.47e-06	0.00099171	0.00188447	1.8e-07	9.54e-05	0.000965525	0.00193343	2.92e-07	0.000155324	0.00096339	0.0019512	2.95e-07	1.14e-05	0.000982841	0.00188998	1.88e-07	0.000101008	0.000966152	0.00193446	3e-07	0.000164901	0.000964461	0.0019524	5.94e-07	9.27e-06	0.000992588	0.00188732	1.82e-07	9.6e-05	0.000968161	0.0019348	2.95e-07	0.000156816	0.000965959	0.00195247
4.87e-07	3.74e-06	0.00099613	0.00189205	2.31e-07	8.54e-05	0.000979629	0.00193699	3.75e-07	0.000168071	0.000978528	0.00195648	5.4e-07	8.06e-06	0.000991713	0.00188449	1.78e-07	9.48e-05	0.000965525	0.00193365	2.91e-07	0.000154854	0.000963391	0.00195155	2.85e-07	1.08e-05	0.000982842	0.00189001	1.86e-07	0.000100355	0.000966153	0.00193468	2.98e-07	0.00016441	0.000964462	0.00195276	5.74e-07	8.83e-06	0.000992591	0.00188734	1.8e-07	9.54e-05	0.000968162	0.00193502	2.93e-07	0.000156346	0.00096596	0.00195282
4.67e-07	3.58e-06	0.000996133	0.00189206	2.27e-07	8.45e-05	0.000979629	0.00193717	3.71e-07	0.000167591	0.000978529	0.00195684	5.23e-07	7.65e-06	0.000991716	0.0018845	1.77e-07	9.42e-05	0.000965526	0.00193386	2.89e-07	0.000154388	0.000963392	0.0019519	2.76e-07	1.03e-05	0.000982843	0.00189003	1.84e-07	9.97e-05	0.000966153	0.0019349	2.96e-07	0.000163924	0.000964463	0.00195311	5.53e-07	8.4e-06	0.000992595	0.00188736	1.78e-07	9.47e-05	0.000968162	0.00193524	2.92e-07	0.000155881	0.000965961	0.00195317
4.48e-07	3.42e-06	0.000996136	0.00189206	2.22e-07	8.36e-05	0.00097963	0.00193734	3.68e-07	0.000167114	0.00097853	0.00195719	5.03e-07	7.26e-06	0.000991719	0.00188452	1.75e-07	9.36e-05	0.000965526	0.00193408	2.88e-07	0.000153928	0.000963393	0.00195225	2.66e-07	9.79e-06	0.000982844	0.00189005	1.82e-07	9.91e-05	0.000966154	0.00193512	2.95e-07	0.000163443	0.000964464	0.00195346	5.33e-07	7.97e-06	0.000992598	0.00188738	1.76e-07	9.41e-05	0.000968163	0.00193546	2.9e-07	0.000155421	0.000965962	0.00195352
4.3e-07	3.28e-06	0.000996139	0.00189207	2.18e-07	8.27e-05	0.00097963	0.00193752	3.64e-07	0.000166639	0.000978531	0.00195754	4.86e-07	6.87e-06	0.000991722	0.00188453	1.73e-07	9.3e-05	0.000965527	0.0019343	2.86e-07	0.000153472	0.000963393	0.0019526	2.58e-07	9.28e-06	0.000982845	0.00189007	1.81e-07	9.84e-05	0.000966154	0.00193534	2.93e-07	0.000162968	0.000964465	0.00195382	5.12e-07	7.56e-06	0.0009926	0.00188739	1.74e-07	9.35e-05	0.000968163	0.00193568	2.9e-07	0.000154966	0.000965963	0.00195387
4.12e-07	3.13e-06	0.000996142	0.00189208	2.14e-07	8.18e-05	0.000979631	0.00193769	3.62e-07	0.000166166	0.000978532	0.00195789	4.67e-07	6.5e-06	0.000991724	0.00188455	1.71e-07	9.24e-05	0.000965527	0.00193451	2.85e-07	0.000153021	0.000963394	0.00195295	2.49e-07	8.79e-06	0.000982846	0.00189009	1.79e-07	9.78e-05	0.000966155	0.00193556	2.92e-07	0.000162498	0.000964466	0.00195417	4.93e-07	7.17e-06	0.000992603	0.00188741	1.73e-07	9.29e-05	0.000968164	0.00193589	2.88e-07	0.000154516	0.000965964	0.00195423
3.98e-07	3e-06	0.000996144	0.00189208	2.1e-07	8.09e-05	0.000979631	0.00193786	3.58e-07	0.000165694	0.000978533	0.00195824	4.5e-07	6.38e-06	0.000991727	0.00188456	1.7e-07	9.18e-05	0.000965528	0.00193472	2.83e-07	0.000152574	0.000963395	0.00195329	2.41e-07	8.61e-06	0.000982847	0.0018901	1.77e-07	9.72e-05	0.000966155	0.00193578	2.9e-07	0.000162032	0.000964466	0.00195452	4.73e-07	6.78e-06	0.000992606	0.00188742	1.71e-07	9.23e-05	0.000968164	0.00193611	2.87e-07	0.00015407	0.000965964	0.00195458
3.84e-07	2.87e-06	0.000996147	0.00189209	2.06e-07	8e-05	0.000979632	0.00193802	3.56e-07	0.000165223	0.000978534	0.00195859	4.31e-07	6.19e-06	0.000991729	0.00188457	1.68e-07	9.12e-05	0.000965528	0.00193494	2.83e-07	0.000152131	0.000963396	0.00195364	2.32e-07	8.33e-06	0.000982848	0.00189012	1.75e-07	9.66e-05	0.000966155	0.001936	2.89e-07	0.000161572	0.000964467	0.00195487	4.55e-07	6.66e-06	0.000992608	0.00188744	1.69e-07	9.17e-05	0.000968165	0.00193632	2.85e-07	0.000153628	0.000965965	0.00195493
3.72e-07	2.75e-06	0.000996149	0.00189209	2.02e-07	7.91e-05	0.000979632	0.00193819	3.52e-07	0.000164754	0.000978535	0.00195894	4.16e-07	6.15e-06	0.000991731	0.00188459	1.67e-07	9.06e-05	0.000965529	0.00193515	2.81e-07	0.000151693	0.000963397	0.00195399	2.25e-07	8.24e-06	0.000982849	0.00189014	1.74e-07	9.6e-05	0.000966156	0.00193621	2.87e-07	0.000161116	0.000964468	0.00195522	4.35e-07	6.45e-06	0.00099261	0.00188745	1.68e-07	9.11e-05	0.000968165	0.00193653	2.85e-07	0.00015319	0.000965966	0.00195527
3.6e-07	2.64e-06	0.000996152	0.0018921	1.98e-07	7.82e-05	0.000979633	0.00193835	3.5e-07	0.000164286	0.000978536	0.00195929	3.98e-07	6e-06	0.000991733	0.0018846	1.65e-07	9e-05	0.000965529	0.00193536	2.8e-07	0.000151258	0.000963397	0.00195433	2.17e-07	8.02e-06	0.00098285	0.00189015	1.72e-07	9.54e-05	0.000966156	0.00193643	2.86e-07	0.000160665	0.000964469	0.00195557	4.18e-07	6.41e-06	0.000992612	0.00188746	1.66e-07	9.06e-05	0.000968165	0.00193674	2.83e-07	0.000152757	0.000965967	0.00195562
3.49e-07	2.56e-06	0.000996154	0.0018921	1.94e-07	7.74e-05	0.000979633	0.00193851	3.47e-07	0.000163818	0.000978537	0.00195964	3.83e-07	5.98e-06	0.000991735	0.00188461	1.64e-07	8.95e-05	0.000965529	0.00193557	2.79e-07	0.000150828	0.000963398	0.00195467	2.11e-07	7.95e-06	0.000982851	0.00189017	1.71e-07	9.48e-05	0.000966157	0.00193664	2.84e-07	0.000160218	0.000964469	0.00195592	4e-07	6.25e-06	0.000992614	0.00188748	1.65e-07	9e-05	0.000968166	0.00193695	2.82e-07	0.000152327	0.000965968	0.00195597
3.37e-07	2.46e-06	0.000996156	0.00189211	1.91e-07	7.65e-05	0.000979634	0.00193867	3.45e-07	0.000163351	0.000978538	0.00195998	3.66e-07	5.85e-06	0.000991737	0.00188462	1.62e-07	8.89e-05	0.00096553	0.00193578	2.78e-07	0.000150401	0.000963399	0.00195502	2.04e-07	7.74e-06	0.000982852	0.00189018	1.69e-07	9.42e-05	0.000966157	0.00193685	2.83e-07	0.000159776	0.00096447	0.00195627	3.84e-07	6.23e-06	0.000992616	0.00188749	1.63e-07	8.94e-05	0.000968166	0.00193716	2.8e-07	0.000151902	0.000965968	0.00195631
3.27e-07	2.4e-06	0.000996158	0.00189211	1.87e-07	7.56e-05	0.000979634	0.00193883	3.41e-07	0.000162884	0.000978539	0.00196033	3.52e-07	5.83e-06	0.000991739	0.00188463	1.61e-07	8.83e-05	0.00096553	0.00193598	2.76e-07	0.000149978	0.0009634	0.00195536	1.98e-07	7.65e-06	0.000982853	0.0018902	1.67e-07	9.36e-05	0.000966158	0.00193707	2.82e-07	0.000159338	0.000964471	0.00195662	3.67e-07	6.08e-06	0.000992618	0.0018875	1.62e-07	8.89e-05	0.000968167	0.00193737	2.8e-07	0.000151479	0.000965969	0.00195666
3.18e-07	2.32e-06	0.00099616	0.00189211	1.84e-07	7.47e-05	0.000979635	0.00193899	3.4e-07	0.000162418	0.00097854	0.00196067	3.37e-07	5.68e-06	0.00099174	0.00188464	1.59e-07	8.78e-05	0.000965531	0.00193619	2.75e-07	0.000149558	0.000963401	0.0019557	1.92e-07	7.42e-06	0.000982853	0.00189021	1.66e-07	9.3e-05	0.000966158	0.00193728	2.8e-07	0.000158905	0.000964472	0.00195696	3.51e-07	6.05e-06	0.00099262	0.00188751	1.6e-07	8.83e-05	0.000968167	0.00193758	2.78e-07	0.000151061	0.00096597	0.001957
3.1e-07	2.26e-06	0.000996162	0.00189212	1.8e-07	7.39e-05	0.000979635	0.00193914	3.36e-07	0.000161951	0.000978541	0.00196102	3.23e-07	5.64e-06	0.000991742	0.00188465	1.58e-07	8.73e-05	0.000965531	0.0019364	2.74e-07	0.000149142	0.000963401	0.00195604	1.87e-07	7.3e-06	0.000982854	0.00189022	1.64e-07	9.25e-05	0.000966158	0.00193749	2.79e-07	0.000158475	0.000964473	0.00195731	3.35e-07	5.9e-06	0.000992621	0.00188752	1.59e-07	8.78e-05	0.000968168	0.00193778	2.77e-07	0.000150645	0.000965971	0.00195735
3.03e-07	2.19e-06	0.000996164	0.00189212	1.77e-07	7.3e-05	0.000979636	0.00193929	3.34e-07	0.000161485	0.000978542	0.00196136	3.09e-07	5.48e-06	0.000991743	0.00188466	1.57e-07	8.67e-05	0.000965531	0.0019366	2.73e-07	0.000148729	0.000963402	0.00195638	1.81e-07	7.05e-06	0.000982855	0.00189024	1.63e-07	9.19e-05	0.000966159	0.00193769	2.78e-07	0.00015805	0.000964473	0.00195765	3.21e-07	5.86e-06	0.000992623	0.00188754	1.58e-07	8.72e-05	0.000968168	0.00193799	2.76e-07	0.000150233	0.000965972	0.00195769
2.95e-07	2.14e-06	0.000996166	0.00189213	1.74e-07	7.22e-05	0.000979636	0.00193944	3.31e-07	0.000161017	0.000978543	0.0019617	2.96e-07	5.42e-06	0.000991745	0.00188467	1.55e-07	8.62e-05	0.000965532	0.0019368	2.72e-07	0.000148319	0.000963403	0.00195672	1.77e-07	6.89e-06	0.000982856	0.00189025	1.62e-07	9.13e-05	0.000966159	0.0019379	2.76e-07	0.000157628	0.000964474	0.001958	3.06e-07	5.69e-06	0.000992624	0.00188755	1.56e-07	8.67e-05	0.000968168	0.00193819	2.75e-07	0.000149824	0.000965972	0.00195803
2.88e-07	2.08e-06	0.000996168	0.00189213	1.71e-07	7.13e-05	0.000979637	0.00193959	3.29e-07	0.000160549	0.000978544	0.00196204	2.83e-07	5.25e-06	0.000991746	0.00188468	1.54e-07	8.57e-05	0.000965532	0.001937	2.71e-07	0.000147912	0.000963404	0.00195706	1.72e-07	6.63e-06	0.000982857	0.00189026	1.6e-07	9.08e-05	0.00096616	0.00193811	2.75e-07	0.000157211	0.000964475	0.00195834	2.93e-07	5.62e-06	0.000992625	0.00188756	1.55e-07	8.62e-05	0.000968169	0.0019384	2.74e-07	0.000149418	0.000965973	0.00195837
2.81e-07	2.04e-06	0.000996169	0.00189213	1.68e-07	7.04e-05	0.000979637	0.00193974	3.26e-07	0.000160081	0.000978545	0.00196238	2.71e-07	5.15e-06	0.000991747	0.00188469	1.53e-07	8.52e-05	0.000965533	0.0019372	2.69e-07	0.000147508	0.000963405	0.00195739	1.67e-07	6.44e-06	0.000982857	0.00189027	1.59e-07	9.02e-05	0.00096616	0.00193831	2.74e-07	0.000156797	0.000964476	0.00195868	2.79e-07	5.44e-06	0.000992627	0.00188757	1.54e-07	8.57e-05	0.000968169	0.0019386	2.73e-07	0.000149015	0.000965974	0.00195872
2.74e-07	1.98e-06	0.000996171	0.00189214	1.65e-07	6.96e-05	0.000979638	0.00193988	3.25e-07	0.000159611	0.000978546	0.00196272	2.59e-07	4.97e-06	0.000991748	0.0018847	1.52e-07	8.46e-05	0.000965533	0.0019374	2.69e-07	0.000147106	0.000963405	0.00195773	1.62e-07	6.16e-06	0.000982858	0.00189029	1.57e-07	8.97e-05	0.00096616	0.00193852	2.73e-07	0.000156387	0.000964476	0.00195903	2.67e-07	5.35e-06	0.000992628	0.00188758	1.53e-07	8.52e-05	0.00096817	0.0019388	2.71e-07	0.000148614	0.000965975	0.00195905
2.67e-07	1.95e-06	0.000996173	0.00189214	1.62e-07	6.88e-05	0.000979638	0.00194003	3.21e-07	0.00015914	0.000978547	0.00196305	2.48e-07	4.85e-06	0.000991749	0.00188471	1.51e-07	8.41e-05	0.000965533	0.0019376	2.67e-07	0.000146708	0.000963406	0.00195807	1.58e-07	5.95e-06	0.000982859	0.00189029	1.56e-07	8.92e-05	0.000966161	0.00193872	2.72e-07	0.00015598	0.000964477	0.00195937	2.54e-07	5.15e-06	0.000992629	0.00188759	1.51e-07	8.47e-05	0.00096817	0.001939	2.71e-07	0.000148216	0.000965976	0.00195939
2.62e-07	1.9e-06	0.000996174	0.00189214	1.59e-07	6.79e-05	0.000979638	0.00194017	3.2e-07	0.000158668	0.000978548	0.00196339	2.37e-07	4.65e-06	0.00099175	0.00188472	1.49e-07	8.36e-05	0.000965534	0.0019378	2.67e-07	0.000146312	0.000963407	0.0019584	1.54e-07	5.66e-06	0.000982859	0.0018903	1.55e-07	8.86e-05	0.000966161	0.00193893	2.7e-07	0.000155577	0.000964478	0.00195971	2.43e-07	5.03e-06	0.00099263	0.0018876	1.5e-07	8.41e-05	0.00096817	0.0019392	2.69e-07	0.000147821	0.000965976	0.00195973
2.55e-07	1.87e-06	0.000996176	0.00189215	1.56e-07	6.71e-05	0.000979639	0.00194031	3.17e-07	0.000158195	0.000978549	0.00196372	2.27e-07	4.51e-06	0.000991751	0.00188473	1.48e-07	8.31e-05	0.000965534	0.001938	2.65e-07	0.000145918	0.000963408	0.00195874	1.5e-07	5.43e-06	0.00098286	0.00189031	1.54e-07	8.81e-05	0.000966161	0.00193913	2.69e-07	0.000155177	0.000964479	0.00196005	2.31e-07	4.83e-06	0.000992631	0.0018876	1.49e-07	8.37e-05	0.000968171	0.0019394	2.69e-07	0.000147428	0.000965977	0.00196007
2.5e-07	1.83e-06	0.000996177	0.00189215	1.53e-07	6.62e-05	0.000979639	0.00194045	3.15e-07	0.000157719	0.00097855	0.00196406	2.17e-07	4.3e-06	0.000991752	0.00188474	1.47e-07	8.27e-05	0.000965534	0.00193819	2.64e-07	0.000145527	0.000963408	0.00195907	1.46e-07	5.14e-06	0.000982861	0.00189032	1.52e-07	8.75e-05	0.000966162	0.00193933	2.68e-07	0.000154781	0.000964479	0.00196039	2.21e-07	4.68e-06	0.000992632	0.00188761	1.48e-07	8.32e-05	0.000968171	0.00193959	2.67e-07	0.000147038	0.000965978	0.00196041
2.46e-07	1.8e-06	0.000996179	0.00189215	1.5e-07	6.54e-05	0.00097964	0.00194058	3.12e-07	0.000157242	0.000978551	0.00196439	2.08e-07	4.14e-06	0.000991753	0.00188474	1.46e-07	8.22e-05	0.000965535	0.00193839	2.63e-07	0.000145139	0.000963409	0.00195941	1.43e-07	4.9e-06	0.000982861	0.00189033	1.51e-07	8.7e-05	0.000966162	0.00193953	2.67e-07	0.000154388	0.00096448	0.00196073	2.11e-07	4.46e-06	0.000992633	0.00188762	1.47e-07	8.27e-05	0.000968171	0.00193979	2.66e-07	0.000146649	0.000965979	0.00196074
2.41e-07	1.76e-06	0.00099618	0.00189216	1.48e-07	6.46e-05	0.00097964	0.00194072	3.11e-07	0.000156763	0.000978552	0.00196472	1.99e-07	3.93e-06	0.000991754	0.00188475	1.45e-07	8.17e-05	0.000965535	0.00193858	2.62e-07	0.000144752	0.00096341	0.00195974	1.39e-07	4.6e-06	0.000982862	0.00189034	1.5e-07	8.65e-05	0.000966163	0.00193973	2.66e-07	0.000153998	0.000964481	0.00196107	2.02e-07	4.3e-06	0.000992634	0.00188763	1.46e-07	8.22e-05	0.000968172	0.00193998	2.65e-07	0.000146263	0.000965979	0.00196108
2.37e-07	1.74e-06	0.000996182	0.00189216	1.45e-07	6.38e-05	0.000979641	0.00194085	3.08e-07	0.000156281	0.000978552	0.00196505	1.91e-07	3.75e-06	0.000991755	0.00188475	1.44e-07	8.12e-05	0.000965536	0.00193878	2.61e-07	0.000144368	0.000963411	0.00196007	1.36e-07	4.35e-06	0.000982863	0.00189034	1.49e-07	8.6e-05	0.000966163	0.00193993	2.65e-07	0.000153611	0.000964482	0.0019614	1.92e-07	4.08e-06	0.000992634	0.00188763	1.45e-07	8.17e-05	0.000968172	0.00194018	2.64e-07	0.000145879	0.00096598	0.00196142
2.32e-07	1.71e-06	0.000996183	0.00189216	1.42e-07	6.29e-05	0.000979641	0.00194098	3.07e-07	0.000155797	0.000978553	0.00196538	1.83e-07	3.53e-06	0.000991756	0.00188476	1.43e-07	8.07e-05	0.000965536	0.00193897	2.6e-07	0.000143985	0.000963411	0.0019604	1.32e-07	4.06e-06	0.000982863	0.00189035	1.47e-07	8.55e-05	0.000966163	0.00194012	2.64e-07	0.000153228	0.000964482	0.00196174	1.84e-07	3.9e-06	0.000992635	0.00188764	1.44e-07	8.12e-05	0.000968172	0.00194037	2.63e-07	0.000145497	0.000965981	0.00196175
2.28e-07	1.69e-06	0.000996184	0.00189216	1.4e-07	6.21e-05	0.000979641	0.00194111	3.04e-07	0.000155311	0.000978554	0.00196571	1.75e-07	3.35e-06	0.000991756	0.00188477	1.42e-07	8.03e-05	0.000965536	0.00193916	2.59e-07	0.000143605	0.000963412	0.00196073	1.29e-07	3.82e-06	0.000982864	0.00189036	1.46e-07	8.49e-05	0.000966164	0.00194032	2.63e-07	0.000152847	0.000964483	0.00196208	1.76e-07	3.67e-06	0.000992636	0.00188765	1.43e-07	8.08e-05	0.000968173	0.00194056	2.62e-07	0.000145117	0.000965982	0.00196209
2.24e-07	1.66e-06	0.000996186	0.00189217	1.37e-07	6.13e-05	0.000979642	0.00194124	3.02e-07	0.000154821	0.000978555	0.00196604	1.68e-07	3.13e-06	0.000991757	0.00188477	1.41e-07	7.98e-05	0.000965537	0.00193935	2.58e-07	0.000143227	0.000963413	0.00196106	1.25e-07	3.54e-06	0.000982864	0.00189036	1.45e-07	8.44e-05	0.000966164	0.00194052	2.61e-07	0.000152469	0.000964484	0.00196241	1.69e-07	3.48e-06	0.000992637	0.00188765	1.42e-07	8.03e-05	0.000968173	0.00194075	2.61e-07	0.000144739	0.000965982	0.00196242
2.19e-07	1.64e-06	0.000996187	0.00189217	1.35e-07	6.05e-05	0.000979642	0.00194136	3e-07	0.000154329	0.000978556	0.00196637	1.62e-07	2.94e-06	0.000991758	0.00188477	1.4e-07	7.93e-05	0.000965537	0.00193954	2.57e-07	0.000142851	0.000963414	0.00196139	1.22e-07	3.31e-06	0.000982865	0.00189036	1.44e-07	8.39e-05	0.000966164	0.00194071	2.6e-07	0.000152094	0.000964484	0.00196275	1.61e-07	3.25e-06	0.000992637	0.00188766	1.41e-07	7.99e-05	0.000968174	0.00194095	2.6e-07	0.000144363	0.000965983	0.00196275
2.15e-07	1.6e-06	0.000996188	0.00189217	1.33e-07	5.97e-05	0.000979642	0.00194148	2.98e-07	0.000153834	0.000978557	0.00196669	1.55e-07	2.73e-06	0.000991758	0.00188478	1.39e-07	7.89e-05	0.000965537	0.00193973	2.56e-07	0.000142476	0.000963414	0.00196172	1.19e-07	3.07e-06	0.000982865	0.00189037	1.43e-07	8.34e-05	0.000966165	0.0019409	2.59e-07	0.000151722	0.000964485	0.00196308	1.55e-07	3.06e-06	0.000992638	0.00188766	1.4e-07	7.94e-05	0.000968174	0.00194114	2.59e-07	0.000143988	0.000965984	0.00196308
2.1e-07	1.58e-06	0.000996189	0.00189218	1.3e-07	5.89e-05	0.000979643	0.00194161	2.96e-07	0.000153339	0.000978558	0.00196702	1.49e-07	2.55e-06	0.000991759	0.00188478	1.38e-07	7.84e-05	0.000965538	0.00193992	2.55e-07	0.000142107	0.000963415	0.00196205	1.15e-07	2.86e-06	0.000982866	0.00189037	1.42e-07	8.29e-05	0.000966165	0.0019411	2.58e-07	0.000151356	0.000964486	0.00196342	1.48e-07	2.84e-06	0.000992639	0.00188766	1.39e-07	7.9e-05	0.000968174	0.00194133	2.58e-07	0.000143619	0.000965985	0.00196341
2.05e-07	1.55e-06	0.000996191	0.00189218	1.28e-07	5.81e-05	0.000979643	0.00194173	2.94e-07	0.000152847	0.000978559	0.00196734	1.43e-07	2.36e-06	0.00099176	0.00188478	1.37e-07	7.8e-05	0.000965538	0.00194011	2.54e-07	0.000141746	0.000963416	0.00196237	1.12e-07	2.64e-06	0.000982867	0.00189037	1.41e-07	8.24e-05	0.000966165	0.00194129	2.57e-07	0.000151	0.000964487	0.00196375	1.42e-07	2.65e-06	0.000992639	0.00188767	1.38e-07	7.85e-05	0.000968175	0.00194151	2.57e-07	0.000143258	0.000965985	0.00196374
2.01e-07	1.52e-06	0.000996192	0.00189218	1.26e-07	5.73e-05	0.000979643	0.00194185	2.92e-07	0.000152357	0.00097856	0.00196766	1.38e-07	2.2e-06	0.00099176	0.00188479	1.36e-07	7.76e-05	0.000965538	0.00194029	2.53e-07	0.000141394	0.000963416	0.0019627	1.09e-07	2.47e-06	0.000982867	0.00189038	1.4e-07	8.19e-05	0.000966166	0.00194148	2.56e-07	0.000150654	0.000964487	0.00196409	1.37e-07	2.45e-06	0.00099264	0.00188767	1.37e-07	7.81e-05	0.000968175	0.0019417	2.56e-07	0.000142906	0.000965986	0.00196407
1.96e-07	1.49e-06	0.000996193	0.00189218	1.23e-07	5.65e-05	0.000979644	0.00194196	2.91e-07	0.000151873	0.000978561	0.00196798	1.33e-07	2.02e-06	0.000991761	0.00188479	1.35e-07	7.71e-05	0.000965539	0.00194048	2.52e-07	0.000141052	0.000963417	0.00196303	1.05e-07	2.28e-06	0.000982868	0.00189038	1.39e-07	8.14e-05	0.000966166	0.00194167	2.55e-07	0.00015032	0.000964488	0.00196442	1.31e-07	2.29e-06	0.00099264	0.00188767	1.36e-07	7.77e-05	0.000968175	0.00194189	2.55e-07	0.000142564	0.000965987	0.0019644
1.91e-07	1.47e-06	0.000996194	0.00189219	1.21e-07	5.58e-05	0.000979644	0.00194208	2.88e-07	0.000151392	0.000978561	0.0019683	1.28e-07	1.88e-06	0.000991761	0.00188479	1.34e-07	7.67e-05	0.000965539	0.00194066	2.51e-07	0.000140719	0.000963418	0.00196335	1.02e-07	2.12e-06	0.000982868	0.00189038	1.38e-07	8.1e-05	0.000966166	0.00194186	2.54e-07	0.000149997	0.000964489	0.00196475	1.26e-07	2.11e-06	0.000992641	0.00188768	1.35e-07	7.73e-05	0.000968176	0.00194207	2.54e-07	0.000142231	0.000965988	0.00196473
1.87e-07	1.44e-06	0.000996195	0.00189219	1.19e-07	5.5e-05	0.000979645	0.00194219	2.87e-07	0.000150917	0.000978562	0.00196862	1.23e-07	1.74e-06	0.000991762	0.00188479	1.33e-07	7.63e-05	0.000965539	0.00194085	2.5e-07	0.000140397	0.000963419	0.00196368	9.89e-08	1.96e-06	0.000982868	0.00189038	1.37e-07	8.05e-05	0.000966167	0.00194205	2.53e-07	0.000149686	0.000964489	0.00196508	1.21e-07	1.96e-06	0.000992641	0.00188768	1.34e-07	7.69e-05	0.000968176	0.00194226	2.53e-07	0.00014191	0.000965988	0.00196506
1.83e-07	1.41e-06	0.000996196	0.00189219	1.17e-07	5.43e-05	0.000979645	0.00194231	2.84e-07	0.000150446	0.000978563	0.00196894	1.18e-07	1.61e-06	0.000991763	0.00188479	1.33e-07	7.59e-05	0.00096554	0.00194103	2.49e-07	0.000140085	0.000963419	0.001964	9.58e-08	1.82e-06	0.000982869	0.00189038	1.36e-07	8.01e-05	0.000966167	0.00194224	2.52e-07	0.000149387	0.00096449	0.00196541	1.16e-07	1.81e-06	0.000992642	0.00188768	1.33e-07	7.65e-05	0.000968176	0.00194244	2.52e-07	0.000141598	0.000965989	0.00196539
1.78e-07	1.38e-06	0.000996197	0.00189219	1.15e-07	5.35e-05	0.000979645	0.00194242	2.83e-07	0.00014998	0.000978564	0.00196926	1.13e-07	1.49e-06	0.000991763	0.0018848	1.32e-07	7.55e-05	0.00096554	0.00194121	2.49e-07	0.000139784	0.00096342	0.00196433	9.26e-08	1.68e-06	0.000982869	0.00189038	1.35e-07	7.96e-05	0.000966167	0.00194242	2.51e-07	0.0001491	0.000964491	0.00196575	1.11e-07	1.68e-06	0.000992642	0.00188768	1.33e-07	7.61e-05	0.000968177	0.00194263	2.51e-07	0.000141297	0.00096599	0.00196571
1.74e-07	1.36e-06	0.000996198	0.00189219	1.13e-07	5.28e-05	0.000979645	0.00194253	2.81e-07	0.000149519	0.000978565	0.00196957	1.09e-07	1.38e-06	0.000991764	0.0018848	1.31e-07	7.52e-05	0.00096554	0.0019414	2.47e-07	0.000139493	0.000963421	0.00196465	8.95e-08	1.56e-06	0.00098287	0.00189039	1.34e-07	7.92e-05	0.000966168	0.00194261	2.5e-07	0.000148825	0.000964491	0.00196608	1.07e-07	1.55e-06	0.000992643	0.00188768	1.32e-07	7.57e-05	0.000968177	0.00194281	2.5e-07	0.000141007	0.00096599	0.00196604
1.7e-07	1.33e-06	0.000996199	0.0018922	1.11e-07	5.21e-05	0.000979646	0.00194263	2.8e-07	0.000149062	0.000978566	0.00196989	1.05e-07	1.27e-06	0.000991764	0.0018848	1.3e-07	7.48e-05	0.000965541	0.00194158	2.47e-07	0.000139212	0.000963421	0.00196497	8.64e-08	1.44e-06	0.00098287	0.00189039	1.33e-07	7.88e-05	0.000966168	0.00194279	2.5e-07	0.000148561	0.000964492	0.00196641	1.03e-07	1.44e-06	0.000992643	0.00188769	1.31e-07	7.54e-05	0.000968177	0.00194299	2.49e-07	0.000140727	0.000965991	0.00196637
1.66e-07	1.3e-06	0.0009962	0.0018922	1.09e-07	5.14e-05	0.000979646	0.00194274	2.77e-07	0.00014861	0.000978567	0.0019702	1.01e-07	1.18e-06	0.000991764	0.0018848	1.29e-07	7.44e-05	0.000965541	0.00194176	2.45e-07	0.000138941	0.000963422	0.0019653	8.35e-08	1.34e-06	0.000982871	0.00189039	1.32e-07	7.84e-05	0.000966168	0.00194298	2.49e-07	0.000148309	0.000964493	0.00196674	9.86e-08	1.32e-06	0.000992644	0.00188769	1.3e-07	7.5e-05	0.000968178	0.00194317	2.49e-07	0.000140457	0.000965992	0.00196669
1.62e-07	1.27e-06	0.000996201	0.0018922	1.07e-07	5.07e-05	0.000979646	0.00194284	2.76e-07	0.000148163	0.000978568	0.00197051	9.71e-08	1.09e-06	0.000991765	0.0018848	1.29e-07	7.41e-05	0.000965541	0.00194194	2.45e-07	0.00013868	0.000963423	0.00196562	8.06e-08	1.23e-06	0.000982871	0.00189039	1.31e-07	7.8e-05	0.000966169	0.00194316	2.48e-07	0.000148069	0.000964493	0.00196707	9.47e-08	1.23e-06	0.000992644	0.00188769	1.29e-07	7.47e-05	0.000968178	0.00194335	2.47e-07	0.000140197	0.000965992	0.00196702
1.58e-07	1.25e-06	0.000996202	0.0018922	1.05e-07	5e-05	0.000979647	0.00194295	2.74e-07	0.000147719	0.000978568	0.00197082	9.35e-08	1.01e-06	0.000991765	0.0018848	1.28e-07	7.37e-05	0.000965542	0.00194212	2.44e-07	0.00013843	0.000963423	0.00196594	7.77e-08	1.14e-06	0.000982871	0.00189039	1.31e-07	7.76e-05	0.000966169	0.00194335	2.47e-07	0.000147839	0.000964494	0.0019674	9.09e-08	1.13e-06	0.000992644	0.00188769	1.29e-07	7.44e-05	0.000968178	0.00194353	2.47e-07	0.000139947	0.000965993	0.00196734
1.54e-07	1.22e-06	0.000996202	0.0018922	1.04e-07	4.93e-05	0.000979647	0.00194305	2.73e-07	0.000147281	0.000978569	0.00197114	8.98e-08	9.29e-07	0.000991766	0.0018848	1.27e-07	7.34e-05	0.000965542	0.00194229	2.43e-07	0.000138188	0.000963424	0.00196626	7.49e-08	1.05e-06	0.000982872	0.00189039	1.3e-07	7.72e-05	0.000966169	0.00194353	2.46e-07	0.000147621	0.000964495	0.00196773	8.73e-08	1.05e-06	0.000992645	0.00188769	1.28e-07	7.4e-05	0.000968179	0.00194371	2.46e-07	0.000139707	0.000965994	0.00196767
1.5e-07	1.2e-06	0.000996203	0.00189221	1.02e-07	4.86e-05	0.000979647	0.00194315	2.71e-07	0.000146846	0.00097857	0.00197145	8.64e-08	8.63e-07	0.000991766	0.0018848	1.26e-07	7.31e-05	0.000965542	0.00194247	2.42e-07	0.000137957	0.000963425	0.00196658	7.22e-08	9.8e-07	0.000982872	0.00189039	1.29e-07	7.68e-05	0.00096617	0.00194371	2.45e-07	0.000147413	0.000964495	0.00196805	8.38e-08	9.68e-07	0.000992645	0.00188769	1.27e-07	7.37e-05	0.000968179	0.00194389	2.45e-07	0.000139476	0.000965995	0.00196799
1.46e-07	1.17e-06	0.000996204	0.00189221	1e-07	4.8e-05	0.000979648	0.00194325	2.7e-07	0.000146415	0.000978571	0.00197175	8.3e-08	7.94e-07	0.000991767	0.0018848	1.26e-07	7.27e-05	0.000965543	0.00194265	2.42e-07	0.000137735	0.000963425	0.0019669	6.95e-08	9.02e-07	0.000982872	0.00189039	1.28e-07	7.65e-05	0.00096617	0.00194389	2.44e-07	0.000147216	0.000964496	0.00196838	8.05e-08	8.99e-07	0.000992646	0.00188769	1.27e-07	7.34e-05	0.000968179	0.00194407	2.44e-07	0.000139256	0.000965995	0.00196832
1.42e-07	1.14e-06	0.000996205	0.00189221	9.83e-08	4.73e-05	0.000979648	0.00194335	2.68e-07	0.000145989	0.000978572	0.00197206	7.98e-08	7.38e-07	0.000991767	0.0018848	1.25e-07	7.24e-05	0.000965543	0.00194283	2.4e-07	0.000137523	0.000963426	0.00196722	6.7e-08	8.39e-07	0.000982873	0.00189039	1.28e-07	7.61e-05	0.00096617	0.00194407	2.44e-07	0.00014703	0.000964497	0.00196871	7.72e-08	8.28e-07	0.000992646	0.00188769	1.26e-07	7.31e-05	0.00096818	0.00194425	2.44e-07	0.000139045	0.000965996	0.00196864
1.39e-07	1.11e-06	0.000996205	0.00189221	9.67e-08	4.67e-05	0.000979648	0.00194344	2.67e-07	0.000145566	0.000978573	0.00197237	7.66e-08	6.79e-07	0.000991767	0.0018848	1.24e-07	7.21e-05	0.000965543	0.001943	2.4e-07	0.000137319	0.000963427	0.00196754	6.44e-08	7.73e-07	0.000982873	0.00189039	1.27e-07	7.57e-05	0.000966171	0.00194425	2.43e-07	0.000146854	0.000964497	0.00196904	7.41e-08	7.69e-07	0.000992646	0.00188769	1.25e-07	7.28e-05	0.00096818	0.00194443	2.42e-07	0.000138843	0.000965997	0.00196896
1.35e-07	1.09e-06	0.000996206	0.00189221	9.5e-08	4.6e-05	0.000979648	0.00194354	2.65e-07	0.000145147	0.000978573	0.00197268	7.36e-08	6.32e-07	0.000991768	0.0018848	1.23e-07	7.18e-05	0.000965544	0.00194318	2.39e-07	0.000137125	0.000963427	0.00196786	6.2e-08	7.18e-07	0.000982873	0.00189039	1.26e-07	7.54e-05	0.000966171	0.00194444	2.42e-07	0.000146688	0.000964498	0.00196937	7.12e-08	7.08e-07	0.000992647	0.00188769	1.24e-07	7.25e-05	0.00096818	0.00194461	2.42e-07	0.00013865	0.000965997	0.00196929
1.32e-07	1.06e-06	0.000996207	0.00189221	9.35e-08	4.54e-05	0.000979649	0.00194363	2.64e-07	0.000144732	0.000978574	0.00197298	7.06e-08	5.81e-07	0.000991768	0.0018848	1.23e-07	7.15e-05	0.000965544	0.00194335	2.38e-07	0.000136941	0.000963428	0.00196818	5.96e-08	6.62e-07	0.000982873	0.00189039	1.25e-07	7.51e-05	0.000966171	0.00194461	2.41e-07	0.000146532	0.000964499	0.0019697	6.83e-08	6.58e-07	0.000992647	0.00188769	1.24e-07	7.23e-05	0.00096818	0.00194478	2.41e-07	0.000138467	0.000965998	0.00196961
1.28e-07	1.04e-06	0.000996207	0.00189222	9.19e-08	4.48e-05	0.000979649	0.00194372	2.62e-07	0.000144321	0.000978575	0.00197328	6.78e-08	5.4e-07	0.000991768	0.0018848	1.22e-07	7.12e-05	0.000965544	0.00194353	2.37e-07	0.000136765	0.000963429	0.0019685	5.74e-08	6.15e-07	0.000982874	0.00189039	1.25e-07	7.47e-05	0.000966172	0.00194479	2.41e-07	0.000146386	0.000964499	0.00197002	6.56e-08	6.06e-07	0.000992647	0.00188769	1.23e-07	7.2e-05	0.000968181	0.00194496	2.4e-07	0.000138293	0.000965999	0.00196993
1.25e-07	1.02e-06	0.000996208	0.00189222	9.04e-08	4.42e-05	0.000979649	0.00194381	2.61e-07	0.000143913	0.000978576	0.00197359	6.51e-08	4.97e-07	0.000991769	0.0018848	1.22e-07	7.09e-05	0.000965544	0.0019437	2.37e-07	0.000136598	0.000963429	0.00196882	5.51e-08	5.67e-07	0.000982874	0.00189039	1.24e-07	7.44e-05	0.000966172	0.00194497	2.4e-07	0.00014625	0.0009645	0.00197035	6.29e-08	5.63e-07	0.000992648	0.00188769	1.23e-07	7.17e-05	0.000968181	0.00194513	2.39e-07	0.000138128	0.000965999	0.00197025
1.21e-07	9.94e-07	0.000996209	0.00189222	8.89e-08	4.36e-05	0.000979649	0.0019439	2.59e-07	0.000143509	0.000978577	0.00197389	6.25e-08	4.62e-07	0.000991769	0.0018848	1.21e-07	7.06e-05	0.000965545	0.00194387	2.36e-07	0.00013644	0.00096343	0.00196914	5.3e-08	5.27e-07	0.000982874	0.00189039	1.24e-07	7.41e-05	0.000966172	0.00194515	2.39e-07	0.000146123	0.000964501	0.00197068	6.04e-08	5.19e-07	0.000992648	0.00188769	1.22e-07	7.14e-05	0.000968181	0.00194531	2.39e-07	0.000137971	0.000966	0.00197058
1.18e-07	9.67e-07	0.000996209	0.00189222	8.75e-08	4.3e-05	0.00097965	0.00194399	2.58e-07	0.000143108	0.000978577	0.00197419	6e-08	4.25e-07	0.000991769	0.0018848	1.2e-07	7.04e-05	0.000965545	0.00194405	2.36e-07	0.00013629	0.000963431	0.00196946	5.08e-08	4.85e-07	0.000982874	0.00189039	1.23e-07	7.37e-05	0.000966173	0.00194532	2.39e-07	0.000146006	0.000964501	0.00197101	5.79e-08	4.82e-07	0.000992648	0.00188769	1.21e-07	7.12e-05	0.000968182	0.00194548	2.38e-07	0.000137824	0.000966001	0.0019709
1.15e-07	9.47e-07	0.00099621	0.00189222	8.61e-08	4.24e-05	0.00097965	0.00194408	2.56e-07	0.00014271	0.000978578	0.00197449	5.76e-08	3.96e-07	0.000991769	0.0018848	1.2e-07	7.01e-05	0.000965545	0.00194422	2.35e-07	0.00013615	0.000963431	0.00196978	4.88e-08	4.51e-07	0.000982875	0.00189039	1.22e-07	7.34e-05	0.000966173	0.0019455	2.38e-07	0.000145898	0.000964502	0.00197133	5.56e-08	4.44e-07	0.000992648	0.00188769	1.21e-07	7.09e-05	0.000968182	0.00194566	2.38e-07	0.000137685	0.000966001	0.00197122
1.12e-07	9.21e-07	0.000996211	0.00189222	8.47e-08	4.18e-05	0.00097965	0.00194417	2.55e-07	0.000142316	0.000978579	0.00197479	5.52e-08	3.64e-07	0.00099177	0.0018848	1.19e-07	6.98e-05	0.000965546	0.00194439	2.34e-07	0.000136017	0.000963432	0.0019701	4.68e-08	4.16e-07	0.000982875	0.00189039	1.22e-07	7.31e-05	0.000966173	0.00194568	2.38e-07	0.000145799	0.000964503	0.00197166	5.33e-08	4.13e-07	0.000992649	0.00188769	1.2e-07	7.06e-05	0.000968182	0.00194583	2.37e-07	0.000137554	0.000966002	0.00197154
1.09e-07	9e-07	0.000996211	0.00189222	8.33e-08	4.12e-05	0.00097965	0.00194425	2.53e-07	0.000141925	0.00097858	0.00197509	5.29e-08	3.39e-07	0.00099177	0.0018848	1.19e-07	6.95e-05	0.000965546	0.00194456	2.33e-07	0.000135893	0.000963433	0.00197042	4.49e-08	3.87e-07	0.000982875	0.00189039	1.21e-07	7.28e-05	0.000966173	0.00194585	2.37e-07	0.000145709	0.000964503	0.00197199	5.1e-08	3.8e-07	0.000992649	0.00188769	1.2e-07	7.04e-05	0.000968183	0.001946	2.36e-07	0.000137433	0.000966003	0.00197186
1.06e-07	8.75e-07	0.000996212	0.00189222	8.21e-08	4.07e-05	0.000979651	0.00194433	2.53e-07	0.000141537	0.000978581	0.00197539	5.06e-08	3.12e-07	0.00099177	0.0018848	1.18e-07	6.93e-05	0.000965546	0.00194473	2.33e-07	0.000135778	0.000963433	0.00197073	4.3e-08	3.56e-07	0.000982875	0.00189039	1.2e-07	7.25e-05	0.000966174	0.00194603	2.36e-07	0.000145628	0.000964504	0.00197232	4.89e-08	3.53e-07	0.000992649	0.00188769	1.19e-07	7.01e-05	0.000968183	0.00194618	2.35e-07	0.000137319	0.000966003	0.00197219
1.03e-07	8.55e-07	0.000996212	0.00189223	8.07e-08	4.01e-05	0.000979651	0.00194442	2.51e-07	0.000141152	0.000978582	0.00197569	4.85e-08	2.9e-07	0.00099177	0.0018848	1.17e-07	6.9e-05	0.000965547	0.0019449	2.32e-07	0.000135671	0.000963434	0.00197105	4.12e-08	3.32e-07	0.000982876	0.00189039	1.2e-07	7.22e-05	0.000966174	0.0019462	2.36e-07	0.000145556	0.000964504	0.00197265	4.68e-08	3.25e-07	0.000992649	0.00188769	1.19e-07	6.99e-05	0.000968183	0.00194635	2.35e-07	0.000137214	0.000966004	0.00197251
9.97e-08	8.3e-07	0.000996213	0.00189223	7.95e-08	3.96e-05	0.000979651	0.0019445	2.5e-07	0.00014077	0.000978582	0.00197598	4.64e-08	2.67e-07	0.000991771	0.0018848	1.17e-07	6.87e-05	0.000965547	0.00194507	2.32e-07	0.000135572	0.000963435	0.00197137	3.94e-08	3.06e-07	0.000982876	0.00189039	1.19e-07	7.19e-05	0.000966174	0.00194637	2.35e-07	0.000145492	0.000964505	0.00197297	4.48e-08	3.02e-07	0.00099265	0.00188769	1.18e-07	6.97e-05	0.000968183	0.00194652	2.34e-07	0.000137117	0.000966004	0.00197283
9.68e-08	8.11e-07	0.000996213	0.00189223	7.83e-08	3.9e-05	0.000979651	0.00194458	2.48e-07	0.000140391	0.000978583	0.00197628	4.44e-08	2.48e-07	0.000991771	0.0018848	1.16e-07	6.85e-05	0.000965547	0.00194524	2.31e-07	0.000135481	0.000963435	0.00197169	3.77e-08	2.84e-07	0.000982876	0.00189039	1.19e-07	7.16e-05	0.000966175	0.00194655	2.35e-07	0.000145436	0.000964506	0.0019733	4.28e-08	2.79e-07	0.00099265	0.00188769	1.17e-07	6.94e-05	0.000968184	0.00194669	2.34e-07	0.000137028	0.000966005	0.00197315
9.4e-08	7.87e-07	0.000996214	0.00189223	7.71e-08	3.85e-05	0.000979652	0.00194466	2.48e-07	0.000140015	0.000978584	0.00197657	4.24e-08	2.28e-07	0.000991771	0.0018848	1.16e-07	6.82e-05	0.000965547	0.00194541	2.31e-07	0.000135398	0.000963436	0.00197201	3.61e-08	2.62e-07	0.000982876	0.00189039	1.18e-07	7.13e-05	0.000966175	0.00194672	2.34e-07	0.000145388	0.000964506	0.00197363	4.09e-08	2.59e-07	0.00099265	0.00188769	1.17e-07	6.92e-05	0.000968184	0.00194686	2.33e-07	0.000136948	0.000966006	0.00197347
9.12e-08	7.68e-07	0.000996214	0.00189223	7.59e-08	3.79e-05	0.000979652	0.00194473	2.46e-07	0.000139641	0.000978585	0.00197686	4.05e-08	2.12e-07	0.000991771	0.0018848	1.15e-07	6.79e-05	0.000965548	0.00194558	2.3e-07	0.000135323	0.000963436	0.00197233	3.45e-08	2.44e-07	0.000982876	0.00189039	1.18e-07	7.1e-05	0.000966175	0.00194689	2.34e-07	0.000145349	0.000964507	0.00197396	3.91e-08	2.39e-07	0.00099265	0.00188769	1.16e-07	6.89e-05	0.000968184	0.00194703	2.33e-07	0.000136875	0.000966006	0.00197379
8.85e-08	7.45e-07	0.000996215	0.00189223	7.48e-08	3.74e-05	0.000979652	0.00194481	2.45e-07	0.000139271	0.000978585	0.00197716	3.87e-08	1.96e-07	0.000991771	0.0018848	1.15e-07	6.77e-05	0.000965548	0.00194574	2.3e-07	0.000135255	0.000963437	0.00197264	3.3e-08	2.25e-07	0.000982876	0.00189039	1.17e-07	7.07e-05	0.000966176	0.00194706	2.33e-07	0.000145317	0.000964508	0.00197429	3.73e-08	2.22e-07	0.00099265	0.00188769	1.16e-07	6.87e-05	0.000968185	0.0019472	2.32e-07	0.00013681	0.000966007	0.00197412
8.58e-08	7.27e-07	0.000996215	0.00189223	7.36e-08	3.69e-05	0.000979652	0.00194489	2.43e-07	0.000138903	0.000978586	0.00197745	3.69e-08	1.82e-07	0.000991772	0.0018848	1.14e-07	6.74e-05	0.000965548	0.00194591	2.29e-07	0.000135196	0.000963438	0.00197296	3.15e-08	2.09e-07	0.000982876	0.00189039	1.17e-07	7.04e-05	0.000966176	0.00194723	2.33e-07	0.000145294	0.000964508	0.00197462	3.56e-08	2.04e-07	0.00099265	0.00188769	1.16e-07	6.85e-05	0.000968185	0.00194737	2.32e-07	0.000136753	0.000966008	0.00197444
8.33e-08	7.05e-07	0.000996215	0.00189223	7.25e-08	3.64e-05	0.000979653	0.00194496	2.43e-07	0.000138537	0.000978587	0.00197774	3.52e-08	1.68e-07	0.000991772	0.0018848	1.14e-07	6.72e-05	0.000965549	0.00194608	2.29e-07	0.000135144	0.000963438	0.00197328	3.01e-08	1.93e-07	0.000982877	0.00189039	1.16e-07	7.01e-05	0.000966176	0.0019474	2.32e-07	0.000145278	0.000964509	0.00197495	3.4e-08	1.9e-07	0.000992651	0.00188769	1.15e-07	6.82e-05	0.000968185	0.00194754	2.31e-07	0.000136703	0.000966008	0.00197476
8.07e-08	6.87e-07	0.000996216	0.00189223	7.14e-08	3.59e-05	0.000979653	0.00194504	2.41e-07	0.000138174	0.000978588	0.00197803	3.36e-08	1.56e-07	0.000991772	0.0018848	1.13e-07	6.69e-05	0.000965549	0.00194624	2.28e-07	0.000135099	0.000963439	0.0019736	2.87e-08	1.8e-07	0.000982877	0.00189039	1.16e-07	6.98e-05	0.000966176	0.00194757	2.32e-07	0.000145269	0.00096451	0.00197527	3.24e-08	1.75e-07	0.000992651	0.00188769	1.15e-07	6.8e-05	0.000968186	0.00194771	2.31e-07	0.000136662	0.000966009	0.00197508
7.82e-08	6.66e-07	0.000996216	0.00189224	7.03e-08	3.54e-05	0.000979653	0.00194511	2.4e-07	0.000137814	0.000978589	0.00197832	3.19e-08	1.44e-07	0.000991772	0.0018848	1.13e-07	6.66e-05	0.000965549	0.00194641	2.28e-07	0.000135063	0.00096344	0.00197392	2.74e-08	1.66e-07	0.000982877	0.00189039	1.15e-07	6.96e-05	0.000966177	0.00194774	2.32e-07	0.000145268	0.00096451	0.00197561	3.08e-08	1.63e-07	0.000992651	0.00188769	1.14e-07	6.77e-05	0.000968186	0.00194788	2.31e-07	0.000136628	0.00096601	0.0019754
7.58e-08	6.48e-07	0.000996217	0.00189224	6.92e-08	3.49e-05	0.000979653	0.00194518	2.39e-07	0.000137456	0.000978589	0.00197861	3.04e-08	1.34e-07	0.000991772	0.0018848	1.12e-07	6.64e-05	0.000965549	0.00194657	2.28e-07	0.000135033	0.00096344	0.00197424	2.61e-08	1.54e-07	0.000982877	0.00189039	1.15e-07	6.93e-05	0.000966177	0.00194791	2.31e-07	0.000145274	0.000964511	0.00197593	2.94e-08	1.5e-07	0.000992651	0.00188769	1.14e-07	6.75e-05	0.000968186	0.00194804	2.3e-07	0.000136601	0.00096601	0.00197573
7.34e-08	6.28e-07	0.000996217	0.00189224	6.82e-08	3.44e-05	0.000979653	0.00194525	2.38e-07	0.0001371	0.00097859	0.0019789	2.89e-08	1.23e-07	0.000991772	0.0018848	1.12e-07	6.61e-05	0.00096555	0.00194674	2.28e-07	0.000135011	0.000963441	0.00197456	2.49e-08	1.42e-07	0.000982877	0.00189039	1.14e-07	6.9e-05	0.000966177	0.00194808	2.31e-07	0.000145287	0.000964511	0.00197627	2.79e-08	1.4e-07	0.000992651	0.00188769	1.13e-07	6.73e-05	0.000968186	0.00194821	2.3e-07	0.000136582	0.000966011	0.00197605
7.11e-08	6.11e-07	0.000996217	0.00189224	6.72e-08	3.39e-05	0.000979654	0.00194532	2.37e-07	0.000136747	0.000978591	0.00197918	2.75e-08	1.15e-07	0.000991772	0.0018848	1.11e-07	6.59e-05	0.00096555	0.0019469	2.27e-07	0.000134997	0.000963441	0.00197488	2.37e-08	1.33e-07	0.000982877	0.00189039	1.14e-07	6.87e-05	0.000966178	0.00194824	2.3e-07	0.000145307	0.000964512	0.00197659	2.65e-08	1.29e-07	0.000992651	0.00188769	1.13e-07	6.7e-05	0.000968187	0.00194838	2.3e-07	0.00013657	0.000966011	0.00197637
6.88e-08	5.91e-07	0.000996218	0.00189224	6.62e-08	3.35e-05	0.000979654	0.00194539	2.36e-07	0.000136396	0.000978592	0.00197947	2.61e-08	1.06e-07	0.000991773	0.0018848	1.11e-07	6.56e-05	0.00096555	0.00194706	2.27e-07	0.000134989	0.000963442	0.0019752	2.26e-08	1.22e-07	0.000982877	0.00189039	1.13e-07	6.84e-05	0.000966178	0.00194841	2.3e-07	0.000145334	0.000964513	0.00197693	2.52e-08	1.2e-07	0.000992651	0.00188769	1.12e-07	6.68e-05	0.000968187	0.00194854	2.29e-07	0.000136565	0.000966012	0.00197669
6.66e-08	5.75e-07	0.000996218	0.00189224	6.52e-08	3.3e-05	0.000979654	0.00194546	2.35e-07	0.000136047	0.000978592	0.00197976	2.48e-08	9.82e-08	0.000991773	0.0018848	1.1e-07	6.53e-05	0.000965551	0.00194723	2.26e-07	0.000134989	0.000963443	0.00197552	2.15e-08	1.14e-07	0.000982877	0.00189039	1.13e-07	6.81e-05	0.000966178	0.00194857	2.3e-07	0.000145368	0.000964513	0.00197726	2.39e-08	1.1e-07	0.000992652	0.00188769	1.12e-07	6.66e-05	0.000968187	0.00194871	2.29e-07	0.000136568	0.000966013	0.00197702
6.45e-08	5.56e-07	0.000996218	0.00189224	6.43e-08	3.25e-05	0.000979654	0.00194552	2.34e-07	0.0001357	0.000978593	0.00198004	2.35e-08	9.05e-08	0.000991773	0.0018848	1.1e-07	6.51e-05	0.000965551	0.00194739	2.26e-07	0.000134995	0.000963443	0.00197584	2.05e-08	1.05e-07	0.000982878	0.00189039	1.12e-07	6.79e-05	0.000966178	0.00194874	2.29e-07	0.000145409	0.000964514	0.00197759	2.27e-08	1.03e-07	0.000992652	0.00188769	1.12e-07	6.63e-05	0.000968187	0.00194887	2.28e-07	0.000136578	0.000966013	0.00197734
6.23e-08	5.41e-07	0.000996218	0.00189224	6.33e-08	3.21e-05	0.000979654	0.00194559	2.33e-07	0.000135356	0.000978594	0.00198032	2.23e-08	8.42e-08	0.000991773	0.0018848	1.09e-07	6.48e-05	0.000965551	0.00194755	2.26e-07	0.000135009	0.000963444	0.00197616	1.95e-08	9.82e-08	0.000982878	0.00189039	1.12e-07	6.76e-05	0.000966179	0.0019489	2.29e-07	0.000145455	0.000964514	0.00197792	2.15e-08	9.45e-08	0.000992652	0.00188769	1.11e-07	6.61e-05	0.000968188	0.00194904	2.28e-07	0.000136595	0.000966014	0.00197766
6.03e-08	5.23e-07	0.000996219	0.00189224	6.24e-08	3.16e-05	0.000979655	0.00194565	2.32e-07	0.000135013	0.000978595	0.00198061	2.12e-08	7.76e-08	0.000991773	0.0018848	1.09e-07	6.45e-05	0.000965551	0.00194771	2.26e-07	0.00013503	0.000963445	0.00197648	1.85e-08	9.07e-08	0.000982878	0.00189039	1.11e-07	6.73e-05	0.000966179	0.00194907	2.29e-07	0.000145509	0.000964515	0.00197825	2.04e-08	8.79e-08	0.000992652	0.00188769	1.11e-07	6.58e-05	0.000968188	0.0019492	2.28e-07	0.000136618	0.000966015	0.00197799
5.82e-08	5.08e-07	0.000996219	0.00189224	6.14e-08	3.12e-05	0.000979655	0.00194572	2.31e-07	0.000134673	0.000978595	0.00198089	2.01e-08	7.22e-08	0.000991773	0.0018848	1.08e-07	6.43e-05	0.000965552	0.00194787	2.25e-07	0.000135057	0.000963445	0.0019768	1.76e-08	8.46e-08	0.000982878	0.00189039	1.11e-07	6.7e-05	0.000966179	0.00194923	2.29e-07	0.000145569	0.000964516	0.00197858	1.93e-08	8.11e-08	0.000992652	0.00188769	1.1e-07	6.56e-05	0.000968188	0.00194937	2.28e-07	0.000136649	0.000966015	0.00197831
5.63e-08	4.9e-07	0.000996219	0.00189224	6.05e-08	3.08e-05	0.000979655	0.00194578	2.3e-07	0.000134334	0.000978596	0.00198117	1.9e-08	6.66e-08	0.000991773	0.0018848	1.08e-07	6.4e-05	0.000965552	0.00194803	2.25e-07	0.000135092	0.000963446	0.00197712	1.67e-08	7.83e-08	0.000982878	0.00189039	1.1e-07	6.67e-05	0.000966179	0.0019494	2.28e-07	0.000145634	0.000964516	0.00197892	1.83e-08	7.54e-08	0.000992652	0.00188769	1.1e-07	6.54e-05	0.000968189	0.00194953	2.27e-07	0.000136687	0.000966016	0.00197863
5.44e-08	4.76e-07	0.00099622	0.00189224	5.96e-08	3.03e-05	0.000979655	0.00194584	2.29e-07	0.000133997	0.000978597	0.00198145	1.8e-08	6.2e-08	0.000991773	0.0018848	1.08e-07	6.37e-05	0.000965552	0.00194819	2.25e-07	0.000135133	0.000963446	0.00197744	1.59e-08	7.31e-08	0.000982878	0.00189039	1.1e-07	6.64e-05	0.00096618	0.00194956	2.28e-07	0.000145706	0.000964517	0.00197925	1.73e-08	6.96e-08	0.000992652	0.00188769	1.09e-07	6.51e-05	0.000968189	0.00194969	2.27e-07	0.000136731	0.000966016	0.00197896
5.25e-08	4.59e-07	0.00099622	0.00189225	5.87e-08	2.99e-05	0.000979655	0.0019459	2.28e-07	0.000133663	0.000978598	0.00198173	1.7e-08	5.71e-08	0.000991773	0.0018848	1.07e-07	6.34e-05	0.000965552	0.00194835	2.25e-07	0.00013518	0.000963447	0.00197776	1.51e-08	6.76e-08	0.000982878	0.00189039	1.09e-07	6.61e-05	0.00096618	0.00194972	2.28e-07	0.000145784	0.000964518	0.00197958	1.64e-08	6.47e-08	0.000992652	0.00188769	1.09e-07	6.49e-05	0.000968189	0.00194985	2.27e-07	0.000136783	0.000966017	0.00197928
5.07e-08	4.46e-07	0.00099622	0.00189225	5.78e-08	2.95e-05	0.000979655	0.00194596	2.27e-07	0.00013333	0.000978598	0.00198201	1.61e-08	5.32e-08	0.000991773	0.0018848	1.07e-07	6.31e-05	0.000965553	0.0019485	2.24e-07	0.000135235	0.000963448	0.00197809	1.43e-08	6.31e-08	0.000982878	0.00189039	1.09e-07	6.58e-05	0.00096618	0.00194988	2.28e-07	0.000145868	0.000964518	0.00197992	1.59e-08	5.97e-08	0.000992652	0.00188769	1.08e-07	6.46e-05	0.000968189	0.00195001	2.27e-07	0.000136841	0.000966018	0.00197961
4.89e-08	4.3e-07	0.00099622	0.00189225	5.7e-08	2.91e-05	0.000979656	0.00194602	2.26e-07	0.000132999	0.000978599	0.00198229	1.52e-08	4.9e-08	0.000991773	0.0018848	1.06e-07	6.29e-05	0.000965553	0.00194866	2.24e-07	0.000135296	0.000963448	0.00197841	1.36e-08	5.84e-08	0.000982878	0.00189039	1.08e-07	6.56e-05	0.000966181	0.00195004	2.28e-07	0.000145958	0.000964519	0.00198025	1.53e-08	5.55e-08	0.000992652	0.00188769	1.08e-07	6.43e-05	0.00096819	0.00195017	2.27e-07	0.000136905	0.000966018	0.00197993
4.72e-08	4.17e-07	0.00099622	0.00189225	5.61e-08	2.87e-05	0.000979656	0.00194608	2.25e-07	0.00013267	0.0009786	0.00198257	1.49e-08	4.56e-08	0.000991773	0.0018848	1.06e-07	6.26e-05	0.000965553	0.00194882	2.24e-07	0.000135363	0.000963449	0.00197873	1.29e-08	5.46e-08	0.000982878	0.00189039	1.08e-07	6.53e-05	0.000966181	0.0019502	2.28e-07	0.000146053	0.000964519	0.00198059	1.51e-08	5.12e-08	0.000992652	0.00188769	1.08e-07	6.41e-05	0.00096819	0.00195034	2.27e-07	0.000136976	0.000966019	0.00198026
4.55e-08	4.02e-07	0.000996221	0.00189225	5.53e-08	2.83e-05	0.000979656	0.00194614	2.24e-07	0.000132342	0.000978601	0.00198284	1.44e-08	4.21e-08	0.000991774	0.0018848	1.05e-07	6.23e-05	0.000965553	0.00194897	2.24e-07	0.000135437	0.000963449	0.00197905	1.27e-08	5.06e-08	0.000982878	0.00189039	1.08e-07	6.5e-05	0.000966181	0.00195036	2.27e-07	0.000146154	0.00096452	0.00198092	1.47e-08	4.77e-08	0.000992652	0.00188769	1.07e-07	6.38e-05	0.00096819	0.00195049	2.26e-07	0.000137054	0.000966019	0.00198059
4.39e-08	3.89e-07	0.000996221	0.00189225	5.45e-08	2.79e-05	0.000979656	0.00194619	2.23e-07	0.000132016	0.000978601	0.00198312	1.42e-08	3.92e-08	0.000991774	0.0018848	1.05e-07	6.2e-05	0.000965554	0.00194913	2.23e-07	0.000135517	0.00096345	0.00197938	1.23e-08	4.73e-08	0.000982878	0.00189039	1.07e-07	6.47e-05	0.000966181	0.00195052	2.27e-07	0.00014626	0.000964521	0.00198126	1.45e-08	4.4e-08	0.000992652	0.00188769	1.07e-07	6.36e-05	0.00096819	0.00195065	2.26e-07	0.000137138	0.00096602	0.00198091
4.23e-08	3.75e-07	0.000996221	0.00189225	5.37e-08	2.75e-05	0.000979656	0.00194625	2.22e-07	0.000131692	0.000978602	0.0019834	1.38e-08	3.61e-08	0.000991774	0.0018848	1.04e-07	6.17e-05	0.000965554	0.00194928	2.24e-07	0.000135604	0.000963451	0.0019797	1.23e-08	4.38e-08	0.000982878	0.00189039	1.07e-07	6.44e-05	0.000966182	0.00195068	2.27e-07	0.000146372	0.000964521	0.00198159	1.41e-08	4.09e-08	0.000992652	0.00188769	1.06e-07	6.33e-05	0.000968191	0.00195081	2.26e-07	0.000137229	0.000966021	0.00198124
4.07e-08	3.63e-07	0.000996221	0.00189225	5.29e-08	2.71e-05	0.000979656	0.0019463	2.21e-07	0.00013137	0.000978603	0.00198367	1.37e-08	3.36e-08	0.000991774	0.0018848	1.04e-07	6.14e-05	0.000965554	0.00194944	2.23e-07	0.000135696	0.000963451	0.00198002	1.2e-08	4.1e-08	0.000982878	0.00189039	1.06e-07	6.41e-05	0.000966182	0.00195083	2.27e-07	0.000146488	0.000964522	0.00198193	1.4e-08	3.77e-08	0.000992653	0.00188769	1.06e-07	6.3e-05	0.000968191	0.00195097	2.26e-07	0.000137326	0.000966021	0.00198157
3.92e-08	3.49e-07	0.000996221	0.00189225	5.21e-08	2.67e-05	0.000979657	0.00194636	2.21e-07	0.000131049	0.000978604	0.00198394	1.34e-08	3.1e-08	0.000991774	0.0018848	1.03e-07	6.11e-05	0.000965555	0.00194959	2.24e-07	0.000135795	0.000963452	0.00198035	1.21e-08	3.8e-08	0.000982878	0.00189039	1.06e-07	6.37e-05	0.000966182	0.00195099	2.27e-07	0.000146611	0.000964522	0.00198227	1.37e-08	3.51e-08	0.000992653	0.00188769	1.06e-07	6.27e-05	0.000968191	0.00195113	2.26e-07	0.000137429	0.000966022	0.0019819
3.78e-08	3.38e-07	0.000996222	0.00189225	5.13e-08	2.63e-05	0.000979657	0.00194641	2.2e-07	0.00013073	0.000978604	0.00198422	1.33e-08	2.89e-08	0.000991774	0.0018848	1.03e-07	6.08e-05	0.000965555	0.00194974	2.23e-07	0.0001359	0.000963452	0.00198067	1.19e-08	3.56e-08	0.000982878	0.00189039	1.05e-07	6.34e-05	0.000966182	0.00195115	2.27e-07	0.000146738	0.000964523	0.00198261	1.36e-08	3.24e-08	0.000992653	0.00188769	1.05e-07	6.25e-05	0.000968192	0.00195128	2.26e-07	0.000137538	0.000966023	0.00198222
3.64e-08	3.25e-07	0.000996222	0.00189225	5.06e-08	2.6e-05	0.000979657	0.00194647	2.19e-07	0.000130412	0.000978605	0.00198449	1.3e-08	2.66e-08	0.000991774	0.0018848	1.02e-07	6.05e-05	0.000965555	0.00194989	2.23e-07	0.000136011	0.000963453	0.001981	1.19e-08	3.3e-08	0.000982879	0.00189039	1.05e-07	6.31e-05	0.000966183	0.0019513	2.27e-07	0.00014687	0.000964524	0.00198294	1.32e-08	3.02e-08	0.000992653	0.00188769	1.05e-07	6.22e-05	0.000968192	0.00195144	2.26e-07	0.000137654	0.000966023	0.00198255
3.5e-08	3.14e-07	0.000996222	0.00189225	4.98e-08	2.56e-05	0.000979657	0.00194652	2.18e-07	0.000130096	0.000978606	0.00198476	1.3e-08	2.48e-08	0.000991774	0.0018848	1.02e-07	6.01e-05	0.000965555	0.00195004	2.23e-07	0.000136128	0.000963454	0.00198133	1.17e-08	3.1e-08	0.000982879	0.00189039	1.04e-07	6.28e-05	0.000966183	0.00195146	2.27e-07	0.000147008	0.000964524	0.00198328	1.31e-08	2.78e-08	0.000992653	0.00188769	1.04e-07	6.19e-05	0.000968192	0.00195159	2.26e-07	0.000137776	0.000966024	0.00198288
3.37e-08	3.02e-07	0.000996222	0.00189225	4.91e-08	2.52e-05	0.000979657	0.00194657	2.17e-07	0.000129781	0.000978606	0.00198503	1.26e-08	2.29e-08	0.000991774	0.0018848	1.02e-07	5.98e-05	0.000965556	0.00195019	2.23e-07	0.000136251	0.000963454	0.00198165	1.17e-08	2.87e-08	0.000982879	0.00189039	1.04e-07	6.25e-05	0.000966183	0.00195161	2.27e-07	0.00014715	0.000964525	0.00198362	1.28e-08	2.59e-08	0.000992653	0.00188769	1.04e-07	6.16e-05	0.000968192	0.00195175	2.25e-07	0.000137904	0.000966024	0.00198321
3.23e-08	2.91e-07	0.000996222	0.00189225	4.84e-08	2.49e-05	0.000979657	0.00194662	2.16e-07	0.000129468	0.000978607	0.0019853	1.26e-08	2.13e-08	0.000991774	0.0018848	1.01e-07	5.95e-05	0.000965556	0.00195034	2.23e-07	0.00013638	0.000963455	0.00198198	1.15e-08	2.69e-08	0.000982879	0.00189039	1.03e-07	6.22e-05	0.000966183	0.00195176	2.27e-07	0.000147297	0.000964525	0.00198396	1.27e-08	2.39e-08	0.000992653	0.00188769	1.03e-07	6.13e-05	0.000968193	0.0019519	2.26e-07	0.000138038	0.000966025	0.00198354
3.11e-08	2.8e-07	0.000996222	0.00189225	4.77e-08	2.45e-05	0.000979657	0.00194667	2.16e-07	0.000129157	0.000978608	0.00198557	1.23e-08	1.96e-08	0.000991774	0.0018848	1.01e-07	5.92e-05	0.000965556	0.00195049	2.23e-07	0.000136515	0.000963455	0.00198231	1.16e-08	2.5e-08	0.000982879	0.00189039	1.03e-07	6.18e-05	0.000966184	0.00195191	2.27e-07	0.000147449	0.000964526	0.0019843	1.24e-08	2.22e-08	0.000992653	0.00188769	1.03e-07	6.1e-05	0.000968193	0.00195205	2.25e-07	0.000138177	0.000966026	0.00198387
2.99e-08	2.7e-07	0.000996222	0.00189225	4.69e-08	2.42e-05	0.000979658	0.00194672	2.15e-07	0.000128846	0.000978609	0.00198584	1.22e-08	1.83e-08	0.000991774	0.0018848	1e-07	5.88e-05	0.000965556	0.00195064	2.23e-07	0.000136655	0.000963456	0.00198263	1.14e-08	2.34e-08	0.000982879	0.00189039	1.02e-07	6.15e-05	0.000966184	0.00195207	2.27e-07	0.000147605	0.000964527	0.00198464	1.23e-08	2.05e-08	0.000992653	0.00188769	1.02e-07	6.07e-05	0.000968193	0.00195221	2.26e-07	0.000138323	0.000966026	0.00198421
2.87e-08	2.59e-07	0.000996223	0.00189225	4.63e-08	2.38e-05	0.000979658	0.00194677	2.14e-07	0.000128538	0.000978609	0.00198611	1.19e-08	1.69e-08	0.000991774	0.0018848	9.96e-08	5.85e-05	0.000965557	0.00195078	2.23e-07	0.000136801	0.000963457	0.00198296	1.14e-08	2.18e-08	0.000982879	0.00189039	1.02e-07	6.12e-05	0.000966184	0.00195222	2.27e-07	0.000147766	0.000964527	0.00198499	1.2e-08	1.91e-08	0.000992653	0.00188769	1.02e-07	6.04e-05	0.000968193	0.00195236	2.25e-07	0.000138475	0.000966027	0.00198454
2.75e-08	2.5e-07	0.000996223	0.00189225	4.55e-08	2.35e-05	0.000979658	0.00194681	2.13e-07	0.00012823	0.00097861	0.00198637	1.19e-08	1.57e-08	0.000991774	0.0018848	9.9e-08	5.81e-05	0.000965557	0.00195093	2.23e-07	0.000136953	0.000963457	0.00198329	1.12e-08	2.04e-08	0.000982879	0.00189039	1.01e-07	6.08e-05	0.000966184	0.00195236	2.28e-07	0.000147931	0.000964528	0.00198533	1.19e-08	1.76e-08	0.000992653	0.00188769	1.01e-07	6e-05	0.000968194	0.00195251	2.26e-07	0.000138632	0.000966027	0.00198487
2.65e-08	2.4e-07	0.000996223	0.00189225	4.49e-08	2.31e-05	0.000979658	0.00194686	2.13e-07	0.000127924	0.000978611	0.00198664	1.16e-08	1.45e-08	0.000991774	0.0018848	9.85e-08	5.78e-05	0.000965557	0.00195108	2.23e-07	0.00013711	0.000963458	0.00198362	1.12e-08	1.9e-08	0.000982879	0.00189039	1.01e-07	6.05e-05	0.000966185	0.00195251	2.28e-07	0.000148102	0.000964528	0.00198567	1.15e-08	1.64e-08	0.000992653	0.00188769	1.01e-07	5.97e-05	0.000968194	0.00195266	2.25e-07	0.000138795	0.000966028	0.0019852
2.54e-08	2.31e-07	0.000996223	0.00189225	4.42e-08	2.28e-05	0.000979658	0.00194691	2.12e-07	0.000127619	0.000978611	0.00198691	1.15e-08	1.35e-08	0.000991774	0.0018848	9.8e-08	5.74e-05	0.000965557	0.00195122	2.23e-07	0.000137273	0.000963458	0.00198395	1.1e-08	1.78e-08	0.000982879	0.00189039	1e-07	6.01e-05	0.000966185	0.00195266	2.28e-07	0.000148276	0.000964529	0.00198602	1.14e-08	1.51e-08	0.000992653	0.00188769	1.01e-07	5.94e-05	0.000968194	0.00195281	2.26e-07	0.000138964	0.000966029	0.00198554
2.43e-08	2.22e-07	0.000996223	0.00189225	4.36e-08	2.25e-05	0.000979658	0.00194695	2.11e-07	0.000127316	0.000978612	0.00198717	1.12e-08	1.24e-08	0.000991774	0.0018848	9.75e-08	5.71e-05	0.000965558	0.00195136	2.23e-07	0.000137442	0.000963459	0.00198428	1.09e-08	1.66e-08	0.000982879	0.00189039	9.98e-08	5.98e-05	0.000966185	0.00195281	2.28e-07	0.000148455	0.00096453	0.00198636	1.11e-08	1.41e-08	0.000992653	0.00188769	1e-07	5.91e-05	0.000968194	0.00195295	2.25e-07	0.000139138	0.000966029	0.00198587
2.33e-08	2.13e-07	0.000996223	0.00189225	4.29e-08	2.22e-05	0.000979658	0.001947	2.1e-07	0.000127014	0.000978613	0.00198744	1.11e-08	1.16e-08	0.000991774	0.0018848	9.7e-08	5.67e-05	0.000965558	0.0019515	2.23e-07	0.000137615	0.00096346	0.00198462	1.07e-08	1.55e-08	0.000982879	0.00189039	9.94e-08	5.94e-05	0.000966185	0.00195295	2.28e-07	0.000148638	0.00096453	0.00198671	1.1e-08	1.3e-08	0.000992653	0.00188769	9.96e-08	5.87e-05	0.000968195	0.0019531	2.26e-07	0.000139319	0.00096603	0.00198621
2.24e-08	2.05e-07	0.000996223	0.00189225	4.23e-08	2.18e-05	0.000979659	0.00194704	2.1e-07	0.000126713	0.000978613	0.0019877	1.08e-08	1.07e-08	0.000991774	0.0018848	9.65e-08	5.63e-05	0.000965558	0.00195165	2.23e-07	0.000137794	0.00096346	0.00198495	1.07e-08	1.44e-08	0.000982879	0.00189039	9.88e-08	5.91e-05	0.000966186	0.0019531	2.28e-07	0.000148825	0.000964531	0.00198705	1.07e-08	1.21e-08	0.000992653	0.00188769	9.92e-08	5.84e-05	0.000968195	0.00195325	2.26e-07	0.000139504	0.00096603	0.00198654
2.14e-08	1.97e-07	0.000996223	0.00189225	4.16e-08	2.15e-05	0.000979659	0.00194709	2.09e-07	0.000126414	0.000978614	0.00198796	1.07e-08	9.93e-09	0.000991774	0.0018848	9.59e-08	5.6e-05	0.000965558	0.00195179	2.23e-07	0.000137979	0.000963461	0.00198528	1.05e-08	1.36e-08	0.000982879	0.00189039	9.83e-08	5.87e-05	0.000966186	0.00195325	2.28e-07	0.000149017	0.000964531	0.0019874	1.06e-08	1.11e-08	0.000992653	0.00188769	9.86e-08	5.8e-05	0.000968195	0.0019534	2.26e-07	0.000139695	0.000966031	0.00198688
2.05e-08	1.88e-07	0.000996223	0.00189225	4.1e-08	2.12e-05	0.000979659	0.00194713	2.08e-07	0.000126115	0.000978615	0.00198822	1.04e-08	9.16e-09	0.000991774	0.0018848	9.54e-08	5.56e-05	0.000965558	0.00195193	2.24e-07	0.000138168	0.000963461	0.00198562	1.04e-08	1.26e-08	0.000982879	0.00189039	9.77e-08	5.83e-05	0.000966186	0.00195339	2.28e-07	0.000149212	0.000964532	0.00198774	1.03e-08	1.04e-08	0.000992653	0.00188769	9.82e-08	5.77e-05	0.000968195	0.00195354	2.26e-07	0.000139892	0.000966032	0.00198722
1.96e-08	1.81e-07	0.000996223	0.00189225	4.04e-08	2.09e-05	0.000979659	0.00194717	2.07e-07	0.000125818	0.000978616	0.00198848	1.03e-08	8.53e-09	0.000991775	0.0018848	9.48e-08	5.52e-05	0.000965559	0.00195207	2.23e-07	0.000138363	0.000963462	0.00198595	1.02e-08	1.19e-08	0.000982879	0.00189039	9.73e-08	5.8e-05	0.000966186	0.00195353	2.29e-07	0.000149412	0.000964533	0.00198809	1.01e-08	9.57e-09	0.000992653	0.00188769	9.76e-08	5.73e-05	0.000968196	0.00195368	2.26e-07	0.000140093	0.000966032	0.00198755
1.88e-08	1.73e-07	0.000996223	0.00189225	3.98e-08	2.06e-05	0.000979659	0.00194721	2.07e-07	0.000125523	0.000978616	0.00198875	9.99e-09	7.86e-09	0.000991775	0.0018848	9.43e-08	5.48e-05	0.000965559	0.0019522	2.24e-07	0.000138563	0.000963463	0.00198628	1.01e-08	1.1e-08	0.000982879	0.00189039	9.67e-08	5.76e-05	0.000966187	0.00195367	2.29e-07	0.000149616	0.000964533	0.00198844	9.82e-09	8.9e-09	0.000992653	0.00188769	9.72e-08	5.7e-05	0.000968196	0.00195383	2.26e-07	0.000140301	0.000966033	0.00198789
1.8e-08	1.66e-07	0.000996224	0.00189225	3.92e-08	2.03e-05	0.000979659	0.00194725	2.06e-07	0.000125228	0.000978617	0.001989	9.87e-09	7.32e-09	0.000991775	0.0018848	9.37e-08	5.44e-05	0.000965559	0.00195234	2.24e-07	0.000138767	0.000963463	0.00198662	9.87e-09	1.04e-08	0.000982879	0.00189039	9.62e-08	5.72e-05	0.000966187	0.00195381	2.29e-07	0.000149824	0.000964534	0.00198879	9.69e-09	8.21e-09	0.000992653	0.00188769	9.66e-08	5.66e-05	0.000968196	0.00195397	2.26e-07	0.000140513	0.000966033	0.00198823
1.72e-08	1.59e-07	0.000996224	0.00189225	3.86e-08	2e-05	0.000979659	0.00194729	2.06e-07	0.000124935	0.000978618	0.00198927	9.56e-09	6.75e-09	0.000991775	0.0018848	9.32e-08	5.4e-05	0.000965559	0.00195247	2.24e-07	0.000138977	0.000963464	0.00198696	9.8e-09	9.64e-09	0.000982879	0.00189039	9.56e-08	5.68e-05	0.000966187	0.00195395	2.29e-07	0.000150035	0.000964535	0.00198914	9.37e-09	7.64e-09	0.000992653	0.00188769	9.62e-08	5.62e-05	0.000968196	0.00195411	2.26e-07	0.000140731	0.000966034	0.00198857
1.64e-08	1.53e-07	0.000996224	0.00189225	3.8e-08	1.97e-05	0.000979659	0.00194733	2.05e-07	0.000124643	0.000978618	0.00198952	9.44e-09	6.28e-09	0.000991775	0.0018848	9.26e-08	5.36e-05	0.00096556	0.00195261	2.24e-07	0.000139192	0.000963464	0.00198729	9.53e-09	9.06e-09	0.000982879	0.00189039	9.51e-08	5.64e-05	0.000966187	0.00195409	2.3e-07	0.000150251	0.000964535	0.00198949	9.23e-09	7.05e-09	0.000992653	0.00188769	9.55e-08	5.58e-05	0.000968197	0.00195425	2.27e-07	0.000140953	0.000966035	0.00198891
1.57e-08	1.46e-07	0.000996224	0.00189226	3.75e-08	1.94e-05	0.000979659	0.00194737	2.04e-07	0.000124352	0.000978619	0.00198978	9.13e-09	5.79e-09	0.000991775	0.0018848	9.21e-08	5.32e-05	0.00096556	0.00195274	2.24e-07	0.000139411	0.000963465	0.00198763	9.43e-09	8.43e-09	0.000982879	0.00189039	9.45e-08	5.6e-05	0.000966188	0.00195423	2.3e-07	0.00015047	0.000964536	0.00198984	8.92e-09	6.56e-09	0.000992654	0.00188769	9.51e-08	5.55e-05	0.000968197	0.00195439	2.27e-07	0.000141181	0.000966035	0.00198925
1.5e-08	1.4e-07	0.000996224	0.00189226	3.69e-08	1.92e-05	0.00097966	0.00194741	2.03e-07	0.000124063	0.00097862	0.00199004	8.99e-09	5.39e-09	0.000991775	0.0018848	9.14e-08	5.28e-05	0.00096556	0.00195288	2.24e-07	0.000139636	0.000963466	0.00198797	9.15e-09	7.92e-09	0.000982879	0.00189039	9.39e-08	5.56e-05	0.000966188	0.00195437	2.3e-07	0.000150693	0.000964536	0.0019902	8.77e-09	6.05e-09	0.000992654	0.00188769	9.45e-08	5.51e-05	0.000968197	0.00195453	2.27e-07	0.000141414	0.000966036	0.00198959
1.43e-08	1.33e-07	0.000996224	0.00189226	3.63e-08	1.89e-05	0.00097966	0.00194745	2.03e-07	0.000123774	0.00097862	0.00199029	8.68e-09	4.97e-09	0.000991775	0.0018848	9.09e-08	5.24e-05	0.00096556	0.00195301	2.25e-07	0.000139865	0.000963466	0.00198831	9.03e-09	7.37e-09	0.000982879	0.00189039	9.33e-08	5.52e-05	0.000966188	0.0019545	2.3e-07	0.00015092	0.000964537	0.00199055	8.46e-09	5.63e-09	0.000992654	0.00188769	9.4e-08	5.47e-05	0.000968197	0.00195467	2.27e-07	0.000141652	0.000966036	0.00198994
1.37e-08	1.28e-07	0.000996224	0.00189226	3.58e-08	1.86e-05	0.00097966	0.00194749	2.02e-07	0.000123487	0.000978621	0.00199055	8.53e-09	4.63e-09	0.000991775	0.0018848	9.03e-08	5.2e-05	0.000965561	0.00195314	2.25e-07	0.000140098	0.000963467	0.00198865	8.74e-09	6.93e-09	0.000982879	0.00189039	9.28e-08	5.48e-05	0.000966188	0.00195464	2.3e-07	0.000151151	0.000964538	0.0019909	8.3e-09	5.19e-09	0.000992654	0.00188769	9.34e-08	5.43e-05	0.000968197	0.0019548	2.27e-07	0.000141894	0.000966037	0.00199028
1.3e-08	1.22e-07	0.000996224	0.00189226	3.52e-08	1.83e-05	0.00097966	0.00194752	2.02e-07	0.000123201	0.000978622	0.00199081	8.23e-09	4.27e-09	0.000991775	0.0018848	8.97e-08	5.16e-05	0.000965561	0.00195327	2.25e-07	0.000140336	0.000963467	0.00198899	8.6e-09	6.45e-09	0.000982879	0.00189039	9.22e-08	5.44e-05	0.000966189	0.00195477	2.31e-07	0.000151386	0.000964538	0.00199126	8e-09	4.83e-09	0.000992654	0.00188769	9.29e-08	5.39e-05	0.000968198	0.00195494	2.27e-07	0.000142142	0.000966038	0.00199063
1.24e-08	1.17e-07	0.000996224	0.00189226	3.47e-08	1.81e-05	0.00097966	0.00194756	2.01e-07	0.000122916	0.000978622	0.00199106	8.07e-09	3.97e-09	0.000991775	0.0018848	8.91e-08	5.11e-05	0.000965561	0.0019534	2.25e-07	0.000140579	0.000963468	0.00198933	8.3e-09	6.07e-09	0.00098288	0.00189039	9.16e-08	5.4e-05	0.000966189	0.0019549	2.31e-07	0.000151624	0.000964539	0.00199161	7.83e-09	4.46e-09	0.000992654	0.00188769	9.22e-08	5.35e-05	0.000968198	0.00195507	2.28e-07	0.000142394	0.000966038	0.00199097
1.19e-08	1.11e-07	0.000996224	0.00189226	3.42e-08	1.78e-05	0.00097966	0.0019476	2e-07	0.000122633	0.000978623	0.00199132	7.77e-09	3.66e-09	0.000991775	0.0018848	8.85e-08	5.07e-05	0.000965561	0.00195353	2.26e-07	0.000140826	0.000963469	0.00198967	8.13e-09	5.65e-09	0.00098288	0.00189039	9.1e-08	5.36e-05	0.000966189	0.00195504	2.31e-07	0.000151865	0.000964539	0.00199197	7.53e-09	4.15e-09	0.000992654	0.00188769	9.18e-08	5.3e-05	0.000968198	0.00195521	2.28e-07	0.000142651	0.000966039	0.00199132
1.13e-08	1.06e-07	0.000996224	0.00189226	3.36e-08	1.76e-05	0.00097966	0.00194763	1.99e-07	0.00012235	0.000978624	0.00199157	7.6e-09	3.41e-09	0.000991775	0.0018848	8.78e-08	5.03e-05	0.000965561	0.00195365	2.25e-07	0.000141078	0.000963469	0.00199002	7.82e-09	5.31e-09	0.00098288	0.00189039	9.04e-08	5.31e-05	0.000966189	0.00195517	2.32e-07	0.000152111	0.00096454	0.00199233	7.37e-09	3.82e-09	0.000992654	0.00188769	9.11e-08	5.26e-05	0.000968198	0.00195534	2.28e-07	0.000142913	0.00096604	0.00199167
1.08e-08	1.01e-07	0.000996224	0.00189226	3.32e-08	1.73e-05	0.00097966	0.00194767	1.99e-07	0.000122069	0.000978624	0.00199182	7.3e-09	3.14e-09	0.000991775	0.0018848	8.73e-08	4.98e-05	0.000965562	0.00195378	2.26e-07	0.000141334	0.00096347	0.00199036	7.64e-09	4.94e-09	0.00098288	0.00189039	8.98e-08	5.27e-05	0.000966189	0.0019553	2.32e-07	0.00015236	0.000964541	0.00199269	7.07e-09	3.56e-09	0.000992654	0.00188769	9.06e-08	5.22e-05	0.000968199	0.00195547	2.28e-07	0.00014318	0.00096604	0.00199201
1.02e-08	9.67e-08	0.000996224	0.00189226	3.26e-08	1.7e-05	0.00097966	0.0019477	1.98e-07	0.000121789	0.000978625	0.00199207	7.13e-09	2.92e-09	0.000991775	0.0018848	8.66e-08	4.94e-05	0.000965562	0.0019539	2.26e-07	0.000141594	0.00096347	0.0019907	7.33e-09	4.65e-09	0.00098288	0.00189039	8.92e-08	5.23e-05	0.00096619	0.00195543	2.32e-07	0.000152612	0.000964541	0.00199304	6.9e-09	3.28e-09	0.000992654	0.00188769	8.99e-08	5.18e-05	0.000968199	0.0019556	2.29e-07	0.000143451	0.000966041	0.00199236
9.75e-09	9.21e-08	0.000996224	0.00189226	3.21e-08	1.68e-05	0.000979661	0.00194773	1.98e-07	0.00012151	0.000978626	0.00199232	6.84e-09	2.7e-09	0.000991775	0.0018848	8.6e-08	4.9e-05	0.000965562	0.00195403	2.27e-07	0.000141858	0.000963471	0.00199105	7.13e-09	4.33e-09	0.00098288	0.00189039	8.85e-08	5.18e-05	0.00096619	0.00195555	2.32e-07	0.000152868	0.000964542	0.0019934	6.62e-09	3.05e-09	0.000992654	0.00188769	8.94e-08	5.13e-05	0.000968199	0.00195573	2.29e-07	0.000143726	0.000966041	0.00199271
9.27e-09	8.79e-08	0.000996224	0.00189226	3.16e-08	1.65e-05	0.000979661	0.00194777	1.97e-07	0.000121233	0.000978626	0.00199257	6.67e-09	2.51e-09	0.000991775	0.0018848	8.53e-08	4.85e-05	0.000965562	0.00195415	2.26e-07	0.000142127	0.000963472	0.0019914	6.81e-09	4.07e-09	0.00098288	0.00189039	8.79e-08	5.14e-05	0.00096619	0.00195568	2.33e-07	0.000153127	0.000964543	0.00199376	6.44e-09	2.81e-09	0.000992654	0.00188769	8.87e-08	5.09e-05	0.000968199	0.00195586	2.29e-07	0.000144006	0.000966042	0.00199306
8.81e-09	8.35e-08	0.000996224	0.00189226	3.12e-08	1.63e-05	0.000979661	0.0019478	1.96e-07	0.000120956	0.000978627	0.00199282	6.38e-09	2.31e-09	0.000991775	0.0018848	8.47e-08	4.8e-05	0.000965562	0.00195427	2.27e-07	0.000142399	0.000963472	0.00199174	6.59e-09	3.79e-09	0.00098288	0.00189039	8.73e-08	5.1e-05	0.00096619	0.00195581	2.33e-07	0.00015339	0.000964543	0.00199413	6.16e-09	2.62e-09	0.000992654	0.00188769	8.82e-08	5.05e-05	0.0009682	0.00195599	2.3e-07	0.00014429	0.000966043	0.00199341
8.37e-09	7.97e-08	0.000996224	0.00189226	3.07e-08	1.61e-05	0.000979661	0.00194783	1.95e-07	0.000120681	0.000978628	0.00199307	6.2e-09	2.15e-09	0.000991775	0.0018848	8.4e-08	4.76e-05	0.000965563	0.00195439	2.27e-07	0.000142676	0.000963473	0.00199209	6.28e-09	3.57e-09	0.00098288	0.00189039	8.67e-08	5.05e-05	0.000966191	0.00195593	2.34e-07	0.000153656	0.000964544	0.00199449	5.99e-09	2.41e-09	0.000992654	0.00188769	8.75e-08	5e-05	0.0009682	0.00195611	2.3e-07	0.000144579	0.000966043	0.00199376
7.96e-09	7.57e-08	0.000996224	0.00189226	3.02e-08	1.58e-05	0.000979661	0.00194786	1.95e-07	0.000120407	0.000978628	0.00199332	5.93e-09	1.98e-09	0.000991775	0.0018848	8.34e-08	4.71e-05	0.000965563	0.00195451	2.28e-07	0.000142956	0.000963473	0.00199244	6.05e-09	3.32e-09	0.00098288	0.00189039	8.6e-08	5.01e-05	0.000966191	0.00195605	2.34e-07	0.000153926	0.000964544	0.00199485	5.72e-09	2.25e-09	0.000992654	0.00188769	8.7e-08	4.96e-05	0.0009682	0.00195624	2.3e-07	0.000144871	0.000966044	0.00199412
7.55e-09	7.21e-08	0.000996224	0.00189226	2.97e-08	1.56e-05	0.000979661	0.0019479	1.94e-07	0.000120134	0.000978629	0.00199357	5.75e-09	1.85e-09	0.000991775	0.0018848	8.27e-08	4.67e-05	0.000965563	0.00195463	2.28e-07	0.00014324	0.000963474	0.00199279	5.74e-09	3.13e-09	0.00098288	0.00189039	8.54e-08	4.96e-05	0.000966191	0.00195618	2.34e-07	0.000154199	0.000964545	0.00199521	5.54e-09	2.07e-09	0.000992654	0.00188769	8.62e-08	4.91e-05	0.0009682	0.00195636	2.31e-07	0.000145168	0.000966044	0.00199447
7.17e-09	6.84e-08	0.000996224	0.00189226	2.93e-08	1.54e-05	0.000979661	0.00194793	1.94e-07	0.000119862	0.00097863	0.00199382	5.48e-09	1.7e-09	0.000991775	0.0018848	8.21e-08	4.62e-05	0.000965563	0.00195474	2.28e-07	0.000143528	0.000963475	0.00199314	5.51e-09	2.91e-09	0.00098288	0.00189039	8.47e-08	4.91e-05	0.000966191	0.0019563	2.35e-07	0.000154475	0.000964546	0.00199558	5.28e-09	1.93e-09	0.000992654	0.00188769	8.57e-08	4.87e-05	0.0009682	0.00195648	2.31e-07	0.00014547	0.000966045	0.00199483
6.8e-09	6.51e-08	0.000996224	0.00189226	2.88e-08	1.51e-05	0.000979661	0.00194796	1.93e-07	0.000119591	0.00097863	0.00199406	5.3e-09	1.58e-09	0.000991775	0.0018848	8.14e-08	4.57e-05	0.000965563	0.00195486	2.28e-07	0.000143819	0.000963475	0.00199349	5.2e-09	2.74e-09	0.00098288	0.00189039	8.41e-08	4.87e-05	0.000966191	0.00195641	2.35e-07	0.000154755	0.000964546	0.00199595	5.11e-09	1.78e-09	0.000992654	0.00188769	8.49e-08	4.82e-05	0.000968201	0.00195661	2.31e-07	0.000145775	0.000966046	0.00199518
6.45e-09	6.18e-08	0.000996224	0.00189226	2.84e-08	1.49e-05	0.000979661	0.00194799	1.92e-07	0.000119322	0.000978631	0.00199431	5.04e-09	1.46e-09	0.000991775	0.0018848	8.07e-08	4.53e-05	0.000965564	0.00195497	2.29e-07	0.000144114	0.000963476	0.00199385	4.97e-09	2.55e-09	0.00098288	0.00189039	8.33e-08	4.82e-05	0.000966192	0.00195653	2.35e-07	0.000155038	0.000964547	0.00199631	4.86e-09	1.65e-09	0.000992654	0.00188769	8.44e-08	4.77e-05	0.000968201	0.00195673	2.31e-07	0.000146084	0.000966046	0.00199554
6.11e-09	5.87e-08	0.000996224	0.00189226	2.8e-08	1.47e-05	0.000979661	0.00194801	1.92e-07	0.000119054	0.000978631	0.00199455	4.86e-09	1.36e-09	0.000991775	0.0018848	8e-08	4.48e-05	0.000965564	0.00195509	2.29e-07	0.000144412	0.000963476	0.0019942	4.67e-09	2.4e-09	0.00098288	0.00189039	8.27e-08	4.77e-05	0.000966192	0.00195665	2.36e-07	0.000155324	0.000964548	0.00199668	4.69e-09	1.52e-09	0.000992654	0.00188769	8.36e-08	4.73e-05	0.000968201	0.00195685	2.32e-07	0.000146397	0.000966047	0.0019959
5.79e-09	5.56e-08	0.000996224	0.00189226	2.75e-08	1.45e-05	0.000979661	0.00194804	1.91e-07	0.000118787	0.000978632	0.0019948	4.62e-09	1.25e-09	0.000991775	0.0018848	7.93e-08	4.43e-05	0.000965564	0.0019552	2.3e-07	0.000144714	0.000963477	0.00199455	4.44e-09	2.24e-09	0.00098288	0.00189039	8.2e-08	4.73e-05	0.000966192	0.00195677	2.36e-07	0.000155613	0.000964548	0.00199705	4.45e-09	1.42e-09	0.000992654	0.00188769	8.3e-08	4.68e-05	0.000968201	0.00195696	2.32e-07	0.000146713	0.000966048	0.00199626
5.48e-09	5.29e-08	0.000996224	0.00189226	2.71e-08	1.43e-05	0.000979662	0.00194807	1.9e-07	0.000118521	0.000978633	0.00199504	4.44e-09	1.17e-09	0.000991775	0.0018848	7.86e-08	4.38e-05	0.000965564	0.00195531	2.3e-07	0.000145019	0.000963478	0.00199491	4.16e-09	2.11e-09	0.00098288	0.00189039	8.13e-08	4.68e-05	0.000966192	0.00195688	2.37e-07	0.000155905	0.000964549	0.00199742	4.28e-09	1.31e-09	0.000992654	0.00188769	8.23e-08	4.63e-05	0.000968201	0.00195708	2.33e-07	0.000147034	0.000966048	0.00199662
5.19e-09	5e-08	0.000996224	0.00189226	2.67e-08	1.41e-05	0.000979662	0.0019481	1.9e-07	0.000118257	0.000978633	0.00199529	4.21e-09	1.08e-09	0.000991775	0.0018848	7.79e-08	4.33e-05	0.000965564	0.00195542	2.3e-07	0.000145328	0.000963478	0.00199527	3.93e-09	1.96e-09	0.00098288	0.00189039	8.06e-08	4.63e-05	0.000966192	0.001957	2.37e-07	0.0001562	0.000964549	0.00199779	4.05e-09	1.22e-09	0.000992654	0.00188769	8.17e-08	4.58e-05	0.000968202	0.0019572	2.33e-07	0.000147358	0.000966049	0.00199698
4.91e-09	4.75e-08	0.000996224	0.00189226	2.63e-08	1.38e-05	0.000979662	0.00194813	1.89e-07	0.000117994	0.000978634	0.00199553	4.04e-09	1e-09	0.000991775	0.0018848	7.72e-08	4.29e-05	0.000965565	0.00195553	2.3e-07	0.000145639	0.000963479	0.00199562	3.66e-09	1.85e-09	0.00098288	0.00189039	8e-08	4.58e-05	0.000966193	0.00195711	2.37e-07	0.000156498	0.00096455	0.00199816	3.89e-09	1.12e-09	0.000992654	0.00188769	8.09e-08	4.54e-05	0.000968202	0.00195731	2.33e-07	0.000147686	0.000966049	0.00199734
4.64e-09	4.49e-08	0.000996224	0.00189226	2.59e-08	1.36e-05	0.000979662	0.00194816	1.89e-07	0.000117732	0.000978635	0.00199577	3.81e-09	9.25e-10	0.000991775	0.0018848	7.65e-08	4.24e-05	0.000965565	0.00195563	2.31e-07	0.000145954	0.00096348	0.00199598	3.45e-09	1.72e-09	0.00098288	0.00189039	7.92e-08	4.53e-05	0.000966193	0.00195722	2.38e-07	0.0001568	0.000964551	0.00199853	3.68e-09	1.04e-09	0.000992654	0.00188769	8.03e-08	4.49e-05	0.000968202	0.00195743	2.34e-07	0.000148018	0.00096605	0.0019977
4.39e-09	4.26e-08	0.000996224	0.00189226	2.55e-08	1.34e-05	0.000979662	0.00194818	1.88e-07	0.000117471	0.000978635	0.00199601	3.65e-09	8.61e-10	0.000991775	0.0018848	7.58e-08	4.19e-05	0.000965565	0.00195574	2.31e-07	0.000146272	0.00096348	0.00199634	3.2e-09	1.62e-09	0.00098288	0.00189039	7.85e-08	4.48e-05	0.000966193	0.00195733	2.38e-07	0.000157104	0.000964551	0.00199891	3.52e-09	9.64e-10	0.000992654	0.00188769	7.95e-08	4.44e-05	0.000968202	0.00195754	2.34e-07	0.000148353	0.000966051	0.00199806
4.15e-09	4.02e-08	0.000996224	0.00189226	2.51e-08	1.32e-05	0.000979662	0.00194821	1.88e-07	0.000117212	0.000978636	0.00199626	3.44e-09	7.95e-10	0.000991775	0.0018848	7.51e-08	4.14e-05	0.000965565	0.00195584	2.32e-07	0.000146593	0.000963481	0.0019967	3e-09	1.51e-09	0.00098288	0.00189039	7.78e-08	4.43e-05	0.000966193	0.00195744	2.39e-07	0.000157412	0.000964552	0.00199928	3.32e-09	8.97e-10	0.000992654	0.00188769	7.89e-08	4.39e-05	0.000968202	0.00195765	2.34e-07	0.000148691	0.000966051	0.00199843
3.91e-09	3.81e-08	0.000996224	0.00189226	2.47e-08	1.3e-05	0.000979662	0.00194823	1.87e-07	0.000116954	0.000978637	0.0019965	3.28e-09	7.4e-10	0.000991775	0.0018848	7.43e-08	4.09e-05	0.000965565	0.00195595	2.32e-07	0.000146917	0.000963481	0.00199706	2.78e-09	1.42e-09	0.00098288	0.00189039	7.71e-08	4.38e-05	0.000966193	0.00195755	2.39e-07	0.000157722	0.000964553	0.00199965	3.17e-09	8.28e-10	0.000992654	0.00188769	7.81e-08	4.34e-05	0.000968203	0.00195776	2.35e-07	0.000149033	0.000966052	0.00199879
3.69e-09	3.59e-08	0.000996224	0.00189226	2.43e-08	1.28e-05	0.000979662	0.00194826	1.86e-07	0.000116697	0.000978637	0.00199674	3.08e-09	6.83e-10	0.000991775	0.0018848	7.36e-08	4.04e-05	0.000965566	0.00195605	2.33e-07	0.000147243	0.000963482	0.00199742	2.61e-09	1.32e-09	0.00098288	0.00189039	7.64e-08	4.33e-05	0.000966194	0.00195765	2.39e-07	0.000158035	0.000964553	0.00200003	2.98e-09	7.7e-10	0.000992654	0.00188769	7.75e-08	4.29e-05	0.000968203	0.00195787	2.35e-07	0.000149377	0.000966053	0.00199916
3.48e-09	3.4e-08	0.000996224	0.00189226	2.39e-08	1.27e-05	0.000979662	0.00194828	1.85e-07	0.000116442	0.000978638	0.00199697	2.93e-09	6.36e-10	0.000991775	0.0018848	7.29e-08	3.99e-05	0.000965566	0.00195615	2.33e-07	0.000147573	0.000963483	0.00199779	2.42e-09	1.24e-09	0.00098288	0.00189039	7.57e-08	4.28e-05	0.000966194	0.00195776	2.4e-07	0.000158351	0.000964554	0.00200041	2.84e-09	7.11e-10	0.000992654	0.00188769	7.67e-08	4.24e-05	0.000968203	0.00195797	2.36e-07	0.000149725	0.000966053	0.00199953
3.28e-09	3.2e-08	0.000996224	0.00189226	2.36e-08	1.25e-05	0.000979662	0.00194831	1.85e-07	0.000116188	0.000978638	0.00199721	2.75e-09	5.87e-10	0.000991775	0.0018848	7.22e-08	3.94e-05	0.000965566	0.00195625	2.34e-07	0.000147904	0.000963483	0.00199815	2.26e-09	1.15e-09	0.00098288	0.00189039	7.49e-08	4.23e-05	0.000966194	0.00195786	2.4e-07	0.00015867	0.000964554	0.00200079	2.66e-09	6.62e-10	0.000992654	0.00188769	7.6e-08	4.19e-05	0.000968203	0.00195808	2.36e-07	0.000150076	0.000966054	0.0019999
3.09e-09	3.03e-08	0.000996224	0.00189226	2.32e-08	1.23e-05	0.000979662	0.00194833	1.84e-07	0.000115935	0.000978639	0.00199745	2.61e-09	5.47e-10	0.000991775	0.0018848	7.14e-08	3.89e-05	0.000965566	0.00195635	2.33e-07	0.000148239	0.000963484	0.00199852	2.1e-09	1.08e-09	0.00098288	0.00189039	7.42e-08	4.18e-05	0.000966194	0.00195797	2.41e-07	0.000158992	0.000964555	0.00200117	2.53e-09	6.11e-10	0.000992654	0.00188769	7.52e-08	4.14e-05	0.000968203	0.00195818	2.37e-07	0.000150431	0.000966054	0.00200027
2.91e-09	2.85e-08	0.000996225	0.00189226	2.28e-08	1.21e-05	0.000979662	0.00194836	1.84e-07	0.000115684	0.00097864	0.00199769	2.44e-09	5.05e-10	0.000991775	0.0018848	7.07e-08	3.84e-05	0.000965566	0.00195644	2.34e-07	0.000148576	0.000963485	0.00199888	1.96e-09	1.01e-09	0.00098288	0.00189039	7.34e-08	4.13e-05	0.000966194	0.00195807	2.41e-07	0.000159317	0.000964556	0.00200155	2.37e-09	5.69e-10	0.000992654	0.00188769	7.46e-08	4.09e-05	0.000968203	0.00195829	2.37e-07	0.000150788	0.000966055	0.00200064
2.74e-09	2.69e-08	0.000996225	0.00189226	2.25e-08	1.19e-05	0.000979662	0.00194838	1.83e-07	0.000115434	0.00097864	0.00199793	2.31e-09	4.71e-10	0.000991775	0.0018848	6.99e-08	3.79e-05	0.000965566	0.00195654	2.34e-07	0.000148915	0.000963485	0.00199925	1.82e-09	9.44e-10	0.00098288	0.00189039	7.27e-08	4.08e-05	0.000966194	0.00195817	2.42e-07	0.000159644	0.000964556	0.00200193	2.24e-09	5.25e-10	0.000992654	0.00188769	7.37e-08	4.04e-05	0.000968204	0.00195839	2.38e-07	0.000151147	0.000966056	0.00200101
2.58e-09	2.53e-08	0.000996225	0.00189226	2.21e-08	1.17e-05	0.000979662	0.00194841	1.83e-07	0.000115186	0.000978641	0.00199816	2.15e-09	4.35e-10	0.000991775	0.0018848	6.92e-08	3.74e-05	0.000965567	0.00195663	2.35e-07	0.000149256	0.000963486	0.00199962	1.7e-09	8.76e-10	0.00098288	0.00189039	7.19e-08	4.03e-05	0.000966195	0.00195827	2.42e-07	0.000159974	0.000964557	0.00200231	2.09e-09	4.89e-10	0.000992654	0.00188769	7.31e-08	3.99e-05	0.000968204	0.00195849	2.38e-07	0.00015151	0.000966056	0.00200138
2.42e-09	2.38e-08	0.000996225	0.00189226	2.18e-08	1.16e-05	0.000979663	0.00194843	1.82e-07	0.000114939	0.000978642	0.0019984	2.03e-09	4.05e-10	0.000991775	0.0018848	6.84e-08	3.7e-05	0.000965567	0.00195673	2.35e-07	0.0001496	0.000963486	0.00199999	1.57e-09	8.21e-10	0.00098288	0.00189039	7.12e-08	3.98e-05	0.000966195	0.00195837	2.43e-07	0.000160307	0.000964558	0.00200269	1.98e-09	4.51e-10	0.000992654	0.00188769	7.23e-08	3.94e-05	0.000968204	0.00195859	2.39e-07	0.000151875	0.000966057	0.00200176
2.28e-09	2.24e-08	0.000996225	0.00189226	2.14e-08	1.14e-05	0.000979663	0.00194845	1.82e-07	0.000114693	0.000978642	0.00199863	1.89e-09	3.74e-10	0.000991775	0.0018848	6.77e-08	3.65e-05	0.000965567	0.00195682	2.36e-07	0.000149946	0.000963487	0.00200036	1.47e-09	7.61e-10	0.00098288	0.00189039	7.04e-08	3.93e-05	0.000966195	0.00195846	2.43e-07	0.000160642	0.000964558	0.00200308	1.84e-09	4.2e-10	0.000992654	0.00188769	7.16e-08	3.89e-05	0.000968204	0.00195869	2.39e-07	0.000152243	0.000966058	0.00200213
2.14e-09	2.1e-08	0.000996225	0.00189226	2.11e-08	1.12e-05	0.000979663	0.00194847	1.81e-07	0.000114449	0.000978643	0.00199887	1.78e-09	3.49e-10	0.000991775	0.0018848	6.69e-08	3.6e-05	0.000965567	0.00195691	2.36e-07	0.000150294	0.000963488	0.00200073	1.36e-09	7.12e-10	0.00098288	0.00189039	6.97e-08	3.88e-05	0.000966195	0.00195856	2.44e-07	0.00016098	0.000964559	0.00200346	1.74e-09	3.88e-10	0.000992654	0.00188769	7.08e-08	3.84e-05	0.000968204	0.00195879	2.4e-07	0.000152613	0.000966058	0.00200251
2e-09	1.97e-08	0.000996225	0.00189226	2.08e-08	1.1e-05	0.000979663	0.00194849	1.8e-07	0.000114207	0.000978643	0.0019991	1.65e-09	3.22e-10	0.000991775	0.0018848	6.62e-08	3.55e-05	0.000965567	0.001957	2.37e-07	0.000150643	0.000963488	0.0020011	1.28e-09	6.6e-10	0.00098288	0.00189039	6.89e-08	3.83e-05	0.000966195	0.00195865	2.44e-07	0.000161321	0.00096456	0.00200385	1.61e-09	3.62e-10	0.000992654	0.00188769	7.01e-08	3.79e-05	0.000968204	0.00195888	2.4e-07	0.000152986	0.000966059	0.00200289
1.88e-09	1.85e-08	0.000996225	0.00189226	2.04e-08	1.09e-05	0.000979663	0.00194852	1.8e-07	0.000113965	0.000978644	0.00199934	1.55e-09	3.01e-10	0.000991775	0.0018848	6.54e-08	3.5e-05	0.000965567	0.00195709	2.37e-07	0.000150995	0.000963489	0.00200148	1.18e-09	6.17e-10	0.00098288	0.00189039	6.82e-08	3.78e-05	0.000966195	0.00195874	2.45e-07	0.000161663	0.00096456	0.00200424	1.52e-09	3.34e-10	0.000992654	0.00188769	6.93e-08	3.74e-05	0.000968205	0.00195898	2.41e-07	0.000153361	0.00096606	0.00200327
1.76e-09	1.74e-08	0.000996225	0.00189226	2.01e-08	1.07e-05	0.000979663	0.00194854	1.79e-07	0.000113726	0.000978645	0.00199957	1.44e-09	2.78e-10	0.000991775	0.0018848	6.46e-08	3.45e-05	0.000965567	0.00195718	2.38e-07	0.000151348	0.00096349	0.00200185	1.1e-09	5.71e-10	0.00098288	0.00189039	6.74e-08	3.73e-05	0.000966196	0.00195884	2.45e-07	0.000162009	0.000964561	0.00200463	1.41e-09	3.11e-10	0.000992654	0.00188769	6.86e-08	3.69e-05	0.000968205	0.00195907	2.41e-07	0.000153738	0.00096606	0.00200365
1.65e-09	1.63e-08	0.000996225	0.00189226	1.98e-08	1.06e-05	0.000979663	0.00194856	1.78e-07	0.000113488	0.000978645	0.0019998	1.35e-09	2.59e-10	0.000991775	0.0018848	6.39e-08	3.4e-05	0.000965568	0.00195726	2.38e-07	0.000151703	0.00096349	0.00200223	1.02e-09	5.33e-10	0.00098288	0.00189039	6.67e-08	3.68e-05	0.000966196	0.00195893	2.46e-07	0.000162356	0.000964562	0.00200502	1.32e-09	2.87e-10	0.000992654	0.00188769	6.77e-08	3.64e-05	0.000968205	0.00195916	2.42e-07	0.000154118	0.000966061	0.00200403
1.54e-09	1.52e-08	0.000996225	0.00189226	1.95e-08	1.04e-05	0.000979663	0.00194858	1.78e-07	0.000113251	0.000978646	0.00200003	1.25e-09	2.39e-10	0.000991775	0.0018848	6.31e-08	3.35e-05	0.000965568	0.00195735	2.39e-07	0.000152059	0.000963491	0.0020026	9.57e-10	4.93e-10	0.00098288	0.00189039	6.59e-08	3.62e-05	0.000966196	0.00195902	2.46e-07	0.000162706	0.000964562	0.00200541	1.22e-09	2.68e-10	0.000992654	0.00188769	6.71e-08	3.59e-05	0.000968205	0.00195926	2.42e-07	0.000154499	0.000966061	0.00200441
1.44e-09	1.42e-08	0.000996225	0.00189226	1.92e-08	1.02e-05	0.000979663	0.0019486	1.77e-07	0.000113016	0.000978646	0.00200026	1.17e-09	2.23e-10	0.000991775	0.0018848	6.23e-08	3.3e-05	0.000965568	0.00195743	2.39e-07	0.000152417	0.000963491	0.00200298	8.86e-10	4.6e-10	0.00098288	0.00189039	6.51e-08	3.57e-05	0.000966196	0.0019591	2.47e-07	0.000163058	0.000964563	0.0020058	1.15e-09	2.47e-10	0.000992654	0.00188769	6.62e-08	3.54e-05	0.000968205	0.00195934	2.43e-07	0.000154883	0.000966062	0.00200479
1.34e-09	1.33e-08	0.000996225	0.00189226	1.89e-08	1.01e-05	0.000979663	0.00194862	1.77e-07	0.000112783	0.000978647	0.00200049	1.08e-09	2.06e-10	0.000991775	0.0018848	6.16e-08	3.25e-05	0.000965568	0.00195751	2.4e-07	0.000152776	0.000963492	0.00200336	8.29e-10	4.25e-10	0.00098288	0.00189039	6.43e-08	3.52e-05	0.000966196	0.00195919	2.47e-07	0.000163413	0.000964564	0.00200619	1.06e-09	2.3e-10	0.000992654	0.00188769	6.55e-08	3.49e-05	0.000968205	0.00195943	2.43e-07	0.000155268	0.000966063	0.00200518
1.25e-09	1.24e-08	0.000996225	0.00189226	1.86e-08	9.94e-06	0.000979663	0.00194864	1.76e-07	0.000112552	0.000978648	0.00200072	1.01e-09	1.92e-10	0.000991775	0.0018848	6.08e-08	3.2e-05	0.000965568	0.0019576	2.4e-07	0.000153136	0.000963493	0.00200374	7.67e-10	3.96e-10	0.00098288	0.00189039	6.36e-08	3.47e-05	0.000966196	0.00195927	2.48e-07	0.00016377	0.000964564	0.00200658	9.95e-10	2.12e-10	0.000992654	0.00188769	6.47e-08	3.44e-05	0.000968206	0.00195952	2.44e-07	0.000155655	0.000966063	0.00200556
1.17e-09	1.15e-08	0.000996225	0.00189226	1.83e-08	9.79e-06	0.000979663	0.00194866	1.76e-07	0.000112322	0.000978648	0.00200095	9.37e-10	1.77e-10	0.000991775	0.0018848	6.01e-08	3.15e-05	0.000965568	0.00195768	2.41e-07	0.000153497	0.000963493	0.00200412	7.18e-10	3.66e-10	0.00098288	0.00189039	6.28e-08	3.42e-05	0.000966197	0.00195936	2.48e-07	0.000164128	0.000964565	0.00200698	9.21e-10	1.98e-10	0.000992654	0.00188769	6.4e-08	3.39e-05	0.000968206	0.00195961	2.44e-07	0.000156044	0.000966064	0.00200595
1.09e-09	1.07e-08	0.000996225	0.00189226	1.8e-08	9.64e-06	0.000979663	0.00194868	1.75e-07	0.000112093	0.000978649	0.00200118	8.77e-10	1.65e-10	0.000991775	0.0018848	5.93e-08	3.1e-05	0.000965569	0.00195775	2.41e-07	0.00015386	0.000963494	0.0020045	6.65e-10	3.41e-10	0.00098288	0.00189039	6.21e-08	3.37e-05	0.000966197	0.00195944	2.49e-07	0.000164489	0.000964566	0.00200738	8.62e-10	1.82e-10	0.000992654	0.00188769	6.31e-08	3.34e-05	0.000968206	0.00195969	2.45e-07	0.000156434	0.000966065	0.00200634
1.01e-09	9.98e-09	0.000996225	0.00189226	1.77e-08	9.49e-06	0.000979663	0.0019487	1.75e-07	0.000111867	0.000978649	0.00200141	8.12e-10	1.52e-10	0.000991775	0.0018848	5.85e-08	3.06e-05	0.000965569	0.00195783	2.42e-07	0.000154223	0.000963495	0.00200489	6.22e-10	3.15e-10	0.00098288	0.00189039	6.13e-08	3.32e-05	0.000966197	0.00195952	2.49e-07	0.000164852	0.000964566	0.00200777	7.98e-10	1.7e-10	0.000992654	0.00188769	6.24e-08	3.29e-05	0.000968206	0.00195977	2.45e-07	0.000156826	0.000966065	0.00200673
9.41e-10	9.29e-09	0.000996225	0.00189226	1.74e-08	9.35e-06	0.000979663	0.00194871	1.74e-07	0.000111642	0.00097865	0.00200164	7.6e-10	1.41e-10	0.000991775	0.0018848	5.77e-08	3.01e-05	0.000965569	0.00195791	2.42e-07	0.000154588	0.000963495	0.00200527	5.76e-10	2.93e-10	0.00098288	0.00189039	6.05e-08	3.27e-05	0.000966197	0.00195961	2.5e-07	0.000165217	0.000964567	0.00200817	7.47e-10	1.57e-10	0.000992654	0.00188769	6.16e-08	3.24e-05	0.000968206	0.00195986	2.46e-07	0.000157219	0.000966066	0.00200712
8.76e-10	8.63e-09	0.000996225	0.00189226	1.71e-08	9.21e-06	0.000979663	0.00194873	1.74e-07	0.000111419	0.000978651	0.00200187	7.03e-10	1.31e-10	0.000991775	0.0018848	5.7e-08	2.96e-05	0.000965569	0.00195798	2.43e-07	0.000154953	0.000963496	0.00200566	5.39e-10	2.7e-10	0.00098288	0.00189039	5.97e-08	3.22e-05	0.000966197	0.00195968	2.5e-07	0.000165583	0.000964568	0.00200857	6.91e-10	1.46e-10	0.000992654	0.00188769	6.09e-08	3.19e-05	0.000968206	0.00195994	2.46e-07	0.000157614	0.000966067	0.00200751
8.15e-10	8.03e-09	0.000996225	0.00189226	1.69e-08	9.07e-06	0.000979663	0.00194875	1.73e-07	0.000111198	0.000978651	0.00200209	6.58e-10	1.22e-10	0.000991775	0.0018848	5.62e-08	2.91e-05	0.000965569	0.00195806	2.43e-07	0.000155318	0.000963497	0.00200604	4.99e-10	2.52e-10	0.00098288	0.00189039	5.9e-08	3.17e-05	0.000966197	0.00195976	2.51e-07	0.000165952	0.000964568	0.00200897	6.47e-10	1.34e-10	0.000992654	0.00188769	6e-08	3.14e-05	0.000968206	0.00196002	2.47e-07	0.00015801	0.000966067	0.0020079
7.58e-10	7.45e-09	0.000996225	0.00189226	1.66e-08	8.93e-06	0.000979664	0.00194877	1.73e-07	0.000110979	0.000978652	0.00200232	6.09e-10	1.12e-10	0.000991775	0.0018848	5.55e-08	2.87e-05	0.000965569	0.00195813	2.44e-07	0.000155684	0.000963497	0.00200643	4.67e-10	2.32e-10	0.00098288	0.00189039	5.82e-08	3.12e-05	0.000966197	0.00195984	2.52e-07	0.000166322	0.000964569	0.00200937	5.99e-10	1.25e-10	0.000992654	0.00188769	5.93e-08	3.09e-05	0.000968207	0.0019601	2.48e-07	0.000158407	0.000966068	0.0020083
7.05e-10	6.93e-09	0.000996225	0.00189226	1.63e-08	8.79e-06	0.000979664	0.00194878	1.72e-07	0.000110761	0.000978652	0.00200255	5.7e-10	1.04e-10	0.000991775	0.0018848	5.47e-08	2.82e-05	0.000965569	0.0019582	2.44e-07	0.000156051	0.000963498	0.00200682	4.32e-10	2.16e-10	0.00098288	0.00189039	5.74e-08	3.07e-05	0.000966198	0.00195991	2.52e-07	0.000166694	0.00096457	0.00200978	5.6e-10	1.15e-10	0.000992654	0.00188769	5.85e-08	3.04e-05	0.000968207	0.00196017	2.48e-07	0.000158804	0.000966069	0.00200869
6.56e-10	6.44e-09	0.000996225	0.00189226	1.61e-08	8.66e-06	0.000979664	0.0019488	1.72e-07	0.000110546	0.000978653	0.00200277	5.27e-10	9.62e-11	0.000991775	0.0018848	5.39e-08	2.77e-05	0.000965569	0.00195827	2.45e-07	0.000156418	0.000963499	0.00200721	4.05e-10	2e-10	0.00098288	0.00189039	5.66e-08	3.02e-05	0.000966198	0.00195999	2.53e-07	0.000167067	0.00096457	0.00201018	5.19e-10	1.07e-10	0.000992654	0.00188769	5.78e-08	3e-05	0.000968207	0.00196025	2.49e-07	0.000159203	0.000966069	0.00200909
6.1e-10	5.99e-09	0.000996225	0.00189226	1.58e-08	8.53e-06	0.000979664	0.00194882	1.71e-07	0.000110332	0.000978653	0.002003	4.94e-10	8.96e-11	0.000991775	0.0018848	5.32e-08	2.72e-05	0.00096557	0.00195834	2.45e-07	0.000156785	0.000963499	0.0020076	3.75e-10	1.86e-10	0.00098288	0.00189039	5.59e-08	2.97e-05	0.000966198	0.00196006	2.53e-07	0.000167442	0.000964571	0.00201058	4.85e-10	9.91e-11	0.000992654	0.00188769	5.69e-08	2.95e-05	0.000968207	0.00196033	2.49e-07	0.000159603	0.00096607	0.00200949
5.68e-10	5.56e-09	0.000996225	0.00189226	1.56e-08	8.4e-06	0.000979664	0.00194884	1.71e-07	0.00011012	0.000978654	0.00200322	4.57e-10	8.26e-11	0.000991775	0.0018848	5.24e-08	2.68e-05	0.00096557	0.00195841	2.46e-07	0.000157153	0.0009635	0.00200799	0	0	0.00098288	0.00189039	5.51e-08	2.92e-05	0.000966198	0.00196013	2.54e-07	0.000167819	0.000964572	0.00201099	4.49e-10	9.23e-11	0.000992654	0.00188769	5.62e-08	2.9e-05	0.000968207	0.0019604	2.5e-07	0.000160003	0.000966071	0.00200989
5.28e-10	5.17e-09	0.000996225	0.00189226	1.53e-08	8.27e-06	0.000979664	0.00194885	1.7e-07	0.000109911	0.000978655	0.00200344	4.28e-10	7.69e-11	0.000991775	0.0018848	5.16e-08	2.63e-05	0.00096557	0.00195848	2.46e-07	0.00015752	0.000963501	0.00200839	0	0	0.00098288	0.00189039	5.43e-08	2.87e-05	0.000966198	0.0019602	2.55e-07	0.000168197	0.000964572	0.0020114	4.21e-10	8.51e-11	0.000992654	0.00188769	5.54e-08	2.85e-05	0.000968207	0.00196047	2.51e-07	0.000160404	0.000966071	0.00201029
4.91e-10	4.8e-09	0.000996225	0.00189226	1.51e-08	8.15e-06	0.000979664	0.00194887	1.7e-07	0.000109703	0.000978655	0.00200367	3.96e-10	7.1e-11	0.000991775	0.0018848	5.09e-08	2.59e-05	0.00096557	0.00195854	2.48e-07	0.000157887	0.000963501	0.00200878	0	0	0.00098288	0.00189039	5.35e-08	2.82e-05	0.000966198	0.00196027	2.55e-07	0.000168576	0.000964573	0.00201181	0	0	0.000992654	0.00188769	5.47e-08	2.8e-05	0.000968207	0.00196054	2.51e-07	0.000160805	0.000966072	0.00201069
4.57e-10	4.47e-09	0.000996225	0.00189226	1.48e-08	8.02e-06	0.000979664	0.00194888	1.69e-07	0.000109497	0.000978656	0.00200389	0	0	0.000991775	0.0018848	5.01e-08	2.54e-05	0.00096557	0.00195861	2.48e-07	0.000158255	0.000963502	0.00200918	0	0	0.00098288	0.00189039	5.28e-08	2.77e-05	0.000966198	0.00196034	2.56e-07	0.000168956	0.000964574	0.00201222	0	0	0.000992654	0.00188769	5.38e-08	2.76e-05	0.000968208	0.00196061	2.52e-07	0.000161207	0.000966073	0.00201109
4.25e-10	4.14e-09	0.000996225	0.00189226	1.46e-08	7.9e-06	0.000979664	0.0019489	1.69e-07	0.000109294	0.000978656	0.00200411	0	0	0.000991775	0.0018848	4.94e-08	2.5e-05	0.00096557	0.00195867	2.49e-07	0.000158622	0.000963503	0.00200958	0	0	0.00098288	0.00189039	5.2e-08	2.73e-05	0.000966198	0.00196041	2.56e-07	0.000169338	0.000964574	0.00201263	0	0	0.000992654	0.00188769	5.31e-08	2.71e-05	0.000968208	0.00196068	2.52e-07	0.000161609	0.000966073	0.00201149
3.95e-10	3.86e-09	0.000996225	0.00189226	1.44e-08	7.78e-06	0.000979664	0.00194892	1.68e-07	0.000109092	0.000978657	0.00200433	0	0	0.000991775	0.0018848	4.87e-08	2.45e-05	0.00096557	0.00195873	2.49e-07	0.000158988	0.000963503	0.00200997	0	0	0.00098288	0.00189039	5.13e-08	2.68e-05	0.000966199	0.00196048	2.57e-07	0.000169721	0.000964575	0.00201304	0	0	0.000992654	0.00188769	5.23e-08	2.66e-05	0.000968208	0.00196075	2.53e-07	0.000162012	0.000966074	0.0020119
3.68e-10	3.58e-09	0.000996225	0.00189226	1.41e-08	7.66e-06	0.000979664	0.00194893	1.68e-07	0.000108893	0.000978657	0.00200456	0	0	0.000991775	0.0018848	4.79e-08	2.41e-05	0.00096557	0.00195879	2.5e-07	0.000159354	0.000963504	0.00201037	0	0	0.00098288	0.00189039	5.05e-08	2.63e-05	0.000966199	0.00196054	2.57e-07	0.000170105	0.000964576	0.00201345	0	0	0.000992654	0.00188769	5.16e-08	2.62e-05	0.000968208	0.00196082	2.54e-07	0.000162414	0.000966075	0.0020123
3.42e-10	3.33e-09	0.000996225	0.00189226	1.39e-08	7.55e-06	0.000979664	0.00194894	1.67e-07	0.000108696	0.000978658	0.00200478	0	0	0.000991775	0.0018848	4.72e-08	2.36e-05	0.00096557	0.00195885	2.5e-07	0.00015972	0.000963505	0.00201077	0	0	0.00098288	0.00189039	4.98e-08	2.58e-05	0.000966199	0.0019606	2.58e-07	0.00017049	0.000964576	0.00201387	0	0	0.000992654	0.00188769	5.08e-08	2.57e-05	0.000968208	0.00196088	2.54e-07	0.000162817	0.000966075	0.00201271
3.18e-10	3.09e-09	0.000996225	0.00189226	1.37e-08	7.43e-06	0.000979664	0.00194896	1.67e-07	0.000108501	0.000978659	0.002005	0	0	0.000991775	0.0018848	4.65e-08	2.32e-05	0.000965571	0.00195891	2.51e-07	0.000160085	0.000963505	0.00201118	0	0	0.00098288	0.00189039	4.9e-08	2.54e-05	0.000966199	0.00196067	2.59e-07	0.000170876	0.000964577	0.00201428	0	0	0.000992654	0.00188769	5.01e-08	2.52e-05	0.000968208	0.00196095	2.55e-07	0.000163219	0.000966076	0.00201312
2.96e-10	2.88e-09	0.000996225	0.00189226	1.35e-08	7.32e-06	0.000979664	0.00194897	1.66e-07	0.000108308	0.000978659	0.00200522	0	0	0.000991775	0.0018848	4.57e-08	2.28e-05	0.000965571	0.00195897	2.51e-07	0.000160449	0.000963506	0.00201158	0	0	0.00098288	0.00189039	4.83e-08	2.49e-05	0.000966199	0.00196073	2.59e-07	0.000171262	0.000964578	0.0020147	0	0	0.000992654	0.00188769	4.93e-08	2.48e-05	0.000968208	0.00196101	2.56e-07	0.000163622	0.000966077	0.00201353
2.75e-10	2.67e-09	0.000996225	0.00189226	1.32e-08	7.21e-06	0.000979664	0.00194899	1.66e-07	0.000108118	0.00097866	0.00200544	0	0	0.000991775	0.0018848	4.5e-08	2.23e-05	0.000965571	0.00195903	2.52e-07	0.000160813	0.000963507	0.00201198	0	0	0.00098288	0.00189039	4.75e-08	2.44e-05	0.000966199	0.00196079	2.6e-07	0.00017165	0.000964579	0.00201512	0	0	0.000992654	0.00188769	4.86e-08	2.43e-05	0.000968208	0.00196107	2.56e-07	0.000164024	0.000966077	0.00201394
2.56e-10	2.48e-09	0.000996225	0.00189226	1.3e-08	7.1e-06	0.000979664	0.001949	1.65e-07	0.00010793	0.00097866	0.00200566	0	0	0.000991775	0.0018848	4.43e-08	2.19e-05	0.000965571	0.00195908	2.52e-07	0.000161176	0.000963507	0.00201239	0	0	0.00098288	0.00189039	4.68e-08	2.4e-05	0.000966199	0.00196085	2.61e-07	0.000172038	0.000964579	0.00201553	0	0	0.000992654	0.00188769	4.78e-08	2.39e-05	0.000968208	0.00196113	2.57e-07	0.000164425	0.000966078	0.00201436
2.38e-10	2.31e-09	0.000996225	0.00189226	1.28e-08	6.99e-06	0.000979664	0.00194901	1.65e-07	0.000107744	0.000978661	0.00200588	0	0	0.000991775	0.0018848	4.36e-08	2.15e-05	0.000965571	0.00195914	2.53e-07	0.000161537	0.000963508	0.00201279	0	0	0.00098288	0.00189039	4.6e-08	2.35e-05	0.000966199	0.00196091	2.61e-07	0.000172427	0.00096458	0.00201595	0	0	0.000992654	0.00188769	4.71e-08	2.34e-05	0.000968209	0.00196119	2.57e-07	0.000164826	0.000966079	0.00201477
2.22e-10	2.15e-09	0.000996225	0.00189226	1.26e-08	6.88e-06	0.000979664	0.00194903	1.64e-07	0.00010756	0.000978661	0.00200609	0	0	0.000991775	0.0018848	4.28e-08	2.11e-05	0.000965571	0.00195919	2.53e-07	0.000161898	0.000963509	0.0020132	0	0	0.00098288	0.00189039	4.53e-08	2.31e-05	0.000966199	0.00196096	2.62e-07	0.000172816	0.000964581	0.00201637	0	0	0.000992654	0.00188769	4.63e-08	2.3e-05	0.000968209	0.00196125	2.58e-07	0.000165227	0.000966079	0.00201519
2.06e-10	1.99e-09	0.000996225	0.00189226	1.24e-08	6.78e-06	0.000979664	0.00194904	1.64e-07	0.00010738	0.000978662	0.00200631	0	0	0.000991775	0.0018848	4.21e-08	2.07e-05	0.000965571	0.00195924	2.55e-07	0.000162257	0.000963509	0.00201361	0	0	0.00098288	0.00189039	4.46e-08	2.27e-05	0.0009662	0.00196102	2.62e-07	0.000173205	0.000964581	0.0020168	0	0	0.000992654	0.00188769	4.56e-08	2.26e-05	0.000968209	0.00196131	2.59e-07	0.000165627	0.00096608	0.0020156
1.92e-10	1.85e-09	0.000996225	0.00189226	1.22e-08	6.67e-06	0.000979664	0.00194906	1.63e-07	0.000107201	0.000978663	0.00200653	0	0	0.000991775	0.0018848	4.14e-08	2.02e-05	0.000965571	0.00195929	2.55e-07	0.000162615	0.00096351	0.00201402	0	0	0.00098288	0.00189039	4.39e-08	2.22e-05	0.0009662	0.00196107	2.63e-07	0.000173595	0.000964582	0.00201722	0	0	0.000992654	0.00188769	4.48e-08	2.21e-05	0.000968209	0.00196136	2.59e-07	0.000166026	0.000966081	0.00201602
0	0	0.000996225	0.00189226	1.2e-08	6.57e-06	0.000979664	0.00194907	1.63e-07	0.000107025	0.000978663	0.00200675	0	0	0.000991775	0.0018848	4.07e-08	1.98e-05	0.000965571	0.00195934	2.56e-07	0.000162972	0.000963511	0.00201443	0	0	0.00098288	0.00189039	4.31e-08	2.18e-05	0.0009662	0.00196113	2.63e-07	0.000173985	0.000964583	0.00201765	0	0	0.000992654	0.00188769	4.41e-08	2.17e-05	0.000968209	0.00196142	2.6e-07	0.000166424	0.000966082	0.00201644
0	0	0.000996225	0.00189226	1.18e-08	6.47e-06	0.000979664	0.00194908	1.62e-07	0.000106852	0.000978664	0.00200696	0	0	0.000991775	0.0018848	4e-08	1.94e-05	0.000965571	0.00195939	2.56e-07	0.000163327	0.000963511	0.00201484	0	0	0.00098288	0.00189039	4.24e-08	2.13e-05	0.0009662	0.00196118	2.64e-07	0.000174376	0.000964583	0.00201807	0	0	0.000992654	0.00188769	4.34e-08	2.13e-05	0.000968209	0.00196147	2.61e-07	0.000166822	0.000966082	0.00201686
0	0	0.000996225	0.00189226	1.16e-08	6.37e-06	0.000979664	0.00194909	1.62e-07	0.000106681	0.000978664	0.00200718	0	0	0.000991775	0.0018848	3.93e-08	1.9e-05	0.000965572	0.00195944	2.57e-07	0.000163681	0.000963512	0.00201526	0	0	0.00098288	0.00189039	4.17e-08	2.09e-05	0.0009662	0.00196123	2.65e-07	0.000174766	0.000964584	0.0020185	0	0	0.000992654	0.00188769	4.27e-08	2.09e-05	0.000968209	0.00196153	2.61e-07	0.000167218	0.000966083	0.00201728
0	0	0.000996225	0.00189226	1.14e-08	6.28e-06	0.000979664	0.00194911	1.61e-07	0.000106513	0.000978665	0.0020074	0	0	0.000991775	0.0018848	3.86e-08	1.87e-05	0.000965572	0.00195949	2.57e-07	0.000164033	0.000963513	0.00201567	0	0	0.00098288	0.00189039	4.1e-08	2.05e-05	0.0009662	0.00196128	2.66e-07	0.000175156	0.000964585	0.00201893	0	0	0.000992654	0.00188769	4.19e-08	2.05e-05	0.000968209	0.00196158	2.62e-07	0.000167614	0.000966084	0.0020177
0	0	0.000996225	0.00189226	1.13e-08	6.18e-06	0.000979665	0.00194912	1.61e-07	0.000106348	0.000978665	0.00200761	0	0	0.000991775	0.0018848	3.8e-08	1.83e-05	0.000965572	0.00195954	2.58e-07	0.000164383	0.000963513	0.00201609	0	0	0.00098288	0.00189039	4.03e-08	2.01e-05	0.0009662	0.00196133	2.66e-07	0.000175546	0.000964586	0.00201936	0	0	0.000992654	0.00188769	4.13e-08	2e-05	0.000968209	0.00196163	2.63e-07	0.000168008	0.000966084	0.00201813
0	0	0.000996225	0.00189226	1.11e-08	6.09e-06	0.000979665	0.00194913	1.6e-07	0.000106185	0.000978666	0.00200783	0	0	0.000991775	0.0018848	3.73e-08	1.79e-05	0.000965572	0.00195958	2.58e-07	0.000164732	0.000963514	0.0020165	0	0	0.00098288	0.00189039	3.96e-08	1.97e-05	0.0009662	0.00196138	2.67e-07	0.000175936	0.000964586	0.00201979	0	0	0.000992654	0.00188769	4.05e-08	1.96e-05	0.000968209	0.00196168	2.63e-07	0.000168401	0.000966085	0.00201855
0	0	0.000996225	0.00189226	1.09e-08	5.99e-06	0.000979665	0.00194914	1.6e-07	0.000106025	0.000978666	0.00200804	0	0	0.000991775	0.0018848	3.66e-08	1.75e-05	0.000965572	0.00195963	2.59e-07	0.000165079	0.000963515	0.00201692	0	0	0.00098288	0.00189039	3.89e-08	1.93e-05	0.0009662	0.00196143	2.67e-07	0.000176326	0.000964587	0.00202022	0	0	0.000992654	0.00188769	3.98e-08	1.92e-05	0.00096821	0.00196173	2.64e-07	0.000168792	0.000966086	0.00201898
0	0	0.000996225	0.00189226	1.07e-08	5.9e-06	0.000979665	0.00194915	1.59e-07	0.000105868	0.000978667	0.00200826	0	0	0.000991775	0.0018848	3.59e-08	1.71e-05	0.000965572	0.00195967	2.59e-07	0.000165424	0.000963515	0.00201734	0	0	0.00098288	0.00189039	3.82e-08	1.89e-05	0.0009662	0.00196148	2.68e-07	0.000176715	0.000964588	0.00202065	0	0	0.000992654	0.00188769	3.91e-08	1.88e-05	0.00096821	0.00196178	2.65e-07	0.000169182	0.000966087	0.00201941
0	0	0.000996225	0.00189226	1.06e-08	5.81e-06	0.000979665	0.00194916	1.59e-07	0.000105714	0.000978668	0.00200847	0	0	0.000991775	0.0018848	3.53e-08	1.68e-05	0.000965572	0.00195971	2.61e-07	0.000165767	0.000963516	0.00201776	0	0	0.00098288	0.00189039	3.75e-08	1.85e-05	0.0009662	0.00196152	2.69e-07	0.000177104	0.000964588	0.00202109	0	0	0.000992654	0.00188769	3.85e-08	1.84e-05	0.00096821	0.00196182	2.65e-07	0.000169571	0.000966087	0.00201984
0	0	0.000996225	0.00189226	1.04e-08	5.72e-06	0.000979665	0.00194918	1.58e-07	0.000105563	0.000978668	0.00200869	0	0	0.000991775	0.0018848	3.46e-08	1.64e-05	0.000965572	0.00195976	2.61e-07	0.000166108	0.000963517	0.00201818	0	0	0.00098288	0.00189039	3.69e-08	1.81e-05	0.000966201	0.00196157	2.69e-07	0.000177492	0.000964589	0.00202152	0	0	0.000992654	0.00188769	3.77e-08	1.81e-05	0.00096821	0.00196187	2.66e-07	0.000169957	0.000966088	0.00202027
0	0	0.000996225	0.00189226	1.02e-08	5.64e-06	0.000979665	0.00194919	1.58e-07	0.000105414	0.000978669	0.0020089	0	0	0.000991775	0.0018848	3.4e-08	1.61e-05	0.000965572	0.0019598	2.62e-07	0.000166447	0.000963518	0.0020186	0	0	0.00098288	0.00189039	3.62e-08	1.77e-05	0.000966201	0.00196161	2.7e-07	0.00017788	0.00096459	0.00202196	0	0	0.000992654	0.00188769	3.71e-08	1.77e-05	0.00096821	0.00196192	2.67e-07	0.000170343	0.000966089	0.0020207
0	0	0.000996225	0.00189226	1e-08	5.55e-06	0.000979665	0.0019492	1.57e-07	0.000105269	0.000978669	0.00200911	0	0	0.000991775	0.0018848	3.34e-08	1.57e-05	0.000965572	0.00195984	2.62e-07	0.000166783	0.000963518	0.00201903	0	0	0.00098288	0.00189039	3.56e-08	1.73e-05	0.000966201	0.00196165	2.71e-07	0.000178267	0.000964591	0.0020224	0	0	0.000992654	0.00188769	3.64e-08	1.73e-05	0.00096821	0.00196196	2.67e-07	0.000170726	0.000966089	0.00202113
0	0	0.000996225	0.00189226	9.89e-09	5.47e-06	0.000979665	0.00194921	1.57e-07	0.000105127	0.00097867	0.00200933	0	0	0.000991775	0.0018848	3.27e-08	1.54e-05	0.000965572	0.00195987	2.63e-07	0.000167118	0.000963519	0.00201945	0	0	0.00098288	0.00189039	3.49e-08	1.69e-05	0.000966201	0.0019617	2.71e-07	0.000178653	0.000964591	0.00202284	0	0	0.000992654	0.00188769	3.57e-08	1.69e-05	0.00096821	0.001962	2.68e-07	0.000171108	0.00096609	0.00202156
0	0	0.000996225	0.00189226	9.72e-09	5.38e-06	0.000979665	0.00194922	1.57e-07	0.000104987	0.00097867	0.00200954	0	0	0.000991775	0.0018848	3.21e-08	1.5e-05	0.000965572	0.00195991	2.63e-07	0.00016745	0.00096352	0.00201988	0	0	0.00098288	0.00189039	3.43e-08	1.66e-05	0.000966201	0.00196174	2.72e-07	0.000179038	0.000964592	0.00202328	0	0	0.000992654	0.00188769	3.5e-08	1.66e-05	0.00096821	0.00196204	2.69e-07	0.000171487	0.000966091	0.002022
0	0	0.000996225	0.00189226	9.57e-09	5.3e-06	0.000979665	0.00194923	1.57e-07	0.000104851	0.000978671	0.00200975	0	0	0.000991775	0.0018848	3.15e-08	1.47e-05	0.000965572	0.00195995	2.64e-07	0.00016778	0.00096352	0.00202031	0	0	0.00098288	0.00189039	3.36e-08	1.62e-05	0.000966201	0.00196178	2.72e-07	0.000179421	0.000964593	0.00202372	0	0	0.000992654	0.00188769	3.44e-08	1.62e-05	0.00096821	0.00196209	2.69e-07	0.000171865	0.000966092	0.00202244
0	0	0.000996225	0.00189226	9.41e-09	5.22e-06	0.000979665	0.00194924	1.56e-07	0.000104718	0.000978671	0.00200996	0	0	0.000991775	0.0018848	3.09e-08	1.43e-05	0.000965573	0.00195999	2.64e-07	0.000168107	0.000963521	0.00202073	0	0	0.00098288	0.00189039	3.3e-08	1.58e-05	0.000966201	0.00196182	2.73e-07	0.000179804	0.000964594	0.00202416	0	0	0.000992654	0.00188769	3.37e-08	1.58e-05	0.00096821	0.00196213	2.7e-07	0.000172241	0.000966092	0.00202288
0	0	0.000996225	0.00189226	9.26e-09	5.14e-06	0.000979665	0.00194925	1.56e-07	0.000104588	0.000978672	0.00201017	0	0	0.000991775	0.0018848	3.03e-08	1.4e-05	0.000965573	0.00196002	2.65e-07	0.000168432	0.000963522	0.00202116	0	0	0.00098288	0.00189039	3.24e-08	1.55e-05	0.000966201	0.00196186	2.74e-07	0.000180186	0.000964594	0.00202461	0	0	0.000992654	0.00188769	3.31e-08	1.55e-05	0.00096821	0.00196217	2.71e-07	0.000172614	0.000966093	0.00202332
0	0	0.000996225	0.00189226	9.11e-09	5.07e-06	0.000979665	0.00194926	1.55e-07	0.000104462	0.000978672	0.00201038	0	0	0.000991775	0.0018848	2.97e-08	1.37e-05	0.000965573	0.00196006	2.66e-07	0.000168754	0.000963523	0.00202159	0	0	0.00098288	0.00189039	3.17e-08	1.51e-05	0.000966201	0.00196189	2.75e-07	0.000180566	0.000964595	0.00202505	0	0	0.000992654	0.00188769	3.25e-08	1.51e-05	0.00096821	0.0019622	2.72e-07	0.000172986	0.000966094	0.00202376
0	0	0.000996225	0.00189226	8.97e-09	4.99e-06	0.000979665	0.00194927	1.55e-07	0.000104339	0.000978673	0.0020106	0	0	0.000991775	0.0018848	2.91e-08	1.34e-05	0.000965573	0.00196009	2.67e-07	0.000169074	0.000963523	0.00202203	0	0	0.00098288	0.00189039	3.11e-08	1.48e-05	0.000966201	0.00196193	2.75e-07	0.000180944	0.000964596	0.0020255	0	0	0.000992654	0.00188769	3.19e-08	1.48e-05	0.00096821	0.00196224	2.72e-07	0.000173355	0.000966094	0.0020242
0	0	0.000996225	0.00189226	8.82e-09	4.91e-06	0.000979665	0.00194928	1.54e-07	0.000104219	0.000978674	0.00201081	0	0	0.000991775	0.0018848	2.85e-08	1.31e-05	0.000965573	0.00196013	2.67e-07	0.000169392	0.000963524	0.00202246	0	0	0.00098288	0.00189039	3.05e-08	1.45e-05	0.000966201	0.00196197	2.76e-07	0.000181321	0.000964597	0.00202595	0	0	0.000992654	0.00188769	3.12e-08	1.45e-05	0.000968211	0.00196228	2.73e-07	0.000173722	0.000966095	0.00202464
0	0	0.000996225	0.00189226	8.68e-09	4.84e-06	0.000979665	0.00194929	1.54e-07	0.000104103	0.000978674	0.00201102	0	0	0.000991775	0.0018848	2.79e-08	1.28e-05	0.000965573	0.00196016	2.68e-07	0.000169707	0.000963525	0.00202289	0	0	0.00098288	0.00189039	2.99e-08	1.41e-05	0.000966201	0.001962	2.76e-07	0.000181697	0.000964597	0.0020264	0	0	0.000992654	0.00188769	3.06e-08	1.41e-05	0.000968211	0.00196232	2.73e-07	0.000174087	0.000966096	0.00202509
0	0	0.000996225	0.00189226	8.54e-09	4.76e-06	0.000979665	0.0019493	1.54e-07	0.00010399	0.000978675	0.00201123	0	0	0.000991775	0.0018848	2.73e-08	1.25e-05	0.000965573	0.00196019	2.68e-07	0.000170019	0.000963525	0.00202333	0	0	0.00098288	0.00189039	2.93e-08	1.38e-05	0.000966201	0.00196204	2.77e-07	0.000182071	0.000964598	0.00202685	0	0	0.000992654	0.00188769	3e-08	1.38e-05	0.000968211	0.00196235	2.74e-07	0.000174449	0.000966097	0.00202553
0	0	0.000996225	0.00189226	8.4e-09	4.69e-06	0.000979665	0.0019493	1.53e-07	0.000103881	0.000978675	0.00201144	0	0	0.000991775	0.0018848	2.68e-08	1.22e-05	0.000965573	0.00196022	2.69e-07	0.000170328	0.000963526	0.00202376	0	0	0.00098288	0.00189039	2.87e-08	1.35e-05	0.000966201	0.00196207	2.78e-07	0.000182442	0.000964599	0.0020273	0	0	0.000992654	0.00188769	2.94e-08	1.35e-05	0.000968211	0.00196239	2.75e-07	0.000174809	0.000966097	0.00202598
0	0	0.000996225	0.00189226	8.26e-09	4.62e-06	0.000979665	0.00194931	1.53e-07	0.000103775	0.000978676	0.00201165	0	0	0.000991775	0.0018848	2.62e-08	1.19e-05	0.000965573	0.00196025	2.69e-07	0.000170635	0.000963527	0.0020242	0	0	0.00098288	0.00189039	2.82e-08	1.32e-05	0.000966202	0.0019621	2.79e-07	0.000182812	0.0009646	0.00202775	0	0	0.000992654	0.00188769	2.88e-08	1.32e-05	0.000968211	0.00196242	2.76e-07	0.000175167	0.000966098	0.00202643
0	0	0.000996225	0.00189226	8.13e-09	4.55e-06	0.000979665	0.00194932	1.53e-07	0.000103673	0.000978676	0.00201186	0	0	0.000991775	0.0018848	2.57e-08	1.16e-05	0.000965573	0.00196028	2.7e-07	0.000170939	0.000963528	0.00202464	0	0	0.00098288	0.00189039	2.76e-08	1.29e-05	0.000966202	0.00196213	2.79e-07	0.00018318	0.0009646	0.0020282	0	0	0.000992654	0.00188769	2.82e-08	1.28e-05	0.000968211	0.00196245	2.76e-07	0.000175522	0.000966099	0.00202688
0	0	0.000996225	0.00189226	8e-09	4.48e-06	0.000979665	0.00194933	1.52e-07	0.000103574	0.000978677	0.00201207	0	0	0.000991775	0.0018848	2.51e-08	1.13e-05	0.000965573	0.00196031	2.7e-07	0.00017124	0.000963528	0.00202508	0	0	0.00098288	0.00189039	2.7e-08	1.25e-05	0.000966202	0.00196217	2.8e-07	0.000183546	0.000964601	0.00202866	0	0	0.000992654	0.00188769	2.76e-08	1.25e-05	0.000968211	0.00196248	2.77e-07	0.000175874	0.0009661	0.00202733
0	0	0.000996225	0.00189226	7.87e-09	4.42e-06	0.000979665	0.00194934	1.52e-07	0.00010348	0.000978677	0.00201228	0	0	0.000991775	0.0018848	2.46e-08	1.1e-05	0.000965573	0.00196034	2.72e-07	0.000171539	0.000963529	0.00202552	0	0	0.00098288	0.00189039	2.65e-08	1.22e-05	0.000966202	0.0019622	2.8e-07	0.000183909	0.000964602	0.00202912	0	0	0.000992654	0.00188769	2.71e-08	1.22e-05	0.000968211	0.00196252	2.78e-07	0.000176224	0.0009661	0.00202778
0	0	0.000996225	0.00189226	7.74e-09	4.35e-06	0.000979665	0.00194935	1.51e-07	0.000103389	0.000978678	0.00201249	0	0	0.000991775	0.0018848	2.41e-08	1.07e-05	0.000965573	0.00196036	2.72e-07	0.000171834	0.00096353	0.00202596	0	0	0.00098288	0.00189039	2.59e-08	1.2e-05	0.000966202	0.00196223	2.81e-07	0.000184271	0.000964603	0.00202957	0	0	0.000992654	0.00188769	2.65e-08	1.19e-05	0.000968211	0.00196255	2.78e-07	0.000176572	0.000966101	0.00202824
0	0	0.000996225	0.00189226	7.62e-09	4.28e-06	0.000979665	0.00194936	1.51e-07	0.000103302	0.000978678	0.00201269	0	0	0.000991775	0.0018848	2.35e-08	1.05e-05	0.000965573	0.00196039	2.73e-07	0.000172127	0.000963531	0.00202641	0	0	0.00098288	0.00189039	2.54e-08	1.17e-05	0.000966202	0.00196226	2.82e-07	0.000184629	0.000964603	0.00203003	0	0	0.000992654	0.00188769	2.6e-08	1.16e-05	0.000968211	0.00196258	2.79e-07	0.000176917	0.000966102	0.00202869
0	0	0.000996225	0.00189226	7.5e-09	4.22e-06	0.000979665	0.00194936	1.51e-07	0.000103219	0.000978679	0.0020129	0	0	0.000991775	0.0018848	2.3e-08	1.02e-05	0.000965573	0.00196042	2.73e-07	0.000172417	0.000963531	0.00202685	0	0	0.00098288	0.00189039	2.49e-08	1.14e-05	0.000966202	0.00196228	2.83e-07	0.000184985	0.000964604	0.00203049	0	0	0.000992654	0.00188769	2.54e-08	1.14e-05	0.000968211	0.00196261	2.8e-07	0.000177259	0.000966103	0.00202915
0	0	0.000996225	0.00189226	7.38e-09	4.16e-06	0.000979665	0.00194937	1.51e-07	0.00010314	0.000978679	0.00201311	0	0	0.000991775	0.0018848	2.25e-08	9.96e-06	0.000965573	0.00196044	2.74e-07	0.000172705	0.000963532	0.0020273	0	0	0.00098288	0.00189039	2.43e-08	1.11e-05	0.000966202	0.00196231	2.83e-07	0.000185339	0.000964605	0.00203095	0	0	0.000992654	0.00188769	2.49e-08	1.11e-05	0.000968211	0.00196263	2.8e-07	0.000177599	0.000966103	0.0020296
0	0	0.000996225	0.00189226	7.26e-09	4.09e-06	0.000979665	0.00194938	1.5e-07	0.000103065	0.00097868	0.00201332	0	0	0.000991775	0.0018848	2.2e-08	9.7e-06	0.000965573	0.00196047	2.74e-07	0.000172989	0.000963533	0.00202775	0	0	0.00098288	0.00189039	2.38e-08	1.08e-05	0.000966202	0.00196234	2.84e-07	0.00018569	0.000964606	0.00203141	0	0	0.000992654	0.00188769	2.43e-08	1.08e-05	0.000968211	0.00196266	2.81e-07	0.000177936	0.000966104	0.00203006
0	0	0.000996225	0.00189226	7.14e-09	4.03e-06	0.000979665	0.00194939	1.5e-07	0.000102994	0.00097868	0.00201353	0	0	0.000991775	0.0018848	2.15e-08	9.45e-06	0.000965573	0.00196049	2.75e-07	0.000173271	0.000963533	0.00202819	0	0	0.00098288	0.00189039	2.33e-08	1.06e-05	0.000966202	0.00196237	2.84e-07	0.000186038	0.000964606	0.00203188	0	0	0.000992654	0.00188769	2.38e-08	1.05e-05	0.000968211	0.00196269	2.82e-07	0.00017827	0.000966105	0.00203052
0	0	0.000996225	0.00189226	7.03e-09	3.97e-06	0.000979665	0.0019494	1.49e-07	0.000102927	0.000978681	0.00201374	0	0	0.000991775	0.0018848	2.1e-08	9.21e-06	0.000965573	0.00196051	2.75e-07	0.00017355	0.000963534	0.00202864	0	0	0.00098288	0.00189039	2.28e-08	1.03e-05	0.000966202	0.00196239	2.85e-07	0.000186384	0.000964607	0.00203234	0	0	0.000992654	0.00188769	2.32e-08	1.03e-05	0.000968211	0.00196271	2.83e-07	0.000178602	0.000966106	0.00203099
0	0	0.000996225	0.00189226	6.92e-09	3.91e-06	0.000979665	0.0019494	1.49e-07	0.000102864	0.000978681	0.00201394	0	0	0.000991775	0.0018848	2.06e-08	8.97e-06	0.000965574	0.00196054	2.77e-07	0.000173826	0.000963535	0.00202909	0	0	0.00098288	0.00189039	2.23e-08	1e-05	0.000966202	0.00196242	2.86e-07	0.000186726	0.000964608	0.00203281	0	0	0.000992654	0.00188769	2.28e-08	1e-05	0.000968211	0.00196274	2.83e-07	0.000178931	0.000966106	0.00203145
0	0	0.000996225	0.00189226	6.8e-09	3.85e-06	0.000979665	0.00194941	1.49e-07	0.000102806	0.000978682	0.00201415	0	0	0.000991775	0.0018848	2.01e-08	8.74e-06	0.000965574	0.00196056	2.77e-07	0.0001741	0.000963536	0.00202954	0	0	0.00098288	0.00189039	2.18e-08	9.77e-06	0.000966202	0.00196244	2.86e-07	0.000187065	0.000964609	0.00203328	0	0	0.000992654	0.00188769	2.22e-08	9.74e-06	0.000968211	0.00196276	2.84e-07	0.000179258	0.000966107	0.00203191
0	0	0.000996225	0.00189226	6.7e-09	3.8e-06	0.000979665	0.00194942	1.49e-07	0.000102752	0.000978682	0.00201436	0	0	0.000991775	0.0018848	1.97e-08	8.51e-06	0.000965574	0.00196058	2.78e-07	0.000174371	0.000963536	0.00203	0	0	0.00098288	0.00189039	2.13e-08	9.52e-06	0.000966202	0.00196247	2.87e-07	0.000187401	0.00096461	0.00203375	0	0	0.000992654	0.00188769	2.17e-08	9.49e-06	0.000968211	0.00196279	2.84e-07	0.000179582	0.000966108	0.00203238
0	0	0.000996225	0.00189226	6.59e-09	3.74e-06	0.000979665	0.00194943	1.48e-07	0.000102702	0.000978683	0.00201457	0	0	0.000991775	0.0018848	1.92e-08	8.28e-06	0.000965574	0.0019606	2.78e-07	0.000174639	0.000963537	0.00203045	0	0	0.00098288	0.00189039	2.09e-08	9.28e-06	0.000966202	0.00196249	2.88e-07	0.000187734	0.00096461	0.00203421	0	0	0.000992654	0.00188769	2.12e-08	9.24e-06	0.000968212	0.00196281	2.85e-07	0.000179903	0.000966109	0.00203285
0	0	0.000996225	0.00189226	6.48e-09	3.68e-06	0.000979665	0.00194943	1.48e-07	0.000102657	0.000978684	0.00201477	0	0	0.000991775	0.0018848	1.88e-08	8.06e-06	0.000965574	0.00196062	2.79e-07	0.000174904	0.000963538	0.00203091	0	0	0.00098288	0.00189039	2.04e-08	9.04e-06	0.000966202	0.00196251	2.88e-07	0.000188064	0.000964611	0.00203469	0	0	0.000992654	0.00188769	2.08e-08	9e-06	0.000968212	0.00196284	2.86e-07	0.000180222	0.000966109	0.00203331
0	0	0.000996225	0.00189226	6.38e-09	3.63e-06	0.000979665	0.00194944	1.48e-07	0.000102616	0.000978684	0.00201498	0	0	0.000991775	0.0018848	1.83e-08	7.85e-06	0.000965574	0.00196064	2.79e-07	0.000175167	0.000963539	0.00203136	0	0	0.00098288	0.00189039	1.99e-08	8.8e-06	0.000966202	0.00196253	2.89e-07	0.00018839	0.000964612	0.00203516	0	0	0.000992654	0.00188769	2.03e-08	8.76e-06	0.000968212	0.00196286	2.87e-07	0.000180538	0.00096611	0.00203378
0	0	0.000996225	0.00189226	6.28e-09	3.58e-06	0.000979665	0.00194945	1.48e-07	0.00010258	0.000978685	0.00201519	0	0	0.000991775	0.0018848	1.79e-08	7.64e-06	0.000965574	0.00196066	2.8e-07	0.000175427	0.000963539	0.00203182	0	0	0.00098288	0.00189039	1.95e-08	8.57e-06	0.000966202	0.00196256	2.9e-07	0.000188713	0.000964613	0.00203563	0	0	0.000992654	0.00188769	1.98e-08	8.53e-06	0.000968212	0.00196288	2.87e-07	0.000180852	0.000966111	0.00203425
0	0	0.000996225	0.00189226	6.18e-09	3.52e-06	0.000979665	0.00194945	1.47e-07	0.000102549	0.000978685	0.0020154	0	0	0.000991775	0.0018848	1.75e-08	7.43e-06	0.000965574	0.00196068	2.8e-07	0.000175684	0.00096354	0.00203228	0	0	0.00098288	0.00189039	1.9e-08	8.35e-06	0.000966202	0.00196258	2.9e-07	0.000189033	0.000964614	0.00203611	0	0	0.000992654	0.00188769	1.93e-08	8.3e-06	0.000968212	0.0019629	2.88e-07	0.000181163	0.000966112	0.00203472
0	0	0.000996225	0.00189226	6.08e-09	3.47e-06	0.000979665	0.00194946	1.47e-07	0.000102522	0.000978686	0.0020156	0	0	0.000991775	0.0018848	1.7e-08	7.23e-06	0.000965574	0.0019607	2.82e-07	0.000175939	0.000963541	0.00203274	0	0	0.00098288	0.00189039	1.86e-08	8.13e-06	0.000966202	0.0019626	2.91e-07	0.000189349	0.000964614	0.00203658	0	0	0.000992654	0.00188769	1.89e-08	8.08e-06	0.000968212	0.00196292	2.89e-07	0.000181471	0.000966113	0.0020352
0	0	0.000996225	0.00189226	5.98e-09	3.42e-06	0.000979666	0.00194947	1.47e-07	0.0001025	0.000978686	0.00201581	0	0	0.000991775	0.0018848	1.66e-08	7.03e-06	0.000965574	0.00196072	2.81e-07	0.000176191	0.000963542	0.0020332	0	0	0.00098288	0.00189039	1.82e-08	7.91e-06	0.000966202	0.00196262	2.92e-07	0.000189661	0.000964615	0.00203706	0	0	0.000992654	0.00188769	1.84e-08	7.86e-06	0.000968212	0.00196294	2.9e-07	0.000181777	0.000966113	0.00203567
0	0	0.000996225	0.00189226	5.89e-09	3.37e-06	0.000979666	0.00194947	1.47e-07	0.000102483	0.000978687	0.00201602	0	0	0.000991775	0.0018848	1.62e-08	6.83e-06	0.000965574	0.00196074	2.83e-07	0.000176441	0.000963542	0.00203366	0	0	0.00098288	0.00189039	1.77e-08	7.7e-06	0.000966203	0.00196264	2.92e-07	0.00018997	0.000964616	0.00203754	0	0	0.000992654	0.00188769	1.8e-08	7.64e-06	0.000968212	0.00196296	2.9e-07	0.000182081	0.000966114	0.00203615
0	0	0.000996225	0.00189226	5.79e-09	3.32e-06	0.000979666	0.00194948	1.46e-07	0.000102471	0.000978687	0.00201622	0	0	0.000991775	0.0018848	1.58e-08	6.64e-06	0.000965574	0.00196075	2.83e-07	0.000176688	0.000963543	0.00203412	0	0	0.00098288	0.00189039	1.73e-08	7.49e-06	0.000966203	0.00196266	2.93e-07	0.000190274	0.000964617	0.00203802	0	0	0.000992654	0.00188769	1.76e-08	7.43e-06	0.000968212	0.00196298	2.91e-07	0.000182382	0.000966115	0.00203662
0	0	0.000996225	0.00189226	5.7e-09	3.27e-06	0.000979666	0.00194949	1.46e-07	0.000102464	0.000978688	0.00201643	0	0	0.000991775	0.0018848	1.55e-08	6.46e-06	0.000965574	0.00196077	2.84e-07	0.000176933	0.000963544	0.00203459	0	0	0.00098288	0.00189039	1.69e-08	7.29e-06	0.000966203	0.00196267	2.94e-07	0.000190576	0.000964618	0.0020385	0	0	0.000992654	0.00188769	1.72e-08	7.23e-06	0.000968212	0.001963	2.91e-07	0.000182681	0.000966116	0.0020371
0	0	0.000996225	0.00189226	5.61e-09	3.22e-06	0.000979666	0.00194949	1.46e-07	0.000102462	0.000978688	0.00201664	0	0	0.000991775	0.0018848	1.51e-08	6.28e-06	0.000965574	0.00196079	2.84e-07	0.000177175	0.000963545	0.00203505	0	0	0.00098288	0.00189039	1.65e-08	7.09e-06	0.000966203	0.00196269	2.94e-07	0.000190873	0.000964618	0.00203898	0	0	0.000992654	0.00188769	1.67e-08	7.03e-06	0.000968212	0.00196302	2.92e-07	0.000182977	0.000966116	0.00203758
0	0	0.000996225	0.00189226	5.52e-09	3.17e-06	0.000979666	0.0019495	1.46e-07	0.000102465	0.000978689	0.00201685	0	0	0.000991775	0.0018848	1.47e-08	6.1e-06	0.000965574	0.0019608	2.85e-07	0.000177415	0.000963545	0.00203552	0	0	0.00098288	0.00189039	1.61e-08	6.9e-06	0.000966203	0.00196271	2.95e-07	0.000191166	0.000964619	0.00203946	0	0	0.000992654	0.00188769	1.64e-08	6.83e-06	0.000968212	0.00196303	2.93e-07	0.000183271	0.000966117	0.00203806
0	0	0.000996225	0.00189226	5.44e-09	3.13e-06	0.000979666	0.00194951	1.45e-07	0.000102473	0.000978689	0.00201705	0	0	0.000991775	0.0018848	1.43e-08	5.93e-06	0.000965574	0.00196082	2.85e-07	0.000177653	0.000963546	0.00203599	0	0	0.00098288	0.00189039	1.57e-08	6.71e-06	0.000966203	0.00196273	2.96e-07	0.000191456	0.00096462	0.00203995	0	0	0.000992654	0.00188769	1.59e-08	6.64e-06	0.000968212	0.00196305	2.94e-07	0.000183563	0.000966118	0.00203855
0	0	0.000996225	0.00189226	5.35e-09	3.08e-06	0.000979666	0.00194951	1.45e-07	0.000102487	0.00097869	0.00201726	0	0	0.000991775	0.0018848	1.4e-08	5.76e-06	0.000965574	0.00196083	2.86e-07	0.000177889	0.000963547	0.00203645	0	0	0.00098288	0.00189039	1.53e-08	6.52e-06	0.000966203	0.00196274	2.96e-07	0.000191741	0.000964621	0.00204043	0	0	0.000992654	0.00188769	1.56e-08	6.45e-06	0.000968212	0.00196307	2.94e-07	0.000183853	0.000966119	0.00203903
0	0	0.000996225	0.00189226	5.27e-09	3.04e-06	0.000979666	0.00194952	1.45e-07	0.000102505	0.00097869	0.00201747	0	0	0.000991775	0.0018848	1.36e-08	5.59e-06	0.000965574	0.00196085	2.86e-07	0.000178122	0.000963548	0.00203692	0	0	0.00098288	0.00189039	1.5e-08	6.34e-06	0.000966203	0.00196276	2.97e-07	0.000192022	0.000964622	0.00204092	0	0	0.000992654	0.00188769	1.52e-08	6.27e-06	0.000968212	0.00196308	2.95e-07	0.000184141	0.00096612	0.00203951
0	0	0.000996225	0.00189226	5.18e-09	2.99e-06	0.000979666	0.00194952	1.45e-07	0.00010253	0.000978691	0.00201767	0	0	0.000991775	0.0018848	1.33e-08	5.43e-06	0.000965574	0.00196086	2.88e-07	0.000178353	0.000963549	0.0020374	0	0	0.00098288	0.00189039	1.46e-08	6.16e-06	0.000966203	0.00196277	2.97e-07	0.0001923	0.000964622	0.0020414	0	0	0.000992654	0.00188769	1.48e-08	6.09e-06	0.000968212	0.0019631	2.96e-07	0.000184426	0.00096612	0.00204
0	0	0.000996225	0.00189226	5.1e-09	2.95e-06	0.000979666	0.00194953	1.44e-07	0.000102559	0.000978691	0.00201788	0	0	0.000991775	0.0018848	1.29e-08	5.28e-06	0.000965574	0.00196087	2.88e-07	0.000178583	0.000963549	0.00203787	0	0	0.00098288	0.00189039	1.43e-08	5.99e-06	0.000966203	0.00196279	2.98e-07	0.000192573	0.000964623	0.00204189	0	0	0.000992654	0.00188769	1.44e-08	5.92e-06	0.000968212	0.00196311	2.97e-07	0.00018471	0.000966121	0.00204049
0	0	0.000996225	0.00189226	5.02e-09	2.91e-06	0.000979666	0.00194953	1.44e-07	0.000102595	0.000978692	0.00201809	0	0	0.000991775	0.0018848	1.26e-08	5.12e-06	0.000965574	0.00196089	2.89e-07	0.00017881	0.00096355	0.00203834	0	0	0.00098288	0.00189039	1.39e-08	5.82e-06	0.000966203	0.0019628	2.99e-07	0.000192842	0.000964624	0.00204238	0	0	0.000992654	0.00188769	1.41e-08	5.74e-06	0.000968212	0.00196313	2.97e-07	0.000184991	0.000966122	0.00204098
0	0	0.000996225	0.00189226	4.94e-09	2.87e-06	0.000979666	0.00194954	1.44e-07	0.000102635	0.000978692	0.0020183	0	0	0.000991775	0.0018848	1.23e-08	4.97e-06	0.000965574	0.0019609	2.89e-07	0.000179035	0.000963551	0.00203881	0	0	0.00098288	0.00189039	1.36e-08	5.65e-06	0.000966203	0.00196282	3e-07	0.000193107	0.000964625	0.00204287	0	0	0.000992654	0.00188769	1.37e-08	5.58e-06	0.000968212	0.00196314	2.98e-07	0.000185271	0.000966123	0.00204147
0	0	0.000996225	0.00189226	4.87e-09	2.82e-06	0.000979666	0.00194955	1.44e-07	0.000102682	0.000978693	0.0020185	0	0	0.000991775	0.0018848	1.2e-08	4.83e-06	0.000965574	0.00196091	2.9e-07	0.000179259	0.000963552	0.00203929	0	0	0.00098288	0.00189039	1.32e-08	5.49e-06	0.000966203	0.00196283	3e-07	0.000193368	0.000964626	0.00204337	0	0	0.000992654	0.00188769	1.33e-08	5.41e-06	0.000968212	0.00196316	2.98e-07	0.000185549	0.000966124	0.00204196
0	0	0.000996225	0.00189226	4.79e-09	2.78e-06	0.000979666	0.00194955	1.44e-07	0.000102734	0.000978693	0.00201871	0	0	0.000991775	0.0018848	1.16e-08	4.68e-06	0.000965574	0.00196092	2.9e-07	0.00017948	0.000963552	0.00203977	0	0	0.00098288	0.00189039	1.29e-08	5.34e-06	0.000966203	0.00196285	3.01e-07	0.000193625	0.000964626	0.00204386	0	0	0.000992654	0.00188769	1.3e-08	5.26e-06	0.000968212	0.00196317	2.99e-07	0.000185825	0.000966124	0.00204245
0	0	0.000996225	0.00189226	4.72e-09	2.74e-06	0.000979666	0.00194956	1.44e-07	0.000102793	0.000978694	0.00201892	0	0	0.000991775	0.0018848	1.13e-08	4.55e-06	0.000965574	0.00196094	2.91e-07	0.0001797	0.000963553	0.00204024	0	0	0.00098288	0.00189039	1.26e-08	5.18e-06	0.000966203	0.00196286	3.01e-07	0.000193878	0.000964627	0.00204435	0	0	0.000992654	0.00188769	1.27e-08	5.1e-06	0.000968212	0.00196318	3e-07	0.0001861	0.000966125	0.00204295
0	0	0.000996225	0.00189226	4.64e-09	2.7e-06	0.000979666	0.00194956	1.43e-07	0.000102857	0.000978694	0.00201913	0	0	0.000991775	0.0018848	1.1e-08	4.41e-06	0.000965574	0.00196095	2.91e-07	0.000179918	0.000963554	0.00204072	0	0	0.00098288	0.00189039	1.22e-08	5.03e-06	0.000966203	0.00196287	3.02e-07	0.000194126	0.000964628	0.00204485	0	0	0.000992654	0.00188769	1.23e-08	4.95e-06	0.000968212	0.0019632	3.01e-07	0.000186372	0.000966126	0.00204344
0	0	0.000996225	0.00189226	4.57e-09	2.67e-06	0.000979666	0.00194957	1.43e-07	0.000102927	0.000978695	0.00201934	0	0	0.000991775	0.0018848	1.08e-08	4.28e-06	0.000965574	0.00196096	2.93e-07	0.000180135	0.000963555	0.0020412	0	0	0.00098288	0.00189039	1.19e-08	4.89e-06	0.000966203	0.00196288	3.03e-07	0.000194371	0.000964629	0.00204535	0	0	0.000992654	0.00188769	1.2e-08	4.8e-06	0.000968212	0.00196321	3.01e-07	0.000186643	0.000966127	0.00204394
0	0	0.000996225	0.00189226	4.5e-09	2.63e-06	0.000979666	0.00194957	1.43e-07	0.000103003	0.000978695	0.00201954	0	0	0.000991775	0.0018848	1.05e-08	4.15e-06	0.000965574	0.00196097	2.92e-07	0.00018035	0.000963556	0.00204168	0	0	0.00098288	0.00189039	1.16e-08	4.74e-06	0.000966203	0.0019629	3.04e-07	0.000194611	0.00096463	0.00204585	0	0	0.000992654	0.00188769	1.17e-08	4.66e-06	0.000968212	0.00196322	3.02e-07	0.000186913	0.000966128	0.00204444
0	0	0.000996225	0.00189226	4.43e-09	2.59e-06	0.000979666	0.00194958	1.43e-07	0.000103086	0.000978696	0.00201975	0	0	0.000991775	0.0018848	1.02e-08	4.02e-06	0.000965574	0.00196098	2.94e-07	0.000180563	0.000963556	0.00204217	0	0	0.00098288	0.00189039	1.13e-08	4.6e-06	0.000966203	0.00196291	3.04e-07	0.000194847	0.000964631	0.00204635	0	0	0.000992654	0.00188769	1.14e-08	4.52e-06	0.000968212	0.00196323	3.03e-07	0.000187181	0.000966129	0.00204494
0	0	0.000996225	0.00189226	4.36e-09	2.55e-06	0.000979666	0.00194958	1.43e-07	0.000103175	0.000978696	0.00201996	0	0	0.000991775	0.0018848	9.91e-09	3.9e-06	0.000965574	0.00196099	2.94e-07	0.000180775	0.000963557	0.00204265	0	0	0.00098288	0.00189039	1.1e-08	4.47e-06	0.000966203	0.00196292	3.05e-07	0.000195079	0.000964631	0.00204685	0	0	0.000992654	0.00188769	1.11e-08	4.38e-06	0.000968212	0.00196324	3.04e-07	0.000187448	0.000966129	0.00204544
0	0	0.000996225	0.00189226	4.29e-09	2.52e-06	0.000979666	0.00194959	1.43e-07	0.00010327	0.000978697	0.00202017	0	0	0.000991775	0.0018848	9.65e-09	3.78e-06	0.000965574	0.001961	2.95e-07	0.000180986	0.000963558	0.00204313	0	0	0.00098288	0.00189039	1.07e-08	4.34e-06	0.000966203	0.00196293	3.05e-07	0.000195307	0.000964632	0.00204735	0	0	0.000992654	0.00188769	1.08e-08	4.25e-06	0.000968212	0.00196325	3.04e-07	0.000187714	0.00096613	0.00204594
0	0	0.000996225	0.00189226	4.23e-09	2.48e-06	0.000979666	0.00194959	1.43e-07	0.000103371	0.000978697	0.00202038	0	0	0.000991775	0.0018848	9.39e-09	3.67e-06	0.000965574	0.00196101	2.95e-07	0.000181196	0.000963559	0.00204362	0	0	0.00098288	0.00189039	1.05e-08	4.21e-06	0.000966203	0.00196294	3.06e-07	0.000195531	0.000964633	0.00204785	0	0	0.000992654	0.00188769	1.05e-08	4.12e-06	0.000968212	0.00196327	3.05e-07	0.000187978	0.000966131	0.00204644
0	0	0.000996225	0.00189226	4.16e-09	2.45e-06	0.000979666	0.00194959	1.43e-07	0.000103479	0.000978698	0.00202059	0	0	0.000991775	0.0018848	9.13e-09	3.56e-06	0.000965574	0.00196102	2.96e-07	0.000181404	0.00096356	0.00204411	0	0	0.00098288	0.00189039	1.02e-08	4.08e-06	0.000966203	0.00196295	3.07e-07	0.000195751	0.000964634	0.00204835	0	0	0.000992654	0.00188769	1.02e-08	3.99e-06	0.000968212	0.00196328	3.06e-07	0.000188241	0.000966132	0.00204695
0	0	0.000996225	0.00189226	4.1e-09	2.41e-06	0.000979666	0.0019496	1.42e-07	0.000103594	0.000978699	0.0020208	0	0	0.000991775	0.0018848	8.88e-09	3.45e-06	0.000965574	0.00196102	2.96e-07	0.000181611	0.00096356	0.0020446	0	0	0.00098288	0.00189039	9.92e-09	3.96e-06	0.000966203	0.00196296	3.07e-07	0.000195966	0.000964635	0.00204886	0	0	0.000992654	0.00188769	9.93e-09	3.87e-06	0.000968212	0.00196328	3.06e-07	0.000188503	0.000966133	0.00204745
0	0	0.000996225	0.00189226	4.04e-09	2.38e-06	0.000979666	0.00194961	1.43e-07	0.000103715	0.000978699	0.00202101	0	0	0.000991775	0.0018848	8.64e-09	3.34e-06	0.000965574	0.00196103	2.97e-07	0.000181816	0.000963561	0.00204508	0	0	0.00098288	0.00189039	9.65e-09	3.84e-06	0.000966203	0.00196297	3.08e-07	0.000196178	0.000964636	0.00204937	0	0	0.000992654	0.00188769	9.67e-09	3.75e-06	0.000968212	0.00196329	3.07e-07	0.000188764	0.000966133	0.00204796
0	0	0.000996225	0.00189226	3.97e-09	2.35e-06	0.000979666	0.00194961	1.42e-07	0.000103843	0.0009787	0.00202122	0	0	0.000991775	0.0018848	8.4e-09	3.24e-06	0.000965575	0.00196104	2.97e-07	0.000182021	0.000963562	0.00204557	0	0	0.00098288	0.00189039	9.4e-09	3.72e-06	0.000966203	0.00196298	3.09e-07	0.000196386	0.000964636	0.00204987	0	0	0.000992654	0.00188769	9.39e-09	3.63e-06	0.000968212	0.0019633	3.08e-07	0.000189024	0.000966134	0.00204847
0	0	0.000996225	0.00189226	3.91e-09	2.31e-06	0.000979666	0.00194961	1.43e-07	0.000103979	0.0009787	0.00202143	0	0	0.000991775	0.0018848	8.17e-09	3.13e-06	0.000965575	0.00196105	2.99e-07	0.000182225	0.000963563	0.00204607	0	0	0.00098288	0.00189039	9.14e-09	3.61e-06	0.000966203	0.00196299	3.09e-07	0.00019659	0.000964637	0.00205038	0	0	0.000992654	0.00188769	9.15e-09	3.52e-06	0.000968212	0.00196331	3.08e-07	0.000189283	0.000966135	0.00204898
0	0	0.000996225	0.00189226	3.85e-09	2.28e-06	0.000979666	0.00194962	1.42e-07	0.00010412	0.000978701	0.00202164	0	0	0.000991775	0.0018848	7.94e-09	3.04e-06	0.000965575	0.00196106	2.99e-07	0.000182428	0.000963564	0.00204656	0	0	0.00098288	0.00189039	8.9e-09	3.5e-06	0.000966203	0.001963	3.1e-07	0.00019679	0.000964638	0.00205089	0	0	0.000992654	0.00188769	8.88e-09	3.41e-06	0.000968212	0.00196332	3.09e-07	0.000189542	0.000966136	0.00204949
0	0	0.000996225	0.00189226	3.8e-09	2.25e-06	0.000979666	0.00194962	1.42e-07	0.000104269	0.000978701	0.00202185	0	0	0.000991775	0.0018848	7.72e-09	2.94e-06	0.000965575	0.00196107	3e-07	0.00018263	0.000963564	0.00204705	0	0	0.00098288	0.00189039	8.66e-09	3.39e-06	0.000966203	0.00196301	3.1e-07	0.000196987	0.000964639	0.0020514	0	0	0.000992654	0.00188769	8.65e-09	3.3e-06	0.000968213	0.00196333	3.1e-07	0.000189799	0.000966137	0.00205001
0	0	0.000996225	0.00189226	3.74e-09	2.22e-06	0.000979666	0.00194963	1.42e-07	0.000104425	0.000978702	0.00202206	0	0	0.000991775	0.0018848	7.5e-09	2.85e-06	0.000965575	0.00196107	3e-07	0.000182831	0.000963565	0.00204755	0	0	0.00098288	0.00189039	8.43e-09	3.29e-06	0.000966203	0.00196302	3.11e-07	0.000197179	0.00096464	0.00205192	0	0	0.000992654	0.00188769	8.39e-09	3.2e-06	0.000968213	0.00196334	3.11e-07	0.000190056	0.000966138	0.00205052
0	0	0.000996225	0.00189226	3.68e-09	2.19e-06	0.000979666	0.00194963	1.42e-07	0.000104589	0.000978702	0.00202228	0	0	0.000991775	0.0018848	7.29e-09	2.76e-06	0.000965575	0.00196108	3.01e-07	0.000183031	0.000963566	0.00204805	0	0	0.00098288	0.00189039	8.19e-09	3.19e-06	0.000966203	0.00196302	3.12e-07	0.000197369	0.000964641	0.00205243	0	0	0.000992654	0.00188769	8.17e-09	3.1e-06	0.000968213	0.00196335	3.11e-07	0.000190312	0.000966138	0.00205103
0	0	0.000996225	0.00189226	3.63e-09	2.16e-06	0.000979666	0.00194963	1.42e-07	0.00010476	0.000978703	0.00202249	0	0	0.000991775	0.0018848	7.08e-09	2.67e-06	0.000965575	0.00196109	3.01e-07	0.000183231	0.000963567	0.00204854	0	0	0.00098288	0.00189039	7.97e-09	3.09e-06	0.000966203	0.00196303	3.13e-07	0.000197554	0.000964642	0.00205294	0	0	0.000992654	0.00188769	7.93e-09	3e-06	0.000968213	0.00196335	3.12e-07	0.000190568	0.000966139	0.00205155
0	0	0.000996225	0.00189226	3.57e-09	2.13e-06	0.000979666	0.00194964	1.42e-07	0.000104938	0.000978703	0.0020227	0	0	0.000991775	0.0018848	6.88e-09	2.59e-06	0.000965575	0.00196109	3.02e-07	0.00018343	0.000963568	0.00204904	0	0	0.00098288	0.00189039	7.75e-09	2.99e-06	0.000966203	0.00196304	3.13e-07	0.000197736	0.000964642	0.00205346	0	0	0.000992654	0.00188769	7.71e-09	2.9e-06	0.000968213	0.00196336	3.13e-07	0.000190823	0.00096614	0.00205207
0	0	0.000996225	0.00189226	3.52e-09	2.1e-06	0.000979666	0.00194964	1.42e-07	0.000105123	0.000978704	0.00202291	0	0	0.000991775	0.0018848	6.68e-09	2.5e-06	0.000965575	0.0019611	3.02e-07	0.000183628	0.000963568	0.00204954	0	0	0.00098288	0.00189039	7.54e-09	2.9e-06	0.000966203	0.00196305	3.14e-07	0.000197914	0.000964643	0.00205398	0	0	0.000992654	0.00188769	7.48e-09	2.81e-06	0.000968213	0.00196337	3.14e-07	0.000191077	0.000966141	0.00205259
0	0	0.000996225	0.00189226	3.47e-09	2.07e-06	0.000979666	0.00194965	1.42e-07	0.000105316	0.000978704	0.00202313	0	0	0.000991775	0.0018848	6.49e-09	2.42e-06	0.000965575	0.0019611	3.04e-07	0.000183826	0.000963569	0.00205004	0	0	0.00098288	0.00189039	7.32e-09	2.81e-06	0.000966203	0.00196305	3.14e-07	0.00019809	0.000964644	0.00205449	0	0	0.000992654	0.00188769	7.28e-09	2.72e-06	0.000968213	0.00196338	3.14e-07	0.000191331	0.000966142	0.00205311
0	0	0.000996225	0.00189226	3.41e-09	2.04e-06	0.000979666	0.00194965	1.42e-07	0.000105517	0.000978705	0.00202334	0	0	0.000991775	0.0018848	6.3e-09	2.35e-06	0.000965575	0.00196111	3.04e-07	0.000184023	0.00096357	0.00205054	0	0	0.00098288	0.00189039	7.12e-09	2.72e-06	0.000966203	0.00196306	3.15e-07	0.000198261	0.000964645	0.00205501	0	0	0.000992654	0.00188769	7.06e-09	2.63e-06	0.000968213	0.00196338	3.15e-07	0.000191585	0.000966143	0.00205363
0	0	0.000996225	0.00189226	3.36e-09	2.01e-06	0.000979666	0.00194966	1.42e-07	0.000105726	0.000978705	0.00202356	0	0	0.000991775	0.0018848	6.13e-09	2.27e-06	0.000965575	0.00196112	3.05e-07	0.000184219	0.000963571	0.00205105	0	0	0.00098288	0.00189039	6.92e-09	2.63e-06	0.000966203	0.00196307	3.16e-07	0.00019843	0.000964646	0.00205553	0	0	0.000992654	0.00188769	6.87e-09	2.55e-06	0.000968213	0.00196339	3.16e-07	0.000191839	0.000966144	0.00205416
0	0	0.000996225	0.00189226	3.31e-09	1.99e-06	0.000979666	0.00194966	1.42e-07	0.000105943	0.000978706	0.00202377	0	0	0.000991775	0.0018848	5.95e-09	2.2e-06	0.000965575	0.00196112	3.05e-07	0.000184416	0.000963572	0.00205155	0	0	0.00098288	0.00189039	6.73e-09	2.55e-06	0.000966203	0.00196307	3.16e-07	0.000198595	0.000964647	0.00205606	0	0	0.000992654	0.00188769	6.66e-09	2.46e-06	0.000968213	0.0019634	3.17e-07	0.000192092	0.000966144	0.00205468
0	0	0.000996225	0.00189226	3.26e-09	1.96e-06	0.000979666	0.00194966	1.42e-07	0.000106167	0.000978706	0.00202399	0	0	0.000991775	0.0018848	5.77e-09	2.12e-06	0.000965575	0.00196113	3.06e-07	0.000184612	0.000963573	0.00205206	0	0	0.00098288	0.00189039	6.53e-09	2.47e-06	0.000966203	0.00196308	3.17e-07	0.000198758	0.000964648	0.00205658	0	0	0.000992654	0.00188769	6.48e-09	2.38e-06	0.000968213	0.0019634	3.17e-07	0.000192345	0.000966145	0.00205521
0	0	0.000996225	0.00189226	3.22e-09	1.93e-06	0.000979666	0.00194967	1.42e-07	0.0001064	0.000978707	0.0020242	0	0	0.000991775	0.0018848	5.6e-09	2.06e-06	0.000965575	0.00196113	3.06e-07	0.000184807	0.000963573	0.00205256	0	0	0.00098288	0.00189039	6.35e-09	2.39e-06	0.000966203	0.00196309	3.18e-07	0.000198917	0.000964649	0.0020571	0	0	0.000992654	0.00188769	6.28e-09	2.31e-06	0.000968213	0.00196341	3.18e-07	0.000192598	0.000966146	0.00205574
0	0	0.000996225	0.00189226	3.17e-09	1.91e-06	0.000979666	0.00194967	1.43e-07	0.000106641	0.000978707	0.00202442	0	0	0.000991775	0.0018848	5.44e-09	1.99e-06	0.000965575	0.00196114	3.07e-07	0.000185002	0.000963574	0.00205307	0	0	0.00098288	0.00189039	6.17e-09	2.31e-06	0.000966203	0.00196309	3.18e-07	0.000199074	0.000964649	0.00205763	0	0	0.000992654	0.00188769	6.1e-09	2.23e-06	0.000968213	0.00196341	3.19e-07	0.00019285	0.000966147	0.00205627
0	0	0.000996225	0.00189226	3.12e-09	1.88e-06	0.000979666	0.00194967	1.42e-07	0.00010689	0.000978708	0.00202464	0	0	0.000991775	0.0018848	5.28e-09	1.92e-06	0.000965575	0.00196114	3.07e-07	0.000185197	0.000963575	0.00205358	0	0	0.00098288	0.00189039	6e-09	2.24e-06	0.000966203	0.0019631	3.19e-07	0.000199228	0.00096465	0.00205815	0	0	0.000992654	0.00188769	5.92e-09	2.16e-06	0.000968213	0.00196342	3.2e-07	0.000193103	0.000966148	0.0020568
0	0	0.000996225	0.00189226	3.08e-09	1.86e-06	0.000979666	0.00194968	1.43e-07	0.000107148	0.000978708	0.00202485	0	0	0.000991775	0.0018848	5.13e-09	1.86e-06	0.000965575	0.00196115	3.09e-07	0.000185392	0.000963576	0.00205409	0	0	0.00098288	0.00189039	5.82e-09	2.17e-06	0.000966203	0.0019631	3.19e-07	0.000199379	0.000964651	0.00205868	0	0	0.000992654	0.00188769	5.75e-09	2.09e-06	0.000968213	0.00196342	3.2e-07	0.000193355	0.000966149	0.00205733
0	0	0.000996225	0.00189226	3.03e-09	1.83e-06	0.000979666	0.00194968	1.43e-07	0.000107414	0.000978709	0.00202507	0	0	0.000991775	0.0018848	4.97e-09	1.8e-06	0.000965575	0.00196115	3.09e-07	0.000185586	0.000963577	0.0020546	0	0	0.00098288	0.00189039	5.66e-09	2.1e-06	0.000966203	0.00196311	3.2e-07	0.000199528	0.000964652	0.00205921	0	0	0.000992654	0.00188769	5.57e-09	2.02e-06	0.000968213	0.00196343	3.21e-07	0.000193608	0.00096615	0.00205786
0	0	0.000996225	0.00189226	2.99e-09	1.81e-06	0.000979666	0.00194968	1.43e-07	0.000107688	0.000978709	0.00202529	0	0	0.000991775	0.0018848	4.83e-09	1.74e-06	0.000965575	0.00196116	3.1e-07	0.00018578	0.000963578	0.00205512	0	0	0.00098288	0.00189039	5.49e-09	2.03e-06	0.000966203	0.00196311	3.21e-07	0.000199674	0.000964653	0.00205974	0	0	0.000992654	0.00188769	5.41e-09	1.95e-06	0.000968213	0.00196343	3.22e-07	0.00019386	0.00096615	0.0020584
0	0	0.000996225	0.00189226	2.94e-09	1.79e-06	0.000979666	0.00194969	1.43e-07	0.000107972	0.00097871	0.00202551	0	0	0.000991775	0.0018848	4.68e-09	1.68e-06	0.000965575	0.00196116	3.1e-07	0.000185974	0.000963578	0.00205563	0	0	0.00098288	0.00189039	5.33e-09	1.96e-06	0.000966203	0.00196312	3.21e-07	0.000199817	0.000964654	0.00206027	0	0	0.000992654	0.00188769	5.25e-09	1.88e-06	0.000968213	0.00196344	3.23e-07	0.000194113	0.000966151	0.00205894
0	0	0.000996225	0.00189226	2.9e-09	1.76e-06	0.000979666	0.00194969	1.43e-07	0.000108264	0.000978711	0.00202573	0	0	0.000991775	0.0018848	4.54e-09	1.63e-06	0.000965575	0.00196117	3.11e-07	0.000186168	0.000963579	0.00205615	0	0	0.00098288	0.00189039	5.17e-09	1.9e-06	0.000966203	0.00196312	3.22e-07	0.000199959	0.000964655	0.0020608	0	0	0.000992654	0.00188769	5.1e-09	1.82e-06	0.000968213	0.00196344	3.23e-07	0.000194365	0.000966152	0.00205947
0	0	0.000996225	0.00189226	2.86e-09	1.74e-06	0.000979666	0.00194969	1.43e-07	0.000108565	0.000978711	0.00202595	0	0	0.000991775	0.0018848	4.41e-09	1.57e-06	0.000965575	0.00196117	3.11e-07	0.000186362	0.00096358	0.00205666	0	0	0.00098288	0.00189039	5.03e-09	1.84e-06	0.000966203	0.00196313	3.23e-07	0.000200098	0.000964656	0.00206133	0	0	0.000992654	0.00188769	4.94e-09	1.76e-06	0.000968213	0.00196345	3.24e-07	0.000194617	0.000966153	0.00206001
0	0	0.000996225	0.00189226	2.82e-09	1.72e-06	0.000979666	0.0019497	1.43e-07	0.000108876	0.000978712	0.00202617	0	0	0.000991775	0.0018848	4.28e-09	1.52e-06	0.000965575	0.00196117	3.13e-07	0.000186555	0.000963581	0.00205718	0	0	0.00098288	0.00189039	4.88e-09	1.78e-06	0.000966203	0.00196313	3.23e-07	0.000200236	0.000964656	0.00206187	0	0	0.000992654	0.00188769	4.79e-09	1.7e-06	0.000968213	0.00196345	3.25e-07	0.00019487	0.000966154	0.00206055
0	0	0.000996225	0.00189226	2.78e-09	1.7e-06	0.000979666	0.0019497	1.43e-07	0.000109195	0.000978712	0.0020264	0	0	0.000991775	0.0018848	4.14e-09	1.47e-06	0.000965575	0.00196118	3.12e-07	0.000186748	0.000963582	0.0020577	0	0	0.00098288	0.00189039	4.74e-09	1.72e-06	0.000966204	0.00196314	3.24e-07	0.000200371	0.000964657	0.0020624	0	0	0.000992654	0.00188769	4.64e-09	1.64e-06	0.000968213	0.00196346	3.26e-07	0.000195122	0.000966155	0.0020611
0	0	0.000996225	0.00189226	2.74e-09	1.67e-06	0.000979666	0.0019497	1.44e-07	0.000109524	0.000978713	0.00202662	0	0	0.000991775	0.0018848	4.02e-09	1.42e-06	0.000965575	0.00196118	3.14e-07	0.000186941	0.000963583	0.00205822	0	0	0.00098288	0.00189039	4.59e-09	1.66e-06	0.000966204	0.00196314	3.24e-07	0.000200504	0.000964658	0.00206294	0	0	0.000992654	0.00188769	4.51e-09	1.59e-06	0.000968213	0.00196346	3.26e-07	0.000195375	0.000966156	0.00206164
0	0	0.000996225	0.00189226	2.7e-09	1.65e-06	0.000979666	0.00194971	1.44e-07	0.000109862	0.000978713	0.00202685	0	0	0.000991775	0.0018848	3.9e-09	1.37e-06	0.000965575	0.00196118	3.14e-07	0.000187134	0.000963583	0.00205874	0	0	0.00098288	0.00189039	4.46e-09	1.61e-06	0.000966204	0.00196315	3.25e-07	0.000200636	0.000964659	0.00206348	0	0	0.000992654	0.00188769	4.37e-09	1.54e-06	0.000968213	0.00196347	3.27e-07	0.000195627	0.000966157	0.00206218
0	0	0.000996225	0.00189226	2.66e-09	1.63e-06	0.000979666	0.00194971	1.44e-07	0.000110209	0.000978714	0.00202707	0	0	0.000991775	0.0018848	3.78e-09	1.33e-06	0.000965575	0.00196119	3.15e-07	0.000187327	0.000963584	0.00205926	0	0	0.00098288	0.00189039	4.32e-09	1.55e-06	0.000966204	0.00196315	3.26e-07	0.000200766	0.00096466	0.00206402	0	0	0.000992654	0.00188769	4.24e-09	1.48e-06	0.000968213	0.00196347	3.28e-07	0.00019588	0.000966157	0.00206273
0	0	0.000996225	0.00189226	2.62e-09	1.61e-06	0.000979666	0.00194971	1.44e-07	0.000110566	0.000978714	0.0020273	0	0	0.000991775	0.0018848	3.66e-09	1.28e-06	0.000965575	0.00196119	3.15e-07	0.00018752	0.000963585	0.00205979	0	0	0.00098288	0.00189039	4.2e-09	1.5e-06	0.000966204	0.00196315	3.27e-07	0.000200894	0.000964661	0.00206456	0	0	0.000992654	0.00188769	4.1e-09	1.43e-06	0.000968213	0.00196347	3.29e-07	0.000196133	0.000966158	0.00206328
0	0	0.000996225	0.00189226	2.59e-09	1.59e-06	0.000979666	0.00194972	1.45e-07	0.000110933	0.000978715	0.00202752	0	0	0.000991775	0.0018848	3.55e-09	1.24e-06	0.000965575	0.00196119	3.17e-07	0.000187712	0.000963586	0.00206031	0	0	0.00098288	0.00189039	4.07e-09	1.45e-06	0.000966204	0.00196316	3.27e-07	0.000201021	0.000964662	0.0020651	0	0	0.000992654	0.00188769	3.98e-09	1.38e-06	0.000968213	0.00196348	3.29e-07	0.000196386	0.000966159	0.00206383
0	0	0.000996225	0.00189226	2.55e-09	1.57e-06	0.000979666	0.00194972	1.45e-07	0.00011131	0.000978715	0.00202775	0	0	0.000991775	0.0018848	3.44e-09	1.2e-06	0.000965575	0.0019612	3.16e-07	0.000187905	0.000963587	0.00206084	0	0	0.00098288	0.00189039	3.95e-09	1.4e-06	0.000966204	0.00196316	3.28e-07	0.000201146	0.000964663	0.00206564	0	0	0.000992654	0.00188769	3.86e-09	1.34e-06	0.000968213	0.00196348	3.3e-07	0.000196639	0.00096616	0.00206438
0	0	0.000996225	0.00189226	2.52e-09	1.55e-06	0.000979666	0.00194972	1.45e-07	0.000111697	0.000978716	0.00202798	0	0	0.000991775	0.0018848	3.34e-09	1.16e-06	0.000965575	0.0019612	3.18e-07	0.000188097	0.000963588	0.00206137	0	0	0.00098288	0.00189039	3.83e-09	1.36e-06	0.000966204	0.00196316	3.28e-07	0.00020127	0.000964664	0.00206618	0	0	0.000992654	0.00188769	3.74e-09	1.29e-06	0.000968213	0.00196348	3.31e-07	0.000196891	0.000966161	0.00206493
0	0	0.000996225	0.00189226	2.48e-09	1.53e-06	0.000979666	0.00194973	1.45e-07	0.000112094	0.000978716	0.0020282	0	0	0.000991775	0.0018848	3.24e-09	1.12e-06	0.000965575	0.0019612	3.18e-07	0.000188289	0.000963589	0.00206189	0	0	0.00098288	0.00189039	3.72e-09	1.31e-06	0.000966204	0.00196317	3.29e-07	0.000201393	0.000964665	0.00206673	0	0	0.000992654	0.00188769	3.62e-09	1.25e-06	0.000968213	0.00196349	3.32e-07	0.000197144	0.000966162	0.00206548
0	0	0.000996225	0.00189226	2.45e-09	1.51e-06	0.000979666	0.00194973	1.45e-07	0.000112501	0.000978717	0.00202843	0	0	0.000991775	0.0018848	3.14e-09	1.08e-06	0.000965575	0.00196121	3.19e-07	0.000188481	0.000963589	0.00206243	0	0	0.00098288	0.00189039	3.6e-09	1.27e-06	0.000966204	0.00196317	3.29e-07	0.000201515	0.000964665	0.00206727	0	0	0.000992654	0.00188769	3.51e-09	1.2e-06	0.000968213	0.00196349	3.32e-07	0.000197397	0.000966163	0.00206604
0	0	0.000996225	0.00189226	2.41e-09	1.49e-06	0.000979666	0.00194973	1.46e-07	0.000112918	0.000978718	0.00202866	0	0	0.000991775	0.0018848	3.04e-09	1.04e-06	0.000965575	0.00196121	3.19e-07	0.000188672	0.00096359	0.00206296	0	0	0.00098288	0.00189039	3.49e-09	1.22e-06	0.000966204	0.00196317	3.3e-07	0.000201636	0.000964666	0.00206782	0	0	0.000992654	0.00188769	3.4e-09	1.16e-06	0.000968213	0.00196349	3.33e-07	0.00019765	0.000966164	0.0020666
0	0	0.000996225	0.00189226	2.38e-09	1.48e-06	0.000979666	0.00194973	1.46e-07	0.000113346	0.000978718	0.0020289	0	0	0.000991775	0.0018848	2.95e-09	1.01e-06	0.000965575	0.00196121	3.2e-07	0.000188864	0.000963591	0.00206349	0	0	0.00098288	0.00189039	3.39e-09	1.18e-06	0.000966204	0.00196318	3.31e-07	0.000201756	0.000964667	0.00206837	0	0	0.000992654	0.00188769	3.3e-09	1.12e-06	0.000968213	0.00196349	3.34e-07	0.000197902	0.000966165	0.00206715
0	0	0.000996225	0.00189226	2.35e-09	1.46e-06	0.000979666	0.00194974	1.46e-07	0.000113784	0.000978719	0.00202913	0	0	0.000991775	0.0018848	2.85e-09	9.74e-07	0.000965575	0.00196121	3.2e-07	0.000189055	0.000963592	0.00206402	0	0	0.00098288	0.00189039	3.29e-09	1.14e-06	0.000966204	0.00196318	3.32e-07	0.000201875	0.000964668	0.00206892	0	0	0.000992654	0.00188769	3.19e-09	1.08e-06	0.000968213	0.0019635	3.35e-07	0.000198155	0.000966166	0.00206771
0	0	0.000996225	0.00189226	2.31e-09	1.44e-06	0.000979666	0.00194974	1.47e-07	0.000114234	0.000978719	0.00202936	0	0	0.000991775	0.0018848	2.77e-09	9.41e-07	0.000965575	0.00196122	3.22e-07	0.000189245	0.000963593	0.00206456	0	0	0.00098288	0.00189039	3.18e-09	1.1e-06	0.000966204	0.00196318	3.32e-07	0.000201993	0.000964669	0.00206947	0	0	0.000992654	0.00188769	3.1e-09	1.05e-06	0.000968213	0.0019635	3.36e-07	0.000198407	0.000966166	0.00206827
0	0	0.000996225	0.00189226	2.28e-09	1.42e-06	0.000979666	0.00194974	1.47e-07	0.000114694	0.00097872	0.0020296	0	0	0.000991775	0.0018848	2.68e-09	9.09e-07	0.000965575	0.00196122	3.22e-07	0.000189436	0.000963594	0.00206509	0	0	0.00098288	0.00189039	3.09e-09	1.07e-06	0.000966204	0.00196319	3.33e-07	0.000202111	0.00096467	0.00207002	0	0	0.000992654	0.00188769	3e-09	1.01e-06	0.000968213	0.0019635	3.37e-07	0.000198659	0.000966167	0.00206884
0	0	0.000996225	0.00189226	2.25e-09	1.41e-06	0.000979666	0.00194975	1.47e-07	0.000115165	0.00097872	0.00202983	0	0	0.000991775	0.0018848	2.6e-09	8.78e-07	0.000965575	0.00196122	3.23e-07	0.000189625	0.000963595	0.00206563	0	0	0.00098288	0.00189039	2.99e-09	1.03e-06	0.000966204	0.00196319	3.33e-07	0.000202228	0.000964671	0.00207057	0	0	0.000992654	0.00188769	2.91e-09	9.76e-07	0.000968213	0.0019635	3.37e-07	0.000198911	0.000966168	0.0020694
0	0	0.000996225	0.00189226	2.22e-09	1.39e-06	0.000979666	0.00194975	1.47e-07	0.000115647	0.000978721	0.00203007	0	0	0.000991775	0.0018848	2.52e-09	8.48e-07	0.000965575	0.00196122	3.23e-07	0.000189815	0.000963595	0.00206617	0	0	0.00098288	0.00189039	2.9e-09	9.95e-07	0.000966204	0.00196319	3.34e-07	0.000202344	0.000964672	0.00207113	0	0	0.000992654	0.00188769	2.81e-09	9.42e-07	0.000968213	0.00196351	3.38e-07	0.000199162	0.000966169	0.00206996
0	0	0.000996225	0.00189226	2.19e-09	1.37e-06	0.000979666	0.00194975	1.48e-07	0.00011614	0.000978721	0.00203031	0	0	0.000991775	0.0018848	2.44e-09	8.19e-07	0.000965575	0.00196123	3.25e-07	0.000190004	0.000963596	0.00206671	0	0	0.00098288	0.00189039	2.81e-09	9.61e-07	0.000966204	0.00196319	3.35e-07	0.00020246	0.000964673	0.00207168	0	0	0.000992654	0.00188769	2.72e-09	9.09e-07	0.000968213	0.00196351	3.39e-07	0.000199413	0.00096617	0.00207053
0	0	0.000996225	0.00189226	2.16e-09	1.36e-06	0.000979666	0.00194975	1.48e-07	0.000116645	0.000978722	0.00203055	0	0	0.000991775	0.0018848	2.36e-09	7.91e-07	0.000965575	0.00196123	3.24e-07	0.000190193	0.000963597	0.00206725	0	0	0.00098288	0.00189039	2.72e-09	9.28e-07	0.000966204	0.0019632	3.36e-07	0.000202576	0.000964674	0.00207224	0	0	0.000992654	0.00188769	2.64e-09	8.78e-07	0.000968213	0.00196351	3.4e-07	0.000199664	0.000966171	0.0020711
0	0	0.000996225	0.00189226	2.13e-09	1.34e-06	0.000979666	0.00194976	1.49e-07	0.000117161	0.000978723	0.00203079	0	0	0.000991775	0.0018848	2.29e-09	7.64e-07	0.000965575	0.00196123	3.26e-07	0.00019038	0.000963598	0.00206779	0	0	0.00098288	0.00189039	2.64e-09	8.97e-07	0.000966204	0.0019632	3.36e-07	0.000202691	0.000964675	0.0020728	0	0	0.000992654	0.00188769	2.56e-09	8.47e-07	0.000968213	0.00196351	3.4e-07	0.000199914	0.000966172	0.00207167
0	0	0.000996225	0.00189226	2.11e-09	1.32e-06	0.000979666	0.00194976	1.49e-07	0.000117689	0.000978723	0.00203103	0	0	0.000991775	0.0018848	2.21e-09	7.38e-07	0.000965575	0.00196123	3.26e-07	0.000190568	0.000963599	0.00206833	0	0	0.00098288	0.00189039	2.56e-09	8.66e-07	0.000966204	0.0019632	3.37e-07	0.000202806	0.000964676	0.00207336	0	0	0.000992654	0.00188769	2.47e-09	8.18e-07	0.000968213	0.00196352	3.41e-07	0.000200164	0.000966173	0.00207224
0	0	0.000996225	0.00189226	2.08e-09	1.31e-06	0.000979666	0.00194976	1.49e-07	0.000118228	0.000978724	0.00203127	0	0	0.000991775	0.0018848	2.15e-09	7.13e-07	0.000965575	0.00196123	3.27e-07	0.000190754	0.0009636	0.00206888	0	0	0.00098288	0.00189039	2.48e-09	8.36e-07	0.000966204	0.0019632	3.37e-07	0.00020292	0.000964676	0.00207392	0	0	0.000992654	0.00188769	2.4e-09	7.89e-07	0.000968213	0.00196352	3.42e-07	0.000200413	0.000966174	0.00207281
0	0	0.000996225	0.00189226	2.05e-09	1.29e-06	0.000979666	0.00194976	1.5e-07	0.000118779	0.000978724	0.00203151	0	0	0.000991775	0.0018848	2.08e-09	6.89e-07	0.000965575	0.00196123	3.27e-07	0.00019094	0.000963601	0.00206943	0	0	0.00098288	0.00189039	2.4e-09	8.08e-07	0.000966204	0.0019632	3.38e-07	0.000203035	0.000964677	0.00207448	0	0	0.000992654	0.00188769	2.32e-09	7.62e-07	0.000968213	0.00196352	3.43e-07	0.000200661	0.000966175	0.00207339
0	0	0.000996225	0.00189226	2.02e-09	1.28e-06	0.000979666	0.00194977	1.5e-07	0.000119343	0.000978725	0.00203176	0	0	0.000991775	0.0018848	2.01e-09	6.65e-07	0.000965575	0.00196124	3.29e-07	0.000191125	0.000963602	0.00206997	0	0	0.00098288	0.00189039	2.32e-09	7.8e-07	0.000966204	0.00196321	3.39e-07	0.000203149	0.000964678	0.00207504	0	0	0.000992654	0.00188769	2.25e-09	7.35e-07	0.000968213	0.00196352	3.44e-07	0.000200908	0.000966176	0.00207396
0	0	0.000996225	0.00189226	2e-09	1.26e-06	0.000979666	0.00194977	1.5e-07	0.000119919	0.000978726	0.002032	0	0	0.000991775	0.0018848	1.95e-09	6.42e-07	0.000965575	0.00196124	3.28e-07	0.00019131	0.000963603	0.00207052	0	0	0.00098288	0.00189039	2.25e-09	7.53e-07	0.000966204	0.00196321	3.4e-07	0.000203263	0.000964679	0.0020756	0	0	0.000992654	0.00188769	2.17e-09	7.1e-07	0.000968213	0.00196352	3.45e-07	0.000201155	0.000966177	0.00207454
0	0	0.000996225	0.00189226	1.97e-09	1.25e-06	0.000979666	0.00194977	1.51e-07	0.000120507	0.000978726	0.00203225	0	0	0.000991775	0.0018848	1.89e-09	6.21e-07	0.000965575	0.00196124	3.3e-07	0.000191493	0.000963603	0.00207107	0	0	0.00098288	0.00189039	2.18e-09	7.27e-07	0.000966204	0.00196321	3.4e-07	0.000203377	0.00096468	0.00207617	0	0	0.000992654	0.00188769	2.1e-09	6.85e-07	0.000968213	0.00196353	3.45e-07	0.000201401	0.000966178	0.00207512
0	0	0.000996225	0.00189226	1.95e-09	1.24e-06	0.000979666	0.00194977	1.51e-07	0.000121107	0.000978727	0.0020325	0	0	0.000991775	0.0018848	1.83e-09	5.99e-07	0.000965575	0.00196124	3.3e-07	0.000191675	0.000963604	0.00207162	0	0	0.00098288	0.00189039	2.11e-09	7.02e-07	0.000966204	0.00196321	3.41e-07	0.000203491	0.000964681	0.00207674	0	0	0.000992654	0.00188769	2.03e-09	6.61e-07	0.000968213	0.00196353	3.46e-07	0.000201646	0.000966178	0.0020757
0	0	0.000996225	0.00189226	1.92e-09	1.22e-06	0.000979666	0.00194978	1.52e-07	0.00012172	0.000978727	0.00203275	0	0	0.000991775	0.0018848	1.77e-09	5.79e-07	0.000965575	0.00196124	3.31e-07	0.000191857	0.000963605	0.00207217	0	0	0.00098288	0.00189039	2.04e-09	6.78e-07	0.000966204	0.00196321	3.41e-07	0.000203605	0.000964682	0.0020773	0	0	0.000992654	0.00188769	1.97e-09	6.38e-07	0.000968213	0.00196353	3.47e-07	0.000201889	0.000966179	0.00207628
0	0	0.000996225	0.00189226	1.9e-09	1.21e-06	0.000979666	0.00194978	1.52e-07	0.000122346	0.000978728	0.002033	0	0	0.000991775	0.0018848	1.71e-09	5.59e-07	0.000965575	0.00196124	3.31e-07	0.000192037	0.000963606	0.00207272	0	0	0.00098288	0.00189039	1.98e-09	6.55e-07	0.000966204	0.00196322	3.42e-07	0.000203718	0.000964683	0.00207787	0	0	0.000992654	0.00188769	1.91e-09	6.16e-07	0.000968213	0.00196353	3.48e-07	0.000202132	0.00096618	0.00207686
0	0	0.000996225	0.00189226	1.87e-09	1.2e-06	0.000979666	0.00194978	1.53e-07	0.000122985	0.000978728	0.00203325	0	0	0.000991775	0.0018848	1.66e-09	5.4e-07	0.000965575	0.00196125	3.33e-07	0.000192216	0.000963607	0.00207328	0	0	0.00098288	0.00189039	1.92e-09	6.32e-07	0.000966204	0.00196322	3.43e-07	0.000203832	0.000964684	0.00207844	0	0	0.000992654	0.00188769	1.85e-09	5.94e-07	0.000968213	0.00196353	3.48e-07	0.000202373	0.000966181	0.00207744
0	0	0.000996225	0.00189226	1.85e-09	1.18e-06	0.000979666	0.00194978	1.53e-07	0.000123636	0.000978729	0.00203351	0	0	0.000991775	0.0018848	1.61e-09	5.21e-07	0.000965575	0.00196125	3.32e-07	0.000192394	0.000963608	0.00207383	0	0	0.00098288	0.00189039	1.86e-09	6.1e-07	0.000966204	0.00196322	3.44e-07	0.000203946	0.000964685	0.00207901	0	0	0.000992654	0.00188769	1.79e-09	5.74e-07	0.000968213	0.00196353	3.49e-07	0.000202613	0.000966182	0.00207803
0	0	0.000996225	0.00189226	1.83e-09	1.17e-06	0.000979666	0.00194979	1.54e-07	0.000124301	0.00097873	0.00203376	0	0	0.000991775	0.0018848	1.56e-09	5.04e-07	0.000965575	0.00196125	3.34e-07	0.00019257	0.000963609	0.00207439	0	0	0.00098288	0.00189039	1.8e-09	5.89e-07	0.000966204	0.00196322	3.44e-07	0.000204059	0.000964686	0.00207958	0	0	0.000992654	0.00188769	1.73e-09	5.54e-07	0.000968213	0.00196354	3.5e-07	0.000202851	0.000966183	0.00207861
0	0	0.000996225	0.00189226	1.8e-09	1.16e-06	0.000979666	0.00194979	1.54e-07	0.000124979	0.00097873	0.00203402	0	0	0.000991775	0.0018848	1.51e-09	4.86e-07	0.000965575	0.00196125	3.34e-07	0.000192745	0.00096361	0.00207495	0	0	0.00098288	0.00189039	1.74e-09	5.69e-07	0.000966204	0.00196322	3.45e-07	0.000204173	0.000964687	0.00208016	0	0	0.000992654	0.00188769	1.67e-09	5.34e-07	0.000968213	0.00196354	3.51e-07	0.000203088	0.000966184	0.0020792
0	0	0.000996225	0.00189226	1.78e-09	1.14e-06	0.000979666	0.00194979	1.55e-07	0.000125671	0.000978731	0.00203428	0	0	0.000991775	0.0018848	1.46e-09	4.7e-07	0.000965575	0.00196125	3.35e-07	0.000192918	0.000963611	0.00207551	0	0	0.00098288	0.00189039	1.69e-09	5.49e-07	0.000966204	0.00196322	3.45e-07	0.000204286	0.000964688	0.00208073	0	0	0.000992654	0.00188769	1.62e-09	5.16e-07	0.000968213	0.00196354	3.52e-07	0.000203323	0.000966185	0.00207979
0	0	0.000996225	0.00189226	1.76e-09	1.13e-06	0.000979666	0.00194979	1.56e-07	0.000126377	0.000978731	0.00203454	0	0	0.000991775	0.0018848	1.41e-09	4.54e-07	0.000965575	0.00196125	3.35e-07	0.00019309	0.000963612	0.00207607	0	0	0.00098288	0.00189039	1.63e-09	5.3e-07	0.000966204	0.00196322	3.46e-07	0.0002044	0.000964689	0.00208131	0	0	0.000992654	0.00188769	1.57e-09	4.98e-07	0.000968213	0.00196354	3.53e-07	0.000203556	0.000966186	0.00208038
0	0	0.000996225	0.00189226	1.74e-09	1.12e-06	0.000979666	0.00194979	1.56e-07	0.000127096	0.000978732	0.0020348	0	0	0.000991775	0.0018848	1.37e-09	4.38e-07	0.000965575	0.00196125	3.37e-07	0.00019326	0.000963612	0.00207663	0	0	0.00098288	0.00189039	1.58e-09	5.12e-07	0.000966204	0.00196323	3.47e-07	0.000204513	0.00096469	0.00208188	0	0	0.000992654	0.00188769	1.52e-09	4.8e-07	0.000968213	0.00196354	3.53e-07	0.000203787	0.000966187	0.00208098
0	0	0.000996225	0.00189226	1.71e-09	1.11e-06	0.000979666	0.0019498	1.57e-07	0.000127829	0.000978733	0.00203506	0	0	0.000991775	0.0018848	1.32e-09	4.23e-07	0.000965575	0.00196125	3.37e-07	0.000193429	0.000963613	0.00207719	0	0	0.00098288	0.00189039	1.53e-09	4.95e-07	0.000966204	0.00196323	3.48e-07	0.000204627	0.000964691	0.00208246	0	0	0.000992654	0.00188769	1.47e-09	4.64e-07	0.000968213	0.00196354	3.54e-07	0.000204017	0.000966188	0.00208157
0	0	0.000996225	0.00189226	1.69e-09	1.1e-06	0.000979666	0.0019498	1.58e-07	0.000128576	0.000978733	0.00203533	0	0	0.000991775	0.0018848	1.28e-09	4.09e-07	0.000965575	0.00196125	3.38e-07	0.000193595	0.000963614	0.00207775	0	0	0.00098288	0.00189039	1.48e-09	4.78e-07	0.000966204	0.00196323	3.48e-07	0.00020474	0.000964691	0.00208304	0	0	0.000992654	0.00188769	1.42e-09	4.47e-07	0.000968213	0.00196354	3.55e-07	0.000204244	0.000966189	0.00208216
0	0	0.000996225	0.00189226	1.67e-09	1.08e-06	0.000979666	0.0019498	1.58e-07	0.000129338	0.000978734	0.00203559	0	0	0.000991775	0.0018848	1.24e-09	3.95e-07	0.000965575	0.00196126	3.38e-07	0.00019376	0.000963615	0.00207831	0	0	0.00098288	0.00189039	1.44e-09	4.61e-07	0.000966204	0.00196323	3.49e-07	0.000204853	0.000964692	0.00208362	0	0	0.000992654	0.00188769	1.37e-09	4.32e-07	0.000968213	0.00196354	3.56e-07	0.000204469	0.00096619	0.00208276
0	0	0.000996225	0.00189226	1.65e-09	1.07e-06	0.000979666	0.0019498	1.59e-07	0.000130114	0.000978735	0.00203586	0	0	0.000991775	0.0018848	1.2e-09	3.82e-07	0.000965575	0.00196126	3.39e-07	0.000193922	0.000963616	0.00207888	0	0	0.00098288	0.00189039	1.39e-09	4.45e-07	0.000966204	0.00196323	3.49e-07	0.000204966	0.000964693	0.0020842	0	0	0.000992654	0.00188769	1.33e-09	4.17e-07	0.000968213	0.00196355	3.56e-07	0.000204692	0.000966191	0.00208336
0	0	0.000996225	0.00189226	1.63e-09	1.06e-06	0.000979666	0.0019498	1.59e-07	0.000130904	0.000978735	0.00203613	0	0	0.000991775	0.0018848	1.16e-09	3.69e-07	0.000965575	0.00196126	3.39e-07	0.000194082	0.000963617	0.00207945	0	0	0.00098288	0.00189039	1.35e-09	4.3e-07	0.000966204	0.00196323	3.5e-07	0.000205078	0.000964694	0.00208479	0	0	0.000992654	0.00188769	1.28e-09	4.02e-07	0.000968213	0.00196355	3.58e-07	0.000204912	0.000966192	0.00208396
0	0	0.000996225	0.00189226	1.61e-09	1.05e-06	0.000979666	0.00194981	1.6e-07	0.000131709	0.000978736	0.0020364	0	0	0.000991775	0.0018848	1.12e-09	3.56e-07	0.000965575	0.00196126	3.41e-07	0.000194241	0.000963618	0.00208002	0	0	0.00098288	0.00189039	1.3e-09	4.15e-07	0.000966204	0.00196323	3.51e-07	0.00020519	0.000964695	0.00208537	0	0	0.000992654	0.00188769	1.24e-09	3.88e-07	0.000968213	0.00196355	3.58e-07	0.000205129	0.000966193	0.00208456
0	0	0.000996225	0.00189226	1.59e-09	1.04e-06	0.000979666	0.00194981	1.61e-07	0.000132529	0.000978736	0.00203668	0	0	0.000991775	0.0018848	1.09e-09	3.44e-07	0.000965575	0.00196126	3.41e-07	0.000194396	0.000963619	0.00208058	0	0	0.00098288	0.00189039	1.26e-09	4.01e-07	0.000966204	0.00196323	3.52e-07	0.000205302	0.000964696	0.00208595	0	0	0.000992654	0.00188769	1.2e-09	3.75e-07	0.000968213	0.00196355	3.59e-07	0.000205344	0.000966194	0.00208516
0	0	0.000996225	0.00189226	1.57e-09	1.03e-06	0.000979666	0.00194981	1.62e-07	0.000133365	0.000978737	0.00203695	0	0	0.000991775	0.0018848	1.05e-09	3.33e-07	0.000965575	0.00196126	3.42e-07	0.00019455	0.00096362	0.00208115	0	0	0.00098288	0.00189039	1.22e-09	3.87e-07	0.000966204	0.00196323	3.52e-07	0.000205414	0.000964697	0.00208654	0	0	0.000992654	0.00188769	1.17e-09	3.62e-07	0.000968213	0.00196355	3.6e-07	0.000205556	0.000966195	0.00208576
0	0	0.000996225	0.00189226	1.56e-09	1.02e-06	0.000979666	0.00194981	1.62e-07	0.000134215	0.000978738	0.00203723	0	0	0.000991775	0.0018848	1.02e-09	3.21e-07	0.000965575	0.00196126	3.42e-07	0.0001947	0.000963621	0.00208172	0	0	0.00098288	0.00189039	1.18e-09	3.74e-07	0.000966204	0.00196324	3.53e-07	0.000205524	0.000964698	0.00208713	0	0	0.000992654	0.00188769	1.13e-09	3.49e-07	0.000968213	0.00196355	3.61e-07	0.000205765	0.000966196	0.00208636
0	0	0.000996225	0.00189226	1.54e-09	1.01e-06	0.000979666	0.00194981	1.63e-07	0.000135081	0.000978738	0.00203751	0	0	0.000991775	0.0018848	9.88e-10	3.11e-07	0.000965575	0.00196126	3.43e-07	0.000194849	0.000963622	0.0020823	0	0	0.00098288	0.00189039	1.14e-09	3.61e-07	0.000966204	0.00196324	3.53e-07	0.000205635	0.000964699	0.00208772	0	0	0.000992654	0.00188769	1.09e-09	3.37e-07	0.000968213	0.00196355	3.61e-07	0.000205971	0.000966197	0.00208697
0	0	0.000996225	0.00189226	1.52e-09	9.98e-07	0.000979666	0.00194982	1.63e-07	0.000135962	0.000978739	0.00203779	0	0	0.000991775	0.0018848	9.56e-10	3e-07	0.000965575	0.00196126	3.43e-07	0.000194994	0.000963623	0.00208287	0	0	0.00098288	0.00189039	1.11e-09	3.49e-07	0.000966204	0.00196324	3.54e-07	0.000205744	0.0009647	0.00208831	0	0	0.000992654	0.00188769	1.05e-09	3.26e-07	0.000968213	0.00196355	3.62e-07	0.000206174	0.000966198	0.00208757
0	0	0.000996225	0.00189226	1.5e-09	9.88e-07	0.000979666	0.00194982	1.64e-07	0.000136859	0.00097874	0.00203807	0	0	0.000991775	0.0018848	9.26e-10	2.9e-07	0.000965575	0.00196126	3.45e-07	0.000195137	0.000963623	0.00208344	0	0	0.00098288	0.00189039	1.07e-09	3.37e-07	0.000966204	0.00196324	3.55e-07	0.000205853	0.000964701	0.0020889	0	0	0.000992654	0.00188769	1.02e-09	3.14e-07	0.000968213	0.00196355	3.63e-07	0.000206374	0.000966199	0.00208818
0	0	0.000996225	0.00189226	1.48e-09	9.78e-07	0.000979666	0.00194982	1.65e-07	0.000137772	0.00097874	0.00203835	0	0	0.000991775	0.0018848	8.96e-10	2.8e-07	0.000965575	0.00196126	3.44e-07	0.000195277	0.000963624	0.00208402	0	0	0.00098288	0.00189039	1.04e-09	3.25e-07	0.000966204	0.00196324	3.56e-07	0.000205961	0.000964702	0.00208949	0	0	0.000992654	0.00188769	9.87e-10	3.04e-07	0.000968213	0.00196355	3.64e-07	0.00020657	0.0009662	0.00208879
0	0	0.000996225	0.00189226	1.47e-09	9.69e-07	0.000979666	0.00194982	1.66e-07	0.000138701	0.000978741	0.00203864	0	0	0.000991775	0.0018848	8.68e-10	2.71e-07	0.000965575	0.00196127	3.46e-07	0.000195413	0.000963625	0.00208459	0	0	0.00098288	0.00189039	1e-09	3.14e-07	0.000966204	0.00196324	3.56e-07	0.000206069	0.000964703	0.00209008	0	0	0.000992654	0.00188769	9.56e-10	2.93e-07	0.000968213	0.00196356	3.64e-07	0.000206762	0.000966201	0.0020894
0	0	0.000996225	0.00189226	1.45e-09	9.59e-07	0.000979666	0.00194983	1.67e-07	0.000139646	0.000978742	0.00203893	0	0	0.000991775	0.0018848	8.4e-10	2.62e-07	0.000965575	0.00196127	3.46e-07	0.000195547	0.000963626	0.00208517	0	0	0.00098288	0.00189039	9.71e-10	3.04e-07	0.000966204	0.00196324	3.57e-07	0.000206175	0.000964704	0.00209068	0	0	0.000992654	0.00188769	9.23e-10	2.83e-07	0.000968213	0.00196356	3.65e-07	0.000206951	0.000966202	0.00209001
0	0	0.000996225	0.00189226	1.43e-09	9.5e-07	0.000979667	0.00194983	1.68e-07	0.000140608	0.000978742	0.00203922	0	0	0.000991775	0.0018848	8.13e-10	2.53e-07	0.000965575	0.00196127	3.47e-07	0.000195677	0.000963627	0.00208575	0	0	0.00098288	0.00189039	9.39e-10	2.93e-07	0.000966204	0.00196324	3.57e-07	0.00020628	0.000964705	0.00209127	0	0	0.000992654	0.00188769	8.95e-10	2.73e-07	0.000968213	0.00196356	3.66e-07	0.000207136	0.000966203	0.00209062
0	0	0.000996225	0.00189226	1.42e-09	9.41e-07	0.000979667	0.00194983	1.68e-07	0.000141586	0.000978743	0.00203951	0	0	0.000991775	0.0018848	7.87e-10	2.45e-07	0.000965575	0.00196127	3.47e-07	0.000195804	0.000963628	0.00208633	0	0	0.00098288	0.00189039	9.1e-10	2.83e-07	0.000966204	0.00196324	3.58e-07	0.000206384	0.000964706	0.00209187	0	0	0.000992654	0.00188769	8.64e-10	2.64e-07	0.000968213	0.00196356	3.67e-07	0.000207316	0.000966204	0.00209124
0	0	0.000996225	0.00189226	1.4e-09	9.32e-07	0.000979667	0.00194983	1.69e-07	0.000142581	0.000978744	0.00203981	0	0	0.000991775	0.0018848	7.63e-10	2.37e-07	0.000965575	0.00196127	3.49e-07	0.000195928	0.000963629	0.00208691	0	0	0.00098288	0.00189039	8.8e-10	2.74e-07	0.000966204	0.00196324	3.59e-07	0.000206487	0.000964707	0.00209246	0	0	0.000992654	0.00188769	8.37e-10	2.55e-07	0.000968213	0.00196356	3.67e-07	0.000207493	0.000966205	0.00209185
0	0	0.000996225	0.00189226	1.39e-09	9.23e-07	0.000979667	0.00194983	1.7e-07	0.000143593	0.000978744	0.0020401	0	0	0.000991775	0.0018848	7.38e-10	2.29e-07	0.000965575	0.00196127	3.48e-07	0.000196047	0.00096363	0.00208749	0	0	0.00098288	0.00189039	8.52e-10	2.65e-07	0.000966204	0.00196324	3.6e-07	0.000206588	0.000964708	0.00209306	0	0	0.000992654	0.00188769	8.09e-10	2.46e-07	0.000968213	0.00196356	3.68e-07	0.000207666	0.000966206	0.00209247
0	0	0.000996225	0.00189226	1.37e-09	9.14e-07	0.000979667	0.00194983	1.71e-07	0.000144622	0.000978745	0.0020404	0	0	0.000991775	0.0018848	7.15e-10	2.21e-07	0.000965575	0.00196127	3.5e-07	0.000196164	0.000963631	0.00208807	0	0	0.00098288	0.00189039	8.24e-10	2.56e-07	0.000966204	0.00196325	3.6e-07	0.000206688	0.000964709	0.00209366	0	0	0.000992654	0.00188769	7.84e-10	2.38e-07	0.000968213	0.00196356	3.69e-07	0.000207833	0.000966207	0.00209309
0	0	0.000996225	0.00189226	1.36e-09	9.06e-07	0.000979667	0.00194984	1.72e-07	0.000145668	0.000978746	0.0020407	0	0	0.000991775	0.0018848	6.92e-10	2.14e-07	0.000965575	0.00196127	3.5e-07	0.000196276	0.000963632	0.00208865	0	0	0.00098288	0.00189039	7.98e-10	2.47e-07	0.000966204	0.00196325	3.61e-07	0.000206786	0.00096471	0.00209426	0	0	0.000992654	0.00188769	7.58e-10	2.3e-07	0.000968213	0.00196356	3.7e-07	0.000207997	0.000966208	0.0020937
0	0	0.000996225	0.00189226	1.34e-09	8.97e-07	0.000979667	0.00194984	1.73e-07	0.000146732	0.000978746	0.00204101	0	0	0.000991775	0.0018848	6.7e-10	2.07e-07	0.000965575	0.00196127	3.51e-07	0.000196385	0.000963633	0.00208923	0	0	0.00098288	0.00189039	7.72e-10	2.39e-07	0.000966204	0.00196325	3.61e-07	0.000206882	0.000964711	0.00209487	0	0	0.000992654	0.00188769	7.34e-10	2.22e-07	0.000968213	0.00196356	3.7e-07	0.000208156	0.000966209	0.00209432
0	0	0.000996225	0.00189226	1.33e-09	8.89e-07	0.000979667	0.00194984	1.74e-07	0.000147813	0.000978747	0.00204131	0	0	0.000991775	0.0018848	6.49e-10	2e-07	0.000965575	0.00196127	3.51e-07	0.00019649	0.000963634	0.00208982	0	0	0.00098288	0.00189039	7.48e-10	2.31e-07	0.000966204	0.00196325	3.62e-07	0.000206976	0.000964712	0.00209547	0	0	0.000992654	0.00188769	7.09e-10	2.15e-07	0.000968213	0.00196356	3.71e-07	0.00020831	0.00096621	0.00209494
0	0	0.000996225	0.00189226	1.31e-09	8.81e-07	0.000979667	0.00194984	1.75e-07	0.000148913	0.000978748	0.00204162	0	0	0.000991775	0.0018848	6.29e-10	1.94e-07	0.000965575	0.00196127	3.52e-07	0.00019659	0.000963635	0.0020904	0	0	0.00098288	0.00189039	7.23e-10	2.23e-07	0.000966204	0.00196325	3.63e-07	0.000207069	0.000964713	0.00209607	0	0	0.000992654	0.00188769	6.87e-10	2.07e-07	0.000968213	0.00196356	3.72e-07	0.000208459	0.000966211	0.00209556
0	0	0.000996225	0.00189226	1.3e-09	8.73e-07	0.000979667	0.00194984	1.76e-07	0.00015003	0.000978748	0.00204193	0	0	0.000991775	0.0018848	6.09e-10	1.87e-07	0.000965575	0.00196127	3.52e-07	0.000196687	0.000963636	0.00209099	0	0	0.00098288	0.00189039	7.01e-10	2.16e-07	0.000966204	0.00196325	3.64e-07	0.000207159	0.000964714	0.00209668	0	0	0.000992654	0.00188769	6.64e-10	2e-07	0.000968213	0.00196356	3.73e-07	0.000208603	0.000966212	0.00209619
0	0	0.000996225	0.00189226	1.28e-09	8.65e-07	0.000979667	0.00194984	1.77e-07	0.000151166	0.000978749	0.00204224	0	0	0.000991775	0.0018848	5.89e-10	1.81e-07	0.000965575	0.00196127	3.53e-07	0.000196779	0.000963637	0.00209158	0	0	0.00098288	0.00189039	6.78e-10	2.09e-07	0.000966204	0.00196325	3.64e-07	0.000207247	0.000964715	0.00209728	0	0	0.000992654	0.00188769	6.44e-10	1.94e-07	0.000968213	0.00196356	3.73e-07	0.000208742	0.000966213	0.00209681
0	0	0.000996225	0.00189226	1.27e-09	8.57e-07	0.000979667	0.00194985	1.78e-07	0.000152319	0.00097875	0.00204256	0	0	0.000991775	0.0018848	5.71e-10	1.75e-07	0.000965575	0.00196127	3.53e-07	0.000196866	0.000963638	0.00209216	0	0	0.00098288	0.00189039	6.57e-10	2.02e-07	0.000966204	0.00196325	3.65e-07	0.000207333	0.000964716	0.00209789	0	0	0.000992654	0.00188769	6.22e-10	1.87e-07	0.000968213	0.00196356	3.74e-07	0.000208876	0.000966214	0.00209743
0	0	0.000996225	0.00189226	1.26e-09	8.49e-07	0.000979667	0.00194985	1.79e-07	0.000153492	0.000978751	0.00204288	0	0	0.000991775	0.0018848	5.53e-10	1.7e-07	0.000965575	0.00196127	3.55e-07	0.00019695	0.000963639	0.00209275	0	0	0.00098288	0.00189039	6.35e-10	1.95e-07	0.000966204	0.00196325	3.65e-07	0.000207416	0.000964717	0.0020985	0	0	0.000992654	0.00188769	6.03e-10	1.81e-07	0.000968213	0.00196356	3.75e-07	0.000209004	0.000966215	0.00209806
0	0	0.000996225	0.00189226	1.24e-09	8.42e-07	0.000979667	0.00194985	1.8e-07	0.000154682	0.000978751	0.0020432	0	0	0.000991775	0.0018848	5.35e-10	1.64e-07	0.000965575	0.00196127	3.54e-07	0.000197028	0.00096364	0.00209334	0	0	0.00098288	0.00189039	6.16e-10	1.89e-07	0.000966204	0.00196325	3.66e-07	0.000207497	0.000964718	0.0020991	0	0	0.000992654	0.00188769	5.83e-10	1.75e-07	0.000968213	0.00196356	3.76e-07	0.000209126	0.000966216	0.00209868
0	0	0.000996225	0.00189226	1.23e-09	8.34e-07	0.000979667	0.00194985	1.81e-07	0.000155893	0.000978752	0.00204352	0	0	0.000991775	0.0018848	5.19e-10	1.59e-07	0.000965575	0.00196127	3.56e-07	0.000197102	0.000963641	0.00209393	0	0	0.00098288	0.00189039	5.95e-10	1.82e-07	0.000966204	0.00196325	3.67e-07	0.000207574	0.000964719	0.00209971	0	0	0.000992654	0.00188769	5.65e-10	1.69e-07	0.000968213	0.00196356	3.76e-07	0.000209243	0.000966217	0.00209931
0	0	0.000996225	0.00189226	1.22e-09	8.27e-07	0.000979667	0.00194985	1.82e-07	0.000157122	0.000978753	0.00204385	0	0	0.000991775	0.0018848	5.02e-10	1.54e-07	0.000965575	0.00196128	3.55e-07	0.000197171	0.000963642	0.00209452	0	0	0.00098288	0.00189039	5.77e-10	1.76e-07	0.000966204	0.00196325	3.68e-07	0.000207649	0.00096472	0.00210033	0	0	0.000992654	0.00188769	5.46e-10	1.63e-07	0.000968213	0.00196356	3.77e-07	0.000209354	0.000966218	0.00209994
0	0	0.000996225	0.00189226	1.2e-09	8.2e-07	0.000979667	0.00194985	1.83e-07	0.00015837	0.000978754	0.00204418	0	0	0.000991775	0.0018848	4.87e-10	1.49e-07	0.000965575	0.00196128	3.57e-07	0.000197236	0.000963643	0.00209511	0	0	0.00098288	0.00189039	5.58e-10	1.71e-07	0.000966204	0.00196325	3.68e-07	0.000207721	0.000964721	0.00210094	0	0	0.000992654	0.00188769	5.29e-10	1.58e-07	0.000968213	0.00196357	3.77e-07	0.000209459	0.000966219	0.00210057
0	0	0.000996225	0.00189226	1.19e-09	8.13e-07	0.000979667	0.00194986	1.84e-07	0.000159638	0.000978754	0.00204451	0	0	0.000991775	0.0018848	4.72e-10	1.44e-07	0.000965575	0.00196128	3.56e-07	0.000197295	0.000963643	0.0020957	0	0	0.00098288	0.00189039	5.41e-10	1.65e-07	0.000966204	0.00196325	3.69e-07	0.00020779	0.000964722	0.00210155	0	0	0.000992654	0.00188769	5.11e-10	1.53e-07	0.000968213	0.00196357	3.78e-07	0.000209558	0.00096622	0.0021012
0	0	0.000996225	0.00189226	1.18e-09	8.06e-07	0.000979667	0.00194986	1.86e-07	0.000160926	0.000978755	0.00204484	0	0	0.000991775	0.0018848	4.57e-10	1.4e-07	0.000965575	0.00196128	3.58e-07	0.000197349	0.000963644	0.0020963	0	0	0.00098288	0.00189039	5.23e-10	1.6e-07	0.000966204	0.00196325	3.69e-07	0.000207855	0.000964723	0.00210216	0	0	0.000992654	0.00188769	4.96e-10	1.48e-07	0.000968213	0.00196357	3.79e-07	0.000209651	0.000966221	0.00210183
0	0	0.000996225	0.00189226	1.17e-09	7.99e-07	0.000979667	0.00194986	1.86e-07	0.000162233	0.000978756	0.00204518	0	0	0.000991775	0.0018848	4.43e-10	1.35e-07	0.000965575	0.00196128	3.58e-07	0.000197398	0.000963645	0.00209689	0	0	0.00098288	0.00189039	5.07e-10	1.55e-07	0.000966204	0.00196325	3.7e-07	0.000207917	0.000964724	0.00210278	0	0	0.000992654	0.00188769	4.79e-10	1.43e-07	0.000968213	0.00196357	3.8e-07	0.000209737	0.000966222	0.00210246
0	0	0.000996225	0.00189226	1.16e-09	7.92e-07	0.000979667	0.00194986	1.88e-07	0.000163561	0.000978757	0.00204552	0	0	0.000991775	0.0018848	4.29e-10	1.31e-07	0.000965575	0.00196128	3.59e-07	0.000197442	0.000963646	0.00209748	0	0	0.00098288	0.00189039	4.91e-10	1.5e-07	0.000966204	0.00196325	3.7e-07	0.000207975	0.000964725	0.00210339	0	0	0.000992654	0.00188769	4.65e-10	1.38e-07	0.000968213	0.00196357	3.8e-07	0.000209817	0.000966223	0.00210309
0	0	0.000996225	0.00189226	1.14e-09	7.86e-07	0.000979667	0.00194986	1.89e-07	0.000164908	0.000978757	0.00204586	0	0	0.000991775	0.0018848	4.16e-10	1.27e-07	0.000965575	0.00196128	3.59e-07	0.00019748	0.000963647	0.00209808	0	0	0.00098288	0.00189039	4.76e-10	1.45e-07	0.000966204	0.00196325	3.71e-07	0.000208029	0.000964726	0.00210401	0	0	0.000992654	0.00188769	4.49e-10	1.34e-07	0.000968213	0.00196357	3.81e-07	0.000209891	0.000966224	0.00210372
0	0	0.000996225	0.00189226	1.13e-09	7.79e-07	0.000979667	0.00194986	1.9e-07	0.000166277	0.000978758	0.0020462	0	0	0.000991775	0.0018848	4.03e-10	1.23e-07	0.000965575	0.00196128	3.6e-07	0.000197513	0.000963648	0.00209867	0	0	0.00098288	0.00189039	4.6e-10	1.4e-07	0.000966204	0.00196325	3.72e-07	0.00020808	0.000964727	0.00210462	0	0	0.000992654	0.00188769	4.35e-10	1.3e-07	0.000968213	0.00196357	3.81e-07	0.000209958	0.000966225	0.00210436
0	0	0.000996225	0.00189226	1.12e-09	7.73e-07	0.000979667	0.00194987	1.91e-07	0.000167666	0.000978759	0.00204655	0	0	0.000991775	0.0018848	3.9e-10	1.19e-07	0.000965575	0.00196128	3.6e-07	0.00019754	0.000963649	0.00209927	0	0	0.00098288	0.00189039	4.46e-10	1.36e-07	0.000966204	0.00196325	3.72e-07	0.000208126	0.000964728	0.00210524	0	0	0.000992654	0.00188769	4.21e-10	1.25e-07	0.000968213	0.00196357	3.82e-07	0.000210018	0.000966226	0.00210499
0	0	0.000996225	0.00189226	1.11e-09	7.66e-07	0.000979667	0.00194987	1.93e-07	0.000169076	0.00097876	0.0020469	0	0	0.000991775	0.0018848	3.78e-10	1.15e-07	0.000965575	0.00196128	3.61e-07	0.000197562	0.00096365	0.00209986	0	0	0.00098288	0.00189039	4.32e-10	1.31e-07	0.000966204	0.00196325	3.73e-07	0.000208168	0.000964729	0.00210586	0	0	0.000992654	0.00188769	4.08e-10	1.21e-07	0.000968213	0.00196357	3.82e-07	0.000210071	0.000966227	0.00210562
0	0	0.000996225	0.00189226	1.1e-09	7.6e-07	0.000979667	0.00194987	1.94e-07	0.000170506	0.00097876	0.00204726	0	0	0.000991775	0.0018848	3.67e-10	1.12e-07	0.000965575	0.00196128	3.6e-07	0.000197578	0.000963651	0.00210046	0	0	0.00098288	0.00189039	4.19e-10	1.27e-07	0.000966204	0.00196325	3.74e-07	0.000208206	0.00096473	0.00210648	0	0	0.000992654	0.00188769	3.95e-10	1.17e-07	0.000968213	0.00196357	3.83e-07	0.000210117	0.000966228	0.00210626
0	0	0.000996225	0.00189226	1.09e-09	7.54e-07	0.000979667	0.00194987	1.95e-07	0.000171958	0.000978761	0.00204761	0	0	0.000991775	0.0018848	3.55e-10	1.08e-07	0.000965575	0.00196128	3.62e-07	0.000197588	0.000963652	0.00210106	0	0	0.00098288	0.00189039	4.05e-10	1.23e-07	0.000966204	0.00196326	3.74e-07	0.00020824	0.000964731	0.0021071	0	0	0.000992654	0.00188769	3.83e-10	1.14e-07	0.000968213	0.00196357	3.83e-07	0.000210156	0.000966229	0.0021069
0	0	0.000996225	0.00189226	1.08e-09	7.48e-07	0.000979667	0.00194987	1.96e-07	0.000173432	0.000978762	0.00204797	0	0	0.000991775	0.0018848	3.45e-10	1.05e-07	0.000965575	0.00196128	3.61e-07	0.000197592	0.000963653	0.00210166	0	0	0.00098288	0.00189039	3.93e-10	1.19e-07	0.000966204	0.00196326	3.75e-07	0.000208269	0.000964732	0.00210772	0	0	0.000992654	0.00188769	3.7e-10	1.1e-07	0.000968213	0.00196357	3.84e-07	0.000210188	0.00096623	0.00210753
0	0	0.000996225	0.00189226	1.07e-09	7.42e-07	0.000979667	0.00194987	1.98e-07	0.000174927	0.000978763	0.00204834	0	0	0.000991775	0.0018848	3.34e-10	1.02e-07	0.000965575	0.00196128	3.63e-07	0.00019759	0.000963654	0.00210225	0	0	0.00098288	0.00189039	3.8e-10	1.16e-07	0.000966204	0.00196326	3.75e-07	0.000208293	0.000964733	0.00210834	0	0	0.000992654	0.00188769	3.59e-10	1.07e-07	0.000968213	0.00196357	3.85e-07	0.000210212	0.000966231	0.00210817
0	0	0.000996225	0.00189226	1.06e-09	7.36e-07	0.000979667	0.00194987	1.99e-07	0.000176444	0.000978764	0.0020487	0	0	0.000991775	0.0018848	3.24e-10	9.87e-08	0.000965575	0.00196128	3.62e-07	0.000197582	0.000963655	0.00210285	0	0	0.00098288	0.00189039	3.69e-10	1.12e-07	0.000966204	0.00196326	3.76e-07	0.000208312	0.000964734	0.00210896	0	0	0.000992654	0.00188769	3.48e-10	1.03e-07	0.000968213	0.00196357	3.85e-07	0.000210229	0.000966232	0.00210881
0	0	0.000996225	0.00189226	1.05e-09	7.3e-07	0.000979667	0.00194988	2.01e-07	0.000177983	0.000978765	0.00204907	0	0	0.000991775	0.0018848	3.14e-10	9.57e-08	0.000965575	0.00196128	3.64e-07	0.000197568	0.000963656	0.00210345	0	0	0.00098288	0.00189039	3.57e-10	1.09e-07	0.000966204	0.00196326	3.76e-07	0.000208327	0.000964735	0.00210958	0	0	0.000992654	0.00188769	3.37e-10	1e-07	0.000968213	0.00196357	3.86e-07	0.000210239	0.000966233	0.00210945
0	0	0.000996225	0.00189226	1.04e-09	7.25e-07	0.000979667	0.00194988	2.02e-07	0.000179544	0.000978765	0.00204944	0	0	0.000991775	0.0018848	3.05e-10	9.29e-08	0.000965575	0.00196128	3.63e-07	0.000197548	0.000963657	0.00210405	0	0	0.00098288	0.00189039	3.46e-10	1.05e-07	0.000966204	0.00196326	3.77e-07	0.000208336	0.000964736	0.00211021	0	0	0.000992654	0.00188769	3.26e-10	9.69e-08	0.000968213	0.00196357	3.86e-07	0.00021024	0.000966234	0.00211008
0	0	0.000996225	0.00189226	1.03e-09	7.19e-07	0.000979667	0.00194988	2.04e-07	0.000181128	0.000978766	0.00204982	0	0	0.000991775	0.0018848	2.95e-10	9.01e-08	0.000965575	0.00196128	3.64e-07	0.000197522	0.000963658	0.00210465	0	0	0.00098288	0.00189039	3.35e-10	1.02e-07	0.000966204	0.00196326	3.77e-07	0.00020834	0.000964737	0.00211083	0	0	0.000992654	0.00188769	3.16e-10	9.39e-08	0.000968213	0.00196357	3.87e-07	0.000210235	0.000966235	0.00211072
0	0	0.000996225	0.00189226	1.02e-09	7.14e-07	0.000979667	0.00194988	2.05e-07	0.000182734	0.000978767	0.0020502	0	0	0.000991775	0.0018848	2.86e-10	8.74e-08	0.000965575	0.00196128	3.64e-07	0.000197489	0.000963659	0.00210525	0	0	0.00098288	0.00189039	3.25e-10	9.9e-08	0.000966204	0.00196326	3.78e-07	0.000208338	0.000964738	0.00211145	0	0	0.000992654	0.00188769	3.06e-10	9.1e-08	0.000968213	0.00196357	3.87e-07	0.000210221	0.000966237	0.00211136
0	0	0.000996225	0.00189226	1.01e-09	7.08e-07	0.000979667	0.00194988	2.07e-07	0.000184363	0.000978768	0.00205058	0	0	0.000991775	0.0018848	2.78e-10	8.48e-08	0.000965575	0.00196128	3.65e-07	0.00019745	0.00096366	0.00210585	0	0	0.00098288	0.00189039	3.15e-10	9.6e-08	0.000966204	0.00196326	3.78e-07	0.000208331	0.000964739	0.00211208	0	0	0.000992654	0.00188769	2.97e-10	8.82e-08	0.000968213	0.00196357	3.88e-07	0.0002102	0.000966238	0.002112
0	0	0.000996225	0.00189226	9.98e-10	7.03e-07	0.000979667	0.00194988	2.08e-07	0.000186015	0.000978769	0.00205097	0	0	0.000991775	0.0018848	2.69e-10	8.23e-08	0.000965575	0.00196128	3.65e-07	0.000197404	0.000963661	0.00210645	0	0	0.00098288	0.00189039	3.06e-10	9.31e-08	0.000966204	0.00196326	3.79e-07	0.000208319	0.00096474	0.0021127	0	0	0.000992654	0.00188769	2.88e-10	8.54e-08	0.000968213	0.00196357	3.88e-07	0.00021017	0.000966239	0.00211264
0	0	0.000996225	0.00189226	9.89e-10	6.97e-07	0.000979667	0.00194988	2.1e-07	0.000187691	0.00097877	0.00205136	0	0	0.000991775	0.0018848	2.61e-10	7.98e-08	0.000965575	0.00196128	3.66e-07	0.000197352	0.000963662	0.00210705	0	0	0.00098288	0.00189039	2.96e-10	9.03e-08	0.000966204	0.00196326	3.79e-07	0.0002083	0.000964741	0.00211333	0	0	0.000992654	0.00188769	2.79e-10	8.28e-08	0.000968213	0.00196357	3.88e-07	0.000210133	0.00096624	0.00211328
0	0	0.000996225	0.00189226	9.8e-10	6.92e-07	0.000979667	0.00194988	2.11e-07	0.000189389	0.00097877	0.00205175	0	0	0.000991775	0.0018848	2.54e-10	7.75e-08	0.000965575	0.00196128	3.65e-07	0.000197293	0.000963663	0.00210765	0	0	0.00098288	0.00189039	2.87e-10	8.77e-08	0.000966204	0.00196326	3.8e-07	0.000208276	0.000964742	0.00211395	0	0	0.000992654	0.00188769	2.7e-10	8.03e-08	0.000968213	0.00196357	3.89e-07	0.000210087	0.000966241	0.00211393
0	0	0.000996225	0.00189226	9.71e-10	6.87e-07	0.000979667	0.00194989	2.13e-07	0.000191112	0.000978771	0.00205215	0	0	0.000991775	0.0018848	2.46e-10	7.52e-08	0.000965575	0.00196128	3.67e-07	0.000197227	0.000963664	0.00210825	0	0	0.00098288	0.00189039	2.78e-10	8.5e-08	0.000966204	0.00196326	3.8e-07	0.000208246	0.000964743	0.00211458	0	0	0.000992654	0.00188769	2.62e-10	7.79e-08	0.000968213	0.00196357	3.89e-07	0.000210034	0.000966242	0.00211457
0	0	0.000996225	0.00189226	9.62e-10	6.82e-07	0.000979667	0.00194989	2.14e-07	0.000192858	0.000978772	0.00205255	0	0	0.000991775	0.0018848	2.39e-10	7.3e-08	0.000965575	0.00196128	3.66e-07	0.000197155	0.000963665	0.00210886	0	0	0.00098288	0.00189039	2.7e-10	8.25e-08	0.000966204	0.00196326	3.81e-07	0.000208209	0.000964744	0.00211521	0	0	0.000992654	0.00188769	2.54e-10	7.55e-08	0.000968213	0.00196357	3.9e-07	0.000209972	0.000966243	0.00211521
0	0	0.000996225	0.00189226	9.54e-10	6.77e-07	0.000979667	0.00194989	2.16e-07	0.000194629	0.000978773	0.00205296	0	0	0.000991775	0.0018848	2.32e-10	7.09e-08	0.000965575	0.00196128	3.67e-07	0.000197076	0.000963666	0.00210946	0	0	0.00098288	0.00189039	2.62e-10	8.01e-08	0.000966204	0.00196326	3.81e-07	0.000208166	0.000964746	0.00211584	0	0	0.000992654	0.00188769	2.46e-10	7.33e-08	0.000968213	0.00196357	3.9e-07	0.000209902	0.000966244	0.00211585
0	0	0.000996225	0.00189226	9.45e-10	6.72e-07	0.000979667	0.00194989	2.17e-07	0.000196423	0.000978774	0.00205337	0	0	0.000991775	0.0018848	2.25e-10	6.89e-08	0.000965575	0.00196128	3.67e-07	0.000196991	0.000963667	0.00211006	0	0	0.00098288	0.00189039	2.54e-10	7.78e-08	0.000966204	0.00196326	3.82e-07	0.000208117	0.000964747	0.00211646	0	0	0.000992654	0.00188769	2.39e-10	7.11e-08	0.000968213	0.00196357	3.91e-07	0.000209823	0.000966245	0.00211649
0	0	0.000996225	0.00189226	9.37e-10	6.67e-07	0.000979667	0.00194989	2.19e-07	0.000198242	0.000978775	0.00205378	0	0	0.000991775	0.0018848	2.18e-10	6.69e-08	0.000965575	0.00196128	3.68e-07	0.000196898	0.000963668	0.00211066	0	0	0.00098288	0.00189039	2.46e-10	7.55e-08	0.000966204	0.00196326	3.82e-07	0.000208062	0.000964748	0.00211709	0	0	0.000992654	0.00188769	2.32e-10	6.89e-08	0.000968213	0.00196357	3.91e-07	0.000209736	0.000966246	0.00211713
0	0	0.000996225	0.00189226	9.28e-10	6.63e-07	0.000979667	0.00194989	2.21e-07	0.000200085	0.000978776	0.00205419	0	0	0.000991775	0.0018848	2.12e-10	6.5e-08	0.000965575	0.00196128	3.67e-07	0.000196799	0.000963669	0.00211126	0	0	0.00098288	0.00189039	2.39e-10	7.33e-08	0.000966204	0.00196326	3.82e-07	0.000208	0.000964749	0.00211772	0	0	0.000992654	0.00188769	2.24e-10	6.69e-08	0.000968213	0.00196357	3.91e-07	0.000209641	0.000966247	0.00211778
0	0	0.000996225	0.00189226	9.2e-10	6.58e-07	0.000979667	0.00194989	2.23e-07	0.000201954	0.000978777	0.00205461	0	0	0.000991775	0.0018848	2.06e-10	6.31e-08	0.000965575	0.00196128	3.68e-07	0.000196693	0.00096367	0.00211186	0	0	0.00098288	0.00189039	2.32e-10	7.12e-08	0.000966204	0.00196326	3.83e-07	0.000207931	0.00096475	0.00211835	0	0	0.000992654	0.00188769	2.18e-10	6.49e-08	0.000968213	0.00196357	3.91e-07	0.000209537	0.000966248	0.00211842
0	0	0.000996225	0.00189226	9.12e-10	6.53e-07	0.000979667	0.0019499	2.24e-07	0.000203847	0.000978778	0.00205504	0	0	0.000991775	0.0018848	2e-10	6.14e-08	0.000965575	0.00196128	3.68e-07	0.00019658	0.000963671	0.00211247	0	0	0.00098288	0.00189039	2.25e-10	6.92e-08	0.000966204	0.00196326	3.83e-07	0.000207856	0.000964751	0.00211898	0	0	0.000992654	0.00188769	2.11e-10	6.3e-08	0.000968213	0.00196357	3.92e-07	0.000209425	0.000966249	0.00211906
0	0	0.000996225	0.00189226	9.04e-10	6.49e-07	0.000979667	0.0019499	2.26e-07	0.000205767	0.000978779	0.00205546	0	0	0.000991775	0.0018848	1.94e-10	5.96e-08	0.000965575	0.00196128	3.69e-07	0.000196459	0.000963672	0.00211307	0	0	0.00098288	0.00189039	2.18e-10	6.72e-08	0.000966204	0.00196326	3.83e-07	0.000207774	0.000964752	0.00211961	0	0	0.000992654	0.00188769	2.05e-10	6.12e-08	0.000968213	0.00196357	3.92e-07	0.000209304	0.00096625	0.0021197
0	0	0.000996225	0.00189226	8.96e-10	6.44e-07	0.000979667	0.0019499	2.28e-07	0.000207711	0.00097878	0.0020559	0	0	0.000991775	0.0018848	1.88e-10	5.8e-08	0.000965575	0.00196128	3.68e-07	0.000196332	0.000963673	0.00211367	0	0	0.00098288	0.00189039	2.12e-10	6.53e-08	0.000966204	0.00196326	3.84e-07	0.000207685	0.000964753	0.00212024	0	0	0.000992654	0.00188769	1.99e-10	5.94e-08	0.000968213	0.00196357	3.93e-07	0.000209174	0.000966251	0.00212034
0	0	0.000996225	0.00189226	8.89e-10	6.4e-07	0.000979667	0.0019499	2.3e-07	0.000209681	0.000978781	0.00205633	0	0	0.000991775	0.0018848	1.83e-10	5.64e-08	0.000965575	0.00196128	3.69e-07	0.000196198	0.000963674	0.00211427	0	0	0.00098288	0.00189039	2.06e-10	6.35e-08	0.000966204	0.00196326	3.84e-07	0.000207589	0.000964754	0.00212087	0	0	0.000992654	0.00188769	1.93e-10	5.77e-08	0.000968213	0.00196357	3.93e-07	0.000209036	0.000966252	0.00212099
0	0	0.000996225	0.00189226	8.81e-10	6.36e-07	0.000979667	0.0019499	2.31e-07	0.000211677	0.000978782	0.00205677	0	0	0.000991775	0.0018848	1.78e-10	5.48e-08	0.000965575	0.00196128	3.69e-07	0.000196057	0.000963675	0.00211487	0	0	0.00098288	0.00189039	2e-10	6.17e-08	0.000966204	0.00196326	3.85e-07	0.000207486	0.000964755	0.0021215	0	0	0.000992654	0.00188769	1.87e-10	5.6e-08	0.000968213	0.00196357	3.93e-07	0.000208889	0.000966253	0.00212163
0	0	0.000996225	0.00189226	8.74e-10	6.31e-07	0.000979667	0.0019499	2.33e-07	0.000213699	0.000978783	0.00205722	0	0	0.000991775	0.0018848	1.73e-10	5.33e-08	0.000965575	0.00196128	3.7e-07	0.000195909	0.000963676	0.00211547	0	0	0.00098288	0.00189039	1.94e-10	6e-08	0.000966204	0.00196326	3.85e-07	0.000207375	0.000964756	0.00212213	0	0	0.000992654	0.00188769	1.82e-10	5.44e-08	0.000968213	0.00196357	3.93e-07	0.000208733	0.000966254	0.00212227
0	0	0.000996225	0.00189226	8.66e-10	6.27e-07	0.000979667	0.0019499	2.35e-07	0.000215747	0.000978784	0.00205767	0	0	0.000991775	0.0018848	1.68e-10	5.18e-08	0.000965575	0.00196128	3.69e-07	0.000195753	0.000963677	0.00211608	0	0	0.00098288	0.00189039	1.88e-10	5.83e-08	0.000966204	0.00196326	3.85e-07	0.000207258	0.000964757	0.00212276	0	0	0.000992654	0.00188769	1.76e-10	5.29e-08	0.000968213	0.00196357	3.93e-07	0.000208569	0.000966256	0.00212291
0	0	0.000996225	0.00189226	8.59e-10	6.23e-07	0.000979667	0.0019499	2.37e-07	0.000217822	0.000978785	0.00205812	0	0	0.000991775	0.0018848	1.63e-10	5.04e-08	0.000965575	0.00196128	3.7e-07	0.000195591	0.000963678	0.00211668	0	0	0.00098288	0.00189039	1.83e-10	5.67e-08	0.000966204	0.00196326	3.85e-07	0.000207133	0.000964758	0.00212339	0	0	0.000992654	0.00188769	1.71e-10	5.14e-08	0.000968213	0.00196357	3.93e-07	0.000208396	0.000966257	0.00212355
0	0	0.000996225	0.00189226	8.52e-10	6.19e-07	0.000979667	0.00194991	2.39e-07	0.000219923	0.000978786	0.00205858	0	0	0.000991775	0.0018848	1.58e-10	4.9e-08	0.000965575	0.00196128	3.69e-07	0.000195422	0.000963679	0.00211728	0	0	0.00098288	0.00189039	1.78e-10	5.52e-08	0.000966204	0.00196326	3.86e-07	0.000207001	0.000964759	0.00212402	0	0	0.000992654	0.00188769	1.66e-10	4.99e-08	0.000968213	0.00196357	3.94e-07	0.000208214	0.000966258	0.00212419
0	0	0.000996225	0.00189226	8.45e-10	6.15e-07	0.000979667	0.00194991	2.41e-07	0.000222052	0.000978787	0.00205904	0	0	0.000991775	0.0018848	1.54e-10	4.77e-08	0.000965575	0.00196128	3.7e-07	0.000195245	0.00096368	0.00211788	0	0	0.00098288	0.00189039	1.72e-10	5.37e-08	0.000966204	0.00196326	3.86e-07	0.000206861	0.00096476	0.00212465	0	0	0.000992654	0.00188769	1.61e-10	4.85e-08	0.000968213	0.00196357	3.94e-07	0.000208024	0.000966259	0.00212484
0	0	0.000996225	0.00189226	8.38e-10	6.11e-07	0.000979667	0.00194991	2.43e-07	0.000224206	0.000978788	0.00205951	0	0	0.000991775	0.0018848	1.5e-10	4.64e-08	0.000965575	0.00196128	3.69e-07	0.000195062	0.000963681	0.00211848	0	0	0.00098288	0.00189039	1.68e-10	5.22e-08	0.000966204	0.00196326	3.86e-07	0.000206714	0.000964761	0.00212528	0	0	0.000992654	0.00188769	1.56e-10	4.72e-08	0.000968213	0.00196357	3.94e-07	0.000207825	0.00096626	0.00212548
0	0	0.000996225	0.00189226	8.31e-10	6.07e-07	0.000979667	0.00194991	2.45e-07	0.00022639	0.000978789	0.00205997	0	0	0.000991775	0.0018848	1.45e-10	4.52e-08	0.000965575	0.00196128	3.71e-07	0.000194871	0.000963682	0.00211908	0	0	0.00098288	0.00189039	1.63e-10	5.08e-08	0.000966204	0.00196326	3.86e-07	0.00020656	0.000964762	0.00212591	0	0	0.000992654	0.00188769	1.52e-10	4.59e-08	0.000968213	0.00196357	3.94e-07	0.000207617	0.000966261	0.00212612
0	0	0.000996225	0.00189226	8.25e-10	6.03e-07	0.000979667	0.00194991	2.47e-07	0.000228599	0.00097879	0.00206045	0	0	0.000991775	0.0018848	1.41e-10	4.4e-08	0.000965575	0.00196128	3.7e-07	0.000194673	0.000963683	0.00211968	0	0	0.00098288	0.00189039	1.58e-10	4.95e-08	0.000966204	0.00196326	3.87e-07	0.000206398	0.000964763	0.00212654	0	0	0.000992654	0.00188769	1.48e-10	4.46e-08	0.000968213	0.00196357	3.94e-07	0.0002074	0.000966262	0.00212676
0	0	0.000996225	0.00189226	8.18e-10	5.99e-07	0.000979667	0.00194991	2.49e-07	0.000230838	0.000978791	0.00206093	0	0	0.000991775	0.0018848	1.37e-10	4.28e-08	0.000965575	0.00196129	3.71e-07	0.000194468	0.000963684	0.00212028	0	0	0.00098288	0.00189039	1.53e-10	4.82e-08	0.000966204	0.00196326	3.87e-07	0.000206228	0.000964764	0.00212717	0	0	0.000992654	0.00188769	1.44e-10	4.34e-08	0.000968213	0.00196357	3.94e-07	0.000207175	0.000966263	0.0021274
0	0	0.000996225	0.00189226	8.11e-10	5.95e-07	0.000979667	0.00194991	2.51e-07	0.000233103	0.000978792	0.00206142	0	0	0.000991775	0.0018848	1.34e-10	4.17e-08	0.000965575	0.00196129	3.7e-07	0.000194257	0.000963685	0.00212088	0	0	0.00098288	0.00189039	1.49e-10	4.69e-08	0.000966204	0.00196326	3.87e-07	0.000206051	0.000964765	0.0021278	0	0	0.000992654	0.00188769	1.39e-10	4.22e-08	0.000968213	0.00196357	3.95e-07	0.000206941	0.000966264	0.00212804
0	0	0.000996225	0.00189226	8.05e-10	5.91e-07	0.000979667	0.00194991	2.53e-07	0.000235397	0.000978793	0.00206191	0	0	0.000991775	0.0018848	1.3e-10	4.06e-08	0.000965575	0.00196129	3.71e-07	0.000194038	0.000963686	0.00212148	0	0	0.00098288	0.00189039	1.45e-10	4.57e-08	0.000966204	0.00196326	3.87e-07	0.000205866	0.000964766	0.00212843	0	0	0.000992654	0.00188769	1.35e-10	4.11e-08	0.000968213	0.00196357	3.94e-07	0.000206698	0.000966265	0.00212868
0	0	0.000996225	0.00189226	7.99e-10	5.88e-07	0.000979667	0.00194991	2.55e-07	0.000237719	0.000978794	0.0020624	0	0	0.000991775	0.0018848	1.26e-10	3.96e-08	0.000965575	0.00196129	3.7e-07	0.000193812	0.000963687	0.00212208	0	0	0.00098288	0.00189039	1.41e-10	4.45e-08	0.000966204	0.00196326	3.87e-07	0.000205673	0.000964767	0.00212905	0	0	0.000992654	0.00188769	1.31e-10	4e-08	0.000968213	0.00196357	3.95e-07	0.000206447	0.000966266	0.00212931
0	0	0.000996225	0.00189226	7.92e-10	5.84e-07	0.000979667	0.00194992	2.58e-07	0.00024007	0.000978795	0.0020629	0	0	0.000991775	0.0018848	1.23e-10	3.86e-08	0.000965575	0.00196129	3.71e-07	0.000193579	0.000963688	0.00212268	0	0	0.00098288	0.00189039	1.37e-10	4.34e-08	0.000966204	0.00196326	3.87e-07	0.000205473	0.000964769	0.00212968	0	0	0.000992654	0.00188769	1.28e-10	3.89e-08	0.000968213	0.00196357	3.94e-07	0.000206187	0.000966267	0.00212995
0	0	0.000996225	0.00189226	7.86e-10	5.81e-07	0.000979667	0.00194992	2.6e-07	0.000242449	0.000978796	0.0020634	0	0	0.000991775	0.0018848	1.2e-10	3.76e-08	0.000965575	0.00196129	3.7e-07	0.00019334	0.000963689	0.00212327	0	0	0.00098288	0.00189039	1.33e-10	4.22e-08	0.000966204	0.00196326	3.88e-07	0.000205265	0.00096477	0.00213031	0	0	0.000992654	0.00188769	1.24e-10	3.79e-08	0.000968213	0.00196357	3.95e-07	0.000205919	0.000966268	0.00213059
0	0	0.000996225	0.00189226	7.8e-10	5.77e-07	0.000979667	0.00194992	2.62e-07	0.000244858	0.000978797	0.00206391	0	0	0.000991775	0.0018848	1.16e-10	3.66e-08	0.000965575	0.00196129	3.71e-07	0.000193093	0.00096369	0.00212387	0	0	0.00098288	0.00189039	1.3e-10	4.12e-08	0.000966204	0.00196326	3.88e-07	0.000205049	0.000964771	0.00213094	0	0	0.000992654	0.00188769	1.21e-10	3.69e-08	0.000968213	0.00196357	3.94e-07	0.000205642	0.000966269	0.00213123
0	0	0.000996225	0.00189226	7.74e-10	5.74e-07	0.000979667	0.00194992	2.64e-07	0.000247294	0.000978798	0.00206443	0	0	0.000991775	0.0018848	1.13e-10	3.57e-08	0.000965575	0.00196129	3.7e-07	0.00019284	0.000963691	0.00212447	0	0	0.00098288	0.00189039	1.26e-10	4.01e-08	0.000966204	0.00196326	3.88e-07	0.000204826	0.000964772	0.00213157	0	0	0.000992654	0.00188769	1.17e-10	3.59e-08	0.000968213	0.00196357	3.95e-07	0.000205357	0.00096627	0.00213186
0	0	0.000996225	0.00189226	7.68e-10	5.7e-07	0.000979667	0.00194992	2.67e-07	0.000249761	0.000978799	0.00206495	0	0	0.000991775	0.0018848	1.1e-10	3.48e-08	0.000965575	0.00196129	3.71e-07	0.00019258	0.000963692	0.00212506	0	0	0.00098288	0.00189039	1.23e-10	3.91e-08	0.000966204	0.00196326	3.88e-07	0.000204594	0.000964773	0.0021322	0	0	0.000992654	0.00188769	1.14e-10	3.5e-08	0.000968213	0.00196357	3.94e-07	0.000205063	0.000966271	0.0021325
0	0	0.000996225	0.00189226	7.62e-10	5.67e-07	0.000979667	0.00194992	2.69e-07	0.000252257	0.000978801	0.00206547	0	0	0.000991775	0.0018848	1.07e-10	3.39e-08	0.000965575	0.00196129	3.7e-07	0.000192313	0.000963693	0.00212566	0	0	0.00098288	0.00189039	1.19e-10	3.81e-08	0.000966204	0.00196326	3.88e-07	0.000204355	0.000964774	0.00213282	0	0	0.000992654	0.00188769	1.11e-10	3.41e-08	0.000968213	0.00196357	3.94e-07	0.000204761	0.000966273	0.00213313
0	0	0.000996225	0.00189226	7.57e-10	5.63e-07	0.000979667	0.00194992	2.71e-07	0.000254783	0.000978802	0.002066	0	0	0.000991775	0.0018848	1.05e-10	3.31e-08	0.000965575	0.00196129	3.71e-07	0.000192039	0.000963694	0.00212626	0	0	0.00098288	0.00189039	1.16e-10	3.72e-08	0.000966204	0.00196326	3.88e-07	0.000204109	0.000964775	0.00213345	0	0	0.000992654	0.00188769	1.08e-10	3.32e-08	0.000968213	0.00196357	3.94e-07	0.00020445	0.000966274	0.00213377
0	0	0.000996225	0.00189226	7.51e-10	5.6e-07	0.000979667	0.00194992	2.73e-07	0.000257338	0.000978803	0.00206654	0	0	0.000991775	0.0018848	1.02e-10	3.22e-08	0.000965575	0.00196129	3.7e-07	0.000191759	0.000963695	0.00212685	0	0	0.00098288	0.00189039	1.13e-10	3.63e-08	0.000966204	0.00196326	3.88e-07	0.000203854	0.000964776	0.00213408	0	0	0.000992654	0.00188769	1.05e-10	3.23e-08	0.000968213	0.00196357	3.94e-07	0.000204132	0.000966275	0.0021344
0	0	0.000996225	0.00189226	7.45e-10	5.57e-07	0.000979667	0.00194992	2.76e-07	0.000259924	0.000978804	0.00206708	0	0	0.000991775	0.0018848	9.91e-11	3.14e-08	0.000965575	0.00196129	3.7e-07	0.000191472	0.000963696	0.00212744	0	0	0.00098288	0.00189039	1.1e-10	3.54e-08	0.000966204	0.00196326	3.88e-07	0.000203592	0.000964777	0.0021347	0	0	0.000992654	0.00188769	1.02e-10	3.15e-08	0.000968213	0.00196357	3.94e-07	0.000203805	0.000966276	0.00213503
0	0	0.000996225	0.00189226	7.4e-10	5.54e-07	0.000979667	0.00194993	2.78e-07	0.000262539	0.000978805	0.00206762	0	0	0.000991775	0.0018848	9.65e-11	3.07e-08	0.000965575	0.00196129	3.69e-07	0.000191179	0.000963697	0.00212804	0	0	0.00098288	0.00189039	1.07e-10	3.45e-08	0.000966204	0.00196326	3.88e-07	0.000203322	0.000964778	0.00213533	0	0	0.000992654	0.00188769	9.93e-11	3.07e-08	0.000968213	0.00196358	3.94e-07	0.00020347	0.000966277	0.00213567
0	0	0.000996225	0.00189226	7.34e-10	5.5e-07	0.000979667	0.00194993	2.81e-07	0.000265186	0.000978806	0.00206818	0	0	0.000991775	0.0018848	9.4e-11	2.99e-08	0.000965575	0.00196129	3.7e-07	0.000190879	0.000963698	0.00212863	0	0	0.00098288	0.00189039	1.04e-10	3.37e-08	0.000966204	0.00196326	3.88e-07	0.000203045	0.000964779	0.00213595	0	0	0.000992654	0.00188769	9.67e-11	2.99e-08	0.000968213	0.00196358	3.94e-07	0.000203127	0.000966278	0.0021363
0	0	0.000996225	0.00189226	7.29e-10	5.47e-07	0.000979667	0.00194993	2.83e-07	0.000267862	0.000978808	0.00206873	0	0	0.000991775	0.0018848	9.15e-11	2.92e-08	0.000965575	0.00196129	3.69e-07	0.000190573	0.000963699	0.00212922	0	0	0.00098288	0.00189039	1.02e-10	3.29e-08	0.000966204	0.00196326	3.88e-07	0.00020276	0.00096478	0.00213658	0	0	0.000992654	0.00188769	9.4e-11	2.92e-08	0.000968213	0.00196358	3.94e-07	0.000202776	0.000966279	0.00213693
0	0	0.000996225	0.00189226	7.24e-10	5.44e-07	0.000979667	0.00194993	2.86e-07	0.00027057	0.000978809	0.0020693	0	0	0.000991775	0.0018848	8.92e-11	2.85e-08	0.000965575	0.00196129	3.7e-07	0.00019026	0.0009637	0.00212981	0	0	0.00098288	0.00189039	9.87e-11	3.21e-08	0.000966204	0.00196326	3.88e-07	0.000202468	0.000964781	0.0021372	0	0	0.000992654	0.00188769	9.16e-11	2.84e-08	0.000968213	0.00196358	3.93e-07	0.000202417	0.00096628	0.00213756
0	0	0.000996225	0.00189226	7.18e-10	5.41e-07	0.000979667	0.00194993	2.88e-07	0.000273308	0.00097881	0.00206987	0	0	0.000991775	0.0018848	8.69e-11	2.78e-08	0.000965575	0.00196129	3.69e-07	0.000189941	0.000963701	0.0021304	0	0	0.00098288	0.00189039	9.63e-11	3.14e-08	0.000966204	0.00196326	3.88e-07	0.000202167	0.000964782	0.00213782	0	0	0.000992654	0.00188769	8.9e-11	2.77e-08	0.000968213	0.00196358	3.93e-07	0.00020205	0.000966281	0.00213819
0	0	0.000996225	0.00189226	7.13e-10	5.38e-07	0.000979667	0.00194993	2.91e-07	0.000276079	0.000978811	0.00207044	0	0	0.000991775	0.0018848	8.47e-11	2.72e-08	0.000965575	0.00196129	3.7e-07	0.000189616	0.000963702	0.00213099	0	0	0.00098288	0.00189039	9.37e-11	3.06e-08	0.000966204	0.00196326	3.88e-07	0.00020186	0.000964783	0.00213845	0	0	0.000992654	0.00188769	8.68e-11	2.71e-08	0.000968213	0.00196358	3.93e-07	0.000201676	0.000966282	0.00213882
0	0	0.000996225	0.00189226	7.08e-10	5.35e-07	0.000979667	0.00194993	2.93e-07	0.000278879	0.000978813	0.00207102	0	0	0.000991775	0.0018848	8.25e-11	2.65e-08	0.000965575	0.00196129	3.68e-07	0.000189285	0.000963703	0.00213158	0	0	0.00098288	0.00189039	9.14e-11	2.99e-08	0.000966204	0.00196326	3.88e-07	0.000201545	0.000964784	0.00213907	0	0	0.000992654	0.00188769	8.44e-11	2.64e-08	0.000968213	0.00196358	3.93e-07	0.000201294	0.000966283	0.00213944
0	0	0.000996225	0.00189226	7.03e-10	5.32e-07	0.000979667	0.00194993	2.96e-07	0.000281712	0.000978814	0.0020716	0	0	0.000991775	0.0018848	8.04e-11	2.59e-08	0.000965575	0.00196129	3.69e-07	0.000188948	0.000963704	0.00213217	0	0	0.00098288	0.00189039	8.89e-11	2.92e-08	0.000966204	0.00196326	3.87e-07	0.000201223	0.000964785	0.00213969	0	0	0.000992654	0.00188769	8.22e-11	2.57e-08	0.000968213	0.00196358	3.92e-07	0.000200905	0.000966284	0.00214007
0	0	0.000996225	0.00189226	6.98e-10	5.29e-07	0.000979667	0.00194994	2.99e-07	0.000284575	0.000978815	0.0020722	0	0	0.000991775	0.0018848	7.84e-11	2.53e-08	0.000965575	0.00196129	3.68e-07	0.000188605	0.000963705	0.00213276	0	0	0.00098288	0.00189039	8.68e-11	2.85e-08	0.000966204	0.00196326	3.88e-07	0.000200893	0.000964786	0.00214031	0	0	0.000992654	0.00188769	8e-11	2.51e-08	0.000968213	0.00196358	3.92e-07	0.000200508	0.000966285	0.00214069
0	0	0.000996225	0.00189226	6.93e-10	5.26e-07	0.000979667	0.00194994	3.02e-07	0.000287473	0.000978816	0.0020728	0	0	0.000991775	0.0018848	7.64e-11	2.47e-08	0.000965575	0.00196129	3.69e-07	0.000188256	0.000963706	0.00213334	0	0	0.00098288	0.00189039	8.44e-11	2.79e-08	0.000966204	0.00196326	3.87e-07	0.000200556	0.000964787	0.00214093	0	0	0.000992654	0.00188769	7.8e-11	2.45e-08	0.000968213	0.00196358	3.92e-07	0.000200104	0.000966286	0.00214132
0	0	0.000996225	0.00189226	6.89e-10	5.24e-07	0.000979667	0.00194994	3.04e-07	0.0002904	0.000978818	0.0020734	0	0	0.000991775	0.0018848	7.45e-11	2.41e-08	0.000965575	0.00196129	3.67e-07	0.000187901	0.000963707	0.00213393	0	0	0.00098288	0.00189039	8.24e-11	2.72e-08	0.000966204	0.00196326	3.87e-07	0.000200212	0.000964788	0.00214155	0	0	0.000992654	0.00188769	7.59e-11	2.39e-08	0.000968213	0.00196358	3.92e-07	0.000199692	0.000966287	0.00214194
0	0	0.000996225	0.00189226	6.84e-10	5.21e-07	0.000979667	0.00194994	3.07e-07	0.000293361	0.000978819	0.00207401	0	0	0.000991775	0.0018848	7.27e-11	2.36e-08	0.000965575	0.00196129	3.68e-07	0.000187541	0.000963708	0.00213451	0	0	0.00098288	0.00189039	8.02e-11	2.66e-08	0.000966204	0.00196326	3.87e-07	0.000199861	0.000964789	0.00214217	0	0	0.000992654	0.00188769	7.4e-11	2.34e-08	0.000968213	0.00196358	3.91e-07	0.000199274	0.000966288	0.00214256
0	0	0.000996225	0.00189226	6.79e-10	5.18e-07	0.000979667	0.00194994	3.1e-07	0.000296353	0.00097882	0.00207463	0	0	0.000991775	0.0018848	7.09e-11	2.3e-08	0.000965575	0.00196129	3.67e-07	0.000187175	0.000963709	0.0021351	0	0	0.00098288	0.00189039	7.84e-11	2.6e-08	0.000966204	0.00196326	3.87e-07	0.000199503	0.00096479	0.00214278	0	0	0.000992654	0.00188769	7.21e-11	2.28e-08	0.000968213	0.00196358	3.91e-07	0.000198849	0.000966289	0.00214318
0	0	0.000996225	0.00189226	6.75e-10	5.15e-07	0.000979667	0.00194994	3.13e-07	0.00029938	0.000978822	0.00207525	0	0	0.000991775	0.0018848	6.91e-11	2.25e-08	0.000965575	0.00196129	3.68e-07	0.000186803	0.00096371	0.00213568	0	0	0.00098288	0.00189039	7.63e-11	2.54e-08	0.000966204	0.00196326	3.86e-07	0.000199137	0.000964792	0.0021434	0	0	0.000992654	0.00188769	7.03e-11	2.23e-08	0.000968213	0.00196358	3.9e-07	0.000198417	0.00096629	0.0021438
0	0	0.000996225	0.00189226	6.7e-10	5.13e-07	0.000979667	0.00194994	3.15e-07	0.000302437	0.000978823	0.00207588	0	0	0.000991775	0.0018848	6.75e-11	2.2e-08	0.000965575	0.00196129	3.66e-07	0.000186427	0.000963711	0.00213626	0	0	0.00098288	0.00189039	7.45e-11	2.49e-08	0.000966204	0.00196326	3.86e-07	0.000198765	0.000964793	0.00214401	0	0	0.000992654	0.00188769	6.84e-11	2.18e-08	0.000968213	0.00196358	3.9e-07	0.000197978	0.000966292	0.00214442
0	0	0.000996225	0.00189226	6.66e-10	5.1e-07	0.000979667	0.00194994	3.19e-07	0.000305529	0.000978824	0.00207651	0	0	0.000991775	0.0018848	6.58e-11	2.15e-08	0.000965575	0.00196129	3.67e-07	0.000186045	0.000963712	0.00213684	0	0	0.00098288	0.00189039	7.26e-11	2.43e-08	0.000966204	0.00196326	3.86e-07	0.000198387	0.000964794	0.00214463	0	0	0.000992654	0.00188769	6.68e-11	2.12e-08	0.000968213	0.00196358	3.9e-07	0.000197532	0.000966293	0.00214504
0	0	0.000996225	0.00189226	6.61e-10	5.07e-07	0.000979667	0.00194994	3.21e-07	0.000308652	0.000978826	0.00207715	0	0	0.000991775	0.0018848	6.42e-11	2.1e-08	0.000965575	0.00196129	3.66e-07	0.000185657	0.000963713	0.00213742	0	0	0.00098288	0.00189039	7.09e-11	2.38e-08	0.000966204	0.00196326	3.86e-07	0.000198001	0.000964795	0.00214524	0	0	0.000992654	0.00188769	6.5e-11	2.08e-08	0.000968213	0.00196358	3.89e-07	0.00019708	0.000966294	0.00214566
0	0	0.000996225	0.00189226	6.57e-10	5.05e-07	0.000979667	0.00194994	3.25e-07	0.000311811	0.000978827	0.0020778	0	0	0.000991775	0.0018848	6.27e-11	2.06e-08	0.000965575	0.00196129	3.66e-07	0.000185265	0.000963714	0.002138	0	0	0.00098288	0.00189039	6.91e-11	2.33e-08	0.000966204	0.00196326	3.85e-07	0.000197609	0.000964796	0.00214585	0	0	0.000992654	0.00188769	6.35e-11	2.03e-08	0.000968213	0.00196358	3.89e-07	0.000196622	0.000966295	0.00214627
0	0	0.000996225	0.00189226	6.52e-10	5.02e-07	0.000979667	0.00194995	3.27e-07	0.000315001	0.000978829	0.00207846	0	0	0.000991775	0.0018848	6.12e-11	2.01e-08	0.000965575	0.00196129	3.65e-07	0.000184868	0.000963715	0.00213858	0	0	0.00098288	0.00189039	6.75e-11	2.28e-08	0.000966204	0.00196326	3.85e-07	0.000197211	0.000964797	0.00214647	0	0	0.000992654	0.00188769	6.18e-11	1.98e-08	0.000968213	0.00196358	3.89e-07	0.000196158	0.000966296	0.00214688
0	0	0.000996225	0.00189226	6.48e-10	5e-07	0.000979667	0.00194995	3.31e-07	0.000318227	0.00097883	0.00207912	0	0	0.000991775	0.0018848	5.97e-11	1.97e-08	0.000965575	0.00196129	3.65e-07	0.000184467	0.000963716	0.00213916	0	0	0.00098288	0.00189039	6.58e-11	2.23e-08	0.000966204	0.00196326	3.85e-07	0.000196806	0.000964798	0.00214708	0	0	0.000992654	0.00188769	6.04e-11	1.94e-08	0.000968213	0.00196358	3.88e-07	0.000195687	0.000966297	0.0021475
0	0	0.000996225	0.00189226	6.44e-10	4.97e-07	0.000979667	0.00194995	3.33e-07	0.000321484	0.000978831	0.00207979	0	0	0.000991775	0.0018848	5.83e-11	1.92e-08	0.000965575	0.00196129	3.64e-07	0.00018406	0.000963717	0.00213973	0	0	0.00098288	0.00189039	6.43e-11	2.18e-08	0.000966204	0.00196326	3.85e-07	0.000196395	0.000964799	0.00214769	0	0	0.000992654	0.00188769	5.88e-11	1.89e-08	0.000968213	0.00196358	3.88e-07	0.000195211	0.000966298	0.00214811
0	0	0.000996225	0.00189226	6.4e-10	4.95e-07	0.000979667	0.00194995	3.37e-07	0.000324778	0.000978833	0.00208047	0	0	0.000991775	0.0018848	5.69e-11	1.88e-08	0.000965575	0.00196129	3.65e-07	0.000183649	0.000963718	0.00214031	0	0	0.00098288	0.00189039	6.27e-11	2.13e-08	0.000966204	0.00196326	3.84e-07	0.000195978	0.0009648	0.0021483	0	0	0.000992654	0.00188769	5.74e-11	1.85e-08	0.000968213	0.00196358	3.87e-07	0.000194729	0.000966299	0.00214872
0	0	0.000996225	0.00189226	6.36e-10	4.93e-07	0.000979667	0.00194995	3.4e-07	0.000328103	0.000978834	0.00208115	0	0	0.000991775	0.0018848	5.56e-11	1.84e-08	0.000965575	0.00196129	3.63e-07	0.000183234	0.000963719	0.00214088	0	0	0.00098288	0.00189039	6.13e-11	2.09e-08	0.000966204	0.00196326	3.84e-07	0.000195555	0.000964801	0.0021489	0	0	0.000992654	0.00188769	5.6e-11	1.81e-08	0.000968213	0.00196358	3.87e-07	0.000194241	0.0009663	0.00214933
0	0	0.000996225	0.00189226	6.32e-10	4.9e-07	0.000979667	0.00194995	3.43e-07	0.000331465	0.000978836	0.00208184	0	0	0.000991775	0.0018848	5.43e-11	1.8e-08	0.000965575	0.00196129	3.64e-07	0.000182814	0.00096372	0.00214145	0	0	0.00098288	0.00189039	5.98e-11	2.04e-08	0.000966204	0.00196326	3.83e-07	0.000195126	0.000964802	0.00214951	0	0	0.000992654	0.00188769	5.47e-11	1.77e-08	0.000968213	0.00196358	3.86e-07	0.000193748	0.000966301	0.00214993
0	0	0.000996225	0.00189226	6.28e-10	4.88e-07	0.000979667	0.00194995	3.46e-07	0.000334858	0.000978837	0.00208253	0	0	0.000991775	0.0018848	5.3e-11	1.76e-08	0.000965575	0.00196129	3.62e-07	0.00018239	0.000963721	0.00214202	0	0	0.00098288	0.00189039	5.85e-11	2e-08	0.000966204	0.00196326	3.83e-07	0.000194691	0.000964803	0.00215011	0	0	0.000992654	0.00188769	5.33e-11	1.73e-08	0.000968213	0.00196358	3.86e-07	0.00019325	0.000966302	0.00215054
0	0	0.000996225	0.00189226	6.24e-10	4.85e-07	0.000979667	0.00194995	3.5e-07	0.000338289	0.000978839	0.00208324	0	0	0.000991775	0.0018848	5.18e-11	1.72e-08	0.000965575	0.00196129	3.63e-07	0.000181962	0.000963722	0.00214259	0	0	0.00098288	0.00189039	5.7e-11	1.96e-08	0.000966204	0.00196326	3.82e-07	0.00019425	0.000964804	0.00215072	0	0	0.000992654	0.00188769	5.21e-11	1.69e-08	0.000968213	0.00196358	3.85e-07	0.000192746	0.000966303	0.00215115
0	0	0.000996225	0.00189226	6.2e-10	4.83e-07	0.000979667	0.00194995	3.53e-07	0.000341752	0.00097884	0.00208395	0	0	0.000991775	0.0018848	5.06e-11	1.69e-08	0.000965575	0.00196129	3.61e-07	0.00018153	0.000963723	0.00214316	0	0	0.00098288	0.00189039	5.58e-11	1.92e-08	0.000966204	0.00196326	3.82e-07	0.000193804	0.000964805	0.00215132	0	0	0.000992654	0.00188769	5.08e-11	1.66e-08	0.000968213	0.00196358	3.84e-07	0.000192237	0.000966304	0.00215175
0	0	0.000996225	0.00189226	6.16e-10	4.81e-07	0.000979667	0.00194995	3.56e-07	0.000345253	0.000978842	0.00208467	0	0	0.000991775	0.0018848	4.95e-11	1.65e-08	0.000965575	0.00196129	3.62e-07	0.000181095	0.000963724	0.00214373	0	0	0.00098288	0.00189039	5.44e-11	1.88e-08	0.000966204	0.00196327	3.82e-07	0.000193353	0.000964806	0.00215192	0	0	0.000992654	0.00188769	4.96e-11	1.62e-08	0.000968213	0.00196358	3.84e-07	0.000191724	0.000966305	0.00215235
0	0	0.000996225	0.00189226	6.13e-10	4.79e-07	0.000979667	0.00194995	3.59e-07	0.000348786	0.000978843	0.00208539	0	0	0.000991775	0.0018848	4.83e-11	1.62e-08	0.000965575	0.00196129	3.6e-07	0.000180655	0.000963724	0.0021443	0	0	0.00098288	0.00189039	5.33e-11	1.84e-08	0.000966204	0.00196327	3.81e-07	0.000192896	0.000964807	0.00215252	0	0	0.000992654	0.00188769	4.84e-11	1.59e-08	0.000968213	0.00196358	3.83e-07	0.000191206	0.000966306	0.00215295
0	0	0.000996225	0.00189226	6.09e-10	4.76e-07	0.000979667	0.00194996	3.63e-07	0.000352357	0.000978845	0.00208613	0	0	0.000991775	0.0018848	4.72e-11	1.58e-08	0.000965575	0.00196129	3.61e-07	0.000180213	0.000963725	0.00214486	0	0	0.00098288	0.00189039	5.2e-11	1.8e-08	0.000966204	0.00196327	3.81e-07	0.000192435	0.000964808	0.00215312	0	0	0.000992654	0.00188769	4.73e-11	1.55e-08	0.000968213	0.00196358	3.82e-07	0.000190683	0.000966307	0.00215355
0	0	0.000996225	0.00189226	6.05e-10	4.74e-07	0.000979667	0.00194996	3.66e-07	0.00035596	0.000978847	0.00208687	0	0	0.000991775	0.0018848	4.62e-11	1.55e-08	0.000965575	0.00196129	3.59e-07	0.000179767	0.000963726	0.00214543	0	0	0.00098288	0.00189039	5.09e-11	1.77e-08	0.000966204	0.00196327	3.8e-07	0.000191968	0.000964809	0.00215372	0	0	0.000992654	0.00188769	4.62e-11	1.52e-08	0.000968213	0.00196358	3.82e-07	0.000190156	0.000966308	0.00215415
0	0	0.000996225	0.00189226	6.02e-10	4.72e-07	0.000979667	0.00194996	3.7e-07	0.000359602	0.000978848	0.00208762	0	0	0.000991775	0.0018848	4.52e-11	1.52e-08	0.000965575	0.00196129	3.6e-07	0.000179317	0.000963727	0.00214599	0	0	0.00098288	0.00189039	4.96e-11	1.73e-08	0.000966204	0.00196327	3.8e-07	0.000191497	0.00096481	0.00215431	0	0	0.000992654	0.00188769	4.52e-11	1.49e-08	0.000968213	0.00196358	3.81e-07	0.000189625	0.000966309	0.00215474
0	0	0.000996225	0.00189226	5.98e-10	4.7e-07	0.000979667	0.00194996	3.73e-07	0.000363276	0.00097885	0.00208837	0	0	0.000991775	0.0018848	4.42e-11	1.49e-08	0.000965575	0.00196129	3.58e-07	0.000178865	0.000963728	0.00214655	0	0	0.00098288	0.00189039	4.86e-11	1.7e-08	0.000966204	0.00196327	3.79e-07	0.000191021	0.000964811	0.00215491	0	0	0.000992654	0.00188769	4.41e-11	1.46e-08	0.000968213	0.00196358	3.81e-07	0.00018909	0.00096631	0.00215534
0	0	0.000996225	0.00189226	5.95e-10	4.68e-07	0.000979667	0.00194996	3.77e-07	0.00036699	0.000978851	0.00208914	0	0	0.000991775	0.0018848	4.32e-11	1.46e-08	0.000965575	0.00196129	3.59e-07	0.00017841	0.000963729	0.00214711	0	0	0.00098288	0.00189039	4.74e-11	1.66e-08	0.000966204	0.00196327	3.79e-07	0.000190541	0.000964812	0.0021555	0	0	0.000992654	0.00188769	4.31e-11	1.43e-08	0.000968213	0.00196358	3.8e-07	0.000188551	0.000966311	0.00215593
0	0	0.000996225	0.00189226	5.91e-10	4.66e-07	0.000979667	0.00194996	3.8e-07	0.000370735	0.000978853	0.00208991	0	0	0.000991775	0.0018848	4.22e-11	1.43e-08	0.000965575	0.00196129	3.57e-07	0.000177952	0.00096373	0.00214767	0	0	0.00098288	0.00189039	4.65e-11	1.63e-08	0.000966204	0.00196327	3.78e-07	0.000190056	0.000964813	0.0021561	0	0	0.000992654	0.00188769	4.21e-11	1.4e-08	0.000968213	0.00196358	3.79e-07	0.000188008	0.000966312	0.00215652
0	0	0.000996225	0.00189226	5.88e-10	4.64e-07	0.000979667	0.00194996	3.84e-07	0.000374521	0.000978855	0.00209069	0	0	0.000991775	0.0018848	4.13e-11	1.4e-08	0.000965575	0.00196129	3.58e-07	0.000177491	0.000963731	0.00214823	0	0	0.00098288	0.00189039	4.54e-11	1.6e-08	0.000966204	0.00196327	3.77e-07	0.000189567	0.000964814	0.00215669	0	0	0.000992654	0.00188769	4.12e-11	1.37e-08	0.000968213	0.00196358	3.78e-07	0.000187462	0.000966313	0.00215711
0	0	0.000996225	0.00189226	5.85e-10	4.62e-07	0.000979667	0.00194996	3.87e-07	0.000378339	0.000978856	0.00209147	0	0	0.000991775	0.0018848	4.04e-11	1.37e-08	0.000965575	0.00196129	3.56e-07	0.000177028	0.000963732	0.00214878	0	0	0.00098288	0.00189039	4.44e-11	1.56e-08	0.000966204	0.00196327	3.77e-07	0.000189074	0.000964815	0.00215728	0	0	0.000992654	0.00188769	4.02e-11	1.34e-08	0.000968213	0.00196358	3.78e-07	0.000186912	0.000966314	0.0021577
0	0	0.000996225	0.00189226	5.81e-10	4.6e-07	0.000979667	0.00194996	3.92e-07	0.000382197	0.000978858	0.00209227	0	0	0.000991775	0.0018848	3.95e-11	1.35e-08	0.000965575	0.00196129	3.57e-07	0.000176562	0.000963733	0.00214934	0	0	0.00098288	0.00189039	4.34e-11	1.53e-08	0.000966204	0.00196327	3.76e-07	0.000188577	0.000964816	0.00215787	0	0	0.000992654	0.00188769	3.93e-11	1.31e-08	0.000968213	0.00196358	3.77e-07	0.00018636	0.000966315	0.00215829
0	0	0.000996225	0.00189226	5.78e-10	4.58e-07	0.000979667	0.00194996	3.95e-07	0.000386088	0.00097886	0.00209307	0	0	0.000991775	0.0018848	3.87e-11	1.32e-08	0.000965575	0.00196129	3.55e-07	0.000176095	0.000963734	0.00214989	0	0	0.00098288	0.00189039	4.25e-11	1.5e-08	0.000966204	0.00196327	3.76e-07	0.000188077	0.000964817	0.00215845	0	0	0.000992654	0.00188769	3.84e-11	1.28e-08	0.000968213	0.00196358	3.77e-07	0.000185804	0.000966316	0.00215887
0	0	0.000996225	0.00189226	5.75e-10	4.56e-07	0.000979667	0.00194996	3.99e-07	0.000390019	0.000978862	0.00209388	0	0	0.000991775	0.0018848	3.78e-11	1.29e-08	0.000965575	0.00196129	3.55e-07	0.000175625	0.000963735	0.00215045	0	0	0.00098288	0.00189039	4.15e-11	1.47e-08	0.000966204	0.00196327	3.75e-07	0.000187573	0.000964818	0.00215904	0	0	0.000992654	0.00188769	3.76e-11	1.26e-08	0.000968213	0.00196358	3.76e-07	0.000185245	0.000966317	0.00215945
0	0	0.000996225	0.00189226	5.72e-10	4.54e-07	0.000979667	0.00194997	4.03e-07	0.000393983	0.000978863	0.00209471	0	0	0.000991775	0.0018848	3.7e-11	1.27e-08	0.000965575	0.00196129	3.54e-07	0.000175153	0.000963736	0.002151	0	0	0.00098288	0.00189039	4.07e-11	1.44e-08	0.000966204	0.00196327	3.75e-07	0.000187066	0.000964819	0.00215962	0	0	0.000992654	0.00188769	3.67e-11	1.23e-08	0.000968213	0.00196358	3.75e-07	0.000184684	0.000966318	0.00216004
0	0	0.000996225	0.00189226	5.69e-10	4.52e-07	0.000979667	0.00194997	4.07e-07	0.000397988	0.000978865	0.00209553	0	0	0.000991775	0.0018848	3.63e-11	1.24e-08	0.000965575	0.00196129	3.54e-07	0.00017468	0.000963737	0.00215155	0	0	0.00098288	0.00189039	3.98e-11	1.42e-08	0.000966204	0.00196327	3.74e-07	0.000186555	0.00096482	0.00216021	0	0	0.000992654	0.00188769	3.6e-11	1.21e-08	0.000968213	0.00196358	3.74e-07	0.000184121	0.000966319	0.00216062
0	0	0.000996225	0.00189226	5.66e-10	4.51e-07	0.000979667	0.00194997	4.1e-07	0.000402026	0.000978867	0.00209637	0	0	0.000991775	0.0018848	3.55e-11	1.22e-08	0.000965575	0.00196129	3.53e-07	0.000174205	0.000963738	0.0021521	0	0	0.00098288	0.00189039	3.9e-11	1.39e-08	0.000966204	0.00196327	3.74e-07	0.000186042	0.000964821	0.00216079	0	0	0.000992654	0.00188769	3.52e-11	1.19e-08	0.000968213	0.00196358	3.74e-07	0.000183555	0.00096632	0.0021612
0	0	0.000996225	0.00189226	5.63e-10	4.49e-07	0.000979667	0.00194997	4.15e-07	0.000406106	0.000978869	0.00209722	0	0	0.000991775	0.0018848	3.48e-11	1.2e-08	0.000965575	0.00196129	3.53e-07	0.000173729	0.000963739	0.00215264	0	0	0.00098288	0.00189039	3.81e-11	1.36e-08	0.000966204	0.00196327	3.73e-07	0.000185526	0.000964822	0.00216137	0	0	0.000992654	0.00188769	3.44e-11	1.16e-08	0.000968213	0.00196358	3.73e-07	0.000182987	0.000966321	0.00216177
0	0	0.000996225	0.00189226	5.6e-10	4.47e-07	0.000979667	0.00194997	4.18e-07	0.000410218	0.00097887	0.00209807	0	0	0.000991775	0.0018848	3.4e-11	1.17e-08	0.000965575	0.00196129	3.51e-07	0.000173251	0.00096374	0.00215319	0	0	0.00098288	0.00189039	3.74e-11	1.34e-08	0.000966204	0.00196327	3.72e-07	0.000185007	0.000964823	0.00216195	0	0	0.000992654	0.00188769	3.36e-11	1.14e-08	0.000968213	0.00196358	3.72e-07	0.000182418	0.000966322	0.00216235
0	0	0.000996225	0.00189226	5.57e-10	4.45e-07	0.000979667	0.00194997	4.23e-07	0.000414373	0.000978872	0.00209893	0	0	0.000991775	0.0018848	3.33e-11	1.15e-08	0.000965575	0.00196129	3.52e-07	0.000172773	0.000963741	0.00215373	0	0	0.00098288	0.00189039	3.65e-11	1.31e-08	0.000966204	0.00196327	3.71e-07	0.000184485	0.000964824	0.00216252	0	0	0.000992654	0.00188769	3.29e-11	1.12e-08	0.000968213	0.00196358	3.71e-07	0.000181846	0.000966323	0.00216292
0	0	0.000996225	0.00189226	5.54e-10	4.44e-07	0.000979667	0.00194997	4.26e-07	0.00041856	0.000978874	0.00209981	0	0	0.000991775	0.0018848	3.26e-11	1.13e-08	0.000965575	0.00196129	3.5e-07	0.000172293	0.000963742	0.00215428	0	0	0.00098288	0.00189039	3.58e-11	1.29e-08	0.000966204	0.00196327	3.71e-07	0.000183962	0.000964825	0.0021631	0	0	0.000992654	0.00188769	3.22e-11	1.09e-08	0.000968213	0.00196358	3.71e-07	0.000181273	0.000966324	0.0021635
0	0	0.000996225	0.00189226	5.51e-10	4.42e-07	0.000979667	0.00194997	4.31e-07	0.00042279	0.000978876	0.00210069	0	0	0.000991775	0.0018848	3.2e-11	1.11e-08	0.000965575	0.00196129	3.5e-07	0.000171813	0.000963743	0.00215482	0	0	0.00098288	0.00189039	3.5e-11	1.26e-08	0.000966204	0.00196327	3.7e-07	0.000183436	0.000964826	0.00216367	0	0	0.000992654	0.00188769	3.16e-11	1.07e-08	0.000968213	0.00196358	3.69e-07	0.000180699	0.000966325	0.00216407
0	0	0.000996225	0.00189226	5.49e-10	4.4e-07	0.000979667	0.00194997	4.35e-07	0.000427053	0.000978878	0.00210158	0	0	0.000991775	0.0018848	3.13e-11	1.09e-08	0.000965575	0.00196129	3.49e-07	0.000171332	0.000963744	0.00215536	0	0	0.00098288	0.00189039	3.43e-11	1.24e-08	0.000966204	0.00196327	3.7e-07	0.000182908	0.000964827	0.00216425	0	0	0.000992654	0.00188769	3.09e-11	1.05e-08	0.000968213	0.00196358	3.69e-07	0.000180123	0.000966326	0.00216463
0	0	0.000996225	0.00189226	5.46e-10	4.39e-07	0.000979667	0.00194997	4.39e-07	0.000431358	0.00097888	0.00210247	0	0	0.000991775	0.0018848	3.07e-11	1.07e-08	0.000965575	0.00196129	3.49e-07	0.00017085	0.000963744	0.0021559	0	0	0.00098288	0.00189039	3.36e-11	1.22e-08	0.000966204	0.00196327	3.69e-07	0.000182379	0.000964828	0.00216482	0	0	0.000992654	0.00188769	3.02e-11	1.03e-08	0.000968213	0.00196358	3.68e-07	0.000179547	0.000966327	0.0021652
0	0	0.000996225	0.00189226	5.43e-10	4.37e-07	0.000979667	0.00194998	4.43e-07	0.000435697	0.000978882	0.00210338	0	0	0.000991775	0.0018848	3.01e-11	1.05e-08	0.000965575	0.00196129	3.47e-07	0.000170369	0.000963745	0.00215644	0	0	0.00098288	0.00189039	3.29e-11	1.19e-08	0.000966204	0.00196327	3.68e-07	0.000181848	0.000964829	0.00216539	0	0	0.000992654	0.00188769	2.96e-11	1.01e-08	0.000968213	0.00196358	3.67e-07	0.00017897	0.000966328	0.00216577
0	0	0.000996225	0.00189226	5.41e-10	4.35e-07	0.000979667	0.00194998	4.48e-07	0.000440079	0.000978884	0.0021043	0	0	0.000991775	0.0018848	2.95e-11	1.03e-08	0.000965575	0.00196129	3.48e-07	0.000169887	0.000963746	0.00215698	0	0	0.00098288	0.00189039	3.22e-11	1.17e-08	0.000966204	0.00196327	3.67e-07	0.000181315	0.00096483	0.00216595	0	0	0.000992654	0.00188769	2.9e-11	9.94e-09	0.000968213	0.00196358	3.66e-07	0.000178392	0.000966329	0.00216633
0	0	0.000996225	0.00189226	5.38e-10	4.34e-07	0.000979667	0.00194998	4.52e-07	0.000444495	0.000978886	0.00210523	0	0	0.000991775	0.0018848	2.89e-11	1.01e-08	0.000965575	0.00196129	3.46e-07	0.000169405	0.000963747	0.00215751	0	0	0.00098288	0.00189039	3.16e-11	1.15e-08	0.000966204	0.00196327	3.67e-07	0.000180782	0.000964831	0.00216652	0	0	0.000992654	0.00188769	2.84e-11	9.76e-09	0.000968213	0.00196358	3.66e-07	0.000177813	0.00096633	0.00216689
0	0	0.000996225	0.00189226	5.36e-10	4.32e-07	0.000979667	0.00194998	4.57e-07	0.000448954	0.000978888	0.00210616	0	0	0.000991775	0.0018848	2.83e-11	9.89e-09	0.000965575	0.00196129	3.46e-07	0.000168923	0.000963748	0.00215804	0	0	0.00098288	0.00189039	3.09e-11	1.13e-08	0.000966204	0.00196327	3.66e-07	0.000180247	0.000964832	0.00216709	0	0	0.000992654	0.00188769	2.78e-11	9.57e-09	0.000968213	0.00196358	3.64e-07	0.000177235	0.000966331	0.00216745
0	0	0.000996225	0.00189226	5.33e-10	4.31e-07	0.000979667	0.00194998	4.61e-07	0.000453447	0.00097889	0.00210711	0	0	0.000991775	0.0018848	2.77e-11	9.71e-09	0.000965575	0.00196129	3.45e-07	0.000168442	0.000963749	0.00215858	0	0	0.00098288	0.00189039	3.03e-11	1.11e-08	0.000966204	0.00196327	3.65e-07	0.000179712	0.000964833	0.00216765	0	0	0.000992654	0.00188769	2.72e-11	9.4e-09	0.000968213	0.00196358	3.64e-07	0.000176656	0.000966332	0.00216801
0	0	0.000996225	0.00189226	5.31e-10	4.29e-07	0.000979667	0.00194998	4.66e-07	0.000457983	0.000978892	0.00210806	0	0	0.000991775	0.0018848	2.72e-11	9.53e-09	0.000965575	0.00196129	3.45e-07	0.000167961	0.00096375	0.00215911	0	0	0.00098288	0.00189039	2.97e-11	1.09e-08	0.000966204	0.00196327	3.64e-07	0.000179176	0.000964834	0.00216821	0	0	0.000992654	0.00188769	2.67e-11	9.22e-09	0.000968213	0.00196358	3.63e-07	0.000176078	0.000966333	0.00216857
0	0	0.000996225	0.00189226	5.29e-10	4.28e-07	0.000979667	0.00194998	4.7e-07	0.000462554	0.000978894	0.00210903	0	0	0.000991775	0.0018848	2.67e-11	9.36e-09	0.000965575	0.00196129	3.43e-07	0.00016748	0.000963751	0.00215964	0	0	0.00098288	0.00189039	2.91e-11	1.07e-08	0.000966204	0.00196327	3.64e-07	0.000178639	0.000964835	0.00216877	0	0	0.000992654	0.00188769	2.61e-11	9.05e-09	0.000968213	0.00196358	3.62e-07	0.0001755	0.000966334	0.00216913
0	0	0.000996225	0.00189226	5.26e-10	4.26e-07	0.000979667	0.00194998	4.75e-07	0.000467169	0.000978896	0.00211	0	0	0.000991775	0.0018848	2.61e-11	9.19e-09	0.000965575	0.00196129	3.43e-07	0.000167001	0.000963752	0.00216017	0	0	0.00098288	0.00189039	2.85e-11	1.05e-08	0.000966204	0.00196327	3.63e-07	0.000178103	0.000964836	0.00216933	0	0	0.000992654	0.00188769	2.56e-11	8.89e-09	0.000968213	0.00196358	3.61e-07	0.000174922	0.000966335	0.00216968
0	0	0.000996225	0.00189226	5.24e-10	4.25e-07	0.000979667	0.00194998	4.79e-07	0.000471817	0.000978898	0.00211099	0	0	0.000991775	0.0018848	2.56e-11	9.03e-09	0.000965575	0.00196129	3.42e-07	0.000166522	0.000963753	0.00216069	0	0	0.00098288	0.00189039	2.8e-11	1.03e-08	0.000966204	0.00196327	3.62e-07	0.000177566	0.000964837	0.00216989	0	0	0.000992654	0.00188769	2.51e-11	8.72e-09	0.000968213	0.00196358	3.6e-07	0.000174345	0.000966336	0.00217023
0	0	0.000996225	0.00189226	5.22e-10	4.24e-07	0.000979667	0.00194998	4.84e-07	0.000476511	0.0009789	0.00211198	0	0	0.000991775	0.0018848	2.51e-11	8.86e-09	0.000965575	0.00196129	3.42e-07	0.000166045	0.000963754	0.00216122	0	0	0.00098288	0.00189039	2.74e-11	1.01e-08	0.000966204	0.00196327	3.61e-07	0.000177029	0.000964838	0.00217045	0	0	0.000992654	0.00188769	2.46e-11	8.56e-09	0.000968213	0.00196358	3.59e-07	0.000173769	0.000966337	0.00217078
0	0	0.000996225	0.00189226	5.2e-10	4.23e-07	0.000979667	0.00194998	4.88e-07	0.000481238	0.000978902	0.00211298	0	0	0.000991775	0.0018848	2.47e-11	8.71e-09	0.000965575	0.00196129	3.4e-07	0.000165569	0.000963755	0.00216174	0	0	0.00098288	0.00189039	2.69e-11	9.94e-09	0.000966204	0.00196327	3.61e-07	0.000176493	0.000964839	0.002171	0	0	0.000992654	0.00188769	2.41e-11	8.41e-09	0.000968213	0.00196358	3.59e-07	0.000173194	0.000966338	0.00217133
0	0	0.000996225	0.00189226	5.17e-10	4.21e-07	0.000979667	0.00194998	4.93e-07	0.000486011	0.000978904	0.002114	0	0	0.000991775	0.0018848	2.42e-11	8.55e-09	0.000965575	0.00196129	3.41e-07	0.000165094	0.000963756	0.00216227	0	0	0.00098288	0.00189039	2.63e-11	9.76e-09	0.000966204	0.00196327	3.6e-07	0.000175957	0.00096484	0.00217155	0	0	0.000992654	0.00188769	2.37e-11	8.26e-09	0.000968213	0.00196358	3.58e-07	0.00017262	0.000966339	0.00217188
0	0	0.000996225	0.00189226	5.15e-10	4.2e-07	0.000979667	0.00194998	4.98e-07	0.000490817	0.000978906	0.00211502	0	0	0.000991775	0.0018848	2.37e-11	8.4e-09	0.000965575	0.00196129	3.39e-07	0.000164621	0.000963756	0.00216279	0	0	0.00098288	0.00189039	2.59e-11	9.59e-09	0.000966204	0.00196327	3.59e-07	0.000175422	0.000964841	0.0021721	0	0	0.000992654	0.00188769	2.32e-11	8.11e-09	0.000968213	0.00196358	3.57e-07	0.000172048	0.00096634	0.00217243
0	0	0.000996225	0.00189226	5.13e-10	4.18e-07	0.000979667	0.00194999	5.03e-07	0.00049567	0.000978909	0.00211606	0	0	0.000991775	0.0018848	2.33e-11	8.25e-09	0.000965575	0.00196129	3.39e-07	0.00016415	0.000963757	0.00216331	0	0	0.00098288	0.00189039	2.53e-11	9.42e-09	0.000966204	0.00196327	3.58e-07	0.000174888	0.000964842	0.00217265	0	0	0.000992654	0.00188769	2.28e-11	7.97e-09	0.000968213	0.00196358	3.56e-07	0.000171477	0.000966341	0.00217297
0	0	0.000996225	0.00189226	5.11e-10	4.18e-07	0.000979667	0.00194999	5.07e-07	0.000500556	0.000978911	0.0021171	0	0	0.000991775	0.0018848	2.29e-11	8.11e-09	0.000965575	0.00196129	3.37e-07	0.00016368	0.000963758	0.00216383	0	0	0.00098288	0.00189039	2.49e-11	9.26e-09	0.000966204	0.00196327	3.57e-07	0.000174354	0.000964843	0.0021732	0	0	0.000992654	0.00188769	2.23e-11	7.83e-09	0.000968213	0.00196358	3.55e-07	0.000170907	0.000966342	0.00217351
0	0	0.000996225	0.00189226	5.09e-10	4.16e-07	0.000979667	0.00194999	5.13e-07	0.000505489	0.000978913	0.00211816	0	0	0.000991775	0.0018848	2.24e-11	7.97e-09	0.000965575	0.00196129	3.38e-07	0.000163213	0.000963759	0.00216435	0	0	0.00098288	0.00189039	2.44e-11	9.1e-09	0.000966204	0.00196327	3.56e-07	0.000173823	0.000964844	0.00217375	0	0	0.000992654	0.00188769	2.19e-11	7.69e-09	0.000968213	0.00196358	3.54e-07	0.00017034	0.000966343	0.00217405
0	0	0.000996225	0.00189226	5.08e-10	4.15e-07	0.000979667	0.00194999	5.17e-07	0.000510456	0.000978915	0.00211923	0	0	0.000991775	0.0018848	2.2e-11	7.83e-09	0.000965575	0.00196129	3.36e-07	0.000162748	0.00096376	0.00216486	0	0	0.00098288	0.00189039	2.4e-11	8.94e-09	0.000966204	0.00196327	3.56e-07	0.000173292	0.000964845	0.00217429	0	0	0.000992654	0.00188769	2.15e-11	7.55e-09	0.000968213	0.00196358	3.53e-07	0.000169775	0.000966344	0.00217459
0	0	0.000996225	0.00189226	5.06e-10	4.14e-07	0.000979667	0.00194999	5.23e-07	0.00051547	0.000978918	0.0021203	0	0	0.000991775	0.0018848	2.16e-11	7.7e-09	0.000965575	0.00196129	3.36e-07	0.000162285	0.000963761	0.00216538	0	0	0.00098288	0.00189039	2.35e-11	8.79e-09	0.000966204	0.00196327	3.55e-07	0.000172763	0.000964846	0.00217484	0	0	0.000992654	0.00188769	2.11e-11	7.42e-09	0.000968213	0.00196358	3.52e-07	0.000169212	0.000966345	0.00217513
0	0	0.000996225	0.00189226	5.04e-10	4.13e-07	0.000979667	0.00194999	5.28e-07	0.000520518	0.00097892	0.00212139	0	0	0.000991775	0.0018848	2.12e-11	7.56e-09	0.000965575	0.00196129	3.35e-07	0.000161825	0.000963762	0.00216589	0	0	0.00098288	0.00189039	2.31e-11	8.64e-09	0.000966204	0.00196327	3.54e-07	0.000172236	0.000964846	0.00217538	0	0	0.000992654	0.00188769	2.07e-11	7.29e-09	0.000968213	0.00196358	3.52e-07	0.000168652	0.000966345	0.00217567
0	0	0.000996225	0.00189226	5.02e-10	4.12e-07	0.000979667	0.00194999	5.33e-07	0.000525614	0.000978922	0.00212249	0	0	0.000991775	0.0018848	2.08e-11	7.43e-09	0.000965575	0.00196129	3.35e-07	0.000161367	0.000963763	0.0021664	0	0	0.00098288	0.00189039	2.26e-11	8.49e-09	0.000966204	0.00196327	3.53e-07	0.000171711	0.000964847	0.00217592	0	0	0.000992654	0.00188769	2.03e-11	7.16e-09	0.000968213	0.00196358	3.5e-07	0.000168094	0.000966346	0.0021762
0	0	0.000996225	0.00189226	5.01e-10	4.11e-07	0.000979667	0.00194999	5.38e-07	0.000530743	0.000978925	0.0021236	0	0	0.000991775	0.0018848	2.04e-11	7.31e-09	0.000965575	0.00196129	3.33e-07	0.000160912	0.000963764	0.00216692	0	0	0.00098288	0.00189039	2.22e-11	8.35e-09	0.000966204	0.00196327	3.53e-07	0.000171188	0.000964848	0.00217646	0	0	0.000992654	0.00188769	1.99e-11	7.04e-09	0.000968213	0.00196358	3.5e-07	0.000167539	0.000966347	0.00217673
0	0	0.000996225	0.00189226	4.99e-10	4.09e-07	0.000979667	0.00194999	5.44e-07	0.000535922	0.000978927	0.00212472	0	0	0.000991775	0.0018848	2.01e-11	7.18e-09	0.000965575	0.00196129	3.33e-07	0.000160461	0.000963765	0.00216743	0	0	0.00098288	0.00189039	2.18e-11	8.2e-09	0.000966204	0.00196327	3.51e-07	0.000170668	0.000964849	0.002177	0	0	0.000992654	0.00188769	1.95e-11	6.92e-09	0.000968213	0.00196358	3.49e-07	0.000166987	0.000966348	0.00217727
0	0	0.000996225	0.00189226	4.97e-10	4.09e-07	0.000979667	0.00194999	5.49e-07	0.000541133	0.000978929	0.00212585	0	0	0.000991775	0.0018848	1.97e-11	7.06e-09	0.000965575	0.00196129	3.32e-07	0.000160012	0.000963765	0.00216793	0	0	0.00098288	0.00189039	2.14e-11	8.07e-09	0.000966204	0.00196327	3.51e-07	0.00017015	0.00096485	0.00217753	0	0	0.000992654	0.00188769	1.92e-11	6.8e-09	0.000968213	0.00196358	3.48e-07	0.000166439	0.000966349	0.0021778
0	0	0.000996225	0.00189226	4.96e-10	4.07e-07	0.000979667	0.00194999	5.55e-07	0.000546394	0.000978932	0.002127	0	0	0.000991775	0.0018848	1.94e-11	6.94e-09	0.000965575	0.00196129	3.32e-07	0.000159567	0.000963766	0.00216844	0	0	0.00098288	0.00189039	2.1e-11	7.93e-09	0.000966204	0.00196327	3.5e-07	0.000169635	0.000964851	0.00217807	0	0	0.000992654	0.00188769	1.88e-11	6.69e-09	0.000968213	0.00196358	3.47e-07	0.000165893	0.00096635	0.00217832
0	0	0.000996225	0.00189226	4.94e-10	4.07e-07	0.000979667	0.00195	5.59e-07	0.000551689	0.000978934	0.00212815	0	0	0.000991775	0.0018848	1.9e-11	6.83e-09	0.000965575	0.00196129	3.3e-07	0.000159125	0.000963767	0.00216895	0	0	0.00098288	0.00189039	2.07e-11	7.8e-09	0.000966204	0.00196327	3.49e-07	0.000169123	0.000964852	0.0021786	0	0	0.000992654	0.00188769	1.85e-11	6.57e-09	0.000968213	0.00196358	3.46e-07	0.000165351	0.000966351	0.00217885
0	0	0.000996225	0.00189226	4.93e-10	4.06e-07	0.000979667	0.00195	5.66e-07	0.000557033	0.000978937	0.00212932	0	0	0.000991775	0.0018848	1.87e-11	6.71e-09	0.000965575	0.00196129	3.3e-07	0.000158687	0.000963768	0.00216945	0	0	0.00098288	0.00189039	2.02e-11	7.67e-09	0.000966204	0.00196327	3.48e-07	0.000168614	0.000964853	0.00217913	0	0	0.000992654	0.00188769	1.81e-11	6.46e-09	0.000968213	0.00196358	3.45e-07	0.000164813	0.000966352	0.00217938
0	0	0.000996225	0.00189226	4.92e-10	4.05e-07	0.000979667	0.00195	5.71e-07	0.000562411	0.000978939	0.0021305	0	0	0.000991775	0.0018848	1.84e-11	6.6e-09	0.000965575	0.00196129	3.29e-07	0.000158252	0.000963769	0.00216996	0	0	0.00098288	0.00189039	1.99e-11	7.54e-09	0.000966204	0.00196327	3.48e-07	0.000168108	0.000964854	0.00217966	0	0	0.000992654	0.00188769	1.78e-11	6.35e-09	0.000968213	0.00196358	3.44e-07	0.000164278	0.000966353	0.0021799
0	0	0.000996225	0.00189226	4.9e-10	4.04e-07	0.000979667	0.00195	5.77e-07	0.00056784	0.000978942	0.00213169	0	0	0.000991775	0.0018848	1.8e-11	6.49e-09	0.000965575	0.00196129	3.29e-07	0.000157822	0.00096377	0.00217046	0	0	0.00098288	0.00189039	1.95e-11	7.41e-09	0.000966204	0.00196327	3.47e-07	0.000167606	0.000964855	0.00218019	0	0	0.000992654	0.00188769	1.75e-11	6.25e-09	0.000968213	0.00196358	3.43e-07	0.000163748	0.000966354	0.00218042
0	0	0.000996225	0.00189226	4.89e-10	4.03e-07	0.000979667	0.00195	5.82e-07	0.000573303	0.000978944	0.00213289	0	0	0.000991775	0.0018848	1.77e-11	6.38e-09	0.000965575	0.00196129	3.27e-07	0.000157395	0.000963771	0.00217096	0	0	0.00098288	0.00189039	1.92e-11	7.29e-09	0.000966204	0.00196327	3.46e-07	0.000167107	0.000964856	0.00218072	0	0	0.000992654	0.00188769	1.72e-11	6.14e-09	0.000968213	0.00196358	3.43e-07	0.000163222	0.000966355	0.00218094
0	0	0.000996225	0.00189226	4.87e-10	4.02e-07	0.000979667	0.00195	5.88e-07	0.000578817	0.000978947	0.0021341	0	0	0.000991775	0.0018848	1.74e-11	6.28e-09	0.000965575	0.00196129	3.28e-07	0.000156973	0.000963772	0.00217146	0	0	0.00098288	0.00189039	1.88e-11	7.17e-09	0.000966204	0.00196327	3.45e-07	0.000166613	0.000964857	0.00218124	0	0	0.000992654	0.00188769	1.69e-11	6.04e-09	0.000968213	0.00196358	3.42e-07	0.0001627	0.000966356	0.00218146
0	0	0.000996225	0.00189226	4.86e-10	4.02e-07	0.000979667	0.00195	5.93e-07	0.000584364	0.00097895	0.00213533	0	0	0.000991775	0.0018848	1.71e-11	6.18e-09	0.000965575	0.00196129	3.26e-07	0.000156555	0.000963773	0.00217196	0	0	0.00098288	0.00189039	1.85e-11	7.05e-09	0.000966204	0.00196327	3.44e-07	0.000166122	0.000964858	0.00218177	0	0	0.000992654	0.00188769	1.66e-11	5.94e-09	0.000968213	0.00196358	3.41e-07	0.000162182	0.000966357	0.00218198
0	0	0.000996225	0.00189226	4.85e-10	4.01e-07	0.000979667	0.00195	6e-07	0.000589964	0.000978952	0.00213656	0	0	0.000991775	0.0018848	1.68e-11	6.08e-09	0.000965575	0.00196129	3.26e-07	0.000156142	0.000963773	0.00217246	0	0	0.00098288	0.00189039	1.82e-11	6.94e-09	0.000966204	0.00196327	3.43e-07	0.000165636	0.000964859	0.00218229	0	0	0.000992654	0.00188769	1.63e-11	5.84e-09	0.000968213	0.00196358	3.4e-07	0.000161669	0.000966358	0.0021825
0	0	0.000996225	0.00189226	4.84e-10	4e-07	0.000979667	0.00195	6.05e-07	0.000595596	0.000978955	0.00213781	0	0	0.000991775	0.0018848	1.65e-11	5.98e-09	0.000965575	0.00196129	3.25e-07	0.000155733	0.000963774	0.00217296	0	0	0.00098288	0.00189039	1.79e-11	6.83e-09	0.000966204	0.00196327	3.43e-07	0.000165154	0.00096486	0.00218281	0	0	0.000992654	0.00188769	1.6e-11	5.75e-09	0.000968213	0.00196358	3.39e-07	0.000161161	0.000966358	0.00218301
0	0	0.000996225	0.00189226	4.83e-10	3.99e-07	0.000979667	0.00195	6.12e-07	0.000601283	0.000978958	0.00213908	0	0	0.000991775	0.0018848	1.62e-11	5.88e-09	0.000965575	0.00196129	3.25e-07	0.000155329	0.000963775	0.00217345	0	0	0.00098288	0.00189039	1.76e-11	6.71e-09	0.000966204	0.00196327	3.42e-07	0.000164676	0.000964861	0.00218333	0	0	0.000992654	0.00188769	1.57e-11	5.65e-09	0.000968213	0.00196358	3.38e-07	0.000160658	0.000966359	0.00218352
0	0	0.000996225	0.00189226	4.82e-10	3.99e-07	0.000979667	0.00195	6.17e-07	0.000607002	0.00097896	0.00214035	0	0	0.000991775	0.0018848	1.6e-11	5.79e-09	0.000965575	0.00196129	3.23e-07	0.00015493	0.000963776	0.00217395	0	0	0.00098288	0.00189039	1.73e-11	6.61e-09	0.000966204	0.00196327	3.41e-07	0.000164204	0.000964861	0.00218385	0	0	0.000992654	0.00188769	1.54e-11	5.56e-09	0.000968213	0.00196358	3.38e-07	0.00016016	0.00096636	0.00218403
0	0	0.000996225	0.00189226	4.81e-10	3.98e-07	0.000979667	0.00195001	6.24e-07	0.000612776	0.000978963	0.00214164	0	0	0.000991775	0.0018848	1.57e-11	5.69e-09	0.000965575	0.00196129	3.24e-07	0.000154536	0.000963777	0.00217444	0	0	0.00098288	0.00189039	1.7e-11	6.5e-09	0.000966204	0.00196327	3.4e-07	0.000163736	0.000964862	0.00218437	0	0	0.000992654	0.00188769	1.52e-11	5.47e-09	0.000968213	0.00196358	3.36e-07	0.000159668	0.000966361	0.00218454
0	0	0.000996225	0.00189226	4.81e-10	3.98e-07	0.000979667	0.00195001	6.29e-07	0.000618582	0.000978966	0.00214294	0	0	0.000991775	0.0018848	1.54e-11	5.6e-09	0.000965575	0.00196129	3.22e-07	0.000154148	0.000963778	0.00217493	0	0	0.00098288	0.00189039	1.67e-11	6.39e-09	0.000966204	0.00196327	3.4e-07	0.000163273	0.000964863	0.00218489	0	0	0.000992654	0.00188769	1.49e-11	5.38e-09	0.000968213	0.00196358	3.36e-07	0.000159181	0.000966362	0.00218505
0	0	0.000996225	0.00189226	4.8e-10	3.97e-07	0.000979667	0.00195001	6.36e-07	0.000624444	0.000978969	0.00214425	0	0	0.000991775	0.0018848	1.52e-11	5.51e-09	0.000965575	0.00196129	3.22e-07	0.000153764	0.000963779	0.00217542	0	0	0.00098288	0.00189039	1.64e-11	6.29e-09	0.000966204	0.00196327	3.39e-07	0.000162816	0.000964864	0.0021854	0	0	0.000992654	0.00188769	1.47e-11	5.3e-09	0.000968213	0.00196358	3.35e-07	0.000158699	0.000966363	0.00218556
0	0	0.000996225	0.00189226	4.79e-10	3.97e-07	0.000979667	0.00195001	6.42e-07	0.000630338	0.000978971	0.00214558	0	0	0.000991775	0.0018848	1.49e-11	5.42e-09	0.000965575	0.00196129	3.21e-07	0.000153387	0.00096378	0.00217592	0	0	0.00098288	0.00189039	1.61e-11	6.19e-09	0.000966204	0.00196327	3.38e-07	0.000162364	0.000964865	0.00218592	0	0	0.000992654	0.00188769	1.44e-11	5.21e-09	0.000968213	0.00196358	3.34e-07	0.000158223	0.000966364	0.00218607
0	0	0.000996225	0.00189226	4.78e-10	3.96e-07	0.000979667	0.00195001	6.49e-07	0.000636289	0.000978974	0.00214692	0	0	0.000991775	0.0018848	1.47e-11	5.34e-09	0.000965575	0.00196129	3.21e-07	0.000153014	0.00096378	0.00217641	0	0	0.00098288	0.00189039	1.58e-11	6.09e-09	0.000966204	0.00196327	3.37e-07	0.000161918	0.000964866	0.00218643	0	0	0.000992654	0.00188769	1.42e-11	5.13e-09	0.000968213	0.00196358	3.33e-07	0.000157753	0.000966365	0.00218657
0	0	0.000996225	0.00189226	4.78e-10	3.96e-07	0.000979667	0.00195001	6.54e-07	0.000642272	0.000978977	0.00214827	0	0	0.000991775	0.0018848	1.44e-11	5.25e-09	0.000965575	0.00196129	3.2e-07	0.000152648	0.000963781	0.00217689	0	0	0.00098288	0.00189039	1.56e-11	5.99e-09	0.000966204	0.00196327	3.36e-07	0.000161478	0.000964867	0.00218694	0	0	0.000992654	0.00188769	1.39e-11	5.05e-09	0.000968213	0.00196358	3.33e-07	0.000157289	0.000966366	0.00218708
0	0	0.000996225	0.00189226	4.77e-10	3.95e-07	0.000979667	0.00195001	6.62e-07	0.000648312	0.00097898	0.00214964	0	0	0.000991775	0.0018848	1.42e-11	5.17e-09	0.000965575	0.00196129	3.2e-07	0.000152288	0.000963782	0.00217738	0	0	0.00098288	0.00189039	1.53e-11	5.9e-09	0.000966204	0.00196327	3.35e-07	0.000161044	0.000964868	0.00218745	0	0	0.000992654	0.00188769	1.37e-11	4.97e-09	0.000968213	0.00196358	3.31e-07	0.000156832	0.000966367	0.00218758
0	0	0.000996225	0.00189226	4.77e-10	3.95e-07	0.000979667	0.00195001	6.67e-07	0.000654385	0.000978983	0.00215101	0	0	0.000991775	0.0018848	1.4e-11	5.09e-09	0.000965575	0.00196129	3.18e-07	0.000151934	0.000963783	0.00217787	0	0	0.00098288	0.00189039	1.51e-11	5.81e-09	0.000966204	0.00196327	3.35e-07	0.000160615	0.000964869	0.00218796	0	0	0.000992654	0.00188769	1.35e-11	4.89e-09	0.000968213	0.00196358	3.31e-07	0.000156381	0.000966367	0.00218808
0	0	0.000996225	0.00189226	4.76e-10	3.95e-07	0.000979667	0.00195001	6.75e-07	0.000660516	0.000978986	0.00215241	0	0	0.000991775	0.0018848	1.37e-11	5.01e-09	0.000965575	0.00196129	3.19e-07	0.000151586	0.000963784	0.00217835	0	0	0.00098288	0.00189039	1.48e-11	5.71e-09	0.000966204	0.00196327	3.34e-07	0.000160193	0.00096487	0.00218847	0	0	0.000992654	0.00188769	1.33e-11	4.81e-09	0.000968213	0.00196358	3.3e-07	0.000155936	0.000966368	0.00218858
0	0	0.000996225	0.00189226	4.76e-10	3.95e-07	0.000979667	0.00195001	6.81e-07	0.00066668	0.000978989	0.00215381	0	0	0.000991775	0.0018848	1.35e-11	4.93e-09	0.000965575	0.00196129	3.17e-07	0.000151244	0.000963785	0.00217884	0	0	0.00098288	0.00189039	1.46e-11	5.62e-09	0.000966204	0.00196327	3.33e-07	0.000159778	0.000964871	0.00218897	0	0	0.000992654	0.00188769	1.3e-11	4.74e-09	0.000968213	0.00196358	3.29e-07	0.000155498	0.000966369	0.00218908
0	0	0.000996225	0.00189226	4.75e-10	3.94e-07	0.000979667	0.00195001	6.88e-07	0.000672902	0.000978992	0.00215523	0	0	0.000991775	0.0018848	1.33e-11	4.86e-09	0.000965575	0.00196129	3.17e-07	0.000150909	0.000963786	0.00217932	0	0	0.00098288	0.00189039	1.43e-11	5.53e-09	0.000966204	0.00196327	3.33e-07	0.000159369	0.000964871	0.00218948	0	0	0.000992654	0.00188769	1.28e-11	4.66e-09	0.000968213	0.00196358	3.28e-07	0.000155066	0.00096637	0.00218958
0	0	0.000996225	0.00189226	4.75e-10	3.94e-07	0.000979667	0.00195001	6.94e-07	0.000679157	0.000978995	0.00215667	0	0	0.000991775	0.0018848	1.31e-11	4.78e-09	0.000965575	0.00196129	3.16e-07	0.000150581	0.000963787	0.0021798	0	0	0.00098288	0.00189039	1.41e-11	5.45e-09	0.000966204	0.00196327	3.32e-07	0.000158967	0.000964872	0.00218998	0	0	0.000992654	0.00188769	1.26e-11	4.59e-09	0.000968213	0.00196358	3.28e-07	0.000154642	0.000966371	0.00219008
0	0	0.000996225	0.00189226	4.75e-10	3.94e-07	0.000979667	0.00195002	7.02e-07	0.000685472	0.000978998	0.00215811	0	0	0.000991775	0.0018848	1.29e-11	4.71e-09	0.000965575	0.00196129	3.16e-07	0.000150259	0.000963787	0.00218029	0	0	0.00098288	0.00189039	1.39e-11	5.36e-09	0.000966204	0.00196327	3.31e-07	0.000158573	0.000964873	0.00219049	0	0	0.000992654	0.00188769	1.24e-11	4.52e-09	0.000968213	0.00196358	3.27e-07	0.000154225	0.000966372	0.00219057
0	0	0.000996225	0.00189226	4.75e-10	3.94e-07	0.000979667	0.00195002	7.08e-07	0.000691819	0.000979001	0.00215957	0	0	0.000991775	0.0018848	1.27e-11	4.64e-09	0.000965575	0.00196129	3.15e-07	0.000149944	0.000963788	0.00218077	0	0	0.00098288	0.00189039	1.37e-11	5.28e-09	0.000966204	0.00196327	3.31e-07	0.000158185	0.000964874	0.00219099	0	0	0.000992654	0.00188769	1.22e-11	4.45e-09	0.000968213	0.00196358	3.26e-07	0.000153815	0.000966373	0.00219106
0	0	0.000996225	0.00189226	4.75e-10	3.94e-07	0.000979667	0.00195002	7.16e-07	0.000698228	0.000979004	0.00216105	0	0	0.000991775	0.0018848	1.25e-11	4.57e-09	0.000965575	0.00196129	3.15e-07	0.000149637	0.000963789	0.00218125	0	0	0.00098288	0.00189039	1.34e-11	5.2e-09	0.000966204	0.00196327	3.3e-07	0.000157805	0.000964875	0.00219149	0	0	0.000992654	0.00188769	1.2e-11	4.38e-09	0.000968213	0.00196358	3.25e-07	0.000153412	0.000966374	0.00219156
0	0	0.000996225	0.00189226	4.75e-10	3.94e-07	0.000979667	0.00195002	7.22e-07	0.000704668	0.000979008	0.00216254	0	0	0.000991775	0.0018848	1.23e-11	4.5e-09	0.000965575	0.00196129	3.14e-07	0.000149336	0.00096379	0.00218173	0	0	0.00098288	0.00189039	1.32e-11	5.12e-09	0.000966204	0.00196327	3.29e-07	0.000157432	0.000964876	0.00219199	0	0	0.000992654	0.00188769	1.18e-11	4.31e-09	0.000968213	0.00196358	3.25e-07	0.000153017	0.000966375	0.00219205
0	0	0.000996225	0.00189226	4.75e-10	3.94e-07	0.000979667	0.00195002	7.3e-07	0.000711171	0.000979011	0.00216405	0	0	0.000991775	0.0018848	1.21e-11	4.43e-09	0.000965575	0.00196129	3.14e-07	0.000149043	0.000963791	0.00218221	0	0	0.00098288	0.00189039	1.3e-11	5.04e-09	0.000966204	0.00196327	3.28e-07	0.000157067	0.000964877	0.00219249	0	0	0.000992654	0.00188769	1.16e-11	4.25e-09	0.000968213	0.00196358	3.24e-07	0.00015263	0.000966376	0.00219254
0	0	0.000996225	0.00189226	4.76e-10	3.94e-07	0.000979667	0.00195002	7.37e-07	0.000717706	0.000979014	0.00216557	0	0	0.000991775	0.0018848	1.19e-11	4.36e-09	0.000965575	0.00196129	3.13e-07	0.000148758	0.000963792	0.00218269	0	0	0.00098288	0.00189039	1.28e-11	4.96e-09	0.000966204	0.00196327	3.28e-07	0.000156709	0.000964878	0.00219299	0	0	0.000992654	0.00188769	1.14e-11	4.18e-09	0.000968213	0.00196358	3.23e-07	0.00015225	0.000966376	0.00219303
0	0	0.000996225	0.00189226	4.76e-10	3.94e-07	0.000979667	0.00195002	7.45e-07	0.000724304	0.000979017	0.0021671	0	0	0.000991775	0.0018848	1.17e-11	4.3e-09	0.000965575	0.00196129	3.13e-07	0.00014848	0.000963793	0.00218317	0	0	0.00098288	0.00189039	1.26e-11	4.88e-09	0.000966204	0.00196327	3.27e-07	0.00015636	0.000964879	0.00219348	0	0	0.000992654	0.00188769	1.13e-11	4.12e-09	0.000968213	0.00196358	3.22e-07	0.000151879	0.000966377	0.00219352
0	0	0.000996225	0.00189226	4.76e-10	3.94e-07	0.000979667	0.00195002	7.51e-07	0.000730934	0.000979021	0.00216865	0	0	0.000991775	0.0018848	1.15e-11	4.23e-09	0.000965575	0.00196129	3.12e-07	0.00014821	0.000963793	0.00218364	0	0	0.00098288	0.00189039	1.24e-11	4.81e-09	0.000966204	0.00196327	3.27e-07	0.000156019	0.000964879	0.00219398	0	0	0.000992654	0.00188769	1.11e-11	4.06e-09	0.000968213	0.00196358	3.22e-07	0.000151515	0.000966378	0.00219401
0	0	0.000996225	0.00189226	4.76e-10	3.94e-07	0.000979667	0.00195002	7.59e-07	0.000737628	0.000979024	0.00217022	0	0	0.000991775	0.0018848	1.14e-11	4.17e-09	0.000965575	0.00196129	3.12e-07	0.000147948	0.000963794	0.00218412	0	0	0.00098288	0.00189039	1.22e-11	4.73e-09	0.000966204	0.00196327	3.26e-07	0.000155686	0.00096488	0.00219447	0	0	0.000992654	0.00188769	1.09e-11	4e-09	0.000968213	0.00196358	3.21e-07	0.00015116	0.000966379	0.0021945
0	0	0.000996225	0.00189226	4.77e-10	3.95e-07	0.000979667	0.00195002	7.66e-07	0.000744354	0.000979027	0.0021718	0	0	0.000991775	0.0018848	1.12e-11	4.11e-09	0.000965575	0.00196129	3.11e-07	0.000147694	0.000963795	0.0021846	0	0	0.00098288	0.00189039	1.2e-11	4.66e-09	0.000966204	0.00196327	3.25e-07	0.000155362	0.000964881	0.00219497	0	0	0.000992654	0.00188769	1.07e-11	3.94e-09	0.000968213	0.00196358	3.21e-07	0.000150814	0.00096638	0.00219498
0	0	0.000996225	0.00189226	4.77e-10	3.95e-07	0.000979667	0.00195002	7.75e-07	0.000751146	0.000979031	0.00217339	0	0	0.000991775	0.0018848	1.1e-11	4.05e-09	0.000965575	0.00196129	3.11e-07	0.000147448	0.000963796	0.00218507	0	0	0.00098288	0.00189039	1.18e-11	4.59e-09	0.000966204	0.00196327	3.25e-07	0.000155047	0.000964882	0.00219546	0	0	0.000992654	0.00188769	1.06e-11	3.88e-09	0.000968213	0.00196358	3.2e-07	0.000150475	0.000966381	0.00219547
0	0	0.000996225	0.00189226	4.78e-10	3.96e-07	0.000979667	0.00195002	7.82e-07	0.000757969	0.000979034	0.002175	0	0	0.000991775	0.0018848	1.08e-11	3.99e-09	0.000965575	0.00196129	3.1e-07	0.00014721	0.000963797	0.00218555	0	0	0.00098288	0.00189039	1.17e-11	4.52e-09	0.000966204	0.00196327	3.24e-07	0.00015474	0.000964883	0.00219596	0	0	0.000992654	0.00188769	1.04e-11	3.82e-09	0.000968213	0.00196358	3.2e-07	0.000150146	0.000966382	0.00219595
0	0	0.000996225	0.00189226	4.79e-10	3.95e-07	0.000979667	0.00195002	7.9e-07	0.000764859	0.000979038	0.00217663	0	0	0.000991775	0.0018848	1.07e-11	3.93e-09	0.000965575	0.00196129	3.1e-07	0.000146981	0.000963798	0.00218602	0	0	0.00098288	0.00189039	1.15e-11	4.45e-09	0.000966204	0.00196327	3.23e-07	0.000154442	0.000964884	0.00219645	0	0	0.000992654	0.00188769	1.03e-11	3.76e-09	0.000968213	0.00196358	3.19e-07	0.000149825	0.000966383	0.00219644
0	0	0.000996225	0.00189226	4.8e-10	3.97e-07	0.000979667	0.00195003	7.97e-07	0.00077178	0.000979041	0.00217827	0	0	0.000991775	0.0018848	1.05e-11	3.87e-09	0.000965575	0.00196129	3.09e-07	0.000146761	0.000963799	0.00218649	0	0	0.00098288	0.00189039	1.13e-11	4.38e-09	0.000966204	0.00196327	3.23e-07	0.000154153	0.000964885	0.00219694	0	0	0.000992654	0.00188769	1.01e-11	3.71e-09	0.000968213	0.00196358	3.18e-07	0.000149513	0.000966383	0.00219692
0	0	0.000996225	0.00189226	4.81e-10	3.96e-07	0.000979667	0.00195003	8.06e-07	0.000778769	0.000979045	0.00217993	0	0	0.000991775	0.0018848	1.04e-11	3.82e-09	0.000965575	0.00196129	3.09e-07	0.000146549	0.000963799	0.00218697	0	0	0.00098288	0.00189039	1.11e-11	4.32e-09	0.000966204	0.00196327	3.22e-07	0.000153874	0.000964886	0.00219743	0	0	0.000992654	0.00188769	9.95e-12	3.65e-09	0.000968213	0.00196358	3.17e-07	0.00014921	0.000966384	0.0021974
0	0	0.000996225	0.00189226	4.82e-10	3.98e-07	0.000979667	0.00195003	8.13e-07	0.000785789	0.000979049	0.0021816	0	0	0.000991775	0.0018848	1.02e-11	3.76e-09	0.000965575	0.00196129	3.08e-07	0.000146346	0.0009638	0.00218744	0	0	0.00098288	0.00189039	1.1e-11	4.25e-09	0.000966204	0.00196327	3.22e-07	0.000153604	0.000964887	0.00219792	0	0	0.000992654	0.00188769	9.79e-12	3.6e-09	0.000968213	0.00196358	3.17e-07	0.000148917	0.000966385	0.00219789
0	0	0.000996225	0.00189226	4.83e-10	3.98e-07	0.000979667	0.00195003	8.22e-07	0.000792878	0.000979052	0.00218329	0	0	0.000991775	0.0018848	1.01e-11	3.71e-09	0.000965575	0.00196129	3.09e-07	0.000146152	0.000963801	0.00218791	0	0	0.00098288	0.00189039	1.08e-11	4.19e-09	0.000966204	0.00196327	3.21e-07	0.000153344	0.000964887	0.00219841	0	0	0.000992654	0.00188769	9.65e-12	3.55e-09	0.000968213	0.00196358	3.16e-07	0.000148633	0.000966386	0.00219837
0	0	0.000996225	0.00189226	4.84e-10	3.99e-07	0.000979667	0.00195003	8.29e-07	0.000799997	0.000979056	0.002185	0	0	0.000991775	0.0018848	9.91e-12	3.66e-09	0.000965575	0.00196129	3.08e-07	0.000145968	0.000963802	0.00218839	0	0	0.00098288	0.00189039	1.06e-11	4.13e-09	0.000966204	0.00196327	3.21e-07	0.000153094	0.000964888	0.0021989	0	0	0.000992654	0.00188769	9.5e-12	3.5e-09	0.000968213	0.00196358	3.16e-07	0.000148358	0.000966387	0.00219885
0	0	0.000996225	0.00189226	4.85e-10	3.99e-07	0.000979667	0.00195003	8.39e-07	0.000807187	0.00097906	0.00218672	0	0	0.000991775	0.0018848	9.76e-12	3.6e-09	0.000965575	0.00196129	3.08e-07	0.000145793	0.000963803	0.00218886	0	0	0.00098288	0.00189039	1.05e-11	4.06e-09	0.000966204	0.00196327	3.2e-07	0.000152854	0.000964889	0.00219938	0	0	0.000992654	0.00188769	9.36e-12	3.45e-09	0.000968213	0.00196358	3.15e-07	0.000148093	0.000966388	0.00219933
0	0	0.000996225	0.00189226	4.87e-10	4.01e-07	0.000979667	0.00195003	8.46e-07	0.000814408	0.000979063	0.00218846	0	0	0.000991775	0.0018848	9.62e-12	3.55e-09	0.000965575	0.00196129	3.07e-07	0.000145627	0.000963804	0.00218933	0	0	0.00098288	0.00189039	1.03e-11	4e-09	0.000966204	0.00196327	3.2e-07	0.000152624	0.00096489	0.00219987	0	0	0.000992654	0.00188769	9.22e-12	3.4e-09	0.000968213	0.00196358	3.15e-07	0.000147838	0.000966389	0.0021998
0	0	0.000996225	0.00189226	4.88e-10	4.01e-07	0.000979667	0.00195003	8.55e-07	0.000821699	0.000979067	0.00219022	0	0	0.000991775	0.0018848	9.48e-12	3.5e-09	0.000965575	0.00196129	3.07e-07	0.000145471	0.000963805	0.0021898	0	0	0.00098288	0.00189039	1.02e-11	3.94e-09	0.000966204	0.00196327	3.19e-07	0.000152404	0.000964891	0.00220036	0	0	0.000992654	0.00188769	9.09e-12	3.35e-09	0.000968213	0.00196358	3.14e-07	0.000147593	0.00096639	0.00220028
0	0	0.000996225	0.00189226	4.9e-10	4.02e-07	0.000979667	0.00195003	8.63e-07	0.000829021	0.000979071	0.00219199	0	0	0.000991775	0.0018848	9.35e-12	3.46e-09	0.000965575	0.00196129	3.06e-07	0.000145325	0.000963805	0.00219027	0	0	0.00098288	0.00189039	1e-11	3.89e-09	0.000966204	0.00196327	3.19e-07	0.000152194	0.000964892	0.00220085	0	0	0.000992654	0.00188769	8.95e-12	3.3e-09	0.000968213	0.00196358	3.14e-07	0.000147358	0.00096639	0.00220076
0	0	0.000996225	0.00189226	4.92e-10	4.03e-07	0.000979667	0.00195003	8.73e-07	0.000836415	0.000979075	0.00219378	0	0	0.000991775	0.0018848	9.21e-12	3.41e-09	0.000965575	0.00196129	3.07e-07	0.000145188	0.000963806	0.00219074	0	0	0.00098288	0.00189039	9.85e-12	3.83e-09	0.000966204	0.00196327	3.18e-07	0.000151996	0.000964893	0.00220133	0	0	0.000992654	0.00188769	8.83e-12	3.25e-09	0.000968213	0.00196358	3.13e-07	0.000147133	0.000966391	0.00220124
0	0	0.000996225	0.00189226	4.94e-10	4.05e-07	0.000979667	0.00195003	8.8e-07	0.000843839	0.000979079	0.00219559	0	0	0.000991775	0.0018848	9.08e-12	3.36e-09	0.000965575	0.00196129	3.06e-07	0.000145062	0.000963807	0.00219121	0	0	0.00098288	0.00189039	9.73e-12	3.77e-09	0.000966204	0.00196327	3.18e-07	0.000151808	0.000964894	0.00220182	0	0	0.000992654	0.00188769	8.69e-12	3.21e-09	0.000968213	0.00196358	3.13e-07	0.000146919	0.000966392	0.00220172
0	0	0.000996225	0.00189226	4.95e-10	4.05e-07	0.000979667	0.00195004	8.9e-07	0.000851336	0.000979083	0.00219741	0	0	0.000991775	0.0018848	8.95e-12	3.31e-09	0.000965575	0.00196129	3.06e-07	0.000144946	0.000963808	0.00219168	0	0	0.00098288	0.00189039	9.57e-12	3.72e-09	0.000966204	0.00196327	3.18e-07	0.000151631	0.000964895	0.0022023	0	0	0.000992654	0.00188769	8.57e-12	3.16e-09	0.000968213	0.00196358	3.13e-07	0.000146715	0.000966393	0.00220219
0	0	0.000996225	0.00189226	4.98e-10	4.07e-07	0.000979667	0.00195004	8.98e-07	0.000858863	0.000979087	0.00219926	0	0	0.000991775	0.0018848	8.82e-12	3.27e-09	0.000965575	0.00196129	3.05e-07	0.00014484	0.000963809	0.00219215	0	0	0.00098288	0.00189039	9.45e-12	3.66e-09	0.000966204	0.00196327	3.17e-07	0.000151465	0.000964895	0.00220279	0	0	0.000992654	0.00188769	8.44e-12	3.12e-09	0.000968213	0.00196358	3.13e-07	0.000146522	0.000966394	0.00220267
0	0	0.000996225	0.00189226	5e-10	4.07e-07	0.000979667	0.00195004	9.08e-07	0.000866464	0.000979091	0.00220112	0	0	0.000991775	0.0018848	8.7e-12	3.22e-09	0.000965575	0.00196129	3.06e-07	0.000144745	0.00096381	0.00219263	0	0	0.00098288	0.00189039	9.29e-12	3.61e-09	0.000966204	0.00196327	3.17e-07	0.000151311	0.000964896	0.00220327	0	0	0.000992654	0.00188769	8.33e-12	3.07e-09	0.000968213	0.00196358	3.12e-07	0.00014634	0.000966395	0.00220315
0	0	0.000996225	0.00189226	5.03e-10	4.1e-07	0.000979667	0.00195004	9.16e-07	0.000874095	0.000979095	0.002203	0	0	0.000991775	0.0018848	8.58e-12	3.18e-09	0.000965575	0.00196129	3.05e-07	0.000144661	0.000963811	0.0021931	0	0	0.00098288	0.00189039	9.18e-12	3.56e-09	0.000966204	0.00196327	3.17e-07	0.000151168	0.000964897	0.00220376	0	0	0.000992654	0.00188769	8.2e-12	3.03e-09	0.000968213	0.00196358	3.12e-07	0.000146168	0.000966396	0.00220362
0	0	0.000996225	0.00189226	5.04e-10	4.1e-07	0.000979667	0.00195004	9.26e-07	0.0008818	0.000979099	0.00220489	0	0	0.000991775	0.0018848	8.45e-12	3.14e-09	0.000965575	0.00196129	3.06e-07	0.000144587	0.000963811	0.00219357	0	0	0.00098288	0.00189039	9.02e-12	3.51e-09	0.000966204	0.00196327	3.16e-07	0.000151037	0.000964898	0.00220424	0	0	0.000992654	0.00188769	8.09e-12	2.99e-09	0.000968213	0.00196358	3.11e-07	0.000146008	0.000966397	0.0022041
0	0	0.000996225	0.00189226	5.08e-10	4.13e-07	0.000979667	0.00195004	9.35e-07	0.000889534	0.000979103	0.00220681	0	0	0.000991775	0.0018848	8.34e-12	3.1e-09	0.000965575	0.00196129	3.05e-07	0.000144524	0.000963812	0.00219404	0	0	0.00098288	0.00189039	8.91e-12	3.45e-09	0.000966204	0.00196327	3.16e-07	0.000150917	0.000964899	0.00220472	0	0	0.000992654	0.00188769	7.97e-12	2.95e-09	0.000968213	0.00196358	3.11e-07	0.000145859	0.000966397	0.00220457
0	0	0.000996225	0.00189226	5.1e-10	4.13e-07	0.000979667	0.00195004	9.45e-07	0.000897345	0.000979107	0.00220874	0	0	0.000991775	0.0018848	8.22e-12	3.05e-09	0.000965575	0.00196129	3.05e-07	0.000144473	0.000963813	0.00219451	0	0	0.00098288	0.00189039	8.77e-12	3.41e-09	0.000966204	0.00196327	3.16e-07	0.00015081	0.0009649	0.00220521	0	0	0.000992654	0.00188769	7.87e-12	2.91e-09	0.000968213	0.00196358	3.1e-07	0.000145721	0.000966398	0.00220505
0	0	0.000996225	0.00189226	5.13e-10	4.16e-07	0.000979667	0.00195004	9.54e-07	0.000905183	0.000979111	0.00221069	0	0	0.000991775	0.0018848	8.11e-12	3.01e-09	0.000965575	0.00196129	3.04e-07	0.000144433	0.000963814	0.00219498	0	0	0.00098288	0.00189039	8.66e-12	3.36e-09	0.000966204	0.00196327	3.16e-07	0.000150715	0.000964901	0.00220569	0	0	0.000992654	0.00188769	7.75e-12	2.87e-09	0.000968213	0.00196358	3.11e-07	0.000145595	0.000966399	0.00220552
0	0	0.000996225	0.00189226	5.16e-10	4.17e-07	0.000979667	0.00195004	9.64e-07	0.000913098	0.000979116	0.00221266	0	0	0.000991775	0.0018848	8e-12	2.97e-09	0.000965575	0.00196129	3.05e-07	0.000144404	0.000963815	0.00219545	0	0	0.00098288	0.00189039	8.52e-12	3.31e-09	0.000966204	0.00196327	3.15e-07	0.000150632	0.000964902	0.00220617	0	0	0.000992654	0.00188769	7.65e-12	2.83e-09	0.000968213	0.00196358	3.1e-07	0.000145481	0.0009664	0.002206
0	0	0.000996225	0.00189226	5.19e-10	4.2e-07	0.000979667	0.00195005	9.73e-07	0.000921041	0.00097912	0.00221465	0	0	0.000991775	0.0018848	7.89e-12	2.94e-09	0.000965575	0.00196129	3.04e-07	0.000144387	0.000963816	0.00219592	0	0	0.00098288	0.00189039	8.42e-12	3.26e-09	0.000966204	0.00196327	3.15e-07	0.000150562	0.000964902	0.00220666	0	0	0.000992654	0.00188769	7.54e-12	2.79e-09	0.000968213	0.00196358	3.1e-07	0.000145378	0.000966401	0.00220647
0	0	0.000996225	0.00189226	5.22e-10	4.2e-07	0.000979667	0.00195005	9.84e-07	0.000929062	0.000979124	0.00221666	0	0	0.000991775	0.0018848	7.78e-12	2.9e-09	0.000965575	0.00196129	3.05e-07	0.000144382	0.000963817	0.00219639	0	0	0.00098288	0.00189039	8.28e-12	3.22e-09	0.000966204	0.00196327	3.15e-07	0.000150504	0.000964903	0.00220714	0	0	0.000992654	0.00188769	7.44e-12	2.75e-09	0.000968213	0.00196358	3.1e-07	0.000145288	0.000966402	0.00220695
0	0	0.000996225	0.00189226	5.26e-10	4.24e-07	0.000979667	0.00195005	9.93e-07	0.000937109	0.000979129	0.00221869	0	0	0.000991775	0.0018848	7.68e-12	2.86e-09	0.000965575	0.00196129	3.04e-07	0.000144388	0.000963817	0.00219687	0	0	0.00098288	0.00189039	8.19e-12	3.17e-09	0.000966204	0.00196327	3.15e-07	0.00015046	0.000964904	0.00220763	0	0	0.000992654	0.00188769	7.33e-12	2.72e-09	0.000968213	0.00196358	3.1e-07	0.000145209	0.000966403	0.00220742
0	0	0.000996225	0.00189226	5.29e-10	4.25e-07	0.000979667	0.00195005	1e-06	0.000945235	0.000979133	0.00222073	0	0	0.000991775	0.0018848	7.57e-12	2.82e-09	0.000965575	0.00196129	3.05e-07	0.000144407	0.000963818	0.00219734	0	0	0.00098288	0.00189039	8.05e-12	3.13e-09	0.000966204	0.00196327	3.15e-07	0.000150428	0.000964905	0.00220811	0	0	0.000992654	0.00188769	7.24e-12	2.68e-09	0.000968213	0.00196358	3.09e-07	0.000145143	0.000966403	0.0022079
0	0	0.000996225	0.00189226	5.33e-10	4.28e-07	0.000979667	0.00195005	1.01e-06	0.000953386	0.000979138	0.0022228	0	0	0.000991775	0.0018848	7.47e-12	2.79e-09	0.000965575	0.00196129	3.04e-07	0.000144438	0.000963819	0.00219781	0	0	0.00098288	0.00189039	7.96e-12	3.08e-09	0.000966204	0.00196327	3.15e-07	0.00015041	0.000964906	0.00220859	0	0	0.000992654	0.00188769	7.13e-12	2.65e-09	0.000968213	0.00196358	3.09e-07	0.00014509	0.000966404	0.00220837
0	0	0.000996225	0.00189226	5.37e-10	4.29e-07	0.000979667	0.00195005	1.02e-06	0.000961617	0.000979142	0.00222489	0	0	0.000991775	0.0018848	7.37e-12	2.75e-09	0.000965575	0.00196129	3.05e-07	0.000144482	0.00096382	0.00219828	0	0	0.00098288	0.00189039	7.83e-12	3.04e-09	0.000966204	0.00196327	3.14e-07	0.000150405	0.000964907	0.00220908	0	0	0.000992654	0.00188769	7.04e-12	2.61e-09	0.000968213	0.00196358	3.09e-07	0.000145049	0.000966405	0.00220885
0	0	0.000996225	0.00189226	5.42e-10	4.33e-07	0.000979667	0.00195005	1.03e-06	0.000969873	0.000979147	0.00222699	0	0	0.000991775	0.0018848	7.28e-12	2.72e-09	0.000965575	0.00196129	3.04e-07	0.000144538	0.000963821	0.00219876	0	0	0.00098288	0.00189039	7.74e-12	3e-09	0.000966204	0.00196327	3.14e-07	0.000150414	0.000964908	0.00220956	0	0	0.000992654	0.00188769	6.94e-12	2.58e-09	0.000968213	0.00196358	3.09e-07	0.000145021	0.000966406	0.00220932
0	0	0.000996225	0.00189226	5.45e-10	4.34e-07	0.000979667	0.00195005	1.04e-06	0.000978208	0.000979152	0.00222912	0	0	0.000991775	0.0018848	7.18e-12	2.69e-09	0.000965575	0.00196129	3.05e-07	0.000144607	0.000963822	0.00219923	0	0	0.00098288	0.00189039	7.62e-12	2.96e-09	0.000966204	0.00196327	3.14e-07	0.000150437	0.000964909	0.00221005	0	0	0.000992654	0.00188769	6.85e-12	2.54e-09	0.000968213	0.00196358	3.09e-07	0.000145006	0.000966407	0.0022098
0	0	0.000996225	0.00189226	5.5e-10	4.38e-07	0.000979667	0.00195005	1.05e-06	0.000986568	0.000979156	0.00223126	0	0	0.000991775	0.0018848	7.09e-12	2.65e-09	0.000965575	0.00196129	3.05e-07	0.000144689	0.000963823	0.00219971	0	0	0.00098288	0.00189039	7.53e-12	2.92e-09	0.000966204	0.00196327	3.14e-07	0.000150474	0.00096491	0.00221053	0	0	0.000992654	0.00188769	6.76e-12	2.51e-09	0.000968213	0.00196358	3.09e-07	0.000145004	0.000966408	0.00221027
0	0	0.000996225	0.00189226	5.54e-10	4.4e-07	0.000979667	0.00195006	1.07e-06	0.000995007	0.000979161	0.00223343	0	0	0.000991775	0.0018848	7e-12	2.62e-09	0.000965575	0.00196129	3.06e-07	0.000144785	0.000963824	0.00220018	0	0	0.00098288	0.00189039	7.42e-12	2.88e-09	0.000966204	0.00196327	3.14e-07	0.000150525	0.00096491	0.00221102	0	0	0.000992654	0.00188769	6.67e-12	2.48e-09	0.000968213	0.00196358	3.09e-07	0.000145016	0.000966409	0.00221075
0	0	0.000996225	0.00189226	5.6e-10	4.44e-07	0.000979667	0.00195006	1.08e-06	0.00100347	0.000979166	0.00223562	0	0	0.000991775	0.0018848	6.91e-12	2.59e-09	0.000965575	0.00196129	3.05e-07	0.000144893	0.000963824	0.00220066	0	0	0.00098288	0.00189039	7.33e-12	2.84e-09	0.000966204	0.00196327	3.14e-07	0.000150591	0.000964911	0.0022115	0	0	0.000992654	0.00188769	6.58e-12	2.45e-09	0.000968213	0.00196358	3.09e-07	0.000145041	0.00096641	0.00221123
0	0	0.000996225	0.00189226	5.64e-10	4.45e-07	0.000979667	0.00195006	1.09e-06	0.00101201	0.000979171	0.00223783	0	0	0.000991775	0.0018848	6.82e-12	2.56e-09	0.000965575	0.00196129	3.06e-07	0.000145016	0.000963825	0.00220113	0	0	0.00098288	0.00189039	7.22e-12	2.8e-09	0.000966204	0.00196327	3.14e-07	0.000150671	0.000964912	0.00221199	0	0	0.000992654	0.00188769	6.5e-12	2.42e-09	0.000968213	0.00196358	3.09e-07	0.00014508	0.000966411	0.00221171
0	0	0.000996225	0.00189226	5.7e-10	4.5e-07	0.000979667	0.00195006	1.1e-06	0.00102057	0.000979176	0.00224006	0	0	0.000991775	0.0018848	6.74e-12	2.53e-09	0.000965575	0.00196129	3.05e-07	0.000145152	0.000963826	0.00220161	0	0	0.00098288	0.00189039	7.14e-12	2.76e-09	0.000966204	0.00196327	3.14e-07	0.000150766	0.000964913	0.00221248	0	0	0.000992654	0.00188769	6.41e-12	2.39e-09	0.000968213	0.00196358	3.09e-07	0.000145133	0.000966411	0.00221218
0	0	0.000996225	0.00189226	5.75e-10	4.52e-07	0.000979667	0.00195006	1.11e-06	0.00102922	0.000979181	0.00224231	0	0	0.000991775	0.0018848	6.65e-12	2.5e-09	0.000965575	0.00196129	3.06e-07	0.000145302	0.000963827	0.00220209	0	0	0.00098288	0.00189039	7.03e-12	2.73e-09	0.000966204	0.00196327	3.14e-07	0.000150876	0.000964914	0.00221296	0	0	0.000992654	0.00188769	6.33e-12	2.36e-09	0.000968213	0.00196358	3.09e-07	0.000145199	0.000966412	0.00221266
0	0	0.000996225	0.00189226	5.81e-10	4.57e-07	0.000979667	0.00195006	1.12e-06	0.00103788	0.000979186	0.00224458	0	0	0.000991775	0.0018848	6.57e-12	2.47e-09	0.000965575	0.00196129	3.06e-07	0.000145466	0.000963828	0.00220257	0	0	0.00098288	0.00189039	6.95e-12	2.69e-09	0.000966204	0.00196327	3.15e-07	0.000151002	0.000964915	0.00221345	0	0	0.000992654	0.00188769	6.25e-12	2.33e-09	0.000968213	0.00196358	3.09e-07	0.000145281	0.000966413	0.00221314
0	0	0.000996225	0.00189226	5.86e-10	4.59e-07	0.000979667	0.00195006	1.13e-06	0.00104663	0.000979191	0.00224687	0	0	0.000991775	0.0018848	6.48e-12	2.44e-09	0.000965575	0.00196129	3.07e-07	0.000145645	0.000963829	0.00220305	0	0	0.00098288	0.00189039	6.84e-12	2.66e-09	0.000966204	0.00196327	3.15e-07	0.000151143	0.000964916	0.00221394	0	0	0.000992654	0.00188769	6.17e-12	2.3e-09	0.000968213	0.00196358	3.09e-07	0.000145376	0.000966414	0.00221362
0	0	0.000996225	0.00189226	5.93e-10	4.64e-07	0.000979667	0.00195006	1.14e-06	0.00105539	0.000979196	0.00224919	0	0	0.000991775	0.0018848	6.41e-12	2.41e-09	0.000965575	0.00196129	3.07e-07	0.000145838	0.00096383	0.00220353	0	0	0.00098288	0.00189039	6.77e-12	2.62e-09	0.000966204	0.00196327	3.15e-07	0.0001513	0.000964917	0.00221443	0	0	0.000992654	0.00188769	6.09e-12	2.27e-09	0.000968213	0.00196358	3.1e-07	0.000145486	0.000966415	0.0022141
0	0	0.000996225	0.00189226	5.99e-10	4.66e-07	0.000979667	0.00195006	1.16e-06	0.00106423	0.000979201	0.00225152	0	0	0.000991775	0.0018848	6.33e-12	2.38e-09	0.000965575	0.00196129	3.08e-07	0.000146046	0.000963831	0.00220401	0	0	0.00098288	0.00189039	6.67e-12	2.59e-09	0.000966204	0.00196327	3.15e-07	0.000151473	0.000964918	0.00221492	0	0	0.000992654	0.00188769	6.02e-12	2.24e-09	0.000968213	0.00196358	3.09e-07	0.000145611	0.000966416	0.00221458
0	0	0.000996225	0.00189226	6.06e-10	4.72e-07	0.000979667	0.00195007	1.17e-06	0.00107309	0.000979206	0.00225388	0	0	0.000991775	0.0018848	6.25e-12	2.36e-09	0.000965575	0.00196129	3.07e-07	0.00014627	0.000963831	0.00220449	0	0	0.00098288	0.00189039	6.59e-12	2.55e-09	0.000966204	0.00196327	3.15e-07	0.000151662	0.000964918	0.00221541	0	0	0.000992654	0.00188769	5.94e-12	2.22e-09	0.000968213	0.00196358	3.1e-07	0.000145751	0.000966417	0.00221506
0	0	0.000996225	0.00189226	6.12e-10	4.74e-07	0.000979667	0.00195007	1.18e-06	0.00108203	0.000979211	0.00225626	0	0	0.000991775	0.0018848	6.17e-12	2.33e-09	0.000965575	0.00196129	3.09e-07	0.000146508	0.000963832	0.00220498	0	0	0.00098288	0.00189039	6.5e-12	2.52e-09	0.000966204	0.00196327	3.16e-07	0.000151867	0.000964919	0.0022159	0	0	0.000992654	0.00188769	5.87e-12	2.19e-09	0.000968213	0.00196358	3.1e-07	0.000145907	0.000966418	0.00221554
0	0	0.000996225	0.00189226	6.21e-10	4.81e-07	0.000979667	0.00195007	1.19e-06	0.00109099	0.000979217	0.00225866	0	0	0.000991775	0.0018848	6.1e-12	2.3e-09	0.000965575	0.00196129	3.08e-07	0.000146762	0.000963833	0.00220546	0	0	0.00098288	0.00189039	6.43e-12	2.49e-09	0.000966204	0.00196327	3.16e-07	0.00015209	0.00096492	0.0022164	0	0	0.000992654	0.00188769	5.79e-12	2.17e-09	0.000968213	0.00196358	3.11e-07	0.000146077	0.000966419	0.00221603
0	0	0.000996225	0.00189226	6.27e-10	4.83e-07	0.000979667	0.00195007	1.2e-06	0.00110002	0.000979222	0.00226109	0	0	0.000991775	0.0018848	6.03e-12	2.28e-09	0.000965575	0.00196129	3.09e-07	0.000147031	0.000963834	0.00220595	0	0	0.00098288	0.00189039	6.33e-12	2.46e-09	0.000966204	0.00196327	3.16e-07	0.000152329	0.000964921	0.00221689	0	0	0.000992654	0.00188769	5.72e-12	2.14e-09	0.000968213	0.00196358	3.1e-07	0.000146264	0.000966419	0.00221651
0	0	0.000996225	0.00189226	6.36e-10	4.9e-07	0.000979667	0.00195007	1.21e-06	0.00110907	0.000979228	0.00226354	0	0	0.000991775	0.0018848	5.96e-12	2.25e-09	0.000965575	0.00196129	3.09e-07	0.000147317	0.000963835	0.00220644	0	0	0.00098288	0.00189039	6.27e-12	2.43e-09	0.000966204	0.00196327	3.17e-07	0.000152585	0.000964922	0.00221739	0	0	0.000992654	0.00188769	5.65e-12	2.12e-09	0.000968213	0.00196358	3.11e-07	0.000146466	0.00096642	0.002217
0	0	0.000996225	0.00189226	6.43e-10	4.93e-07	0.000979667	0.00195007	1.23e-06	0.00111819	0.000979233	0.00226601	0	0	0.000991775	0.0018848	5.89e-12	2.23e-09	0.000965575	0.00196129	3.11e-07	0.000147619	0.000963836	0.00220693	0	0	0.00098288	0.00189039	6.17e-12	2.4e-09	0.000966204	0.00196327	3.17e-07	0.000152859	0.000964923	0.00221788	0	0	0.000992654	0.00188769	5.59e-12	2.09e-09	0.000968213	0.00196358	3.11e-07	0.000146684	0.000966421	0.00221748
0	0	0.000996225	0.00189226	6.52e-10	5e-07	0.000979667	0.00195007	1.24e-06	0.00112733	0.000979239	0.00226851	0	0	0.000991775	0.0018848	5.82e-12	2.21e-09	0.000965575	0.00196129	3.1e-07	0.000147937	0.000963837	0.00220742	0	0	0.00098288	0.00189039	6.11e-12	2.37e-09	0.000966204	0.00196327	3.18e-07	0.00015315	0.000964924	0.00221838	0	0	0.000992654	0.00188769	5.51e-12	2.07e-09	0.000968213	0.00196358	3.12e-07	0.000146919	0.000966422	0.00221797
0	0	0.000996225	0.00189226	6.6e-10	5.03e-07	0.000979667	0.00195007	1.25e-06	0.00113654	0.000979244	0.00227102	0	0	0.000991775	0.0018848	5.75e-12	2.18e-09	0.000965575	0.00196129	3.12e-07	0.000148271	0.000963838	0.00220791	0	0	0.00098288	0.00189039	6.02e-12	2.34e-09	0.000966204	0.00196327	3.18e-07	0.000153459	0.000964925	0.00221888	0	0	0.000992654	0.00188769	5.45e-12	2.04e-09	0.000968213	0.00196358	3.12e-07	0.00014717	0.000966423	0.00221846
0	0	0.000996225	0.00189226	6.7e-10	5.11e-07	0.000979667	0.00195008	1.26e-06	0.00114576	0.00097925	0.00227357	0	0	0.000991775	0.0018848	5.69e-12	2.16e-09	0.000965575	0.00196129	3.11e-07	0.000148623	0.000963839	0.0022084	0	0	0.00098288	0.00189039	5.96e-12	2.32e-09	0.000966204	0.00196327	3.19e-07	0.000153787	0.000964926	0.00221938	0	0	0.000992654	0.00188769	5.38e-12	2.02e-09	0.000968213	0.00196358	3.13e-07	0.000147439	0.000966424	0.00221895
0	0	0.000996225	0.00189226	6.78e-10	5.14e-07	0.000979667	0.00195008	1.28e-06	0.00115506	0.000979256	0.00227613	0	0	0.000991775	0.0018848	5.62e-12	2.14e-09	0.000965575	0.00196129	3.13e-07	0.000148992	0.00096384	0.0022089	0	0	0.00098288	0.00189039	5.87e-12	2.29e-09	0.000966204	0.00196327	3.19e-07	0.000154133	0.000964927	0.00221988	0	0	0.000992654	0.00188769	5.33e-12	2e-09	0.000968213	0.00196358	3.13e-07	0.000147724	0.000966425	0.00221944
0	0	0.000996225	0.00189226	6.89e-10	5.22e-07	0.000979667	0.00195008	1.29e-06	0.00116436	0.000979261	0.00227872	0	0	0.000991775	0.0018848	5.56e-12	2.12e-09	0.000965575	0.00196129	3.13e-07	0.000149378	0.000963841	0.0022094	0	0	0.00098288	0.00189039	5.82e-12	2.26e-09	0.000966204	0.00196327	3.2e-07	0.000154498	0.000964928	0.00222038	0	0	0.000992654	0.00188769	5.26e-12	1.98e-09	0.000968213	0.00196358	3.14e-07	0.000148026	0.000966426	0.00221993
0	0	0.000996225	0.00189226	6.97e-10	5.25e-07	0.000979667	0.00195008	1.3e-06	0.00117373	0.000979267	0.00228133	0	0	0.000991775	0.0018848	5.5e-12	2.1e-09	0.000965575	0.00196129	3.14e-07	0.000149782	0.000963841	0.00220989	0	0	0.00098288	0.00189039	5.73e-12	2.24e-09	0.000966204	0.00196327	3.2e-07	0.000154881	0.000964929	0.00222089	0	0	0.000992654	0.00188769	5.2e-12	1.96e-09	0.000968213	0.00196358	3.14e-07	0.000148346	0.000966427	0.00222043
0	0	0.000996225	0.00189226	7.09e-10	5.35e-07	0.000979667	0.00195008	1.32e-06	0.00118311	0.000979273	0.00228397	0	0	0.000991775	0.0018848	5.44e-12	2.08e-09	0.000965575	0.00196129	3.14e-07	0.000150204	0.000963842	0.00221039	0	0	0.00098288	0.00189039	5.68e-12	2.21e-09	0.000966204	0.00196327	3.21e-07	0.000155284	0.00096493	0.00222139	0	0	0.000992654	0.00188769	5.14e-12	1.94e-09	0.000968213	0.00196358	3.15e-07	0.000148684	0.000966428	0.00222092
0	0	0.000996225	0.00189226	7.18e-10	5.38e-07	0.000979667	0.00195008	1.33e-06	0.00119256	0.000979279	0.00228663	0	0	0.000991775	0.0018848	5.38e-12	2.06e-09	0.000965575	0.00196129	3.16e-07	0.000150644	0.000963843	0.0022109	0	0	0.00098288	0.00189039	5.6e-12	2.19e-09	0.000966204	0.00196327	3.21e-07	0.000155707	0.00096493	0.0022219	0	0	0.000992654	0.00188769	5.08e-12	1.92e-09	0.000968213	0.00196358	3.15e-07	0.000149039	0.000966429	0.00222142
0	0	0.000996225	0.00189226	7.31e-10	5.48e-07	0.000979667	0.00195009	1.34e-06	0.00120201	0.000979285	0.00228932	0	0	0.000991775	0.0018848	5.32e-12	2.04e-09	0.000965575	0.00196129	3.16e-07	0.000151103	0.000963844	0.0022114	0	0	0.00098288	0.00189039	5.54e-12	2.16e-09	0.000966204	0.00196327	3.22e-07	0.00015615	0.000964931	0.00222241	0	0	0.000992654	0.00188769	5.02e-12	1.9e-09	0.000968213	0.00196358	3.16e-07	0.000149413	0.00096643	0.00222192
0	0	0.000996225	0.00189226	7.41e-10	5.52e-07	0.000979667	0.00195009	1.36e-06	0.00121153	0.000979291	0.00229203	0	0	0.000991775	0.0018848	5.27e-12	2.02e-09	0.000965575	0.00196129	3.18e-07	0.00015158	0.000963845	0.00221191	0	0	0.00098288	0.00189039	5.47e-12	2.14e-09	0.000966204	0.00196327	3.23e-07	0.000156613	0.000964932	0.00222292	0	0	0.000992654	0.00188769	4.97e-12	1.88e-09	0.000968213	0.00196358	3.17e-07	0.000149806	0.00096643	0.00222242
0	0	0.000996225	0.00189226	7.54e-10	5.62e-07	0.000979667	0.00195009	1.37e-06	0.00122105	0.000979297	0.00229477	0	0	0.000991775	0.0018848	5.21e-12	2e-09	0.000965575	0.00196129	3.18e-07	0.000152077	0.000963846	0.00221242	0	0	0.00098288	0.00189039	5.42e-12	2.12e-09	0.000966204	0.00196327	3.24e-07	0.000157096	0.000964933	0.00222343	0	0	0.000992654	0.00188769	4.91e-12	1.86e-09	0.000968213	0.00196358	3.18e-07	0.000150217	0.000966431	0.00222292
0	0	0.000996225	0.00189226	7.65e-10	5.66e-07	0.000979667	0.00195009	1.39e-06	0.00123064	0.000979304	0.00229753	0	0	0.000991775	0.0018848	5.16e-12	1.98e-09	0.000965575	0.00196129	3.2e-07	0.000152593	0.000963847	0.00221293	0	0	0.00098288	0.00189039	5.34e-12	2.09e-09	0.000966204	0.00196327	3.24e-07	0.0001576	0.000964934	0.00222395	0	0	0.000992654	0.00188769	4.86e-12	1.84e-09	0.000968213	0.00196358	3.18e-07	0.000150648	0.000966432	0.00222342
0	0	0.000996225	0.00189226	7.8e-10	5.78e-07	0.000979667	0.00195009	1.4e-06	0.00124022	0.00097931	0.00230031	0	0	0.000991775	0.0018848	5.11e-12	1.96e-09	0.000965575	0.00196129	3.2e-07	0.000153129	0.000963848	0.00221344	0	0	0.00098288	0.00189039	5.29e-12	2.07e-09	0.000966204	0.00196327	3.25e-07	0.000158126	0.000964935	0.00222446	0	0	0.000992654	0.00188769	4.81e-12	1.82e-09	0.000968213	0.00196358	3.19e-07	0.000151098	0.000966433	0.00222393
0	0	0.000996225	0.00189226	7.91e-10	5.82e-07	0.000979667	0.00195009	1.42e-06	0.00124986	0.000979316	0.00230313	0	0	0.000991775	0.0018848	5.05e-12	1.94e-09	0.000965575	0.00196129	3.22e-07	0.000153685	0.000963849	0.00221395	0	0	0.00098288	0.00189039	5.22e-12	2.05e-09	0.000966204	0.00196327	3.26e-07	0.000158673	0.000964936	0.00222498	0	0	0.000992654	0.00188769	4.76e-12	1.8e-09	0.000968213	0.00196358	3.2e-07	0.000151568	0.000966434	0.00222444
0	0	0.000996225	0.00189226	8.07e-10	5.94e-07	0.000979667	0.0019501	1.43e-06	0.00125949	0.000979323	0.00230596	0	0	0.000991775	0.0018848	5e-12	1.93e-09	0.000965575	0.00196129	3.22e-07	0.000154261	0.00096385	0.00221447	0	0	0.00098288	0.00189039	5.18e-12	2.03e-09	0.000966204	0.00196327	3.27e-07	0.000159241	0.000964937	0.0022255	0	0	0.000992654	0.00188769	4.7e-12	1.79e-09	0.000968213	0.00196358	3.21e-07	0.000152057	0.000966435	0.00222495
0	0	0.000996225	0.00189226	8.19e-10	5.99e-07	0.000979667	0.0019501	1.44e-06	0.00126918	0.000979329	0.00230883	0	0	0.000991775	0.0018848	4.95e-12	1.91e-09	0.000965575	0.00196129	3.24e-07	0.000154858	0.000963851	0.00221499	0	0	0.00098288	0.00189039	5.11e-12	2.01e-09	0.000966204	0.00196327	3.28e-07	0.000159832	0.000964938	0.00222603	0	0	0.000992654	0.00188769	4.66e-12	1.77e-09	0.000968213	0.00196358	3.22e-07	0.000152567	0.000966436	0.00222546
0	0	0.000996225	0.00189226	8.36e-10	6.12e-07	0.000979667	0.0019501	1.46e-06	0.00127887	0.000979336	0.00231171	0	0	0.000991775	0.0018848	4.9e-12	1.89e-09	0.000965575	0.00196129	3.24e-07	0.000155476	0.000963852	0.00221551	0	0	0.00098288	0.00189039	5.06e-12	1.99e-09	0.000966204	0.00196327	3.29e-07	0.000160446	0.000964939	0.00222655	0	0	0.000992654	0.00188769	4.61e-12	1.75e-09	0.000968213	0.00196358	3.23e-07	0.000153098	0.000966437	0.00222597
0	0	0.000996225	0.00189226	8.49e-10	6.17e-07	0.000979667	0.0019501	1.47e-06	0.0012886	0.000979342	0.00231463	0	0	0.000991775	0.0018848	4.86e-12	1.88e-09	0.000965575	0.00196129	3.26e-07	0.000156115	0.000963853	0.00221604	0	0	0.00098288	0.00189039	5e-12	1.97e-09	0.000966204	0.00196327	3.3e-07	0.000161082	0.00096494	0.00222708	0	0	0.000992654	0.00188769	4.56e-12	1.74e-09	0.000968213	0.00196358	3.24e-07	0.00015365	0.000966438	0.00222649
0	0	0.000996225	0.00189226	8.67e-10	6.31e-07	0.000979667	0.0019501	1.49e-06	0.00129833	0.000979349	0.00231757	0	0	0.000991775	0.0018848	4.81e-12	1.86e-09	0.000965575	0.00196129	3.26e-07	0.000156776	0.000963854	0.00221657	0	0	0.00098288	0.00189039	4.96e-12	1.95e-09	0.000966204	0.00196327	3.31e-07	0.000161742	0.000964941	0.00222761	0	0	0.000992654	0.00188769	4.51e-12	1.72e-09	0.000968213	0.00196358	3.25e-07	0.000154223	0.000966439	0.00222701
0	0	0.000996225	0.00189226	8.82e-10	6.37e-07	0.000979667	0.0019501	1.5e-06	0.0013081	0.000979356	0.00232054	0	0	0.000991775	0.0018848	4.76e-12	1.84e-09	0.000965575	0.00196129	3.29e-07	0.00015746	0.000963855	0.0022171	0	0	0.00098288	0.00189039	4.89e-12	1.93e-09	0.000966204	0.00196327	3.32e-07	0.000162426	0.000964942	0.00222814	0	0	0.000992654	0.00188769	4.47e-12	1.71e-09	0.000968213	0.00196358	3.26e-07	0.000154817	0.00096644	0.00222753
0	0	0.000996225	0.00189226	9.01e-10	6.51e-07	0.000979667	0.00195011	1.52e-06	0.00131785	0.000979362	0.00232353	0	0	0.000991775	0.0018848	4.72e-12	1.83e-09	0.000965575	0.00196129	3.29e-07	0.000158165	0.000963856	0.00221763	0	0	0.00098288	0.00189039	4.85e-12	1.92e-09	0.000966204	0.00196327	3.34e-07	0.000163133	0.000964943	0.00222868	0	0	0.000992654	0.00188769	4.42e-12	1.69e-09	0.000968213	0.00196358	3.27e-07	0.000155434	0.000966441	0.00222805
0	0	0.000996225	0.00189226	9.16e-10	6.57e-07	0.000979667	0.00195011	1.53e-06	0.00132766	0.000979369	0.00232655	0	0	0.000991775	0.0018848	4.67e-12	1.82e-09	0.000965575	0.00196129	3.31e-07	0.000158894	0.000963857	0.00221816	0	0	0.00098288	0.00189039	4.79e-12	1.9e-09	0.000966204	0.00196327	3.35e-07	0.000163865	0.000964944	0.00222922	0	0	0.000992654	0.00188769	4.38e-12	1.68e-09	0.000968213	0.00196358	3.28e-07	0.000156072	0.000966442	0.00222858
0	0	0.000996225	0.00189226	9.37e-10	6.73e-07	0.000979667	0.00195011	1.55e-06	0.00133744	0.000979376	0.0023296	0	0	0.000991775	0.0018848	4.63e-12	1.8e-09	0.000965575	0.00196129	3.32e-07	0.000159646	0.000963858	0.0022187	0	0	0.00098288	0.00189039	4.76e-12	1.88e-09	0.000966204	0.00196327	3.36e-07	0.000164622	0.000964945	0.00222976	0	0	0.000992654	0.00188769	4.34e-12	1.66e-09	0.000968213	0.00196358	3.3e-07	0.000156734	0.000966443	0.00222911
0	0	0.000996225	0.00189226	9.54e-10	6.8e-07	0.000979667	0.00195011	1.57e-06	0.00134726	0.000979383	0.00233267	0	0	0.000991775	0.0018848	4.59e-12	1.79e-09	0.000965575	0.00196129	3.34e-07	0.000160421	0.000963859	0.00221924	0	0	0.00098288	0.00189039	4.7e-12	1.87e-09	0.000966204	0.00196327	3.37e-07	0.000165404	0.000964946	0.0022303	0	0	0.000992654	0.00188769	4.3e-12	1.65e-09	0.000968213	0.00196358	3.3e-07	0.000157418	0.000966444	0.00222964
0	0	0.000996225	0.00189226	9.75e-10	6.97e-07	0.000979667	0.00195012	1.58e-06	0.00135705	0.00097939	0.00233577	0	0	0.000991775	0.0018848	4.55e-12	1.77e-09	0.000965575	0.00196129	3.35e-07	0.00016122	0.00096386	0.00221979	0	0	0.00098288	0.00189039	4.66e-12	1.85e-09	0.000966204	0.00196327	3.39e-07	0.000166212	0.000964947	0.00223085	0	0	0.000992654	0.00188769	4.25e-12	1.64e-09	0.000968213	0.00196358	3.32e-07	0.000158126	0.000966445	0.00223018
0	0	0.000996225	0.00189226	9.94e-10	7.04e-07	0.000979667	0.00195012	1.6e-06	0.00136688	0.000979398	0.0023389	0	0	0.000991775	0.0018848	4.51e-12	1.76e-09	0.000965575	0.00196129	3.37e-07	0.000162044	0.000963861	0.00222034	0	0	0.00098288	0.00189039	4.61e-12	1.84e-09	0.000966204	0.00196327	3.4e-07	0.000167046	0.000964948	0.0022314	0	0	0.000992654	0.00188769	4.22e-12	1.62e-09	0.000968213	0.00196358	3.33e-07	0.000158858	0.000966446	0.00223071
0	0	0.000996225	0.00189226	1.02e-09	7.22e-07	0.000979667	0.00195012	1.61e-06	0.00137669	0.000979405	0.00234206	0	0	0.000991775	0.0018848	4.47e-12	1.75e-09	0.000965575	0.00196129	3.38e-07	0.000162893	0.000963862	0.00222089	0	0	0.00098288	0.00189039	4.57e-12	1.82e-09	0.000966204	0.00196327	3.42e-07	0.000167906	0.000964949	0.00223195	0	0	0.000992654	0.00188769	4.18e-12	1.61e-09	0.000968213	0.00196358	3.35e-07	0.000159614	0.000966447	0.00223125
0	0	0.000996225	0.00189226	1.04e-09	7.3e-07	0.000979667	0.00195012	1.63e-06	0.00138652	0.000979412	0.00234524	0	0	0.000991775	0.0018848	4.43e-12	1.73e-09	0.000965575	0.00196129	3.4e-07	0.000163767	0.000963863	0.00222144	0	0	0.00098288	0.00189039	4.52e-12	1.81e-09	0.000966204	0.00196327	3.43e-07	0.000168794	0.00096495	0.00223251	0	0	0.000992654	0.00188769	4.14e-12	1.6e-09	0.000968213	0.00196358	3.36e-07	0.000160395	0.000966448	0.0022318
0	0	0.000996225	0.00189226	1.06e-09	7.49e-07	0.000979667	0.00195013	1.64e-06	0.00139631	0.000979419	0.00234845	0	0	0.000991775	0.0018848	4.4e-12	1.72e-09	0.000965575	0.00196129	3.41e-07	0.000164666	0.000963864	0.002222	0	0	0.00098288	0.00189039	4.49e-12	1.8e-09	0.000966204	0.00196327	3.45e-07	0.000169709	0.000964951	0.00223307	0	0	0.000992654	0.00188769	4.1e-12	1.59e-09	0.000968213	0.00196358	3.38e-07	0.0001612	0.000966449	0.00223234
[truncated: 1,001 more rows]

## Sheet: Dash line position
1eq	1ineq0.8	1ineq0.9	6eq	6ineq0.8	6ineq0.9	7eq	7ineq0.8	7ineq0.9	4eq	4ineq0.8	4ineq0.9
426	1825	1825	413	1825	1825	410	1825	1825	412	1825	1825
unit [days]
