# Supplementary material for: Equitable access to COVID-19 vaccines makes a life-saving difference to all countries
Source: Nat Hum Behav. 2022 Jan 31;6(2):207–16. doi: 10.1038/s41562-022-01289-8 (PMC8873023; doi:10.1038/s41562-022-01289-8)
Supplement: Source Data Fig. 3 — Statistical source data. [file 41562_2022_1289_MOESM5_ESM.xlsx]

## Sheet: Note
column name explanation
1eq1H refers to 1(prioritization criterion code)eq(equity/inequity code)1(strain code)H(income level code)
prioritization criterion code
1 refers to Population size based
6 refers to Prevalence based
7 refers to Mortality rate based
4 refers to Incidence based
equity/inequity code
eq refers to equitable
ineq+chi refers to inequitable with specific value of chi
strain code
1-5 correspond to strains 1-5
income level code
H refers to HICs
L refers to LMICs
blank refers to all countries
Each column contains the ratio between the nuber of new cases and the corresponding population size

## Sheet: Data_for_each_strain
1eq1	1eq1H	1eq1L	1eq2	1eq2H	1eq2L	1eq3	1eq3H	1eq3L	1eq4	1eq4H	1eq4L	1eq5	1eq5H	1eq5L	1ineq0.81	1ineq0.81H	1ineq0.81L	1ineq0.82	1ineq0.82H	1ineq0.82L	1ineq0.83	1ineq0.83H	1ineq0.83L	1ineq0.84	1ineq0.84H	1ineq0.84L	1ineq0.85	1ineq0.85H	1ineq0.85L	1ineq0.91	1ineq0.91H	1ineq0.91L	1ineq0.92	1ineq0.92H	1ineq0.92L	1ineq0.93	1ineq0.93H	1ineq0.93L	1ineq0.94	1ineq0.94H	1ineq0.94L	1ineq0.95	1ineq0.95H	1ineq0.95L	6eq1	6eq1H	6eq1L	6eq2	6eq2H
0	0	0	0	0	0	0	0	0	0	0	0	0	0	0	0	0	0	0	0	0	0	0	0	0	0	0	0	0	0	0	0	0	0	0	0	0	0	0	0	0	0	0	0	0	0	0	0	0	0
9.91e-05	5.51e-05	0.000124874	5.58e-07	3.1e-07	7.03e-07	0	0	0	0	0	0	0	0	0	9.91e-05	5.51e-05	0.000124874	5.58e-07	3.1e-07	7.03e-07	0	0	0	0	0	0	0	0	0	9.91e-05	5.51e-05	0.000124874	5.58e-07	3.1e-07	7.03e-07	0	0	0	0	0	0	0	0	0	9.91e-05	5.51e-05	0.000124874	5.58e-07	3.1e-07
0.000160836	0.000104106	0.000193959	9.06e-07	5.86e-07	1.09e-06	0	0	0	0	0	0	0	0	0	0.000160842	0.000104015	0.000194022	9.06e-07	5.86e-07	1.09e-06	0	0	0	0	0	0	0	0	0	0.000160844	0.000103994	0.000194036	9.06e-07	5.86e-07	1.09e-06	0	0	0	0	0	0	0	0	0	0.00016072	0.000104031	0.000193819	9.05e-07	5.86e-07
0.000193311	0.000123735	0.000233934	1.11e-06	7.06e-07	1.35e-06	2.34e-13	1.02e-13	3.11e-13	0	0	0	0	0	0	0.000193335	0.000123535	0.000234089	1.11e-06	7.05e-07	1.35e-06	2.34e-13	1.02e-13	3.12e-13	0	0	0	0	0	0	0.000193341	0.000123488	0.000234125	1.11e-06	7.05e-07	1.35e-06	2.34e-13	1.02e-13	3.12e-13	0	0	0	0	0	0	0.000193053	0.000123633	0.000233585	1.11e-06	7.05e-07
0.000211301	0.000134107	0.000256372	1.26e-06	7.88e-07	1.53e-06	7.53e-13	3.63e-13	9.81e-13	0	0	0	0	0	0	0.000211347	0.000133779	0.000256635	1.26e-06	7.86e-07	1.53e-06	7.54e-13	3.61e-13	9.83e-13	0	0	0	0	0	0	0.000211357	0.000133703	0.000256697	1.26e-06	7.85e-07	1.53e-06	7.54e-13	3.61e-13	9.83e-13	0	0	0	0	0	0	0.000210866	0.000133957	0.00025577	1.25e-06	7.87e-07
0.000220185	0.000138268	0.000268013	1.38e-06	8.46e-07	1.68e-06	1.53e-12	7.54e-13	1.98e-12	2.43e-22	8.58e-23	3.36e-22	0	0	0	0.000220257	0.000137805	0.000268398	1.38e-06	8.43e-07	1.69e-06	1.53e-12	7.5e-13	1.99e-12	2.44e-22	8.5e-23	3.37e-22	0	0	0	0.000220274	0.000137697	0.000268488	1.38e-06	8.42e-07	1.69e-06	1.53e-12	7.49e-13	1.99e-12	2.44e-22	8.49e-23	3.37e-22	0	0	0	0.000219553	0.000138065	0.00026713	1.37e-06	8.44e-07
0.000223569	0.000138856	0.00027303	1.48e-06	8.92e-07	1.82e-06	2.52e-12	1.26e-12	3.26e-12	1.17e-21	4.48e-22	1.59e-21	0	0	0	0.000223673	0.000138251	0.000273547	1.48e-06	8.88e-07	1.83e-06	2.53e-12	1.25e-12	3.27e-12	1.17e-21	4.43e-22	1.6e-21	0	0	0	0.000223697	0.000138111	0.000273667	1.48e-06	8.87e-07	1.83e-06	2.53e-12	1.24e-12	3.28e-12	1.18e-21	4.42e-22	1.6e-21	0	0	0	0.000222718	0.000138583	0.000271841	1.47e-06	8.9e-07
0.000223468	0.000136944	0.000273986	1.58e-06	9.3e-07	1.95e-06	3.7e-12	1.84e-12	4.79e-12	3.31e-21	1.31e-21	4.49e-21	6.24e-34	1.84e-34	8.81e-34	0.00022361	0.000136199	0.000274646	1.58e-06	9.24e-07	1.96e-06	3.71e-12	1.82e-12	4.81e-12	3.32e-21	1.29e-21	4.51e-21	6.27e-34	1.81e-34	8.88e-34	0.000223643	0.000136026	0.0002748	1.58e-06	9.23e-07	1.96e-06	3.71e-12	1.81e-12	4.82e-12	3.33e-21	1.28e-21	4.52e-21	6.28e-34	1.81e-34	8.89e-34	0.000222388	0.000136606	0.000272472	1.57e-06	9.27e-07
0.000221359	0.000133808	0.000272477	1.67e-06	9.64e-07	2.08e-06	5.05e-12	2.49e-12	6.54e-12	7.23e-21	2.91e-21	9.76e-21	4e-33	1.27e-33	5.59e-33	0.000221544	0.000132917	0.00027329	1.67e-06	9.57e-07	2.09e-06	5.06e-12	2.46e-12	6.57e-12	7.26e-21	2.86e-21	9.83e-21	4.02e-33	1.25e-33	5.64e-33	0.000221587	0.000132711	0.000273479	1.67e-06	9.55e-07	2.09e-06	5.06e-12	2.45e-12	6.58e-12	7.27e-21	2.85e-21	9.84e-21	4.03e-33	1.24e-33	5.65e-33	0.00022003	0.000133387	0.000270618	1.66e-06	9.6e-07
0.000217954	0.000129706	0.000269479	1.76e-06	9.93e-07	2.2e-06	6.53e-12	3.18e-12	8.49e-12	1.35e-20	5.43e-21	1.82e-20	1.45e-32	4.74e-33	2.02e-32	0.000218189	0.000128671	0.000270456	1.76e-06	9.84e-07	2.21e-06	6.55e-12	3.14e-12	8.54e-12	1.35e-20	5.34e-21	1.83e-20	1.46e-32	4.64e-33	2.04e-32	0.000218244	0.000128431	0.000270682	1.76e-06	9.82e-07	2.22e-06	6.55e-12	3.13e-12	8.55e-12	1.35e-20	5.32e-21	1.83e-20	1.46e-32	4.62e-33	2.05e-32	0.000216411	0.00012921	0.000267325	1.74e-06	9.89e-07
0.000213899	0.000125341	0.000265605	1.85e-06	1.02e-06	2.33e-06	8.16e-12	3.93e-12	1.06e-11	2.26e-20	9.13e-21	3.04e-20	3.94e-32	1.32e-32	5.47e-32	0.000214189	0.000124158	0.000266754	1.85e-06	1.01e-06	2.34e-06	8.18e-12	3.87e-12	1.07e-11	2.27e-20	8.95e-21	3.07e-20	3.97e-32	1.29e-32	5.53e-32	0.000214256	0.000123884	0.000267021	1.85e-06	1.01e-06	2.34e-06	8.19e-12	3.86e-12	1.07e-11	2.27e-20	8.91e-21	3.07e-20	3.98e-32	1.28e-32	5.55e-32	0.000212075	0.000124751	0.00026306	1.83e-06	1.02e-06
0.000209399	0.000120635	0.000261225	1.93e-06	1.05e-06	2.45e-06	9.91e-12	4.71e-12	1.29e-11	3.5e-20	1.41e-20	4.72e-20	8.91e-32	3.01e-32	1.24e-31	0.000209751	0.000119308	0.000262557	1.94e-06	1.03e-06	2.46e-06	9.94e-12	4.63e-12	1.3e-11	3.52e-20	1.38e-20	4.77e-20	8.98e-32	2.93e-32	1.25e-31	0.000209833	0.000119002	0.000262866	1.94e-06	1.03e-06	2.47e-06	9.95e-12	4.61e-12	1.31e-11	3.52e-20	1.37e-20	4.78e-20	9e-32	2.91e-32	1.25e-31	0.000207341	0.000119966	0.000258356	1.91e-06	1.04e-06
0.000204774	0.000116052	0.000256576	2.02e-06	1.07e-06	2.57e-06	1.18e-11	5.53e-12	1.55e-11	5.13e-20	2.06e-20	6.92e-20	1.78e-31	6.07e-32	2.46e-31	0.000205192	0.000114578	0.000258098	2.02e-06	1.05e-06	2.59e-06	1.18e-11	5.42e-12	1.56e-11	5.16e-20	2.01e-20	7e-20	1.79e-31	5.89e-32	2.49e-31	0.00020529	0.000114237	0.000258452	2.02e-06	1.05e-06	2.59e-06	1.19e-11	5.4e-12	1.56e-11	5.17e-20	2e-20	7.02e-20	1.8e-31	5.85e-32	2.5e-31	0.00020241	0.000115281	0.000253282	1.99e-06	1.06e-06
0.000200033	0.000111377	0.000251797	2.1e-06	1.09e-06	2.69e-06	1.38e-11	6.36e-12	1.81e-11	7.19e-20	2.86e-20	9.72e-20	3.22e-31	1.1e-31	4.47e-31	0.000200524	0.000109761	0.000253518	2.11e-06	1.07e-06	2.71e-06	1.39e-11	6.22e-12	1.83e-11	7.24e-20	2.78e-20	9.84e-20	3.26e-31	1.06e-31	4.53e-31	0.000200639	0.000109388	0.000253917	2.11e-06	1.07e-06	2.72e-06	1.39e-11	6.19e-12	1.84e-11	7.25e-20	2.76e-20	9.87e-20	3.26e-31	1.06e-31	4.55e-31	0.000197494	0.000110748	0.000248141	2.07e-06	1.08e-06
0.000195367	0.000106971	0.000246979	2.18e-06	1.11e-06	2.8e-06	1.59e-11	7.24e-12	2.1e-11	9.74e-20	3.85e-20	1.32e-19	5.46e-31	1.87e-31	7.55e-31	0.000195935	0.00010521	0.000248906	2.19e-06	1.09e-06	2.83e-06	1.6e-11	7.07e-12	2.12e-11	9.82e-20	3.73e-20	1.34e-19	5.51e-31	1.8e-31	7.68e-31	0.000196068	0.000104803	0.000249354	2.19e-06	1.08e-06	2.84e-06	1.6e-11	7.02e-12	2.13e-11	9.83e-20	3.71e-20	1.34e-19	5.53e-31	1.79e-31	7.71e-31	0.000192493	0.000106191	0.000242882	2.14e-06	1.1e-06
0.000190708	0.000102564	0.000242173	2.26e-06	1.13e-06	2.92e-06	1.82e-11	8.12e-12	2.41e-11	1.28e-19	5e-20	1.74e-19	8.72e-31	2.97e-31	1.21e-30	0.00019136	0.000100666	0.000244314	2.27e-06	1.1e-06	2.95e-06	1.83e-11	7.91e-12	2.44e-11	1.29e-19	4.84e-20	1.77e-19	8.82e-31	2.85e-31	1.23e-30	0.000191513	0.000100228	0.000244811	2.27e-06	1.1e-06	2.96e-06	1.83e-11	7.86e-12	2.44e-11	1.3e-19	4.8e-20	1.77e-19	8.84e-31	2.83e-31	1.24e-30	0.000187663	0.000101973	0.000237695	2.22e-06	1.12e-06
0.000186196	9.85e-05	0.000237415	2.34e-06	1.15e-06	3.03e-06	2.06e-11	9.05e-12	2.73e-11	1.65e-19	6.38e-20	2.24e-19	1.33e-30	4.53e-31	1.85e-30	0.000186935	9.64e-05	0.000239775	2.35e-06	1.12e-06	3.07e-06	2.07e-11	8.79e-12	2.77e-11	1.67e-19	6.16e-20	2.28e-19	1.35e-30	4.34e-31	1.88e-30	0.000187108	9.6e-05	0.000240324	2.35e-06	1.11e-06	3.07e-06	2.08e-11	8.73e-12	2.78e-11	1.67e-19	6.11e-20	2.29e-19	1.35e-30	4.3e-31	1.89e-30	0.000182796	9.77e-05	0.000232489	2.29e-06	1.13e-06
0.000181734	9.44e-05	0.000232721	2.41e-06	1.16e-06	3.14e-06	2.31e-11	9.98e-12	3.07e-11	2.08e-19	7.94e-20	2.83e-19	1.96e-30	6.61e-31	2.72e-30	0.000182567	9.22e-05	0.000235306	2.42e-06	1.13e-06	3.18e-06	2.33e-11	9.66e-12	3.12e-11	2.1e-19	7.64e-20	2.88e-19	1.99e-30	6.31e-31	2.78e-30	0.000182762	9.17e-05	0.000235908	2.43e-06	1.12e-06	3.19e-06	2.33e-11	9.58e-12	3.13e-11	2.11e-19	7.57e-20	2.9e-19	1.99e-30	6.25e-31	2.8e-30	0.000178137	9.38e-05	0.000227405	2.35e-06	1.15e-06
0.00017741	9.06e-05	0.000228106	2.48e-06	1.17e-06	3.25e-06	2.57e-11	1.09e-11	3.43e-11	2.58e-19	9.74e-20	3.52e-19	2.8e-30	9.37e-31	3.89e-30	0.000178369	8.84e-05	0.000230922	2.5e-06	1.14e-06	3.3e-06	2.59e-11	1.06e-11	3.49e-11	2.61e-19	9.36e-20	3.59e-19	2.84e-30	8.95e-31	3.98e-30	0.000178588	8.78e-05	0.000231578	2.5e-06	1.13e-06	3.31e-06	2.6e-11	1.05e-11	3.51e-11	2.62e-19	9.27e-20	3.61e-19	2.85e-30	8.85e-31	4e-30	0.000173487	8.98e-05	0.000222348	2.42e-06	1.16e-06
0.000173184	8.69e-05	0.000223573	2.55e-06	1.18e-06	3.35e-06	2.85e-11	1.19e-11	3.81e-11	3.16e-19	1.18e-19	4.31e-19	3.89e-30	1.29e-30	5.41e-30	0.00017424	8.45e-05	0.000226624	2.57e-06	1.15e-06	3.41e-06	2.87e-11	1.15e-11	3.88e-11	3.2e-19	1.13e-19	4.41e-19	3.95e-30	1.23e-30	5.55e-30	0.000174483	8.4e-05	0.000227334	2.58e-06	1.14e-06	3.42e-06	2.88e-11	1.14e-11	3.9e-11	3.21e-19	1.11e-19	4.43e-19	3.97e-30	1.21e-30	5.58e-30	0.000169082	8.63e-05	0.000217428	2.48e-06	1.17e-06
0.000169098	8.34e-05	0.000219128	2.62e-06	1.19e-06	3.46e-06	3.13e-11	1.29e-11	4.21e-11	3.81e-19	1.41e-19	5.22e-19	5.29e-30	1.74e-30	7.35e-30	0.000170255	8.09e-05	0.000222418	2.65e-06	1.15e-06	3.52e-06	3.17e-11	1.24e-11	4.3e-11	3.87e-19	1.34e-19	5.35e-19	5.38e-30	1.65e-30	7.56e-30	0.000170552	8.04e-05	0.000223185	2.65e-06	1.14e-06	3.53e-06	3.18e-11	1.23e-11	4.32e-11	3.88e-19	1.33e-19	5.38e-19	5.41e-30	1.63e-30	7.61e-30	0.000164635	8.26e-05	0.000212556	2.54e-06	1.18e-06
0.000165107	8.01e-05	0.000214768	2.69e-06	1.2e-06	3.56e-06	3.44e-11	1.39e-11	4.63e-11	4.56e-19	1.66e-19	6.25e-19	7.04e-30	2.3e-30	9.81e-30	0.000166372	7.74e-05	0.000218302	2.72e-06	1.16e-06	3.63e-06	3.48e-11	1.33e-11	4.73e-11	4.63e-19	1.57e-19	6.42e-19	7.18e-30	2.17e-30	1.01e-29	0.00016669	7.69e-05	0.000219126	2.72e-06	1.15e-06	3.64e-06	3.49e-11	1.32e-11	4.76e-11	4.65e-19	1.56e-19	6.45e-19	7.22e-30	2.14e-30	1.02e-29	0.000160678	7.93e-05	0.000208168	2.61e-06	1.19e-06
0.00016125	7.69e-05	0.000210499	2.76e-06	1.21e-06	3.66e-06	3.75e-11	1.5e-11	5.06e-11	5.4e-19	1.94e-19	7.42e-19	9.23e-30	2.99e-30	1.29e-29	0.000162626	7.42e-05	0.000214279	2.79e-06	1.16e-06	3.73e-06	3.8e-11	1.43e-11	5.19e-11	5.49e-19	1.83e-19	7.63e-19	9.43e-30	2.81e-30	1.33e-29	0.000162967	7.36e-05	0.000215161	2.79e-06	1.15e-06	3.75e-06	3.81e-11	1.41e-11	5.22e-11	5.51e-19	1.81e-19	7.68e-19	9.47e-30	2.77e-30	1.34e-29	0.000156602	7.6e-05	0.000203682	2.66e-06	1.19e-06
0.000157484	7.39e-05	0.000206314	2.82e-06	1.22e-06	3.75e-06	4.08e-11	1.6e-11	5.52e-11	6.34e-19	2.25e-19	8.73e-19	1.19e-29	3.82e-30	1.66e-29	0.000158976	7.1e-05	0.000210343	2.85e-06	1.16e-06	3.84e-06	4.14e-11	1.52e-11	5.66e-11	6.46e-19	2.12e-19	8.99e-19	1.22e-29	3.57e-30	1.72e-29	0.000159343	7.04e-05	0.000211285	2.86e-06	1.15e-06	3.86e-06	4.15e-11	1.5e-11	5.7e-11	6.49e-19	2.09e-19	9.05e-19	1.23e-29	3.52e-30	1.73e-29	0.000152775	7.3e-05	0.000199336	2.72e-06	1.2e-06
0.000153844	7.1e-05	0.000202217	2.88e-06	1.23e-06	3.85e-06	4.42e-11	1.71e-11	6e-11	7.39e-19	2.59e-19	1.02e-18	1.52e-29	4.83e-30	2.12e-29	0.000155454	6.8e-05	0.000206498	2.92e-06	1.17e-06	3.94e-06	4.49e-11	1.62e-11	6.16e-11	7.54e-19	2.43e-19	1.05e-18	1.56e-29	4.5e-30	2.2e-29	0.000155848	6.74e-05	0.0002075	2.93e-06	1.15e-06	3.96e-06	4.51e-11	1.6e-11	6.2e-11	7.58e-19	2.4e-19	1.06e-18	1.56e-29	4.43e-30	2.22e-29	0.000148871	6.99e-05	0.000194952	2.78e-06	1.2e-06
0.000150288	6.82e-05	0.000198203	2.94e-06	1.23e-06	3.94e-06	4.77e-11	1.82e-11	6.49e-11	8.56e-19	2.96e-19	1.18e-18	1.91e-29	6.02e-30	2.68e-29	0.000152022	6.52e-05	0.000202737	2.98e-06	1.17e-06	4.04e-06	4.85e-11	1.71e-11	6.69e-11	8.74e-19	2.76e-19	1.22e-18	1.96e-29	5.58e-30	2.78e-29	0.000152444	6.45e-05	0.000203799	2.99e-06	1.15e-06	4.07e-06	4.87e-11	1.69e-11	6.73e-11	8.79e-19	2.72e-19	1.23e-18	1.97e-29	5.49e-30	2.81e-29	0.000145236	6.73e-05	0.000190759	2.83e-06	1.21e-06
0.000146851	6.56e-05	0.000194273	3e-06	1.24e-06	4.03e-06	5.14e-11	1.93e-11	7.01e-11	9.85e-19	3.37e-19	1.36e-18	2.38e-29	7.44e-30	3.34e-29	0.000148709	6.25e-05	0.000199063	3.05e-06	1.17e-06	4.15e-06	5.23e-11	1.81e-11	7.23e-11	1.01e-18	3.13e-19	1.41e-18	2.45e-29	6.86e-30	3.48e-29	0.000149161	6.18e-05	0.000200186	3.06e-06	1.15e-06	4.17e-06	5.26e-11	1.78e-11	7.29e-11	1.01e-18	3.08e-19	1.43e-18	2.47e-29	6.74e-30	3.51e-29	0.000141521	6.45e-05	0.00018652	2.88e-06	1.21e-06
0.000143491	6.31e-05	0.000190423	3.06e-06	1.24e-06	4.12e-06	5.51e-11	2.04e-11	7.54e-11	1.13e-18	3.8e-19	1.56e-18	2.94e-29	9.08e-30	4.13e-29	0.000145478	5.99e-05	0.00019547	3.11e-06	1.17e-06	4.25e-06	5.63e-11	1.91e-11	7.8e-11	1.16e-18	3.52e-19	1.62e-18	3.03e-29	8.34e-30	4.31e-29	0.000145961	5.91e-05	0.000196654	3.12e-06	1.15e-06	4.28e-06	5.66e-11	1.88e-11	7.86e-11	1.16e-18	3.46e-19	1.64e-18	3.05e-29	8.19e-30	4.35e-29	0.00013806	6.2e-05	0.000182465	2.93e-06	1.21e-06
0.000140243	6.08e-05	0.000186653	3.12e-06	1.24e-06	4.21e-06	5.91e-11	2.16e-11	8.1e-11	1.28e-18	4.28e-19	1.78e-18	3.6e-29	1.1e-29	5.06e-29	0.000142359	5.74e-05	0.000191959	3.17e-06	1.17e-06	4.34e-06	6.04e-11	2.01e-11	8.4e-11	1.32e-18	3.95e-19	1.86e-18	3.71e-29	1.01e-29	5.29e-29	0.000142873	5.67e-05	0.000193204	3.19e-06	1.15e-06	4.38e-06	6.07e-11	1.97e-11	8.47e-11	1.33e-18	3.88e-19	1.87e-18	3.74e-29	9.88e-30	5.35e-29	0.000134581	5.94e-05	0.00017845	2.98e-06	1.21e-06
0.000137065	5.85e-05	0.00018296	3.17e-06	1.25e-06	4.29e-06	6.31e-11	2.27e-11	8.67e-11	1.45e-18	4.79e-19	2.02e-18	4.37e-29	1.32e-29	6.15e-29	0.000139315	5.5e-05	0.000188524	3.23e-06	1.16e-06	4.44e-06	6.47e-11	2.1e-11	9.01e-11	1.5e-18	4.4e-19	2.11e-18	4.52e-29	1.21e-29	6.45e-29	0.000139862	5.43e-05	0.000189832	3.25e-06	1.15e-06	4.48e-06	6.5e-11	2.07e-11	9.09e-11	1.51e-18	4.31e-19	2.13e-18	4.55e-29	1.18e-29	6.52e-29	0.000131765	5.75e-05	0.000175131	3.03e-06	1.22e-06
0.000133992	5.63e-05	0.000179343	3.22e-06	1.25e-06	4.38e-06	6.73e-11	2.39e-11	9.27e-11	1.64e-18	5.35e-19	2.29e-18	5.27e-29	1.58e-29	7.42e-29	0.000136376	5.28e-05	0.000185168	3.29e-06	1.16e-06	4.54e-06	6.91e-11	2.21e-11	9.66e-11	1.69e-18	4.89e-19	2.4e-18	5.46e-29	1.43e-29	7.81e-29	0.000136956	5.2e-05	0.000186538	3.31e-06	1.14e-06	4.58e-06	6.95e-11	2.17e-11	9.75e-11	1.7e-18	4.79e-19	2.42e-18	5.51e-29	1.4e-29	7.9e-29	0.00012837	5.51e-05	0.000171153	3.07e-06	1.21e-06
0.000130983	5.42e-05	0.000175799	3.28e-06	1.25e-06	4.46e-06	7.17e-11	2.51e-11	9.89e-11	1.85e-18	5.94e-19	2.58e-18	6.31e-29	1.88e-29	8.9e-29	0.000133506	5.06e-05	0.000181884	3.35e-06	1.16e-06	4.63e-06	7.37e-11	2.3e-11	1.03e-10	1.91e-18	5.4e-19	2.7e-18	6.55e-29	1.69e-29	9.39e-29	0.000134119	4.99e-05	0.000183317	3.37e-06	1.14e-06	4.68e-06	7.42e-11	2.26e-11	1.04e-10	1.92e-18	5.29e-19	2.73e-18	6.61e-29	1.65e-29	9.51e-29	0.000125611	5.33e-05	0.000167856	3.13e-06	1.22e-06
0.000128057	5.22e-05	0.00017233	3.33e-06	1.25e-06	4.54e-06	7.62e-11	2.63e-11	1.05e-10	2.07e-18	6.58e-19	2.89e-18	7.51e-29	2.21e-29	1.06e-28	0.000130733	4.86e-05	0.000178675	3.41e-06	1.15e-06	4.73e-06	7.84e-11	2.41e-11	1.1e-10	2.14e-18	5.96e-19	3.04e-18	7.82e-29	1.99e-29	1.12e-28	0.00013138	4.78e-05	0.000180171	3.43e-06	1.13e-06	4.77e-06	7.9e-11	2.36e-11	1.11e-10	2.16e-18	5.83e-19	3.08e-18	7.9e-29	1.94e-29	1.14e-28	0.00012235	5.1e-05	0.000163988	3.16e-06	1.21e-06
0.00012521	5.03e-05	0.000168929	3.38e-06	1.25e-06	4.62e-06	8.08e-11	2.76e-11	1.12e-10	2.31e-18	7.26e-19	3.23e-18	8.9e-29	2.6e-29	1.26e-28	0.000128023	4.66e-05	0.000175534	3.47e-06	1.15e-06	4.82e-06	8.34e-11	2.51e-11	1.17e-10	2.39e-18	6.54e-19	3.41e-18	9.28e-29	2.32e-29	1.33e-28	0.000128705	4.58e-05	0.000177094	3.49e-06	1.13e-06	4.87e-06	8.4e-11	2.45e-11	1.19e-10	2.42e-18	6.39e-19	3.45e-18	9.38e-29	2.26e-29	1.35e-28	0.00011984	4.93e-05	0.000161007	3.22e-06	1.22e-06
0.000122438	4.85e-05	0.000165598	3.43e-06	1.25e-06	4.69e-06	8.55e-11	2.88e-11	1.19e-10	2.57e-18	7.99e-19	3.6e-18	1.05e-28	3.03e-29	1.48e-28	0.000125405	4.48e-05	0.000172464	3.52e-06	1.15e-06	4.91e-06	8.85e-11	2.61e-11	1.25e-10	2.67e-18	7.17e-19	3.81e-18	1.1e-28	2.7e-29	1.58e-28	0.000126122	4.4e-05	0.000174087	3.55e-06	1.12e-06	4.97e-06	8.92e-11	2.55e-11	1.26e-10	2.7e-18	6.99e-19	3.86e-18	1.11e-28	2.62e-29	1.6e-28	0.000116783	4.73e-05	0.000157358	3.25e-06	1.21e-06
0.000119738	4.68e-05	0.000162334	3.47e-06	1.25e-06	4.77e-06	9.04e-11	3.01e-11	1.26e-10	2.85e-18	8.77e-19	4e-18	1.23e-28	3.52e-29	1.74e-28	0.000122844	4.3e-05	0.00016946	3.58e-06	1.14e-06	5e-06	9.37e-11	2.71e-11	1.33e-10	2.97e-18	7.83e-19	4.25e-18	1.29e-28	3.11e-29	1.86e-28	0.000123597	4.22e-05	0.000171146	3.61e-06	1.11e-06	5.06e-06	9.45e-11	2.64e-11	1.34e-10	3e-18	7.62e-19	4.31e-18	1.3e-28	3.02e-29	1.89e-28	0.000114305	4.57e-05	0.000154353	3.3e-06	1.21e-06
0.000117109	4.51e-05	0.000159136	3.52e-06	1.25e-06	4.84e-06	9.55e-11	3.14e-11	1.33e-10	3.16e-18	9.6e-19	4.44e-18	1.44e-28	4.07e-29	2.04e-28	0.000120369	4.13e-05	0.000166522	3.64e-06	1.14e-06	5.1e-06	9.92e-11	2.82e-11	1.41e-10	3.3e-18	8.54e-19	4.72e-18	1.51e-28	3.59e-29	2.18e-28	0.000121158	4.05e-05	0.000168271	3.66e-06	1.11e-06	5.16e-06	1e-10	2.74e-11	1.43e-10	3.33e-18	8.3e-19	4.79e-18	1.53e-28	3.48e-29	2.21e-28	0.000111392	4.39e-05	0.000150806	3.33e-06	1.21e-06
0.000114547	4.35e-05	0.000156002	3.56e-06	1.25e-06	4.91e-06	1.01e-10	3.27e-11	1.4e-10	3.48e-18	1.05e-18	4.9e-18	1.67e-28	4.69e-29	2.37e-28	0.000117946	3.97e-05	0.000163645	3.69e-06	1.13e-06	5.18e-06	1.05e-10	2.92e-11	1.49e-10	3.65e-18	9.27e-19	5.24e-18	1.76e-28	4.11e-29	2.55e-28	0.000118772	3.88e-05	0.000165459	3.72e-06	1.1e-06	5.25e-06	1.06e-10	2.84e-11	1.51e-10	3.69e-18	9e-19	5.32e-18	1.78e-28	3.98e-29	2.59e-28	0.000108988	4.24e-05	0.000147853	3.38e-06	1.21e-06
0.00011205	4.2e-05	0.000152931	3.61e-06	1.25e-06	4.98e-06	1.06e-10	3.4e-11	1.48e-10	3.84e-18	1.14e-18	5.41e-18	1.93e-28	5.39e-29	2.75e-28	0.000115604	3.81e-05	0.000160833	3.74e-06	1.12e-06	5.27e-06	1.11e-10	3.02e-11	1.58e-10	4.03e-18	1.01e-18	5.79e-18	2.04e-28	4.69e-29	2.96e-28	0.000116467	3.73e-05	0.000162709	3.78e-06	1.09e-06	5.34e-06	1.12e-10	2.94e-11	1.6e-10	4.08e-18	9.75e-19	5.89e-18	2.07e-28	4.54e-29	3.01e-28	0.000106214	4.07e-05	0.000144444	3.41e-06	1.2e-06
0.000109615	4.06e-05	0.000149921	3.65e-06	1.25e-06	5.05e-06	1.11e-10	3.54e-11	1.56e-10	4.22e-18	1.24e-18	5.95e-18	2.23e-28	6.17e-29	3.17e-28	0.00011331	3.66e-05	0.000158078	3.8e-06	1.12e-06	5.36e-06	1.17e-10	3.12e-11	1.67e-10	4.44e-18	1.09e-18	6.4e-18	2.36e-28	5.33e-29	3.43e-28	0.00011421	3.58e-05	0.000160018	3.83e-06	1.09e-06	5.43e-06	1.18e-10	3.03e-11	1.69e-10	4.49e-18	1.05e-18	6.5e-18	2.4e-28	5.15e-29	3.5e-28	0.000103886	3.94e-05	0.00014155	3.45e-06	1.2e-06
0.000107242	3.92e-05	0.000146972	3.69e-06	1.25e-06	5.12e-06	1.17e-10	3.67e-11	1.64e-10	4.62e-18	1.35e-18	6.53e-18	2.57e-28	7.03e-29	3.65e-28	0.000111091	3.52e-05	0.000155384	3.85e-06	1.11e-06	5.45e-06	1.23e-10	3.23e-11	1.76e-10	4.88e-18	1.17e-18	7.04e-18	2.73e-28	6.06e-29	3.97e-28	0.000112029	3.43e-05	0.000157388	3.89e-06	1.08e-06	5.53e-06	1.24e-10	3.13e-11	1.79e-10	4.94e-18	1.14e-18	7.17e-18	2.77e-28	5.84e-29	4.04e-28	0.000101326	3.78e-05	0.000138402	3.48e-06	1.19e-06
0.000104926	3.79e-05	0.000144079	3.73e-06	1.25e-06	5.19e-06	1.23e-10	3.81e-11	1.72e-10	5.06e-18	1.46e-18	7.16e-18	2.94e-28	8e-29	4.19e-28	0.000108917	3.39e-05	0.000152745	3.9e-06	1.1e-06	5.53e-06	1.29e-10	3.33e-11	1.85e-10	5.36e-18	1.26e-18	7.74e-18	3.14e-28	6.84e-29	4.57e-28	0.000109893	3.3e-05	0.000154812	3.94e-06	1.07e-06	5.62e-06	1.31e-10	3.22e-11	1.88e-10	5.43e-18	1.22e-18	7.89e-18	3.18e-28	6.58e-29	4.66e-28	9.91e-05	3.66e-05	0.000135558	3.51e-06	1.19e-06
0.000102668	3.66e-05	0.000141246	3.77e-06	1.25e-06	5.25e-06	1.29e-10	3.95e-11	1.81e-10	5.52e-18	1.58e-18	7.83e-18	3.36e-28	9.07e-29	4.8e-28	0.000106813	3.26e-05	0.000150163	3.95e-06	1.1e-06	5.62e-06	1.36e-10	3.44e-11	1.95e-10	5.87e-18	1.36e-18	8.5e-18	3.6e-28	7.72e-29	5.25e-28	0.000107826	3.17e-05	0.000152294	4e-06	1.06e-06	5.71e-06	1.38e-10	3.32e-11	1.99e-10	5.95e-18	1.31e-18	8.66e-18	3.65e-28	7.42e-29	5.35e-28	9.66e-05	3.51e-05	0.000132532	3.54e-06	1.18e-06
0.000100464	3.54e-05	0.000138466	3.81e-06	1.24e-06	5.31e-06	1.35e-10	4.1e-11	1.9e-10	6.02e-18	1.71e-18	8.54e-18	3.83e-28	1.03e-28	5.47e-28	0.00010475	3.13e-05	0.000147634	4e-06	1.09e-06	5.71e-06	1.43e-10	3.54e-11	2.05e-10	6.41e-18	1.46e-18	9.31e-18	4.11e-28	8.66e-29	6.01e-28	0.000105814	3.04e-05	0.000149827	4.05e-06	1.05e-06	5.8e-06	1.45e-10	3.42e-11	2.09e-10	6.51e-18	1.41e-18	9.49e-18	4.18e-28	8.32e-29	6.14e-28	9.45e-05	3.4e-05	0.000129767	3.57e-06	1.18e-06
9.83e-05	3.42e-05	0.000135743	3.85e-06	1.24e-06	5.37e-06	1.41e-10	4.24e-11	1.99e-10	6.56e-18	1.84e-18	9.31e-18	4.36e-28	1.16e-28	6.23e-28	0.000102753	3.01e-05	0.000145159	4.05e-06	1.08e-06	5.79e-06	1.5e-10	3.65e-11	2.16e-10	7e-18	1.57e-18	1.02e-17	4.69e-28	9.72e-29	6.86e-28	0.000103853	2.92e-05	0.000147415	4.1e-06	1.05e-06	5.89e-06	1.52e-10	3.52e-11	2.2e-10	7.12e-18	1.51e-18	1.04e-17	4.77e-28	9.32e-29	7.02e-28	9.22e-05	3.27e-05	0.000126883	3.6e-06	1.17e-06
9.62e-05	3.31e-05	0.000133071	3.89e-06	1.24e-06	5.43e-06	1.48e-10	4.39e-11	2.08e-10	7.13e-18	1.99e-18	1.01e-17	4.94e-28	1.3e-28	7.07e-28	0.000100794	2.9e-05	0.000142733	4.1e-06	1.07e-06	5.87e-06	1.57e-10	3.75e-11	2.27e-10	7.63e-18	1.68e-18	1.11e-17	5.34e-28	1.09e-28	7.82e-28	0.000101942	2.81e-05	0.000145052	4.16e-06	1.04e-06	5.98e-06	1.59e-10	3.61e-11	2.31e-10	7.76e-18	1.61e-18	1.14e-17	5.44e-28	1.04e-28	8e-28	9.01e-05	3.16e-05	0.000124207	3.63e-06	1.17e-06
9.42e-05	3.2e-05	0.000130452	3.92e-06	1.24e-06	5.49e-06	1.54e-10	4.54e-11	2.18e-10	7.73e-18	2.14e-18	1.1e-17	5.59e-28	1.46e-28	8.01e-28	9.89e-05	2.79e-05	0.000140359	4.15e-06	1.06e-06	5.96e-06	1.65e-10	3.86e-11	2.38e-10	8.31e-18	1.79e-18	1.21e-17	6.06e-28	1.21e-28	8.89e-28	0.00010008	2.7e-05	0.000142741	4.21e-06	1.03e-06	6.07e-06	1.67e-10	3.71e-11	2.43e-10	8.46e-18	1.72e-18	1.24e-17	6.18e-28	1.16e-28	9.11e-28	8.79e-05	3.04e-05	0.000121466	3.65e-06	1.16e-06
9.22e-05	3.1e-05	0.000127883	3.96e-06	1.24e-06	5.55e-06	1.61e-10	4.69e-11	2.28e-10	8.38e-18	2.3e-18	1.19e-17	6.32e-28	1.64e-28	9.05e-28	9.7e-05	2.68e-05	0.000138031	4.2e-06	1.06e-06	6.04e-06	1.72e-10	3.96e-11	2.5e-10	9.03e-18	1.91e-18	1.32e-17	6.86e-28	1.35e-28	1.01e-27	9.83e-05	2.6e-05	0.000140476	4.26e-06	1.02e-06	6.16e-06	1.75e-10	3.8e-11	2.55e-10	9.2e-18	1.83e-18	1.35e-17	7e-28	1.29e-28	1.03e-27	8.59e-05	2.94e-05	0.00011888	3.68e-06	1.16e-06
9.02e-05	3e-05	0.000125365	3.99e-06	1.23e-06	5.61e-06	1.68e-10	4.85e-11	2.38e-10	9.06e-18	2.46e-18	1.29e-17	7.11e-28	1.83e-28	1.02e-27	9.52e-05	2.58e-05	0.000135753	4.25e-06	1.05e-06	6.12e-06	1.8e-10	4.06e-11	2.62e-10	9.81e-18	2.04e-18	1.43e-17	7.76e-28	1.5e-28	1.14e-27	9.65e-05	2.5e-05	0.000138259	4.32e-06	1.01e-06	6.25e-06	1.83e-10	3.9e-11	2.67e-10	1e-17	1.95e-18	1.47e-17	7.92e-28	1.43e-28	1.17e-27	8.39e-05	2.83e-05	0.000116275	3.7e-06	1.15e-06
8.83e-05	2.9e-05	0.000122894	4.03e-06	1.23e-06	5.66e-06	1.75e-10	5.01e-11	2.48e-10	9.79e-18	2.64e-18	1.4e-17	8e-28	2.05e-28	1.15e-27	9.35e-05	2.48e-05	0.000133519	4.3e-06	1.04e-06	6.2e-06	1.88e-10	4.17e-11	2.74e-10	1.06e-17	2.17e-18	1.56e-17	8.75e-28	1.66e-28	1.29e-27	9.54e-05	2.57e-05	0.000136087	4.39e-06	1.07e-06	6.33e-06	1.93e-10	4.23e-11	2.8e-10	1.09e-17	2.18e-18	1.6e-17	8.97e-28	1.65e-28	1.32e-27	8.2e-05	2.74e-05	0.000113789	3.73e-06	1.15e-06
8.64e-05	2.81e-05	0.000120471	4.06e-06	1.23e-06	5.71e-06	1.82e-10	5.17e-11	2.58e-10	1.06e-17	2.83e-18	1.51e-17	8.97e-28	2.28e-28	1.29e-27	9.17e-05	2.39e-05	0.000131331	4.35e-06	1.03e-06	6.28e-06	1.97e-10	4.27e-11	2.87e-10	1.15e-17	2.31e-18	1.69e-17	9.86e-28	1.84e-28	1.45e-27	9.36e-05	2.44e-05	0.000133961	4.44e-06	1.04e-06	6.42e-06	2.01e-10	4.28e-11	2.94e-10	1.18e-17	2.29e-18	1.73e-17	1.01e-27	1.8e-28	1.5e-27	8e-05	2.64e-05	0.000111318	3.75e-06	1.14e-06
8.46e-05	2.72e-05	0.000118094	4.09e-06	1.23e-06	5.77e-06	1.9e-10	5.33e-11	2.69e-10	1.14e-17	3.02e-18	1.63e-17	1e-27	2.53e-28	1.44e-27	9.01e-05	2.3e-05	0.000129186	4.4e-06	1.02e-06	6.36e-06	2.05e-10	4.38e-11	3e-10	1.25e-17	2.45e-18	1.83e-17	1.11e-27	2.03e-28	1.64e-27	9.24e-05	2.48e-05	0.000131877	4.51e-06	1.09e-06	6.51e-06	2.11e-10	4.58e-11	3.07e-10	1.28e-17	2.52e-18	1.88e-17	1.14e-27	2.06e-28	1.68e-27	7.82e-05	2.56e-05	0.000108944	3.78e-06	1.14e-06
8.28e-05	2.64e-05	0.000115763	4.12e-06	1.23e-06	5.82e-06	1.97e-10	5.5e-11	2.8e-10	1.23e-17	3.23e-18	1.75e-17	1.12e-27	2.81e-28	1.61e-27	8.84e-05	2.22e-05	0.000127084	4.44e-06	1.01e-06	6.45e-06	2.14e-10	4.49e-11	3.13e-10	1.35e-17	2.6e-18	1.98e-17	1.24e-27	2.24e-28	1.84e-27	9.06e-05	2.35e-05	0.000129837	4.56e-06	1.06e-06	6.6e-06	2.2e-10	4.61e-11	3.22e-10	1.38e-17	2.63e-18	2.04e-17	1.28e-27	2.23e-28	1.9e-27	7.64e-05	2.46e-05	0.000106593	3.8e-06	1.13e-06
8.11e-05	2.56e-05	0.000113475	4.15e-06	1.22e-06	5.86e-06	2.05e-10	5.66e-11	2.91e-10	1.32e-17	3.45e-18	1.89e-17	1.25e-27	3.12e-28	1.8e-27	8.68e-05	2.14e-05	0.000125023	4.49e-06	1.01e-06	6.52e-06	2.24e-10	4.59e-11	3.27e-10	1.45e-17	2.75e-18	2.14e-17	1.39e-27	2.46e-28	2.06e-27	8.95e-05	2.37e-05	0.000127837	4.63e-06	1.1e-06	6.69e-06	2.3e-10	4.92e-11	3.36e-10	1.5e-17	2.9e-18	2.2e-17	1.44e-27	2.54e-28	2.13e-27	7.47e-05	2.39e-05	0.000104318	3.82e-06	1.13e-06
7.94e-05	2.48e-05	0.000111231	4.18e-06	1.22e-06	5.91e-06	2.13e-10	5.83e-11	3.03e-10	1.42e-17	3.68e-18	2.03e-17	1.4e-27	3.45e-28	2.01e-27	8.53e-05	2.06e-05	0.000123003	4.54e-06	9.98e-07	6.6e-06	2.33e-10	4.7e-11	3.42e-10	1.57e-17	2.92e-18	2.31e-17	1.56e-27	2.7e-28	2.31e-27	8.77e-05	2.24e-05	0.000125877	4.67e-06	1.07e-06	6.77e-06	2.4e-10	4.94e-11	3.51e-10	1.61e-17	3.01e-18	2.38e-17	1.61e-27	2.74e-28	2.39e-27	7.29e-05	2.3e-05	0.000102078	3.84e-06	1.12e-06
7.77e-05	2.4e-05	0.000109028	4.21e-06	1.22e-06	5.96e-06	2.21e-10	6.01e-11	3.15e-10	1.52e-17	3.92e-18	2.18e-17	1.55e-27	3.82e-28	2.24e-27	8.37e-05	1.98e-05	0.000121021	4.58e-06	9.88e-07	6.68e-06	2.43e-10	4.8e-11	3.57e-10	1.69e-17	3.08e-18	2.49e-17	1.74e-27	2.96e-28	2.59e-27	8.66e-05	2.26e-05	0.000123956	4.74e-06	1.11e-06	6.86e-06	2.51e-10	5.26e-11	3.67e-10	1.75e-17	3.31e-18	2.57e-17	1.8e-27	3.11e-28	2.67e-27	7.13e-05	2.23e-05	9.99e-05	3.86e-06	1.11e-06
7.61e-05	2.33e-05	0.000106868	4.24e-06	1.21e-06	6e-06	2.29e-10	6.18e-11	3.27e-10	1.63e-17	4.17e-18	2.34e-17	1.73e-27	4.22e-28	2.49e-27	8.22e-05	1.91e-05	0.000119079	4.63e-06	9.8e-07	6.76e-06	2.53e-10	4.91e-11	3.72e-10	1.82e-17	3.26e-18	2.69e-17	1.94e-27	3.25e-28	2.89e-27	8.49e-05	2.14e-05	0.000122074	4.78e-06	1.07e-06	6.95e-06	2.61e-10	5.26e-11	3.83e-10	1.88e-17	3.42e-18	2.77e-17	2.01e-27	3.35e-28	2.99e-27	6.96e-05	2.15e-05	9.78e-05	3.88e-06	1.11e-06
7.45e-05	2.26e-05	0.000104747	4.27e-06	1.21e-06	6.05e-06	2.38e-10	6.36e-11	3.39e-10	1.75e-17	4.44e-18	2.51e-17	1.92e-27	4.65e-28	2.76e-27	8.11e-05	1.94e-05	0.000117173	4.69e-06	1.02e-06	6.84e-06	2.64e-10	5.22e-11	3.88e-10	1.96e-17	3.56e-18	2.89e-17	2.17e-27	3.66e-28	3.22e-27	8.38e-05	2.15e-05	0.000120227	4.85e-06	1.11e-06	7.04e-06	2.73e-10	5.6e-11	4e-10	2.03e-17	3.75e-18	2.99e-17	2.25e-27	3.79e-28	3.34e-27	6.81e-05	2.09e-05	9.57e-05	3.9e-06	1.1e-06
7.29e-05	2.19e-05	0.000102666	4.29e-06	1.21e-06	6.09e-06	2.46e-10	6.54e-11	3.52e-10	1.87e-17	4.71e-18	2.68e-17	2.12e-27	5.12e-28	3.06e-27	7.96e-05	1.86e-05	0.000115305	4.74e-06	1e-06	6.92e-06	2.75e-10	5.29e-11	4.04e-10	2.1e-17	3.73e-18	3.11e-17	2.41e-27	3.97e-28	3.59e-27	8.22e-05	2.03e-05	0.000118418	4.89e-06	1.07e-06	7.12e-06	2.84e-10	5.59e-11	4.17e-10	2.18e-17	3.87e-18	3.22e-17	2.5e-27	4.06e-28	3.72e-27	6.66e-05	2.01e-05	9.37e-05	3.92e-06	1.09e-06
7.14e-05	2.13e-05	0.000100623	4.32e-06	1.21e-06	6.13e-06	2.55e-10	6.73e-11	3.65e-10	2e-17	5.01e-18	2.87e-17	2.35e-27	5.63e-28	3.39e-27	7.85e-05	1.87e-05	0.000113471	4.8e-06	1.03e-06	7e-06	2.86e-10	5.58e-11	4.21e-10	2.26e-17	4.04e-18	3.35e-17	2.68e-27	4.43e-28	3.99e-27	8.12e-05	2.05e-05	0.000116642	4.96e-06	1.11e-06	7.21e-06	2.96e-10	5.94e-11	4.35e-10	2.35e-17	4.24e-18	3.47e-17	2.79e-27	4.59e-28	4.14e-27	6.51e-05	1.95e-05	9.17e-05	3.93e-06	1.09e-06
6.99e-05	2.07e-05	9.86e-05	4.34e-06	1.2e-06	6.17e-06	2.64e-10	6.91e-11	3.78e-10	2.13e-17	5.31e-18	3.07e-17	2.59e-27	6.18e-28	3.75e-27	7.71e-05	1.78e-05	0.000111673	4.84e-06	1.01e-06	7.07e-06	2.97e-10	5.62e-11	4.38e-10	2.43e-17	4.21e-18	3.6e-17	2.98e-27	4.79e-28	4.44e-27	7.96e-05	1.93e-05	0.000114902	5e-06	1.07e-06	7.3e-06	3.08e-10	5.91e-11	4.53e-10	2.52e-17	4.36e-18	3.73e-17	3.09e-27	4.89e-28	4.61e-27	6.36e-05	1.89e-05	8.98e-05	3.95e-06	1.08e-06
6.84e-05	2.01e-05	9.67e-05	4.36e-06	1.2e-06	6.21e-06	2.73e-10	7.1e-11	3.91e-10	2.28e-17	5.64e-18	3.28e-17	2.86e-27	6.79e-28	4.14e-27	7.6e-05	1.79e-05	0.000109907	4.9e-06	1.03e-06	7.15e-06	3.09e-10	5.92e-11	4.56e-10	2.6e-17	4.55e-18	3.86e-17	3.31e-27	5.33e-28	4.92e-27	7.86e-05	1.94e-05	0.000113194	5.07e-06	1.11e-06	7.38e-06	3.21e-10	6.29e-11	4.72e-10	2.71e-17	4.78e-18	4.01e-17	3.44e-27	5.52e-28	5.12e-27	6.22e-05	1.83e-05	8.78e-05	3.97e-06	1.08e-06
6.7e-05	1.95e-05	9.47e-05	4.39e-06	1.2e-06	6.25e-06	2.82e-10	7.29e-11	4.05e-10	2.43e-17	5.97e-18	3.5e-17	3.15e-27	7.44e-28	4.56e-27	7.46e-05	1.7e-05	0.000108175	4.93e-06	1.01e-06	7.23e-06	3.21e-10	5.95e-11	4.74e-10	2.79e-17	4.73e-18	4.14e-17	3.66e-27	5.74e-28	5.46e-27	7.71e-05	1.83e-05	0.00011152	5.11e-06	1.07e-06	7.47e-06	3.33e-10	6.24e-11	4.91e-10	2.9e-17	4.89e-18	4.3e-17	3.81e-27	5.86e-28	5.69e-27	6.08e-05	1.77e-05	8.6e-05	3.98e-06	1.07e-06
6.56e-05	1.89e-05	9.28e-05	4.41e-06	1.19e-06	6.29e-06	2.92e-10	7.49e-11	4.19e-10	2.59e-17	6.33e-18	3.73e-17	3.47e-27	8.14e-28	5.02e-27	7.35e-05	1.7e-05	0.000106474	4.99e-06	1.03e-06	7.3e-06	3.34e-10	6.26e-11	4.93e-10	2.99e-17	5.11e-18	4.44e-17	4.05e-27	6.38e-28	6.05e-27	7.62e-05	1.84e-05	0.000109876	5.18e-06	1.11e-06	7.56e-06	3.47e-10	6.64e-11	5.11e-10	3.11e-17	5.35e-18	4.62e-17	4.23e-27	6.61e-28	6.31e-27	5.95e-05	1.71e-05	8.42e-05	4e-06	1.07e-06
6.42e-05	1.84e-05	9.1e-05	4.43e-06	1.19e-06	6.32e-06	3.02e-10	7.68e-11	4.33e-10	2.75e-17	6.69e-18	3.97e-17	3.82e-27	8.91e-28	5.53e-27	7.21e-05	1.61e-05	0.000104806	5.03e-06	1.01e-06	7.38e-06	3.46e-10	6.27e-11	5.12e-10	3.2e-17	5.29e-18	4.75e-17	4.48e-27	6.84e-28	6.69e-27	7.47e-05	1.73e-05	0.000108264	5.22e-06	1.07e-06	7.65e-06	3.6e-10	6.58e-11	5.32e-10	3.33e-17	5.47e-18	4.95e-17	4.67e-27	6.98e-28	6.99e-27	5.81e-05	1.66e-05	8.24e-05	4.01e-06	1.06e-06
6.28e-05	1.78e-05	8.91e-05	4.45e-06	1.19e-06	6.35e-06	3.12e-10	7.89e-11	4.47e-10	2.93e-17	7.08e-18	4.23e-17	4.2e-27	9.74e-28	6.08e-27	7.11e-05	1.62e-05	0.000103167	5.09e-06	1.03e-06	7.45e-06	3.6e-10	6.59e-11	5.32e-10	3.42e-17	5.71e-18	5.09e-17	4.95e-27	7.6e-28	7.4e-27	7.38e-05	1.75e-05	0.000106681	5.29e-06	1.11e-06	7.73e-06	3.75e-10	6.98e-11	5.53e-10	3.57e-17	5.98e-18	5.31e-17	5.17e-27	7.87e-28	7.74e-27	5.68e-05	1.61e-05	8.06e-05	4.03e-06	1.06e-06
6.15e-05	1.73e-05	8.73e-05	4.47e-06	1.18e-06	6.39e-06	3.22e-10	8.09e-11	4.62e-10	3.12e-17	7.49e-18	4.5e-17	4.6e-27	1.06e-27	6.67e-27	6.98e-05	1.53e-05	0.000101558	5.12e-06	1e-06	7.53e-06	3.73e-10	6.6e-11	5.52e-10	3.65e-17	5.9e-18	5.44e-17	5.46e-27	8.12e-28	8.17e-27	7.24e-05	1.64e-05	0.000105128	5.33e-06	1.06e-06	7.82e-06	3.89e-10	6.91e-11	5.75e-10	3.81e-17	6.09e-18	5.69e-17	5.71e-27	8.28e-28	8.55e-27	5.56e-05	1.56e-05	7.89e-05	4.04e-06	1.05e-06
6.02e-05	1.68e-05	8.56e-05	4.49e-06	1.18e-06	6.42e-06	3.32e-10	8.29e-11	4.77e-10	3.31e-17	7.91e-18	4.78e-17	5.05e-27	1.16e-27	7.32e-27	6.88e-05	1.53e-05	0.0001	5.18e-06	1.03e-06	7.61e-06	3.87e-10	6.93e-11	5.73e-10	3.91e-17	6.36e-18	5.82e-17	6.02e-27	9.01e-28	9.01e-27	7.15e-05	1.65e-05	0.000103603	5.4e-06	1.1e-06	7.91e-06	4.04e-10	7.33e-11	5.98e-10	4.09e-17	6.65e-18	6.09e-17	6.31e-27	9.33e-28	9.45e-27	5.43e-05	1.51e-05	7.72e-05	4.05e-06	1.05e-06
5.9e-05	1.64e-05	8.38e-05	4.51e-06	1.18e-06	6.45e-06	3.42e-10	8.5e-11	4.93e-10	3.52e-17	8.35e-18	5.08e-17	5.53e-27	1.26e-27	8.02e-27	6.75e-05	1.45e-05	9.84e-05	5.22e-06	1e-06	7.68e-06	4.01e-10	6.93e-11	5.95e-10	4.17e-17	6.55e-18	6.22e-17	6.63e-27	9.59e-28	9.93e-27	7.02e-05	1.55e-05	0.000102107	5.44e-06	1.06e-06	7.99e-06	4.19e-10	7.23e-11	6.21e-10	4.36e-17	6.76e-18	6.51e-17	6.95e-27	9.78e-28	1.04e-26	5.31e-05	1.46e-05	7.56e-05	4.06e-06	1.04e-06
5.77e-05	1.59e-05	8.21e-05	4.52e-06	1.17e-06	6.48e-06	3.53e-10	8.71e-11	5.08e-10	3.73e-17	8.82e-18	5.39e-17	6.05e-27	1.38e-27	8.78e-27	6.65e-05	1.45e-05	9.69e-05	5.27e-06	1.03e-06	7.76e-06	4.16e-10	7.27e-11	6.17e-10	4.45e-17	7.06e-18	6.64e-17	7.3e-27	1.06e-27	1.09e-26	6.93e-05	1.56e-05	0.000100636	5.51e-06	1.09e-06	8.08e-06	4.36e-10	7.68e-11	6.45e-10	4.67e-17	7.38e-18	6.96e-17	7.67e-27	1.1e-27	1.15e-26	5.19e-05	1.42e-05	7.39e-05	4.07e-06	1.04e-06
5.65e-05	1.54e-05	8.05e-05	4.54e-06	1.17e-06	6.51e-06	3.64e-10	8.93e-11	5.24e-10	3.96e-17	9.3e-18	5.72e-17	6.62e-27	1.5e-27	9.6e-27	6.53e-05	1.37e-05	9.54e-05	5.31e-06	9.95e-07	7.83e-06	4.31e-10	7.25e-11	6.4e-10	4.74e-17	7.26e-18	7.09e-17	8.02e-27	1.13e-27	1.2e-26	6.8e-05	1.47e-05	9.92e-05	5.54e-06	1.05e-06	8.17e-06	4.51e-10	7.56e-11	6.7e-10	4.97e-17	7.47e-18	7.44e-17	8.43e-27	1.15e-27	1.27e-26	5.08e-05	1.38e-05	7.24e-05	4.08e-06	1.03e-06
5.53e-05	1.5e-05	7.88e-05	4.55e-06	1.17e-06	6.53e-06	3.75e-10	9.15e-11	5.4e-10	4.19e-17	9.8e-18	6.07e-17	7.23e-27	1.63e-27	1.05e-26	6.44e-05	1.38e-05	9.39e-05	5.37e-06	1.02e-06	7.9e-06	4.47e-10	7.62e-11	6.63e-10	5.06e-17	7.82e-18	7.56e-17	8.82e-27	1.25e-27	1.32e-26	6.72e-05	1.48e-05	9.78e-05	5.61e-06	1.08e-06	8.26e-06	4.69e-10	8.02e-11	6.95e-10	5.32e-17	8.15e-18	7.95e-17	9.29e-27	1.29e-27	1.4e-26	4.96e-05	1.34e-05	7.08e-05	4.09e-06	1.03e-06
5.41e-05	1.46e-05	7.72e-05	4.57e-06	1.16e-06	6.56e-06	3.86e-10	9.36e-11	5.57e-10	4.44e-17	1.03e-17	6.43e-17	7.89e-27	1.77e-27	1.15e-26	6.32e-05	1.3e-05	9.25e-05	5.4e-06	9.88e-07	7.98e-06	4.62e-10	7.58e-11	6.88e-10	5.38e-17	8.01e-18	8.06e-17	9.68e-27	1.32e-27	1.46e-26	6.6e-05	1.38e-05	9.64e-05	5.65e-06	1.04e-06	8.34e-06	4.85e-10	7.88e-11	7.22e-10	5.66e-17	8.24e-18	8.49e-17	1.02e-26	1.35e-27	1.54e-26	4.85e-05	1.3e-05	6.93e-05	4.1e-06	1.02e-06
5.3e-05	1.42e-05	7.57e-05	4.58e-06	1.16e-06	6.58e-06	3.97e-10	9.59e-11	5.73e-10	4.7e-17	1.09e-17	6.81e-17	8.6e-27	1.92e-27	1.25e-26	6.23e-05	1.3e-05	9.11e-05	5.46e-06	1.01e-06	8.05e-06	4.79e-10	7.95e-11	7.12e-10	5.74e-17	8.63e-18	8.59e-17	1.06e-26	1.46e-27	1.6e-26	6.51e-05	1.4e-05	9.5e-05	5.72e-06	1.07e-06	8.43e-06	5.03e-10	8.35e-11	7.49e-10	6.05e-17	8.98e-18	9.06e-17	1.12e-26	1.51e-27	1.69e-26	4.74e-05	1.26e-05	6.77e-05	4.11e-06	1.02e-06
5.19e-05	1.38e-05	7.41e-05	4.6e-06	1.16e-06	6.6e-06	4.09e-10	9.81e-11	5.9e-10	4.97e-17	1.15e-17	7.21e-17	9.37e-27	2.08e-27	1.36e-26	6.12e-05	1.23e-05	8.97e-05	5.49e-06	9.79e-07	8.13e-06	4.95e-10	7.9e-11	7.38e-10	6.1e-17	8.82e-18	9.15e-17	1.16e-26	1.54e-27	1.75e-26	6.4e-05	1.3e-05	9.37e-05	5.76e-06	1.03e-06	8.52e-06	5.21e-10	8.19e-11	7.77e-10	6.43e-17	9.05e-18	9.66e-17	1.23e-26	1.57e-27	1.86e-26	4.64e-05	1.22e-05	6.63e-05	4.12e-06	1.01e-06
5.08e-05	1.34e-05	7.26e-05	4.61e-06	1.15e-06	6.63e-06	4.21e-10	1e-10	6.08e-10	5.26e-17	1.21e-17	7.63e-17	1.02e-26	2.26e-27	1.48e-26	6.03e-05	1.23e-05	8.83e-05	5.55e-06	1e-06	8.2e-06	5.13e-10	8.29e-11	7.64e-10	6.5e-17	9.49e-18	9.74e-17	1.28e-26	1.71e-27	1.92e-26	6.32e-05	1.32e-05	9.24e-05	5.83e-06	1.06e-06	8.61e-06	5.4e-10	8.68e-11	8.05e-10	6.87e-17	9.86e-18	1.03e-16	1.35e-26	1.76e-27	2.04e-26	4.53e-05	1.19e-05	6.48e-05	4.12e-06	1.01e-06
4.97e-05	1.31e-05	7.11e-05	4.62e-06	1.15e-06	6.65e-06	4.33e-10	1.03e-10	6.25e-10	5.56e-17	1.27e-17	8.06e-17	1.11e-26	2.45e-27	1.62e-26	5.92e-05	1.16e-05	8.7e-05	5.58e-06	9.69e-07	8.27e-06	5.3e-10	8.22e-11	7.91e-10	6.9e-17	9.69e-18	1.04e-16	1.4e-26	1.8e-27	2.11e-26	6.2e-05	1.23e-05	9.11e-05	5.86e-06	1.01e-06	8.7e-06	5.58e-10	8.5e-11	8.35e-10	7.3e-17	9.91e-18	1.1e-16	1.48e-26	1.82e-27	2.24e-26	4.43e-05	1.15e-05	6.34e-05	4.13e-06	1.01e-06
4.86e-05	1.27e-05	6.96e-05	4.63e-06	1.15e-06	6.66e-06	4.45e-10	1.05e-10	6.43e-10	5.87e-17	1.33e-17	8.52e-17	1.21e-26	2.65e-27	1.76e-26	5.84e-05	1.17e-05	8.56e-05	5.64e-06	9.93e-07	8.35e-06	5.49e-10	8.63e-11	8.19e-10	7.34e-17	1.04e-17	1.1e-16	1.53e-26	1.99e-27	2.31e-26	6.13e-05	1.24e-05	8.98e-05	5.93e-06	1.05e-06	8.79e-06	5.8e-10	9e-11	8.65e-10	7.78e-17	1.08e-17	1.17e-16	1.63e-26	2.04e-27	2.46e-26	4.33e-05	1.12e-05	6.2e-05	4.13e-06	1e-06
4.76e-05	1.23e-05	6.82e-05	4.64e-06	1.14e-06	6.68e-06	4.57e-10	1.07e-10	6.61e-10	6.2e-17	1.4e-17	9e-17	1.31e-26	2.86e-27	1.91e-26	5.73e-05	1.1e-05	8.43e-05	5.67e-06	9.58e-07	8.42e-06	5.66e-10	8.54e-11	8.47e-10	7.79e-17	1.06e-17	1.17e-16	1.67e-26	2.08e-27	2.53e-26	6.02e-05	1.16e-05	8.85e-05	5.97e-06	9.97e-07	8.87e-06	5.99e-10	8.8e-11	8.97e-10	8.26e-17	1.08e-17	1.25e-16	1.78e-26	2.11e-27	2.69e-26	4.23e-05	1.09e-05	6.07e-05	4.14e-06	9.98e-07
4.66e-05	1.2e-05	6.67e-05	4.65e-06	1.14e-06	6.7e-06	4.69e-10	1.1e-10	6.79e-10	6.54e-17	1.47e-17	9.5e-17	1.42e-26	3.1e-27	2.07e-26	5.65e-05	1.1e-05	8.3e-05	5.72e-06	9.82e-07	8.49e-06	5.86e-10	8.96e-11	8.76e-10	8.29e-17	1.14e-17	1.25e-16	1.83e-26	2.3e-27	2.76e-26	5.94e-05	1.17e-05	8.73e-05	6.04e-06	1.03e-06	8.96e-06	6.21e-10	9.32e-11	9.29e-10	8.8e-17	1.18e-17	1.33e-16	1.95e-26	2.37e-27	2.95e-26	4.14e-05	1.06e-05	5.93e-05	4.14e-06	9.95e-07
4.56e-05	1.17e-05	6.54e-05	4.66e-06	1.13e-06	6.71e-06	4.82e-10	1.12e-10	6.98e-10	6.9e-17	1.54e-17	1e-16	1.54e-26	3.34e-27	2.25e-26	5.55e-05	1.04e-05	8.18e-05	5.76e-06	9.46e-07	8.56e-06	6.05e-10	8.85e-11	9.07e-10	8.78e-17	1.16e-17	1.32e-16	2e-26	2.41e-27	3.02e-26	5.84e-05	1.09e-05	8.61e-05	6.08e-06	9.81e-07	9.05e-06	6.41e-10	9.09e-11	9.62e-10	9.34e-17	1.18e-17	1.41e-16	2.13e-26	2.43e-27	3.23e-26	4.04e-05	1.03e-05	5.8e-05	4.14e-06	9.9e-07
4.46e-05	1.14e-05	6.4e-05	4.66e-06	1.13e-06	6.73e-06	4.95e-10	1.15e-10	7.17e-10	7.27e-17	1.62e-17	1.06e-16	1.68e-26	3.61e-27	2.44e-26	5.47e-05	1.04e-05	8.05e-05	5.81e-06	9.7e-07	8.64e-06	6.26e-10	9.28e-11	9.37e-10	9.33e-17	1.25e-17	1.41e-16	2.18e-26	2.66e-27	3.3e-26	5.76e-05	1.1e-05	8.49e-05	6.15e-06	1.01e-06	9.14e-06	6.65e-10	9.62e-11	9.96e-10	9.94e-17	1.28e-17	1.5e-16	2.33e-26	2.73e-27	3.53e-26	3.95e-05	9.99e-06	5.67e-05	4.15e-06	9.87e-07
4.36e-05	1.11e-05	6.26e-05	4.67e-06	1.13e-06	6.74e-06	5.08e-10	1.17e-10	7.36e-10	7.66e-17	1.7e-17	1.11e-16	1.81e-26	3.9e-27	2.65e-26	5.37e-05	9.78e-06	7.93e-05	5.84e-06	9.33e-07	8.71e-06	6.46e-10	9.16e-11	9.69e-10	9.89e-17	1.26e-17	1.49e-16	2.38e-26	2.77e-27	3.6e-26	5.66e-05	1.02e-05	8.37e-05	6.18e-06	9.64e-07	9.23e-06	6.86e-10	9.37e-11	1.03e-09	1.05e-16	1.28e-17	1.59e-16	2.54e-26	2.8e-27	3.86e-26	3.86e-05	9.7e-06	5.55e-05	4.15e-06	9.83e-07
4.27e-05	1.08e-05	6.13e-05	4.68e-06	1.12e-06	6.75e-06	5.21e-10	1.2e-10	7.56e-10	8.07e-17	1.78e-17	1.17e-16	1.97e-26	4.2e-27	2.87e-26	5.29e-05	9.81e-06	7.81e-05	5.9e-06	9.56e-07	8.78e-06	6.68e-10	9.6e-11	1e-09	1.05e-16	1.36e-17	1.58e-16	2.59e-26	3.06e-27	3.93e-26	5.59e-05	1.03e-05	8.26e-05	6.25e-06	9.94e-07	9.32e-06	7.11e-10	9.91e-11	1.07e-09	1.12e-16	1.39e-17	1.7e-16	2.78e-26	3.13e-27	4.22e-26	3.78e-05	9.44e-06	5.43e-05	4.15e-06	9.8e-07
4.18e-05	1.05e-05	6e-05	4.68e-06	1.12e-06	6.76e-06	5.35e-10	1.22e-10	7.75e-10	8.49e-17	1.87e-17	1.24e-16	2.13e-26	4.53e-27	3.1e-26	5.2e-05	9.21e-06	7.7e-05	5.93e-06	9.19e-07	8.85e-06	6.88e-10	9.45e-11	1.03e-09	1.11e-16	1.37e-17	1.68e-16	2.82e-26	3.19e-27	4.29e-26	5.49e-05	9.57e-06	8.14e-05	6.29e-06	9.45e-07	9.41e-06	7.33e-10	9.63e-11	1.11e-09	1.19e-16	1.39e-17	1.8e-16	3.03e-26	3.2e-27	4.62e-26	3.69e-05	9.18e-06	5.31e-05	4.15e-06	9.76e-07
4.08e-05	1.02e-05	5.87e-05	4.69e-06	1.11e-06	6.77e-06	5.48e-10	1.25e-10	7.95e-10	8.93e-17	1.96e-17	1.3e-16	2.3e-26	4.88e-27	3.36e-26	5.13e-05	9.24e-06	7.58e-05	5.98e-06	9.41e-07	8.92e-06	7.12e-10	9.91e-11	1.07e-09	1.18e-16	1.47e-17	1.78e-16	3.08e-26	3.52e-27	4.67e-26	5.43e-05	9.65e-06	8.03e-05	6.36e-06	9.74e-07	9.5e-06	7.6e-10	1.02e-10	1.14e-09	1.26e-16	1.51e-17	1.91e-16	3.31e-26	3.58e-27	5.04e-26	3.61e-05	8.94e-06	5.19e-05	4.15e-06	9.73e-07
4e-05	9.91e-06	5.75e-05	4.69e-06	1.11e-06	6.78e-06	5.62e-10	1.27e-10	8.16e-10	9.4e-17	2.05e-17	1.37e-16	2.49e-26	5.26e-27	3.63e-26	5.03e-05	8.67e-06	7.46e-05	6.01e-06	9.03e-07	9e-06	7.33e-10	9.74e-11	1.1e-09	1.25e-16	1.49e-17	1.89e-16	3.35e-26	3.65e-27	5.09e-26	5.33e-05	8.97e-06	7.92e-05	6.4e-06	9.24e-07	9.59e-06	7.83e-10	9.88e-11	1.18e-09	1.34e-16	1.5e-17	2.03e-16	3.61e-26	3.66e-27	5.5e-26	3.52e-05	8.69e-06	5.07e-05	4.15e-06	9.69e-07
3.91e-05	9.65e-06	5.63e-05	4.69e-06	1.1e-06	6.79e-06	5.76e-10	1.3e-10	8.36e-10	9.88e-17	2.15e-17	1.44e-16	2.69e-26	5.66e-27	3.92e-26	4.96e-05	8.69e-06	7.35e-05	6.06e-06	9.25e-07	9.07e-06	7.58e-10	1.02e-10	1.14e-09	1.32e-16	1.6e-17	2e-16	3.65e-26	4.02e-27	5.55e-26	5.27e-05	9.03e-06	7.81e-05	6.47e-06	9.52e-07	9.68e-06	8.11e-10	1.04e-10	1.22e-09	1.42e-16	1.62e-17	2.16e-16	3.94e-26	4.09e-27	6e-26	3.44e-05	8.46e-06	4.96e-05	4.15e-06	9.66e-07
3.82e-05	9.39e-06	5.51e-05	4.69e-06	1.1e-06	6.79e-06	5.9e-10	1.32e-10	8.57e-10	1.04e-16	2.25e-17	1.51e-16	2.9e-26	6.08e-27	4.24e-26	4.87e-05	8.15e-06	7.24e-05	6.1e-06	8.86e-07	9.14e-06	7.8e-10	1e-10	1.18e-09	1.4e-16	1.61e-17	2.12e-16	3.97e-26	4.17e-27	6.04e-26	5.18e-05	8.38e-06	7.71e-05	6.5e-06	9.03e-07	9.78e-06	8.36e-10	1.01e-10	1.27e-09	1.5e-16	1.61e-17	2.29e-16	4.29e-26	4.16e-27	6.55e-26	3.36e-05	8.23e-06	4.85e-05	4.15e-06	9.62e-07
3.74e-05	9.14e-06	5.39e-05	4.69e-06	1.09e-06	6.8e-06	6.04e-10	1.35e-10	8.78e-10	1.09e-16	2.35e-17	1.59e-16	3.13e-26	6.54e-27	4.57e-26	4.8e-05	8.17e-06	7.13e-05	6.15e-06	9.08e-07	9.21e-06	8.06e-10	1.05e-10	1.22e-09	1.48e-16	1.73e-17	2.24e-16	4.32e-26	4.59e-27	6.57e-26	5.11e-05	8.44e-06	7.6e-05	6.57e-06	9.29e-07	9.87e-06	8.66e-10	1.07e-10	1.31e-09	1.6e-16	1.75e-17	2.43e-16	4.68e-26	4.65e-27	7.14e-26	3.29e-05	8.01e-06	4.74e-05	4.15e-06	9.59e-07
3.66e-05	8.89e-06	5.27e-05	4.69e-06	1.09e-06	6.8e-06	6.18e-10	1.38e-10	8.99e-10	1.14e-16	2.46e-17	1.67e-16	3.37e-26	7.03e-27	4.93e-26	4.72e-05	7.66e-06	7.03e-05	6.18e-06	8.7e-07	9.28e-06	8.3e-10	1.03e-10	1.25e-09	1.56e-16	1.74e-17	2.38e-16	4.69e-26	4.75e-27	7.15e-26	5.02e-05	7.83e-06	7.5e-05	6.61e-06	8.8e-07	9.96e-06	8.92e-10	1.03e-10	1.35e-09	1.69e-16	1.73e-17	2.58e-16	5.09e-26	4.72e-27	7.78e-26	3.21e-05	7.8e-06	4.63e-05	4.14e-06	9.55e-07
3.57e-05	8.65e-06	5.16e-05	4.69e-06	1.08e-06	6.8e-06	6.33e-10	1.4e-10	9.21e-10	1.2e-16	2.57e-17	1.75e-16	3.64e-26	7.55e-27	5.32e-26	4.65e-05	7.68e-06	6.92e-05	6.23e-06	8.9e-07	9.35e-06	8.57e-10	1.08e-10	1.29e-09	1.66e-16	1.86e-17	2.52e-16	5.1e-26	5.23e-27	7.77e-26	4.96e-05	7.88e-06	7.4e-05	6.68e-06	9.05e-07	1.01e-05	9.23e-10	1.09e-10	1.4e-09	1.79e-16	1.87e-17	2.73e-16	5.55e-26	5.26e-27	8.48e-26	3.14e-05	7.6e-06	4.53e-05	4.14e-06	9.53e-07
3.49e-05	8.42e-06	5.04e-05	4.69e-06	1.08e-06	6.8e-06	6.48e-10	1.43e-10	9.43e-10	1.26e-16	2.69e-17	1.84e-16	3.92e-26	8.1e-27	5.73e-26	4.57e-05	7.19e-06	6.82e-05	6.26e-06	8.52e-07	9.42e-06	8.82e-10	1.06e-10	1.34e-09	1.75e-16	1.87e-17	2.66e-16	5.53e-26	5.4e-27	8.45e-26	4.88e-05	7.3e-06	7.3e-05	6.72e-06	8.56e-07	1.01e-05	9.51e-10	1.05e-10	1.45e-09	1.9e-16	1.85e-17	2.89e-16	6.02e-26	5.33e-27	9.23e-26	3.07e-05	7.39e-06	4.43e-05	4.14e-06	9.49e-07
3.42e-05	8.19e-06	4.93e-05	4.69e-06	1.07e-06	6.8e-06	6.63e-10	1.46e-10	9.65e-10	1.32e-16	2.81e-17	1.93e-16	4.22e-26	8.7e-27	6.17e-26	4.5e-05	7.2e-06	6.71e-05	6.31e-06	8.71e-07	9.49e-06	9.1e-10	1.1e-10	1.38e-09	1.85e-16	2.01e-17	2.82e-16	6.01e-26	5.94e-27	9.18e-26	4.82e-05	7.34e-06	7.2e-05	6.79e-06	8.8e-07	1.02e-05	9.84e-10	1.11e-10	1.49e-09	2.01e-16	2e-17	3.07e-16	6.56e-26	5.94e-27	1e-25	3e-05	7.21e-06	4.33e-05	4.13e-06	9.47e-07
3.34e-05	7.97e-06	4.82e-05	4.69e-06	1.07e-06	6.8e-06	6.78e-10	1.48e-10	9.87e-10	1.39e-16	2.93e-17	2.02e-16	4.54e-26	9.33e-27	6.64e-26	4.42e-05	6.74e-06	6.61e-05	6.34e-06	8.33e-07	9.56e-06	9.37e-10	1.08e-10	1.42e-09	1.95e-16	2.01e-17	2.98e-16	6.52e-26	6.12e-27	9.97e-26	4.74e-05	6.79e-06	7.11e-05	6.83e-06	8.31e-07	1.03e-05	1.01e-09	1.07e-10	1.54e-09	2.13e-16	1.98e-17	3.25e-16	7.12e-26	6.01e-27	1.09e-25	2.93e-05	7.01e-06	4.23e-05	4.13e-06	9.43e-07
3.27e-05	7.76e-06	4.72e-05	4.68e-06	1.06e-06	6.79e-06	6.93e-10	1.51e-10	1.01e-09	1.45e-16	3.06e-17	2.12e-16	4.88e-26	1e-26	7.15e-26	4.36e-05	6.75e-06	6.51e-05	6.39e-06	8.51e-07	9.63e-06	9.67e-10	1.13e-10	1.47e-09	2.07e-16	2.15e-17	3.15e-16	7.08e-26	6.73e-27	1.08e-25	4.68e-05	6.83e-06	7.01e-05	6.89e-06	8.53e-07	1.04e-05	1.05e-09	1.12e-10	1.59e-09	2.25e-16	2.14e-17	3.44e-16	7.75e-26	6.69e-27	1.19e-25	2.86e-05	6.84e-06	4.13e-05	4.12e-06	9.4e-07
3.19e-05	7.55e-06	4.61e-05	4.68e-06	1.06e-06	6.79e-06	7.08e-10	1.54e-10	1.03e-09	1.52e-16	3.2e-17	2.22e-16	5.25e-26	1.07e-26	7.69e-26	4.28e-05	6.31e-06	6.42e-05	6.42e-06	8.13e-07	9.7e-06	9.94e-10	1.1e-10	1.51e-09	2.18e-16	2.16e-17	3.33e-16	7.67e-26	6.92e-27	1.17e-25	4.6e-05	6.31e-06	6.92e-05	6.94e-06	8.05e-07	1.05e-05	1.08e-09	1.08e-10	1.65e-09	2.38e-16	2.11e-17	3.65e-16	8.41e-26	6.75e-27	1.29e-25	2.8e-05	6.66e-06	4.04e-05	4.12e-06	9.37e-07
3.12e-05	7.35e-06	4.51e-05	4.67e-06	1.05e-06	6.78e-06	7.24e-10	1.57e-10	1.05e-09	1.59e-16	3.34e-17	2.33e-16	5.64e-26	1.15e-26	8.26e-26	4.22e-05	6.32e-06	6.32e-05	6.47e-06	8.31e-07	9.77e-06	1.03e-09	1.15e-10	1.56e-09	2.3e-16	2.31e-17	3.52e-16	8.32e-26	7.61e-27	1.27e-25	4.54e-05	6.34e-06	6.82e-05	7e-06	8.26e-07	1.06e-05	1.12e-09	1.14e-10	1.7e-09	2.52e-16	2.27e-17	3.86e-16	9.15e-26	7.51e-27	1.41e-25	2.73e-05	6.49e-06	3.95e-05	4.11e-06	9.34e-07
3.05e-05	7.15e-06	4.41e-05	4.66e-06	1.05e-06	6.78e-06	7.39e-10	1.6e-10	1.08e-09	1.67e-16	3.48e-17	2.44e-16	6.06e-26	1.23e-26	8.88e-26	4.15e-05	5.9e-06	6.23e-05	6.5e-06	7.92e-07	9.83e-06	1.05e-09	1.12e-10	1.6e-09	2.43e-16	2.31e-17	3.71e-16	9.01e-26	7.8e-27	1.38e-25	4.47e-05	5.86e-06	6.73e-05	7.04e-06	7.78e-07	1.07e-05	1.15e-09	1.09e-10	1.76e-09	2.66e-16	2.24e-17	4.09e-16	9.92e-26	7.56e-27	1.53e-25	2.67e-05	6.32e-06	3.85e-05	4.1e-06	9.3e-07
2.98e-05	6.96e-06	4.31e-05	4.66e-06	1.04e-06	6.77e-06	7.55e-10	1.62e-10	1.1e-09	1.74e-16	3.63e-17	2.55e-16	6.5e-26	1.31e-26	9.53e-26	4.09e-05	5.9e-06	6.13e-05	6.55e-06	8.09e-07	9.9e-06	1.09e-09	1.17e-10	1.65e-09	2.57e-16	2.47e-17	3.92e-16	9.77e-26	8.57e-27	1.5e-25	4.41e-05	5.87e-06	6.64e-05	7.11e-06	7.98e-07	1.08e-05	1.19e-09	1.15e-10	1.81e-09	2.82e-16	2.41e-17	4.32e-16	1.08e-25	8.4e-27	1.66e-25	2.6e-05	6.16e-06	3.77e-05	4.1e-06	9.28e-07
2.91e-05	6.77e-06	4.21e-05	4.65e-06	1.03e-06	6.76e-06	7.71e-10	1.65e-10	1.12e-09	1.82e-16	3.78e-17	2.67e-16	6.98e-26	1.41e-26	1.02e-25	4.02e-05	5.51e-06	6.04e-05	6.58e-06	7.71e-07	9.97e-06	1.12e-09	1.14e-10	1.7e-09	2.71e-16	2.46e-17	4.14e-16	1.06e-25	8.77e-27	1.62e-25	4.34e-05	5.43e-06	6.56e-05	7.15e-06	7.51e-07	1.09e-05	1.22e-09	1.1e-10	1.87e-09	2.98e-16	2.37e-17	4.58e-16	1.17e-25	8.44e-27	1.8e-25	2.54e-05	6e-06	3.68e-05	4.09e-06	9.24e-07
2.84e-05	6.59e-06	4.12e-05	4.64e-06	1.03e-06	6.75e-06	7.87e-10	1.68e-10	1.15e-09	1.91e-16	3.94e-17	2.79e-16	7.49e-26	1.5e-26	1.1e-25	3.96e-05	5.51e-06	5.95e-05	6.63e-06	7.87e-07	1e-05	1.15e-09	1.19e-10	1.76e-09	2.86e-16	2.63e-17	4.37e-16	1.15e-25	9.63e-27	1.76e-25	4.28e-05	5.44e-06	6.47e-05	7.22e-06	7.69e-07	1.1e-05	1.26e-09	1.16e-10	1.93e-09	3.15e-16	2.55e-17	4.84e-16	1.27e-25	9.37e-27	1.96e-25	2.48e-05	5.85e-06	3.59e-05	4.08e-06	9.21e-07
2.78e-05	6.41e-06	4.02e-05	4.63e-06	1.02e-06	6.74e-06	8.03e-10	1.71e-10	1.17e-09	1.99e-16	4.11e-17	2.92e-16	8.03e-26	1.61e-26	1.18e-25	3.89e-05	5.14e-06	5.86e-05	6.66e-06	7.49e-07	1.01e-05	1.18e-09	1.16e-10	1.81e-09	3.01e-16	2.62e-17	4.61e-16	1.24e-25	9.84e-27	1.9e-25	4.22e-05	5.02e-06	6.38e-05	7.26e-06	7.23e-07	1.11e-05	1.3e-09	1.11e-10	1.99e-09	3.32e-16	2.5e-17	5.12e-16	1.37e-25	9.4e-27	2.12e-25	2.42e-05	5.71e-06	3.51e-05	4.07e-06	9.19e-07
2.71e-05	6.24e-06	3.93e-05	4.62e-06	1.02e-06	6.72e-06	8.2e-10	1.74e-10	1.2e-09	2.08e-16	4.28e-17	3.05e-16	8.6e-26	1.72e-26	1.26e-25	3.83e-05	5.13e-06	5.77e-05	6.71e-06	7.64e-07	1.02e-05	1.22e-09	1.21e-10	1.86e-09	3.18e-16	2.8e-17	4.87e-16	1.34e-25	1.08e-26	2.06e-25	4.16e-05	5.02e-06	6.3e-05	7.33e-06	7.4e-07	1.12e-05	1.34e-09	1.16e-10	2.06e-09	3.52e-16	2.69e-17	5.41e-16	1.49e-25	1.04e-26	2.3e-25	2.37e-05	5.57e-06	3.42e-05	4.06e-06	9.16e-07
2.65e-05	6.07e-06	3.84e-05	4.61e-06	1.01e-06	6.71e-06	8.36e-10	1.77e-10	1.22e-09	2.18e-16	4.45e-17	3.19e-16	9.22e-26	1.83e-26	1.35e-25	3.77e-05	4.78e-06	5.69e-05	6.73e-06	7.26e-07	1.02e-05	1.25e-09	1.18e-10	1.92e-09	3.34e-16	2.79e-17	5.13e-16	1.45e-25	1.1e-26	2.23e-25	4.1e-05	4.63e-06	6.22e-05	7.37e-06	6.95e-07	1.13e-05	1.38e-09	1.12e-10	2.12e-09	3.71e-16	2.63e-17	5.72e-16	1.62e-25	1.04e-26	2.5e-25	2.31e-05	5.43e-06	3.34e-05	4.05e-06	9.13e-07
2.59e-05	5.9e-06	3.75e-05	4.6e-06	1e-06	6.69e-06	8.53e-10	1.8e-10	1.25e-09	2.27e-16	4.63e-17	3.33e-16	9.87e-26	1.96e-26	1.45e-25	3.71e-05	4.78e-06	5.6e-05	6.78e-06	7.4e-07	1.03e-05	1.29e-09	1.22e-10	1.97e-09	3.53e-16	2.97e-17	5.42e-16	1.57e-25	1.21e-26	2.41e-25	4.04e-05	4.63e-06	6.13e-05	7.44e-06	7.1e-07	1.14e-05	1.43e-09	1.17e-10	2.19e-09	3.92e-16	2.83e-17	6.05e-16	1.75e-25	1.15e-26	2.71e-25	2.26e-05	5.29e-06	3.27e-05	4.04e-06	9.1e-07
2.53e-05	5.74e-06	3.67e-05	4.58e-06	9.98e-07	6.68e-06	8.69e-10	1.82e-10	1.27e-09	2.37e-16	4.82e-17	3.47e-16	1.06e-25	2.09e-26	1.55e-25	3.65e-05	4.45e-06	5.52e-05	6.81e-06	7.03e-07	1.04e-05	1.33e-09	1.19e-10	2.03e-09	3.71e-16	2.95e-17	5.71e-16	1.69e-25	1.23e-26	2.61e-25	3.98e-05	4.27e-06	6.05e-05	7.48e-06	6.68e-07	1.15e-05	1.47e-09	1.12e-10	2.26e-09	4.14e-16	2.77e-17	6.39e-16	1.9e-25	1.16e-26	2.94e-25	2.21e-05	5.17e-06	3.19e-05	4.03e-06	9.07e-07
2.47e-05	5.58e-06	3.58e-05	4.57e-06	9.92e-07	6.66e-06	8.86e-10	1.85e-10	1.29e-09	2.47e-16	5.02e-17	3.63e-16	1.13e-25	2.23e-26	1.66e-25	3.6e-05	4.44e-06	5.44e-05	6.86e-06	7.16e-07	1.04e-05	1.37e-09	1.24e-10	2.09e-09	3.92e-16	3.15e-17	6.02e-16	1.83e-25	1.35e-26	2.82e-25	3.93e-05	4.27e-06	5.97e-05	7.55e-06	6.81e-07	1.16e-05	1.52e-09	1.17e-10	2.33e-09	4.37e-16	2.97e-17	6.75e-16	2.06e-25	1.28e-26	3.18e-25	2.16e-05	5.03e-06	3.12e-05	4.02e-06	9.03e-07
2.41e-05	5.43e-06	3.5e-05	4.55e-06	9.85e-07	6.64e-06	9.03e-10	1.88e-10	1.32e-09	2.58e-16	5.22e-17	3.78e-16	1.21e-25	2.38e-26	1.78e-25	3.53e-05	4.13e-06	5.35e-05	6.88e-06	6.8e-07	1.05e-05	1.4e-09	1.2e-10	2.15e-09	4.12e-16	3.13e-17	6.34e-16	1.98e-25	1.37e-26	3.05e-25	3.87e-05	3.93e-06	5.9e-05	7.6e-06	6.4e-07	1.17e-05	1.56e-09	1.12e-10	2.41e-09	4.61e-16	2.91e-17	7.13e-16	2.22e-25	1.28e-26	3.45e-25	2.1e-05	4.91e-06	3.04e-05	4.01e-06	9.01e-07
2.35e-05	5.28e-06	3.41e-05	4.54e-06	9.79e-07	6.62e-06	9.2e-10	1.91e-10	1.34e-09	2.69e-16	5.42e-17	3.95e-16	1.29e-25	2.53e-26	1.9e-25	3.48e-05	4.12e-06	5.27e-05	6.93e-06	6.92e-07	1.06e-05	1.44e-09	1.25e-10	2.22e-09	4.34e-16	3.33e-17	6.69e-16	2.14e-25	1.5e-26	3.3e-25	3.82e-05	3.93e-06	5.82e-05	7.66e-06	6.52e-07	1.18e-05	1.61e-09	1.17e-10	2.48e-09	4.87e-16	3.11e-17	7.53e-16	2.41e-25	1.41e-26	3.73e-25	2.05e-05	4.78e-06	2.97e-05	4e-06	8.96e-07
2.29e-05	5.14e-06	3.33e-05	4.52e-06	9.72e-07	6.6e-06	9.36e-10	1.94e-10	1.37e-09	2.8e-16	5.64e-17	4.11e-16	1.38e-25	2.7e-26	2.03e-25	3.42e-05	3.83e-06	5.19e-05	6.96e-06	6.56e-07	1.06e-05	1.48e-09	1.21e-10	2.28e-09	4.57e-16	3.3e-17	7.04e-16	2.3e-25	1.52e-26	3.56e-25	3.76e-05	3.62e-06	5.74e-05	7.71e-06	6.12e-07	1.19e-05	1.66e-09	1.12e-10	2.56e-09	5.14e-16	3.04e-17	7.96e-16	2.61e-25	1.41e-26	4.04e-25	2e-05	4.67e-06	2.9e-05	3.98e-06	8.93e-07
2.24e-05	5e-06	3.25e-05	4.51e-06	9.65e-07	6.57e-06	9.53e-10	1.97e-10	1.4e-09	2.92e-16	5.86e-17	4.29e-16	1.47e-25	2.88e-26	2.17e-25	3.37e-05	3.82e-06	5.12e-05	7e-06	6.67e-07	1.07e-05	1.53e-09	1.25e-10	2.35e-09	4.81e-16	3.51e-17	7.42e-16	2.49e-25	1.66e-26	3.85e-25	3.71e-05	3.61e-06	5.67e-05	7.78e-06	6.23e-07	1.2e-05	1.71e-09	1.16e-10	2.64e-09	5.42e-16	3.25e-17	8.4e-16	2.82e-25	1.55e-26	4.38e-25	1.96e-05	4.55e-06	2.83e-05	3.97e-06	8.89e-07
2.18e-05	4.86e-06	3.18e-05	4.49e-06	9.58e-07	6.55e-06	9.71e-10	2e-10	1.42e-09	3.04e-16	6.08e-17	4.47e-16	1.57e-25	3.06e-26	2.31e-25	3.31e-05	3.54e-06	5.04e-05	7.03e-06	6.32e-07	1.08e-05	1.57e-09	1.21e-10	2.41e-09	5.06e-16	3.48e-17	7.81e-16	2.68e-25	1.69e-26	4.15e-25	3.65e-05	3.32e-06	5.59e-05	7.82e-06	5.84e-07	1.21e-05	1.76e-09	1.11e-10	2.72e-09	5.72e-16	3.17e-17	8.87e-16	3.05e-25	1.55e-26	4.74e-25	1.91e-05	4.43e-06	2.76e-05	3.95e-06	8.86e-07
2.13e-05	4.72e-06	3.1e-05	4.47e-06	9.51e-07	6.53e-06	9.88e-10	2.03e-10	1.45e-09	3.17e-16	6.32e-17	4.65e-16	1.68e-25	3.26e-26	2.47e-25	3.26e-05	3.53e-06	4.96e-05	7.08e-06	6.41e-07	1.08e-05	1.61e-09	1.26e-10	2.48e-09	5.33e-16	3.69e-17	8.23e-16	2.9e-25	1.84e-26	4.48e-25	3.61e-05	3.31e-06	5.52e-05	7.89e-06	5.93e-07	1.21e-05	1.81e-09	1.16e-10	2.8e-09	6.03e-16	3.38e-17	9.36e-16	3.3e-25	1.7e-26	5.13e-25	1.86e-05	4.32e-06	2.7e-05	3.94e-06	8.81e-07
2.08e-05	4.59e-06	3.02e-05	4.45e-06	9.44e-07	6.5e-06	1e-09	2.06e-10	1.47e-09	3.3e-16	6.56e-17	4.85e-16	1.79e-25	3.47e-26	2.64e-25	3.21e-05	3.28e-06	4.89e-05	7.1e-06	6.07e-07	1.09e-05	1.66e-09	1.22e-10	2.55e-09	5.6e-16	3.65e-17	8.66e-16	3.12e-25	1.87e-26	4.84e-25	3.55e-05	3.04e-06	5.45e-05	7.94e-06	5.56e-07	1.22e-05	1.87e-09	1.11e-10	2.89e-09	6.36e-16	3.3e-17	9.88e-16	3.57e-25	1.69e-26	5.55e-25	1.82e-05	4.21e-06	2.63e-05	3.92e-06	8.77e-07
2.03e-05	4.47e-06	2.95e-05	4.43e-06	9.37e-07	6.47e-06	1.02e-09	2.09e-10	1.5e-09	3.44e-16	6.8e-17	5.04e-16	1.91e-25	3.69e-26	2.81e-25	3.16e-05	3.26e-06	4.81e-05	7.15e-06	6.16e-07	1.1e-05	1.7e-09	1.26e-10	2.62e-09	5.9e-16	3.88e-17	9.12e-16	3.37e-25	2.04e-26	5.22e-25	3.51e-05	3.02e-06	5.38e-05	8e-06	5.64e-07	1.23e-05	1.92e-09	1.15e-10	2.98e-09	6.71e-16	3.51e-17	1.04e-15	3.86e-25	1.86e-26	6.01e-25	1.77e-05	4.1e-06	2.57e-05	3.91e-06	8.72e-07
1.98e-05	4.34e-06	2.88e-05	4.41e-06	9.3e-07	6.44e-06	1.04e-09	2.12e-10	1.52e-09	3.57e-16	7.06e-17	5.25e-16	2.04e-25	3.92e-26	3e-25	3.1e-05	3.03e-06	4.74e-05	7.18e-06	5.83e-07	1.1e-05	1.75e-09	1.22e-10	2.7e-09	6.2e-16	3.83e-17	9.6e-16	3.63e-25	2.06e-26	5.63e-25	3.45e-05	2.78e-06	5.31e-05	8.05e-06	5.28e-07	1.24e-05	1.98e-09	1.1e-10	3.07e-09	7.07e-16	3.43e-17	1.1e-15	4.17e-25	1.85e-26	6.5e-25	1.73e-05	4e-06	2.51e-05	3.89e-06	8.68e-07
1.93e-05	4.22e-06	2.81e-05	4.39e-06	9.23e-07	6.41e-06	1.06e-09	2.15e-10	1.55e-09	3.72e-16	7.32e-17	5.46e-16	2.17e-25	4.17e-26	3.2e-25	3.06e-05	3.01e-06	4.67e-05	7.22e-06	5.91e-07	1.11e-05	1.8e-09	1.26e-10	2.77e-09	6.52e-16	4.06e-17	1.01e-15	3.92e-25	2.25e-26	6.08e-25	3.41e-05	2.76e-06	5.24e-05	8.12e-06	5.35e-07	1.25e-05	2.04e-09	1.13e-10	3.16e-09	7.46e-16	3.64e-17	1.16e-15	4.51e-25	2.03e-26	7.02e-25	1.69e-05	3.89e-06	2.45e-05	3.88e-06	8.63e-07
1.88e-05	4.1e-06	2.74e-05	4.37e-06	9.15e-07	6.38e-06	1.07e-09	2.17e-10	1.57e-09	3.87e-16	7.59e-17	5.68e-16	2.31e-25	4.43e-26	3.41e-25	3.01e-05	2.79e-06	4.6e-05	7.25e-06	5.59e-07	1.12e-05	1.84e-09	1.22e-10	2.85e-09	6.85e-16	4.01e-17	1.06e-15	4.22e-25	2.27e-26	6.55e-25	3.36e-05	2.54e-06	5.17e-05	8.17e-06	5.01e-07	1.26e-05	2.1e-09	1.08e-10	3.26e-09	7.86e-16	3.55e-17	1.22e-15	4.87e-25	2.02e-26	7.59e-25	1.65e-05	3.81e-06	2.39e-05	3.86e-06	8.63e-07
1.83e-05	3.99e-06	2.67e-05	4.35e-06	9.08e-07	6.35e-06	1.09e-09	2.2e-10	1.6e-09	4.02e-16	7.87e-17	5.9e-16	2.46e-25	4.7e-26	3.63e-25	2.96e-05	2.77e-06	4.53e-05	7.29e-06	5.66e-07	1.12e-05	1.9e-09	1.26e-10	2.93e-09	7.21e-16	4.25e-17	1.12e-15	4.55e-25	2.47e-26	7.06e-25	3.31e-05	2.51e-06	5.1e-05	8.23e-06	5.06e-07	1.27e-05	2.16e-09	1.12e-10	3.36e-09	8.28e-16	3.76e-17	1.29e-15	5.26e-25	2.2e-26	8.21e-25	1.61e-05	3.71e-06	2.33e-05	3.85e-06	8.56e-07
1.79e-05	3.87e-06	2.6e-05	4.32e-06	9e-07	6.32e-06	1.11e-09	2.23e-10	1.63e-09	4.18e-16	8.16e-17	6.14e-16	2.62e-25	4.99e-26	3.86e-25	2.91e-05	2.58e-06	4.46e-05	7.32e-06	5.36e-07	1.13e-05	1.95e-09	1.22e-10	3.01e-09	7.57e-16	4.2e-17	1.17e-15	4.9e-25	2.5e-26	7.61e-25	3.26e-05	2.31e-06	5.04e-05	8.29e-06	4.74e-07	1.28e-05	2.22e-09	1.07e-10	3.46e-09	8.72e-16	3.66e-17	1.36e-15	5.68e-25	2.19e-26	8.87e-25	1.57e-05	3.63e-06	2.27e-05	3.83e-06	8.55e-07
1.74e-05	3.76e-06	2.54e-05	4.3e-06	8.93e-07	6.29e-06	1.13e-09	2.26e-10	1.65e-09	4.34e-16	8.45e-17	6.38e-16	2.79e-25	5.3e-26	4.11e-25	2.87e-05	2.55e-06	4.39e-05	7.36e-06	5.41e-07	1.13e-05	2e-09	1.26e-10	3.09e-09	7.96e-16	4.44e-17	1.24e-15	5.28e-25	2.71e-26	8.2e-25	3.22e-05	2.29e-06	4.97e-05	8.35e-06	4.79e-07	1.29e-05	2.29e-09	1.1e-10	3.56e-09	9.2e-16	3.88e-17	1.43e-15	6.14e-25	2.39e-26	9.58e-25	1.53e-05	3.52e-06	2.22e-05	3.81e-06	8.47e-07
1.7e-05	3.66e-06	2.47e-05	4.27e-06	8.85e-07	6.25e-06	1.14e-09	2.29e-10	1.68e-09	4.5e-16	8.75e-17	6.62e-16	2.97e-25	5.63e-26	4.37e-25	2.82e-05	2.37e-06	4.33e-05	7.38e-06	5.12e-07	1.14e-05	2.05e-09	1.21e-10	3.18e-09	8.36e-16	4.38e-17	1.3e-15	5.68e-25	2.75e-26	8.84e-25	3.17e-05	2.1e-06	4.91e-05	8.4e-06	4.48e-07	1.3e-05	2.36e-09	1.05e-10	3.67e-09	9.68e-16	3.78e-17	1.51e-15	6.63e-25	2.38e-26	1.04e-24	1.49e-05	3.45e-06	2.16e-05	3.79e-06	8.45e-07
1.65e-05	3.55e-06	2.41e-05	4.25e-06	8.77e-07	6.21e-06	1.16e-09	2.32e-10	1.7e-09	4.68e-16	9.07e-17	6.88e-16	3.16e-25	5.97e-26	4.65e-25	2.78e-05	2.34e-06	4.26e-05	7.42e-06	5.17e-07	1.15e-05	2.11e-09	1.25e-10	3.26e-09	8.79e-16	4.62e-17	1.37e-15	6.12e-25	2.97e-26	9.52e-25	3.13e-05	2.08e-06	4.84e-05	8.47e-06	4.52e-07	1.32e-05	2.43e-09	1.08e-10	3.78e-09	1.02e-15	4e-17	1.59e-15	7.16e-25	2.59e-26	1.12e-24	1.45e-05	3.35e-06	2.11e-05	3.78e-06	8.38e-07
1.61e-05	3.45e-06	2.35e-05	4.22e-06	8.69e-07	6.18e-06	1.18e-09	2.35e-10	1.73e-09	4.85e-16	9.38e-17	7.14e-16	3.36e-25	6.33e-26	4.95e-25	2.73e-05	2.18e-06	4.19e-05	7.45e-06	4.89e-07	1.15e-05	2.16e-09	1.21e-10	3.35e-09	9.23e-16	4.56e-17	1.43e-15	6.58e-25	3.01e-26	1.02e-24	3.09e-05	1.91e-06	4.78e-05	8.52e-06	4.23e-07	1.33e-05	2.5e-09	1.03e-10	3.89e-09	1.07e-15	3.89e-17	1.68e-15	7.72e-25	2.57e-26	1.21e-24	1.42e-05	3.27e-06	2.05e-05	3.76e-06	8.35e-07
1.57e-05	3.35e-06	2.29e-05	4.19e-06	8.61e-07	6.14e-06	1.2e-09	2.37e-10	1.75e-09	5.04e-16	9.71e-17	7.41e-16	3.57e-25	6.71e-26	5.26e-25	2.69e-05	2.15e-06	4.13e-05	7.49e-06	4.92e-07	1.16e-05	2.22e-09	1.24e-10	3.44e-09	9.7e-16	4.8e-17	1.51e-15	7.09e-25	3.25e-26	1.1e-24	3.05e-05	1.89e-06	4.72e-05	8.59e-06	4.25e-07	1.34e-05	2.57e-09	1.06e-10	4.01e-09	1.13e-15	4.11e-17	1.77e-15	8.34e-25	2.8e-26	1.3e-24	1.38e-05	3.17e-06	2e-05	3.74e-06	8.27e-07
1.53e-05	3.25e-06	2.23e-05	4.17e-06	8.53e-07	6.1e-06	1.21e-09	2.4e-10	1.78e-09	5.22e-16	1e-16	7.68e-16	3.79e-25	7.11e-26	5.58e-25	2.64e-05	1.99e-06	4.07e-05	7.52e-06	4.65e-07	1.16e-05	2.28e-09	1.2e-10	3.54e-09	1.02e-15	4.73e-17	1.58e-15	7.62e-25	3.28e-26	1.19e-24	3e-05	1.73e-06	4.66e-05	8.64e-06	3.98e-07	1.35e-05	2.64e-09	1.02e-10	4.13e-09	1.19e-15	4e-17	1.86e-15	8.99e-25	2.78e-26	1.41e-24	1.35e-05	3.1e-06	1.95e-05	3.72e-06	8.24e-07
1.49e-05	3.16e-06	2.17e-05	4.14e-06	8.45e-07	6.06e-06	1.23e-09	2.43e-10	1.81e-09	5.42e-16	1.04e-16	7.97e-16	4.02e-25	7.53e-26	5.93e-25	2.6e-05	1.97e-06	4e-05	7.56e-06	4.68e-07	1.17e-05	2.34e-09	1.23e-10	3.63e-09	1.07e-15	4.98e-17	1.66e-15	8.2e-25	3.54e-26	1.28e-24	2.96e-05	1.71e-06	4.59e-05	8.71e-06	4e-07	1.36e-05	2.72e-09	1.04e-10	4.25e-09	1.26e-15	4.21e-17	1.96e-15	9.71e-25	3.02e-26	1.52e-24	1.31e-05	3.01e-06	1.91e-05	3.7e-06	8.15e-07
1.45e-05	3.07e-06	2.12e-05	4.11e-06	8.37e-07	6.02e-06	1.25e-09	2.46e-10	1.83e-09	5.61e-16	1.07e-16	8.26e-16	4.27e-25	7.98e-26	6.3e-25	2.56e-05	1.82e-06	3.94e-05	7.58e-06	4.42e-07	1.18e-05	2.4e-09	1.19e-10	3.73e-09	1.12e-15	4.91e-17	1.75e-15	8.82e-25	3.58e-26	1.38e-24	2.92e-05	1.57e-06	4.53e-05	8.76e-06	3.74e-07	1.37e-05	2.8e-09	9.94e-11	4.38e-09	1.32e-15	4.1e-17	2.07e-15	1.05e-24	3e-26	1.64e-24	1.28e-05	2.94e-06	1.86e-05	3.68e-06	8.12e-07
1.41e-05	2.98e-06	2.06e-05	4.08e-06	8.29e-07	5.98e-06	1.26e-09	2.48e-10	1.86e-09	5.82e-16	1.11e-16	8.56e-16	4.53e-25	8.45e-26	6.68e-25	2.52e-05	1.8e-06	3.88e-05	7.62e-06	4.44e-07	1.18e-05	2.46e-09	1.22e-10	3.83e-09	1.18e-15	5.15e-17	1.84e-15	9.48e-25	3.85e-26	1.48e-24	2.88e-05	1.54e-06	4.48e-05	8.83e-06	3.75e-07	1.38e-05	2.88e-09	1.02e-10	4.5e-09	1.39e-15	4.3e-17	2.18e-15	1.13e-24	3.24e-26	1.77e-24	1.25e-05	2.85e-06	1.81e-05	3.66e-06	8.03e-07
1.37e-05	2.89e-06	2.01e-05	4.05e-06	8.21e-07	5.93e-06	1.28e-09	2.51e-10	1.88e-09	6.03e-16	1.15e-16	8.87e-16	4.81e-25	8.94e-26	7.09e-25	2.47e-05	1.67e-06	3.82e-05	7.65e-06	4.19e-07	1.19e-05	2.52e-09	1.17e-10	3.93e-09	1.24e-15	5.07e-17	1.93e-15	1.02e-24	3.89e-26	1.59e-24	2.84e-05	1.42e-06	4.42e-05	8.89e-06	3.51e-07	1.39e-05	2.96e-09	9.72e-11	4.64e-09	1.46e-15	4.19e-17	2.29e-15	1.22e-24	3.23e-26	1.91e-24	1.22e-05	2.78e-06	1.76e-05	3.64e-06	7.99e-07
1.34e-05	2.81e-06	1.95e-05	4.02e-06	8.12e-07	5.89e-06	1.3e-09	2.54e-10	1.91e-09	6.24e-16	1.19e-16	9.19e-16	5.1e-25	9.46e-26	7.52e-25	2.44e-05	1.64e-06	3.76e-05	7.68e-06	4.2e-07	1.19e-05	2.59e-09	1.2e-10	4.03e-09	1.3e-15	5.31e-17	2.02e-15	1.1e-24	4.18e-26	1.71e-24	2.8e-05	1.39e-06	4.36e-05	8.95e-06	3.51e-07	1.4e-05	3.05e-09	9.93e-11	4.77e-09	1.54e-15	4.39e-17	2.42e-15	1.31e-24	3.48e-26	2.06e-24	1.19e-05	2.69e-06	1.72e-05	3.62e-06	7.89e-07
1.3e-05	2.72e-06	1.9e-05	3.99e-06	8.04e-07	5.85e-06	1.31e-09	2.56e-10	1.93e-09	6.46e-16	1.23e-16	9.52e-16	5.4e-25	1e-25	7.97e-25	2.39e-05	1.52e-06	3.7e-05	7.71e-06	3.97e-07	1.2e-05	2.66e-09	1.16e-10	4.14e-09	1.36e-15	5.24e-17	2.12e-15	1.18e-24	4.23e-26	1.84e-24	2.76e-05	1.28e-06	4.3e-05	9.01e-06	3.29e-07	1.41e-05	3.14e-09	9.48e-11	4.91e-09	1.62e-15	4.28e-17	2.54e-15	1.42e-24	3.46e-26	2.22e-24	1.15e-05	2.63e-06	1.68e-05	3.59e-06	7.85e-07
1.26e-05	2.64e-06	1.85e-05	3.96e-06	7.96e-07	5.8e-06	1.33e-09	2.59e-10	1.96e-09	6.69e-16	1.27e-16	9.85e-16	5.73e-25	1.06e-25	8.45e-25	2.36e-05	1.49e-06	3.65e-05	7.75e-06	3.98e-07	1.2e-05	2.73e-09	1.18e-10	4.25e-09	1.43e-15	5.48e-17	2.23e-15	1.27e-24	4.54e-26	1.98e-24	2.73e-05	1.25e-06	4.25e-05	9.07e-06	3.28e-07	1.42e-05	3.23e-09	9.66e-11	5.06e-09	1.71e-15	4.47e-17	2.68e-15	1.53e-24	3.72e-26	2.4e-24	1.13e-05	2.54e-06	1.63e-05	3.57e-06	7.75e-07
1.23e-05	2.56e-06	1.8e-05	3.92e-06	7.87e-07	5.75e-06	1.35e-09	2.61e-10	1.98e-09	6.92e-16	1.31e-16	1.02e-15	6.06e-25	1.12e-25	8.95e-25	2.32e-05	1.39e-06	3.59e-05	7.77e-06	3.76e-07	1.21e-05	2.79e-09	1.14e-10	4.36e-09	1.5e-15	5.41e-17	2.34e-15	1.36e-24	4.59e-26	2.13e-24	2.69e-05	1.17e-06	4.19e-05	9.13e-06	3.13e-07	1.43e-05	3.32e-09	9.42e-11	5.2e-09	1.8e-15	4.45e-17	2.82e-15	1.64e-24	3.79e-26	2.58e-24	1.1e-05	2.48e-06	1.59e-05	3.56e-06	7.7e-07
1.2e-05	2.49e-06	1.75e-05	3.89e-06	7.79e-07	5.71e-06	1.36e-09	2.64e-10	2e-09	7.16e-16	1.35e-16	1.06e-15	6.42e-25	1.18e-25	9.48e-25	2.28e-05	1.36e-06	3.53e-05	7.81e-06	3.76e-07	1.21e-05	2.87e-09	1.16e-10	4.47e-09	1.57e-15	5.64e-17	2.45e-15	1.46e-24	4.91e-26	2.29e-24	2.65e-05	1.14e-06	4.14e-05	9.2e-06	3.1e-07	1.44e-05	3.41e-09	9.53e-11	5.35e-09	1.89e-15	4.61e-17	2.97e-15	1.77e-24	4.04e-26	2.78e-24	1.07e-05	2.4e-06	1.55e-05	3.53e-06	7.6e-07
1.16e-05	2.41e-06	1.7e-05	3.86e-06	7.7e-07	5.66e-06	1.38e-09	2.66e-10	2.03e-09	7.4e-16	1.39e-16	1.09e-15	6.8e-25	1.25e-25	1e-24	2.24e-05	1.26e-06	3.48e-05	7.83e-06	3.55e-07	1.22e-05	2.94e-09	1.12e-10	4.59e-09	1.65e-15	5.57e-17	2.58e-15	1.57e-24	4.97e-26	2.46e-24	2.62e-05	1.07e-06	4.08e-05	9.26e-06	2.96e-07	1.45e-05	3.51e-09	9.29e-11	5.51e-09	1.99e-15	4.59e-17	3.12e-15	1.91e-24	4.11e-26	3e-24	1.04e-05	2.34e-06	1.52e-05	3.52e-06	7.55e-07
1.13e-05	2.34e-06	1.65e-05	3.82e-06	7.61e-07	5.61e-06	1.39e-09	2.69e-10	2.05e-09	7.65e-16	1.44e-16	1.13e-15	7.19e-25	1.32e-25	1.06e-24	2.21e-05	1.24e-06	3.42e-05	7.87e-06	3.54e-07	1.23e-05	3.01e-09	1.14e-10	4.7e-09	1.73e-15	5.8e-17	2.7e-15	1.69e-24	5.31e-26	2.64e-24	2.58e-05	1.03e-06	4.03e-05	9.32e-06	2.92e-07	1.46e-05	3.61e-09	9.35e-11	5.67e-09	2.09e-15	4.74e-17	3.29e-15	2.06e-24	4.36e-26	3.24e-24	1.02e-05	2.26e-06	1.48e-05	3.5e-06	7.44e-07
1.1e-05	2.27e-06	1.61e-05	3.79e-06	7.53e-07	5.56e-06	1.41e-09	2.71e-10	2.08e-09	7.91e-16	1.48e-16	1.17e-15	7.61e-25	1.39e-25	1.12e-24	2.17e-05	1.15e-06	3.37e-05	7.89e-06	3.35e-07	1.23e-05	3.09e-09	1.1e-10	4.83e-09	1.81e-15	5.73e-17	2.83e-15	1.81e-24	5.38e-26	2.83e-24	2.55e-05	9.66e-07	3.98e-05	9.39e-06	2.79e-07	1.47e-05	3.71e-09	9.12e-11	5.83e-09	2.2e-15	4.72e-17	3.46e-15	2.22e-24	4.44e-26	3.49e-24	9.93e-06	2.2e-06	1.44e-05	3.48e-06	7.38e-07
1.07e-05	2.2e-06	1.56e-05	3.75e-06	7.44e-07	5.51e-06	1.43e-09	2.74e-10	2.1e-09	8.17e-16	1.53e-16	1.21e-15	8.05e-25	1.47e-25	1.19e-24	2.14e-05	1.12e-06	3.32e-05	7.92e-06	3.33e-07	1.24e-05	3.17e-09	1.12e-10	4.95e-09	1.9e-15	5.94e-17	2.97e-15	1.94e-24	5.72e-26	3.04e-24	2.51e-05	9.33e-07	3.93e-05	9.45e-06	2.74e-07	1.48e-05	3.82e-09	9.16e-11	6e-09	2.31e-15	4.85e-17	3.64e-15	2.39e-24	4.69e-26	3.76e-24	9.67e-06	2.12e-06	1.41e-05	3.46e-06	7.27e-07
1.04e-05	2.13e-06	1.52e-05	3.72e-06	7.35e-07	5.46e-06	1.44e-09	2.76e-10	2.12e-09	8.44e-16	1.57e-16	1.25e-15	8.51e-25	1.55e-25	1.26e-24	2.1e-05	1.04e-06	3.27e-05	7.95e-06	3.15e-07	1.24e-05	3.24e-09	1.08e-10	5.07e-09	1.99e-15	5.87e-17	3.12e-15	2.08e-24	5.8e-26	3.27e-24	2.48e-05	8.74e-07	3.87e-05	9.51e-06	2.62e-07	1.49e-05	3.93e-09	8.95e-11	6.17e-09	2.43e-15	4.85e-17	3.83e-15	2.57e-24	4.8e-26	4.05e-24	9.44e-06	2.07e-06	1.37e-05	3.44e-06	7.21e-07
1.01e-05	2.07e-06	1.48e-05	3.68e-06	7.26e-07	5.41e-06	1.46e-09	2.78e-10	2.14e-09	8.72e-16	1.62e-16	1.29e-15	8.99e-25	1.63e-25	1.33e-24	2.07e-05	1.01e-06	3.21e-05	7.98e-06	3.13e-07	1.25e-05	3.33e-09	1.1e-10	5.2e-09	2.08e-15	6.08e-17	3.27e-15	2.24e-24	6.16e-26	3.51e-24	2.45e-05	8.41e-07	3.82e-05	9.58e-06	2.57e-07	1.5e-05	4.04e-09	8.95e-11	6.34e-09	2.56e-15	4.97e-17	4.02e-15	2.77e-24	5.05e-26	4.36e-24	9.18e-06	2e-06	1.34e-05	3.42e-06	7.09e-07
9.8e-06	2e-06	1.43e-05	3.64e-06	7.17e-07	5.35e-06	1.47e-09	2.81e-10	2.17e-09	9e-16	1.67e-16	1.33e-15	9.5e-25	1.72e-25	1.4e-24	2.03e-05	9.42e-07	3.16e-05	8.01e-06	2.97e-07	1.25e-05	3.41e-09	1.06e-10	5.33e-09	2.18e-15	6.02e-17	3.42e-15	2.4e-24	6.25e-26	3.77e-24	2.41e-05	7.89e-07	3.77e-05	9.64e-06	2.46e-07	1.51e-05	4.15e-09	8.77e-11	6.53e-09	2.69e-15	4.98e-17	4.23e-15	2.98e-24	5.18e-26	4.7e-24	8.96e-06	1.94e-06	1.31e-05	3.4e-06	7.02e-07
9.51e-06	1.94e-06	1.39e-05	3.61e-06	7.09e-07	5.3e-06	1.49e-09	2.83e-10	2.19e-09	9.28e-16	1.72e-16	1.37e-15	1e-24	1.82e-25	1.48e-24	2e-05	9.17e-07	3.11e-05	8.04e-06	2.94e-07	1.26e-05	3.49e-09	1.07e-10	5.47e-09	2.29e-15	6.21e-17	3.59e-15	2.58e-24	6.62e-26	4.04e-24	2.38e-05	7.58e-07	3.73e-05	9.71e-06	2.41e-07	1.52e-05	4.27e-09	8.74e-11	6.71e-09	2.83e-15	5.08e-17	4.45e-15	3.21e-24	5.42e-26	5.06e-24	8.72e-06	1.87e-06	1.27e-05	3.37e-06	6.91e-07
9.24e-06	1.88e-06	1.35e-05	3.57e-06	7e-07	5.25e-06	1.5e-09	2.85e-10	2.21e-09	9.58e-16	1.77e-16	1.41e-15	1.06e-24	1.91e-25	1.57e-24	1.97e-05	8.62e-07	3.06e-05	8.06e-06	2.82e-07	1.26e-05	3.58e-09	1.05e-10	5.6e-09	2.4e-15	6.23e-17	3.76e-15	2.76e-24	6.8e-26	4.34e-24	2.35e-05	7.15e-07	3.68e-05	9.77e-06	2.32e-07	1.53e-05	4.39e-09	8.63e-11	6.9e-09	2.97e-15	5.13e-17	4.68e-15	3.46e-24	5.62e-26	5.45e-24	8.5e-06	1.82e-06	1.24e-05	3.36e-06	6.84e-07
8.97e-06	1.82e-06	1.31e-05	3.53e-06	6.91e-07	5.19e-06	1.51e-09	2.87e-10	2.23e-09	9.88e-16	1.82e-16	1.46e-15	1.12e-24	2.02e-25	1.65e-24	1.93e-05	8.36e-07	3.01e-05	8.09e-06	2.78e-07	1.27e-05	3.67e-09	1.05e-10	5.74e-09	2.51e-15	6.4e-17	3.94e-15	2.96e-24	7.15e-26	4.65e-24	2.32e-05	6.86e-07	3.63e-05	9.84e-06	2.27e-07	1.54e-05	4.51e-09	8.59e-11	7.1e-09	3.13e-15	5.23e-17	4.92e-15	3.72e-24	5.87e-26	5.86e-24	8.27e-06	1.76e-06	1.21e-05	3.33e-06	6.73e-07
8.7e-06	1.76e-06	1.28e-05	3.49e-06	6.82e-07	5.14e-06	1.53e-09	2.89e-10	2.25e-09	1.02e-15	1.87e-16	1.5e-15	1.18e-24	2.12e-25	1.74e-24	1.9e-05	7.9e-07	2.97e-05	8.12e-06	2.68e-07	1.27e-05	3.76e-09	1.04e-10	5.89e-09	2.63e-15	6.47e-17	4.13e-15	3.18e-24	7.42e-26	4.99e-24	2.28e-05	6.48e-07	3.58e-05	9.9e-06	2.19e-07	1.56e-05	4.64e-09	8.5e-11	7.3e-09	3.29e-15	5.3e-17	5.17e-15	4.01e-24	6.09e-26	6.31e-24	8.07e-06	1.71e-06	1.18e-05	3.31e-06	6.65e-07
8.45e-06	1.71e-06	1.24e-05	3.46e-06	6.73e-07	5.08e-06	1.54e-09	2.91e-10	2.27e-09	1.05e-15	1.93e-16	1.55e-15	1.24e-24	2.24e-25	1.84e-24	1.87e-05	7.62e-07	2.92e-05	8.15e-06	2.63e-07	1.28e-05	3.85e-09	1.04e-10	6.03e-09	2.76e-15	6.6e-17	4.33e-15	3.41e-24	7.76e-26	5.35e-24	2.25e-05	6.2e-07	3.53e-05	9.97e-06	2.13e-07	1.57e-05	4.77e-09	8.43e-11	7.5e-09	3.45e-15	5.37e-17	5.44e-15	4.31e-24	6.33e-26	6.8e-24	7.85e-06	1.64e-06	1.15e-05	3.28e-06	6.53e-07
8.2e-06	1.66e-06	1.2e-05	3.42e-06	6.65e-07	5.02e-06	1.55e-09	2.93e-10	2.29e-09	1.08e-15	1.99e-16	1.6e-15	1.31e-24	2.35e-25	1.94e-24	1.84e-05	7.2e-07	2.87e-05	8.17e-06	2.54e-07	1.28e-05	3.94e-09	1.03e-10	6.18e-09	2.89e-15	6.68e-17	4.53e-15	3.65e-24	8.06e-26	5.74e-24	2.22e-05	5.87e-07	3.49e-05	1e-05	2.06e-07	1.58e-05	4.9e-09	8.36e-11	7.71e-09	3.63e-15	5.46e-17	5.72e-15	4.64e-24	6.6e-26	7.31e-24	7.65e-06	1.59e-06	1.12e-05	3.27e-06	6.45e-07
7.95e-06	1.6e-06	1.17e-05	3.38e-06	6.56e-07	4.97e-06	1.57e-09	2.95e-10	2.31e-09	1.11e-15	2.04e-16	1.65e-15	1.38e-24	2.48e-25	2.05e-24	1.81e-05	6.92e-07	2.82e-05	8.2e-06	2.48e-07	1.28e-05	4.04e-09	1.02e-10	6.33e-09	3.02e-15	6.79e-17	4.75e-15	3.92e-24	8.39e-26	6.16e-24	2.19e-05	5.61e-07	3.44e-05	1.01e-05	2.01e-07	1.59e-05	5.04e-09	8.29e-11	7.93e-09	3.82e-15	5.54e-17	6.01e-15	5e-24	6.86e-26	7.87e-24	7.44e-06	1.54e-06	1.09e-05	3.24e-06	6.33e-07
7.71e-06	1.55e-06	1.13e-05	3.34e-06	6.48e-07	4.91e-06	1.58e-09	2.97e-10	2.33e-09	1.15e-15	2.1e-16	1.69e-15	1.46e-24	2.61e-25	2.16e-24	1.78e-05	6.54e-07	2.78e-05	8.22e-06	2.4e-07	1.29e-05	4.13e-09	1.01e-10	6.49e-09	3.16e-15	6.89e-17	4.97e-15	4.2e-24	8.75e-26	6.6e-24	2.16e-05	5.31e-07	3.4e-05	1.02e-05	1.95e-07	1.6e-05	5.18e-09	8.24e-11	8.15e-09	4.01e-15	5.64e-17	6.32e-15	5.38e-24	7.18e-26	8.47e-24	7.26e-06	1.49e-06	1.06e-05	3.22e-06	6.25e-07
7.48e-06	1.5e-06	1.1e-05	3.3e-06	6.39e-07	4.85e-06	1.59e-09	2.99e-10	2.35e-09	1.18e-15	2.16e-16	1.75e-15	1.53e-24	2.74e-25	2.27e-24	1.75e-05	6.27e-07	2.73e-05	8.25e-06	2.34e-07	1.29e-05	4.23e-09	1e-10	6.64e-09	3.31e-15	6.98e-17	5.2e-15	4.5e-24	9.06e-26	7.07e-24	2.14e-05	5.18e-07	3.35e-05	1.02e-05	1.93e-07	1.61e-05	5.32e-09	8.35e-11	8.38e-09	4.21e-15	5.84e-17	6.64e-15	5.78e-24	7.6e-26	9.12e-24	7.06e-06	1.43e-06	1.03e-05	3.19e-06	6.12e-07
7.25e-06	1.46e-06	1.06e-05	3.26e-06	6.3e-07	4.79e-06	1.6e-09	3.01e-10	2.37e-09	1.22e-15	2.22e-16	1.8e-15	1.62e-24	2.88e-25	2.39e-24	1.72e-05	5.94e-07	2.69e-05	8.27e-06	2.26e-07	1.3e-05	4.33e-09	9.95e-11	6.8e-09	3.47e-15	7.1e-17	5.45e-15	4.82e-24	9.48e-26	7.58e-24	2.11e-05	4.9e-07	3.31e-05	1.03e-05	1.87e-07	1.62e-05	5.47e-09	8.27e-11	8.61e-09	4.43e-15	5.93e-17	6.98e-15	6.22e-24	7.93e-26	9.81e-24	6.89e-06	1.39e-06	1.01e-05	3.18e-06	6.03e-07
7.03e-06	1.41e-06	1.03e-05	3.22e-06	6.21e-07	4.73e-06	1.62e-09	3.02e-10	2.38e-09	1.25e-15	2.28e-16	1.85e-15	1.7e-24	3.03e-25	2.52e-24	1.69e-05	5.67e-07	2.65e-05	8.3e-06	2.2e-07	1.3e-05	4.44e-09	9.83e-11	6.97e-09	3.63e-15	7.16e-17	5.7e-15	5.17e-24	9.78e-26	8.12e-24	2.08e-05	4.76e-07	3.26e-05	1.04e-05	1.85e-07	1.63e-05	5.62e-09	8.34e-11	8.85e-09	4.65e-15	6.11e-17	7.33e-15	6.69e-24	8.36e-26	1.06e-23	6.7e-06	1.33e-06	9.83e-06	3.15e-06	5.91e-07
6.81e-06	1.37e-06	9.99e-06	3.18e-06	6.13e-07	4.67e-06	1.63e-09	3.04e-10	2.4e-09	1.29e-15	2.34e-16	1.9e-15	1.79e-24	3.18e-25	2.65e-24	1.66e-05	5.38e-07	2.6e-05	8.32e-06	2.13e-07	1.31e-05	4.54e-09	9.78e-11	7.14e-09	3.8e-15	7.31e-17	5.97e-15	5.53e-24	1.03e-25	8.7e-24	2.05e-05	4.5e-07	3.22e-05	1.04e-05	1.79e-07	1.64e-05	5.77e-09	8.28e-11	9.1e-09	4.89e-15	6.22e-17	7.7e-15	7.2e-24	8.74e-26	1.13e-23	6.53e-06	1.29e-06	9.59e-06	3.13e-06	5.82e-07
6.6e-06	1.32e-06	9.68e-06	3.14e-06	6.03e-07	4.61e-06	1.64e-09	3.05e-10	2.42e-09	1.32e-15	2.4e-16	1.95e-15	1.88e-24	3.34e-25	2.79e-24	1.63e-05	5.15e-07	2.56e-05	8.34e-06	2.07e-07	1.31e-05	4.65e-09	9.68e-11	7.31e-09	3.97e-15	7.37e-17	6.25e-15	5.93e-24	1.06e-25	9.33e-24	2.02e-05	4.35e-07	3.18e-05	1.05e-05	1.77e-07	1.65e-05	5.93e-09	8.32e-11	9.35e-09	5.13e-15	6.38e-17	8.09e-15	7.74e-24	9.18e-26	1.22e-23	6.35e-06	1.24e-06	9.33e-06	3.1e-06	5.7e-07
6.39e-06	1.28e-06	9.38e-06	3.09e-06	5.95e-07	4.55e-06	1.65e-09	3.07e-10	2.43e-09	1.36e-15	2.46e-16	2.01e-15	1.98e-24	3.51e-25	2.93e-24	1.61e-05	4.9e-07	2.52e-05	8.37e-06	2.02e-07	1.31e-05	4.76e-09	9.66e-11	7.48e-09	4.15e-15	7.56e-17	6.54e-15	6.35e-24	1.12e-25	9.99e-24	2e-05	4.12e-07	3.14e-05	1.06e-05	1.71e-07	1.66e-05	6.09e-09	8.26e-11	9.6e-09	5.39e-15	6.51e-17	8.5e-15	8.32e-24	9.62e-26	1.31e-23	6.19e-06	1.2e-06	9.1e-06	3.09e-06	5.62e-07
6.19e-06	1.23e-06	9.08e-06	3.05e-06	5.86e-07	4.49e-06	1.66e-09	3.08e-10	2.45e-09	1.4e-15	2.53e-16	2.07e-15	2.08e-24	3.69e-25	3.08e-24	1.58e-05	4.68e-07	2.48e-05	8.39e-06	1.96e-07	1.32e-05	4.87e-09	9.53e-11	7.66e-09	4.35e-15	7.6e-17	6.84e-15	6.8e-24	1.15e-25	1.07e-23	1.97e-05	3.98e-07	3.09e-05	1.06e-05	1.68e-07	1.67e-05	6.26e-09	8.28e-11	9.87e-09	5.66e-15	6.66e-17	8.93e-15	8.95e-24	1.01e-25	1.41e-23	6.01e-06	1.15e-06	8.85e-06	3.06e-06	5.5e-07
5.99e-06	1.2e-06	8.8e-06	3.01e-06	5.77e-07	4.43e-06	1.67e-09	3.1e-10	2.46e-09	1.44e-15	2.59e-16	2.12e-15	2.19e-24	3.87e-25	3.24e-24	1.55e-05	4.46e-07	2.43e-05	8.41e-06	1.91e-07	1.32e-05	4.98e-09	9.53e-11	7.84e-09	4.55e-15	7.81e-17	7.16e-15	7.28e-24	1.21e-25	1.15e-23	1.94e-05	3.83e-07	3.05e-05	1.07e-05	1.66e-07	1.68e-05	6.43e-09	8.38e-11	1.01e-08	5.95e-15	6.93e-17	9.38e-15	9.62e-24	1.08e-25	1.52e-23	5.87e-06	1.12e-06	8.64e-06	3.04e-06	5.42e-07
5.8e-06	1.15e-06	8.52e-06	2.97e-06	5.68e-07	4.37e-06	1.68e-09	3.11e-10	2.48e-09	1.47e-15	2.66e-16	2.18e-15	2.3e-24	4.06e-25	3.4e-24	1.53e-05	4.24e-07	2.39e-05	8.43e-06	1.85e-07	1.32e-05	5.1e-09	9.37e-11	8.02e-09	4.75e-15	7.82e-17	7.49e-15	7.79e-24	1.24e-25	1.23e-23	1.92e-05	3.68e-07	3.01e-05	1.08e-05	1.62e-07	1.69e-05	6.61e-09	8.36e-11	1.04e-08	6.24e-15	7.05e-17	9.85e-15	1.03e-23	1.12e-25	1.63e-23	5.71e-06	1.07e-06	8.42e-06	3.02e-06	5.29e-07
5.62e-06	1.12e-06	8.24e-06	2.93e-06	5.6e-07	4.31e-06	1.69e-09	3.12e-10	2.49e-09	1.51e-15	2.73e-16	2.24e-15	2.41e-24	4.26e-25	3.57e-24	1.5e-05	4.05e-07	2.35e-05	8.45e-06	1.8e-07	1.33e-05	5.22e-09	9.39e-11	8.21e-09	4.97e-15	8.06e-17	7.83e-15	8.34e-24	1.32e-25	1.31e-23	1.89e-05	3.54e-07	2.97e-05	1.08e-05	1.6e-07	1.71e-05	6.79e-09	8.46e-11	1.07e-08	6.56e-15	7.33e-17	1.03e-14	1.11e-23	1.2e-25	1.75e-23	5.56e-06	1.04e-06	8.21e-06	3e-06	5.2e-07
5.43e-06	1.08e-06	7.98e-06	2.88e-06	5.5e-07	4.25e-06	1.69e-09	3.13e-10	2.5e-09	1.55e-15	2.79e-16	2.3e-15	2.53e-24	4.46e-25	3.75e-24	1.48e-05	3.85e-07	2.32e-05	8.47e-06	1.74e-07	1.33e-05	5.34e-09	9.24e-11	8.4e-09	5.2e-15	8.08e-17	8.19e-15	8.93e-24	1.35e-25	1.41e-23	1.86e-05	3.4e-07	2.93e-05	1.09e-05	1.56e-07	1.72e-05	6.97e-09	8.42e-11	1.1e-08	6.88e-15	7.45e-17	1.09e-14	1.2e-23	1.24e-25	1.89e-23	5.41e-06	9.91e-07	8e-06	2.97e-06	5.07e-07
5.26e-06	1.04e-06	7.72e-06	2.84e-06	5.42e-07	4.19e-06	1.7e-09	3.14e-10	2.51e-09	1.59e-15	2.86e-16	2.36e-15	2.66e-24	4.68e-25	3.94e-24	1.45e-05	3.68e-07	2.28e-05	8.49e-06	1.71e-07	1.34e-05	5.46e-09	9.28e-11	8.6e-09	5.44e-15	8.35e-17	8.56e-15	9.55e-24	1.44e-25	1.5e-23	1.84e-05	3.27e-07	2.89e-05	1.1e-05	1.54e-07	1.73e-05	7.16e-09	8.52e-11	1.13e-08	7.23e-15	7.74e-17	1.14e-14	1.28e-23	1.33e-25	2.03e-23	5.27e-06	9.57e-07	7.79e-06	2.95e-06	4.98e-07
5.08e-06	1.01e-06	7.46e-06	2.8e-06	5.32e-07	4.12e-06	1.71e-09	3.15e-10	2.52e-09	1.63e-15	2.93e-16	2.42e-15	2.79e-24	4.9e-25	4.13e-24	1.43e-05	3.57e-07	2.24e-05	8.51e-06	1.68e-07	1.34e-05	5.59e-09	9.32e-11	8.79e-09	5.68e-15	8.53e-17	8.95e-15	1.02e-23	1.5e-25	1.61e-23	1.81e-05	3.13e-07	2.86e-05	1.1e-05	1.5e-07	1.74e-05	7.36e-09	8.46e-11	1.16e-08	7.59e-15	7.85e-17	1.2e-14	1.38e-23	1.38e-25	2.18e-23	5.13e-06	9.16e-07	7.59e-06	2.93e-06	4.85e-07
4.92e-06	9.73e-07	7.22e-06	2.76e-06	5.24e-07	4.06e-06	1.72e-09	3.16e-10	2.53e-09	1.67e-15	3e-16	2.48e-15	2.92e-24	5.13e-25	4.33e-24	1.4e-05	3.41e-07	2.2e-05	8.53e-06	1.65e-07	1.34e-05	5.72e-09	9.34e-11	9e-09	5.94e-15	8.8e-17	9.36e-15	1.09e-23	1.59e-25	1.72e-23	1.79e-05	3.01e-07	2.82e-05	1.11e-05	1.48e-07	1.75e-05	7.55e-09	8.55e-11	1.19e-08	7.96e-15	8.15e-17	1.26e-14	1.48e-23	1.47e-25	2.34e-23	5e-06	8.84e-07	7.4e-06	2.91e-06	4.76e-07
4.75e-06	9.37e-07	6.98e-06	2.71e-06	5.15e-07	4e-06	1.72e-09	3.16e-10	2.54e-09	1.72e-15	3.07e-16	2.54e-15	3.07e-24	5.37e-25	4.54e-24	1.38e-05	3.29e-07	2.16e-05	8.55e-06	1.62e-07	1.35e-05	5.84e-09	9.32e-11	9.2e-09	6.21e-15	8.94e-17	9.78e-15	1.17e-23	1.64e-25	1.84e-23	1.77e-05	2.88e-07	2.78e-05	1.12e-05	1.44e-07	1.76e-05	7.76e-09	8.48e-11	1.22e-08	8.36e-15	8.25e-17	1.32e-14	1.59e-23	1.52e-25	2.52e-23	4.86e-06	8.44e-07	7.2e-06	2.88e-06	4.63e-07
4.6e-06	9.07e-07	6.75e-06	2.67e-06	5.07e-07	3.94e-06	1.73e-09	3.18e-10	2.55e-09	1.76e-15	3.14e-16	2.6e-15	3.21e-24	5.63e-25	4.76e-24	1.35e-05	3.14e-07	2.13e-05	8.57e-06	1.58e-07	1.35e-05	5.98e-09	9.35e-11	9.41e-09	6.49e-15	9.22e-17	1.02e-14	1.25e-23	1.75e-25	1.97e-23	1.74e-05	2.8e-07	2.74e-05	1.12e-05	1.44e-07	1.77e-05	7.97e-09	8.67e-11	1.26e-08	8.78e-15	8.67e-17	1.38e-14	1.71e-23	1.65e-25	2.7e-23	4.73e-06	8.14e-07	7.02e-06	2.86e-06	4.54e-07
4.44e-06	8.73e-07	6.52e-06	2.63e-06	4.97e-07	3.88e-06	1.74e-09	3.18e-10	2.56e-09	1.8e-15	3.21e-16	2.67e-15	3.37e-24	5.88e-25	4.99e-24	1.33e-05	3.02e-07	2.09e-05	8.59e-06	1.54e-07	1.35e-05	6.11e-09	9.3e-11	9.63e-09	6.78e-15	9.34e-17	1.07e-14	1.34e-23	1.81e-25	2.11e-23	1.72e-05	2.68e-07	2.7e-05	1.13e-05	1.4e-07	1.78e-05	8.18e-09	8.62e-11	1.29e-08	9.21e-15	8.79e-17	1.45e-14	1.84e-23	1.71e-25	2.9e-23	4.6e-06	7.77e-07	6.83e-06	2.83e-06	4.41e-07
4.29e-06	8.44e-07	6.3e-06	2.59e-06	4.89e-07	3.81e-06	1.74e-09	3.19e-10	2.57e-09	1.85e-15	3.29e-16	2.73e-15	3.53e-24	6.16e-25	5.22e-24	1.31e-05	2.88e-07	2.05e-05	8.6e-06	1.51e-07	1.35e-05	6.25e-09	9.33e-11	9.84e-09	7.09e-15	9.64e-17	1.12e-14	1.43e-23	1.93e-25	2.26e-23	1.69e-05	2.59e-07	2.67e-05	1.14e-05	1.39e-07	1.79e-05	8.4e-09	8.78e-11	1.33e-08	9.67e-15	9.2e-17	1.53e-14	1.98e-23	1.84e-25	3.12e-23	4.48e-06	7.48e-07	6.66e-06	2.81e-06	4.32e-07
4.14e-06	8.13e-07	6.09e-06	2.54e-06	4.8e-07	3.75e-06	1.74e-09	3.19e-10	2.58e-09	1.89e-15	3.36e-16	2.79e-15	3.69e-24	6.43e-25	5.47e-24	1.28e-05	2.76e-07	2.02e-05	8.62e-06	1.47e-07	1.36e-05	6.39e-09	9.27e-11	1.01e-08	7.4e-15	9.75e-17	1.17e-14	1.53e-23	1.98e-25	2.41e-23	1.67e-05	2.48e-07	2.63e-05	1.14e-05	1.35e-07	1.8e-05	8.62e-09	8.69e-11	1.36e-08	1.01e-14	9.3e-17	1.6e-14	2.12e-23	1.9e-25	3.35e-23	4.36e-06	7.13e-07	6.48e-06	2.79e-06	4.2e-07
4e-06	7.85e-07	5.88e-06	2.5e-06	4.72e-07	3.69e-06	1.75e-09	3.19e-10	2.58e-09	1.93e-15	3.44e-16	2.86e-15	3.86e-24	6.73e-25	5.72e-24	1.26e-05	2.68e-07	1.98e-05	8.64e-06	1.47e-07	1.36e-05	6.53e-09	9.47e-11	1.03e-08	7.73e-15	1.03e-16	1.22e-14	1.64e-23	2.15e-25	2.58e-23	1.65e-05	2.4e-07	2.6e-05	1.15e-05	1.34e-07	1.81e-05	8.85e-09	8.88e-11	1.4e-08	1.06e-14	9.76e-17	1.68e-14	2.28e-23	2.05e-25	3.6e-23	4.25e-06	6.86e-07	6.33e-06	2.77e-06	4.1e-07
3.86e-06	7.56e-07	5.68e-06	2.46e-06	4.63e-07	3.63e-06	1.75e-09	3.19e-10	2.59e-09	1.98e-15	3.51e-16	2.93e-15	4.04e-24	7.03e-25	5.99e-24	1.24e-05	2.56e-07	1.95e-05	8.65e-06	1.42e-07	1.36e-05	6.68e-09	9.36e-11	1.05e-08	8.08e-15	1.03e-16	1.27e-14	1.75e-23	2.2e-25	2.76e-23	1.63e-05	2.29e-07	2.56e-05	1.16e-05	1.3e-07	1.82e-05	9.09e-09	8.77e-11	1.43e-08	1.12e-14	9.83e-17	1.76e-14	2.45e-23	2.11e-25	3.86e-23	4.13e-06	6.54e-07	6.16e-06	2.75e-06	3.98e-07
3.73e-06	7.3e-07	5.48e-06	2.42e-06	4.55e-07	3.56e-06	1.76e-09	3.2e-10	2.59e-09	2.02e-15	3.59e-16	2.99e-15	4.23e-24	7.35e-25	6.26e-24	1.22e-05	2.49e-07	1.92e-05	8.66e-06	1.42e-07	1.36e-05	6.82e-09	9.56e-11	1.08e-08	8.44e-15	1.08e-16	1.33e-14	1.87e-23	2.39e-25	2.95e-23	1.6e-05	2.23e-07	2.53e-05	1.16e-05	1.3e-07	1.84e-05	9.33e-09	8.97e-11	1.47e-08	1.17e-14	1.03e-16	1.85e-14	2.63e-23	2.29e-25	4.15e-23	4.03e-06	6.27e-07	6.02e-06	2.73e-06	3.88e-07
3.6e-06	7.02e-07	5.29e-06	2.37e-06	4.45e-07	3.5e-06	1.76e-09	3.19e-10	2.6e-09	2.07e-15	3.66e-16	3.06e-15	4.42e-24	7.66e-25	6.55e-24	1.2e-05	2.37e-07	1.88e-05	8.68e-06	1.37e-07	1.37e-05	6.97e-09	9.42e-11	1.1e-08	8.81e-15	1.09e-16	1.39e-14	2e-23	2.44e-25	3.15e-23	1.58e-05	2.11e-07	2.49e-05	1.17e-05	1.25e-07	1.85e-05	9.58e-09	8.82e-11	1.51e-08	1.23e-14	1.04e-16	1.94e-14	2.82e-23	2.34e-25	4.46e-23	3.92e-06	5.97e-07	5.85e-06	2.71e-06	3.76e-07
3.47e-06	6.78e-07	5.1e-06	2.33e-06	4.38e-07	3.44e-06	1.76e-09	3.2e-10	2.6e-09	2.11e-15	3.74e-16	3.13e-15	4.62e-24	8.01e-25	6.84e-24	1.18e-05	2.3e-07	1.85e-05	8.69e-06	1.36e-07	1.37e-05	7.13e-09	9.61e-11	1.12e-08	9.2e-15	1.14e-16	1.45e-14	2.13e-23	2.64e-25	3.36e-23	1.56e-05	2.05e-07	2.46e-05	1.18e-05	1.25e-07	1.86e-05	9.83e-09	9e-11	1.55e-08	1.29e-14	1.09e-16	2.04e-14	3.03e-23	2.53e-25	4.78e-23	3.82e-06	5.73e-07	5.71e-06	2.69e-06	3.67e-07
3.35e-06	6.51e-07	4.92e-06	2.29e-06	4.28e-07	3.38e-06	1.76e-09	3.19e-10	2.6e-09	2.16e-15	3.81e-16	3.19e-15	4.82e-24	8.35e-25	7.15e-24	1.16e-05	2.19e-07	1.82e-05	8.7e-06	1.32e-07	1.37e-05	7.28e-09	9.45e-11	1.15e-08	9.6e-15	1.14e-16	1.51e-14	2.28e-23	2.69e-25	3.59e-23	1.54e-05	1.94e-07	2.42e-05	1.18e-05	1.2e-07	1.87e-05	1.01e-08	8.84e-11	1.59e-08	1.35e-14	1.09e-16	2.14e-14	3.25e-23	2.59e-25	5.14e-23	3.71e-06	5.45e-07	5.56e-06	2.66e-06	3.55e-07
3.23e-06	6.29e-07	4.75e-06	2.25e-06	4.21e-07	3.32e-06	1.76e-09	3.19e-10	2.6e-09	2.2e-15	3.89e-16	3.26e-15	5.04e-24	8.72e-25	7.47e-24	1.13e-05	2.12e-07	1.79e-05	8.71e-06	1.31e-07	1.37e-05	7.44e-09	9.63e-11	1.17e-08	1e-14	1.2e-16	1.58e-14	2.44e-23	2.91e-25	3.84e-23	1.52e-05	1.88e-07	2.39e-05	1.19e-05	1.19e-07	1.88e-05	1.04e-08	9e-11	1.63e-08	1.42e-14	1.14e-16	2.24e-14	3.49e-23	2.79e-25	5.51e-23	3.61e-06	5.24e-07	5.42e-06	2.64e-06	3.47e-07
3.11e-06	6.04e-07	4.58e-06	2.21e-06	4.12e-07	3.25e-06	1.76e-09	3.18e-10	2.6e-09	2.25e-15	3.96e-16	3.33e-15	5.26e-24	9.08e-25	7.79e-24	1.11e-05	2.01e-07	1.75e-05	8.72e-06	1.26e-07	1.37e-05	7.6e-09	9.46e-11	1.2e-08	1.05e-14	1.2e-16	1.65e-14	2.6e-23	2.96e-25	4.1e-23	1.5e-05	1.78e-07	2.36e-05	1.2e-05	1.15e-07	1.89e-05	1.06e-08	8.81e-11	1.68e-08	1.49e-14	1.14e-16	2.35e-14	3.75e-23	2.84e-25	5.92e-23	3.51e-06	4.98e-07	5.27e-06	2.62e-06	3.35e-07
3e-06	5.83e-07	4.41e-06	2.17e-06	4.04e-07	3.19e-06	1.76e-09	3.18e-10	2.6e-09	2.29e-15	4.04e-16	3.4e-15	5.49e-24	9.48e-25	8.13e-24	1.09e-05	1.96e-07	1.72e-05	8.74e-06	1.26e-07	1.38e-05	7.76e-09	9.71e-11	1.22e-08	1.09e-14	1.27e-16	1.72e-14	2.78e-23	3.24e-25	4.38e-23	1.48e-05	1.72e-07	2.33e-05	1.2e-05	1.14e-07	1.9e-05	1.09e-08	8.96e-11	1.72e-08	1.56e-14	1.19e-16	2.46e-14	4.02e-23	3.06e-25	6.35e-23	3.43e-06	4.77e-07	5.16e-06	2.61e-06	3.27e-07
2.89e-06	5.59e-07	4.25e-06	2.12e-06	3.95e-07	3.13e-06	1.76e-09	3.17e-10	2.6e-09	2.34e-15	4.11e-16	3.47e-15	5.72e-24	9.87e-25	8.48e-24	1.08e-05	1.88e-07	1.69e-05	8.74e-06	1.23e-07	1.38e-05	7.93e-09	9.61e-11	1.25e-08	1.14e-14	1.28e-16	1.8e-14	2.97e-23	3.32e-25	4.68e-23	1.45e-05	1.62e-07	2.29e-05	1.21e-05	1.09e-07	1.91e-05	1.12e-08	8.76e-11	1.77e-08	1.64e-14	1.19e-16	2.58e-14	4.32e-23	3.11e-25	6.82e-23	3.33e-06	4.53e-07	5.01e-06	2.58e-06	3.16e-07
2.79e-06	5.4e-07	4.1e-06	2.08e-06	3.88e-07	3.07e-06	1.76e-09	3.17e-10	2.6e-09	2.39e-15	4.2e-16	3.54e-15	5.97e-24	1.03e-24	8.85e-24	1.06e-05	1.82e-07	1.66e-05	8.75e-06	1.22e-07	1.38e-05	8.1e-09	9.82e-11	1.28e-08	1.19e-14	1.34e-16	1.88e-14	3.17e-23	3.6e-25	5e-23	1.43e-05	1.56e-07	2.26e-05	1.22e-05	1.08e-07	1.92e-05	1.15e-08	8.88e-11	1.81e-08	1.71e-14	1.24e-16	2.71e-14	4.63e-23	3.34e-25	7.32e-23	3.25e-06	4.34e-07	4.9e-06	2.57e-06	3.08e-07
2.68e-06	5.18e-07	3.94e-06	2.04e-06	3.79e-07	3.01e-06	1.76e-09	3.16e-10	2.6e-09	2.43e-15	4.27e-16	3.6e-15	6.22e-24	1.07e-24	9.22e-24	1.04e-05	1.74e-07	1.63e-05	8.76e-06	1.19e-07	1.38e-05	8.27e-09	9.68e-11	1.3e-08	1.24e-14	1.35e-16	1.96e-14	3.38e-23	3.68e-25	5.33e-23	1.41e-05	1.47e-07	2.23e-05	1.22e-05	1.03e-07	1.93e-05	1.18e-08	8.66e-11	1.86e-08	1.8e-14	1.23e-16	2.84e-14	4.97e-23	3.39e-25	7.85e-23	3.16e-06	4.12e-07	4.76e-06	2.54e-06	2.97e-07
2.58e-06	4.99e-07	3.8e-06	2e-06	3.71e-07	2.95e-06	1.75e-09	3.15e-10	2.59e-09	2.48e-15	4.35e-16	3.67e-15	6.48e-24	1.12e-24	9.61e-24	1.02e-05	1.69e-07	1.6e-05	8.77e-06	1.18e-07	1.38e-05	8.44e-09	9.91e-11	1.33e-08	1.29e-14	1.42e-16	2.04e-14	3.61e-23	4e-25	5.69e-23	1.39e-05	1.42e-07	2.2e-05	1.23e-05	1.02e-07	1.94e-05	1.21e-08	8.77e-11	1.91e-08	1.88e-14	1.28e-16	2.98e-14	5.33e-23	3.64e-25	8.43e-23	3.08e-06	3.94e-07	4.65e-06	2.53e-06	2.88e-07
2.48e-06	4.78e-07	3.66e-06	1.96e-06	3.62e-07	2.89e-06	1.75e-09	3.14e-10	2.59e-09	2.53e-15	4.42e-16	3.74e-15	6.75e-24	1.16e-24	1e-23	9.99e-06	1.61e-07	1.57e-05	8.78e-06	1.14e-07	1.38e-05	8.62e-09	9.75e-11	1.36e-08	1.35e-14	1.42e-16	2.13e-14	3.85e-23	4.07e-25	6.08e-23	1.38e-05	1.34e-07	2.17e-05	1.24e-05	9.79e-08	1.95e-05	1.24e-08	8.59e-11	1.96e-08	1.98e-14	1.28e-16	3.12e-14	5.72e-23	3.71e-25	9.04e-23	2.99e-06	3.73e-07	4.51e-06	2.5e-06	2.78e-07
2.39e-06	4.61e-07	3.52e-06	1.92e-06	3.55e-07	2.83e-06	1.75e-09	3.13e-10	2.58e-09	2.57e-15	4.5e-16	3.81e-15	7.03e-24	1.21e-24	1.04e-23	9.81e-06	1.56e-07	1.54e-05	8.78e-06	1.14e-07	1.38e-05	8.8e-09	9.98e-11	1.39e-08	1.41e-14	1.49e-16	2.22e-14	4.11e-23	4.43e-25	6.49e-23	1.36e-05	1.28e-07	2.14e-05	1.24e-05	9.63e-08	1.96e-05	1.27e-08	8.67e-11	2.01e-08	2.07e-14	1.33e-16	3.27e-14	6.14e-23	3.96e-25	9.7e-23	2.91e-06	3.57e-07	4.41e-06	2.48e-06	2.7e-07
2.3e-06	4.42e-07	3.38e-06	1.88e-06	3.47e-07	2.77e-06	1.74e-09	3.12e-10	2.58e-09	2.62e-15	4.57e-16	3.88e-15	7.31e-24	1.25e-24	1.08e-23	9.63e-06	1.48e-07	1.52e-05	8.79e-06	1.1e-07	1.39e-05	8.98e-09	9.78e-11	1.42e-08	1.47e-14	1.49e-16	2.32e-14	4.39e-23	4.49e-25	6.92e-23	1.34e-05	1.21e-07	2.11e-05	1.25e-05	9.24e-08	1.97e-05	1.3e-08	8.47e-11	2.06e-08	2.17e-14	1.32e-16	3.43e-14	6.58e-23	4.02e-25	1.04e-22	2.83e-06	3.42e-07	4.28e-06	2.45e-06	2.64e-07
2.21e-06	4.26e-07	3.25e-06	1.84e-06	3.4e-07	2.71e-06	1.74e-09	3.11e-10	2.57e-09	2.66e-15	4.65e-16	3.95e-15	7.61e-24	1.31e-24	1.13e-23	9.45e-06	1.44e-07	1.49e-05	8.79e-06	1.09e-07	1.39e-05	9.17e-09	9.98e-11	1.45e-08	1.53e-14	1.57e-16	2.42e-14	4.68e-23	4.87e-25	7.39e-23	1.32e-05	1.18e-07	2.08e-05	1.26e-05	9.26e-08	1.98e-05	1.34e-08	8.72e-11	2.11e-08	2.28e-14	1.4e-16	3.6e-14	7.06e-23	4.39e-25	1.12e-22	2.75e-06	3.26e-07	4.17e-06	2.44e-06	2.55e-07
2.13e-06	4.07e-07	3.13e-06	1.8e-06	3.31e-07	2.65e-06	1.73e-09	3.09e-10	2.56e-09	2.71e-15	4.72e-16	4.02e-15	7.91e-24	1.35e-24	1.17e-23	9.28e-06	1.36e-07	1.46e-05	8.79e-06	1.05e-07	1.39e-05	9.36e-09	9.77e-11	1.48e-08	1.6e-14	1.56e-16	2.52e-14	4.99e-23	4.94e-25	7.88e-23	1.3e-05	1.11e-07	2.05e-05	1.26e-05	8.84e-08	1.99e-05	1.37e-08	8.48e-11	2.17e-08	2.38e-14	1.39e-16	3.77e-14	7.57e-23	4.44e-25	1.2e-22	2.67e-06	3.11e-07	4.05e-06	2.41e-06	2.48e-07
2.04e-06	3.92e-07	3.01e-06	1.76e-06	3.24e-07	2.59e-06	1.72e-09	3.08e-10	2.55e-09	2.76e-15	4.8e-16	4.08e-15	8.22e-24	1.41e-24	1.22e-23	9.11e-06	1.32e-07	1.43e-05	8.8e-06	1.04e-07	1.39e-05	9.55e-09	9.94e-11	1.51e-08	1.66e-14	1.63e-16	2.63e-14	5.33e-23	5.34e-25	8.4e-23	1.28e-05	1.08e-07	2.02e-05	1.27e-05	8.83e-08	2e-05	1.41e-08	8.71e-11	2.22e-08	2.5e-14	1.47e-16	3.95e-14	8.12e-23	4.83e-25	1.28e-22	2.61e-06	2.96e-07	3.95e-06	2.39e-06	2.4e-07
1.96e-06	3.75e-07	2.89e-06	1.72e-06	3.16e-07	2.54e-06	1.72e-09	3.06e-10	2.54e-09	2.8e-15	4.87e-16	4.15e-15	8.54e-24	1.46e-24	1.27e-23	8.94e-06	1.25e-07	1.41e-05	8.8e-06	1e-07	1.39e-05	9.74e-09	9.7e-11	1.54e-08	1.73e-14	1.62e-16	2.74e-14	5.68e-23	5.4e-25	8.96e-23	1.26e-05	1.01e-07	1.99e-05	1.27e-05	8.42e-08	2.01e-05	1.44e-08	8.46e-11	2.28e-08	2.62e-14	1.45e-16	4.14e-14	8.71e-23	4.87e-25	1.38e-22	2.53e-06	2.83e-07	3.85e-06	2.37e-06	2.33e-07
1.89e-06	3.61e-07	2.77e-06	1.68e-06	3.09e-07	2.48e-06	1.71e-09	3.05e-10	2.53e-09	2.85e-15	4.95e-16	4.22e-15	8.87e-24	1.52e-24	1.32e-23	8.77e-06	1.2e-07	1.38e-05	8.8e-06	9.9e-08	1.39e-05	9.94e-09	9.85e-11	1.57e-08	1.81e-14	1.69e-16	2.85e-14	6.06e-23	5.82e-25	9.56e-23	1.24e-05	9.83e-08	1.97e-05	1.28e-05	8.42e-08	2.02e-05	1.48e-08	8.7e-11	2.34e-08	2.74e-14	1.53e-16	4.34e-14	9.34e-23	5.3e-25	1.48e-22	2.47e-06	2.68e-07	3.75e-06	2.35e-06	2.25e-07
1.81e-06	3.46e-07	2.66e-06	1.64e-06	3.01e-07	2.42e-06	1.7e-09	3.03e-10	2.52e-09	2.89e-15	5.02e-16	4.28e-15	9.21e-24	1.57e-24	1.37e-23	8.6e-06	1.13e-07	1.36e-05	8.8e-06	9.48e-08	1.39e-05	1.01e-08	9.6e-11	1.6e-08	1.88e-14	1.68e-16	2.97e-14	6.46e-23	5.87e-25	1.02e-22	1.23e-05	9.2e-08	1.94e-05	1.29e-05	8.02e-08	2.03e-05	1.52e-08	8.43e-11	2.4e-08	2.87e-14	1.52e-16	4.54e-14	1e-22	5.34e-25	1.58e-22	2.39e-06	2.56e-07	3.64e-06	2.32e-06	2.19e-07
1.74e-06	3.32e-07	2.56e-06	1.6e-06	2.94e-07	2.37e-06	1.69e-09	3.01e-10	2.51e-09	2.93e-15	5.1e-16	4.35e-15	9.56e-24	1.63e-24	1.42e-23	8.44e-06	1.09e-07	1.33e-05	8.8e-06	9.36e-08	1.39e-05	1.03e-08	9.72e-11	1.63e-08	1.96e-14	1.75e-16	3.1e-14	6.88e-23	6.31e-25	1.09e-22	1.21e-05	8.97e-08	1.91e-05	1.29e-05	8.04e-08	2.04e-05	1.56e-08	8.68e-11	2.46e-08	3.01e-14	1.61e-16	4.76e-14	1.07e-22	5.82e-25	1.7e-22	2.33e-06	2.43e-07	3.55e-06	2.3e-06	2.1e-07
1.67e-06	3.18e-07	2.45e-06	1.56e-06	2.86e-07	2.31e-06	1.68e-09	2.99e-10	2.49e-09	2.98e-15	5.16e-16	4.41e-15	9.92e-24	1.69e-24	1.47e-23	8.28e-06	1.03e-07	1.31e-05	8.8e-06	8.95e-08	1.39e-05	1.05e-08	9.45e-11	1.66e-08	2.04e-14	1.73e-16	3.23e-14	7.34e-23	6.35e-25	1.16e-22	1.19e-05	8.39e-08	1.88e-05	1.3e-05	7.65e-08	2.05e-05	1.6e-08	8.42e-11	2.52e-08	3.16e-14	1.59e-16	4.99e-14	1.15e-22	5.86e-25	1.82e-22	2.26e-06	2.32e-07	3.44e-06	2.27e-06	2.05e-07
1.6e-06	3.05e-07	2.36e-06	1.53e-06	2.8e-07	2.26e-06	1.67e-09	2.97e-10	2.48e-09	3.02e-15	5.24e-16	4.48e-15	1.03e-23	1.76e-24	1.53e-23	8.12e-06	9.94e-08	1.28e-05	8.79e-06	8.85e-08	1.39e-05	1.08e-08	9.59e-11	1.7e-08	2.13e-14	1.81e-16	3.36e-14	7.82e-23	6.84e-25	1.23e-22	1.18e-05	8.2e-08	1.86e-05	1.31e-05	7.69e-08	2.06e-05	1.64e-08	8.69e-11	2.59e-08	3.31e-14	1.68e-16	5.23e-14	1.23e-22	6.41e-25	1.95e-22	2.19e-06	2.19e-07	3.35e-06	2.25e-06	1.97e-07
1.53e-06	2.92e-07	2.26e-06	1.49e-06	2.72e-07	2.2e-06	1.66e-09	2.95e-10	2.46e-09	3.06e-15	5.3e-16	4.54e-15	1.07e-23	1.82e-24	1.58e-23	7.97e-06	9.31e-08	1.26e-05	8.79e-06	8.43e-08	1.39e-05	1.1e-08	9.29e-11	1.73e-08	2.22e-14	1.78e-16	3.5e-14	8.33e-23	6.87e-25	1.32e-22	1.16e-05	7.68e-08	1.83e-05	1.31e-05	7.33e-08	2.07e-05	1.68e-08	8.43e-11	2.65e-08	3.46e-14	1.66e-16	5.47e-14	1.32e-22	6.45e-25	2.09e-22	2.13e-06	2.09e-07	3.25e-06	2.22e-06	1.91e-07
1.47e-06	2.8e-07	2.17e-06	1.45e-06	2.66e-07	2.15e-06	1.65e-09	2.93e-10	2.45e-09	3.1e-15	5.38e-16	4.6e-15	1.1e-23	1.88e-24	1.64e-23	7.82e-06	8.97e-08	1.23e-05	8.79e-06	8.32e-08	1.39e-05	1.12e-08	9.4e-11	1.77e-08	2.31e-14	1.85e-16	3.65e-14	8.88e-23	7.37e-25	1.4e-22	1.14e-05	7.53e-08	1.8e-05	1.32e-05	7.38e-08	2.08e-05	1.72e-08	8.72e-11	2.72e-08	3.63e-14	1.77e-16	5.73e-14	1.42e-22	7.07e-25	2.24e-22	2.07e-06	1.98e-07	3.16e-06	2.2e-06	1.83e-07
1.41e-06	2.67e-07	2.08e-06	1.42e-06	2.58e-07	2.09e-06	1.64e-09	2.9e-10	2.43e-09	3.14e-15	5.43e-16	4.66e-15	1.14e-23	1.95e-24	1.7e-23	7.67e-06	8.52e-08	1.21e-05	8.78e-06	8.05e-08	1.39e-05	1.14e-08	9.27e-11	1.8e-08	2.41e-14	1.86e-16	3.8e-14	9.46e-23	7.54e-25	1.49e-22	1.13e-05	7.06e-08	1.78e-05	1.33e-05	7.04e-08	2.09e-05	1.76e-08	8.48e-11	2.79e-08	3.8e-14	1.75e-16	6.01e-14	1.52e-22	7.13e-25	2.4e-22	2e-06	1.89e-07	3.06e-06	2.17e-06	1.78e-07
1.35e-06	2.57e-07	1.99e-06	1.38e-06	2.52e-07	2.04e-06	1.63e-09	2.89e-10	2.41e-09	3.19e-15	5.51e-16	4.72e-15	1.18e-23	2.02e-24	1.76e-23	7.52e-06	8.17e-08	1.19e-05	8.78e-06	7.9e-08	1.39e-05	1.16e-08	9.32e-11	1.83e-08	2.5e-14	1.92e-16	3.96e-14	1.01e-22	8.02e-25	1.59e-22	1.11e-05	6.94e-08	1.75e-05	1.33e-05	7.11e-08	2.1e-05	1.81e-08	8.8e-11	2.86e-08	3.98e-14	1.87e-16	6.29e-14	1.63e-22	7.83e-25	2.57e-22	1.94e-06	1.78e-07	2.98e-06	2.15e-06	1.71e-07
1.29e-06	2.45e-07	1.91e-06	1.35e-06	2.45e-07	1.99e-06	1.62e-09	2.85e-10	2.39e-09	3.22e-15	5.56e-16	4.78e-15	1.23e-23	2.08e-24	1.82e-23	7.37e-06	7.73e-08	1.16e-05	8.77e-06	7.61e-08	1.38e-05	1.18e-08	9.16e-11	1.87e-08	2.61e-14	1.93e-16	4.12e-14	1.07e-22	8.18e-25	1.69e-22	1.09e-05	6.52e-08	1.73e-05	1.34e-05	6.8e-08	2.11e-05	1.85e-08	8.56e-11	2.93e-08	4.17e-14	1.85e-16	6.59e-14	1.74e-22	7.9e-25	2.76e-22	1.88e-06	1.7e-07	2.88e-06	2.12e-06	1.66e-07
1.24e-06	2.35e-07	1.82e-06	1.31e-06	2.39e-07	1.94e-06	1.6e-09	2.84e-10	2.37e-09	3.26e-15	5.64e-16	4.84e-15	1.27e-23	2.16e-24	1.88e-23	7.23e-06	7.38e-08	1.14e-05	8.76e-06	7.44e-08	1.38e-05	1.21e-08	9.17e-11	1.91e-08	2.71e-14	1.98e-16	4.29e-14	1.14e-22	8.66e-25	1.81e-22	1.08e-05	6.42e-08	1.7e-05	1.34e-05	6.88e-08	2.12e-05	1.9e-08	8.91e-11	3e-08	4.36e-14	1.98e-16	6.9e-14	1.87e-22	8.7e-25	2.96e-22	1.83e-06	1.61e-07	2.8e-06	2.09e-06	1.59e-07
1.19e-06	2.24e-07	1.75e-06	1.28e-06	2.32e-07	1.89e-06	1.59e-09	2.8e-10	2.35e-09	3.3e-15	5.69e-16	4.9e-15	1.31e-23	2.23e-24	1.95e-23	7.09e-06	6.98e-08	1.12e-05	8.75e-06	7.17e-08	1.38e-05	1.23e-08	9.01e-11	1.94e-08	2.83e-14	1.98e-16	4.46e-14	1.22e-22	8.83e-25	1.92e-22	1.06e-05	6.05e-08	1.68e-05	1.35e-05	6.59e-08	2.13e-05	1.94e-08	8.68e-11	3.07e-08	4.57e-14	1.97e-16	7.22e-14	2e-22	8.78e-25	3.17e-22	1.77e-06	1.53e-07	2.71e-06	2.06e-06	1.54e-07
1.13e-06	2.15e-07	1.67e-06	1.24e-06	2.26e-07	1.83e-06	1.58e-09	2.78e-10	2.33e-09	3.34e-15	5.76e-16	4.95e-15	1.36e-23	2.3e-24	2.01e-23	6.95e-06	6.66e-08	1.1e-05	8.74e-06	7e-08	1.38e-05	1.25e-08	9e-11	1.98e-08	2.94e-14	2.03e-16	4.64e-14	1.3e-22	9.33e-25	2.05e-22	1.05e-05	5.97e-08	1.65e-05	1.36e-05	6.69e-08	2.14e-05	1.99e-08	9.05e-11	3.15e-08	4.78e-14	2.11e-16	7.56e-14	2.15e-22	9.7e-25	3.39e-22	1.72e-06	1.44e-07	2.64e-06	2.05e-06	1.48e-07
1.08e-06	2.05e-07	1.6e-06	1.21e-06	2.19e-07	1.79e-06	1.56e-09	2.75e-10	2.31e-09	3.37e-15	5.8e-16	5e-15	1.4e-23	2.37e-24	2.08e-23	6.81e-06	6.29e-08	1.07e-05	8.73e-06	6.74e-08	1.38e-05	1.28e-08	8.85e-11	2.02e-08	3.06e-14	2.04e-16	4.83e-14	1.38e-22	9.53e-25	2.18e-22	1.03e-05	5.63e-08	1.63e-05	1.36e-05	6.42e-08	2.15e-05	2.04e-08	8.83e-11	3.23e-08	5.01e-14	2.09e-16	7.92e-14	2.3e-22	9.8e-25	3.63e-22	1.66e-06	1.38e-07	2.55e-06	2.01e-06	1.43e-07
1.04e-06	1.96e-07	1.53e-06	1.17e-06	2.14e-07	1.74e-06	1.55e-09	2.73e-10	2.29e-09	3.41e-15	5.87e-16	5.05e-15	1.45e-23	2.46e-24	2.15e-23	6.67e-06	6e-08	1.05e-05	8.72e-06	6.57e-08	1.38e-05	1.3e-08	8.84e-11	2.05e-08	3.18e-14	2.09e-16	5.03e-14	1.47e-22	1e-24	2.32e-22	1.02e-05	5.58e-08	1.61e-05	1.37e-05	6.53e-08	2.16e-05	2.09e-08	9.22e-11	3.31e-08	5.24e-14	2.25e-16	8.29e-14	2.46e-22	1.08e-24	3.89e-22	1.62e-06	1.3e-07	2.49e-06	1.99e-06	1.37e-07
9.92e-07	1.87e-07	1.46e-06	1.14e-06	2.07e-07	1.69e-06	1.53e-09	2.69e-10	2.27e-09	3.44e-15	5.91e-16	5.1e-15	1.49e-23	2.53e-24	2.22e-23	6.54e-06	5.68e-08	1.03e-05	8.71e-06	6.34e-08	1.38e-05	1.32e-08	8.7e-11	2.09e-08	3.31e-14	2.1e-16	5.23e-14	1.56e-22	1.03e-24	2.47e-22	1e-05	5.26e-08	1.58e-05	1.37e-05	6.27e-08	2.17e-05	2.14e-08	9.01e-11	3.39e-08	5.49e-14	2.23e-16	8.68e-14	2.64e-22	1.1e-24	4.17e-22	1.56e-06	1.24e-07	2.4e-06	1.96e-06	1.33e-07
9.48e-07	1.79e-07	1.4e-06	1.11e-06	2.01e-07	1.64e-06	1.51e-09	2.67e-10	2.24e-09	3.47e-15	5.98e-16	5.15e-15	1.54e-23	2.61e-24	2.29e-23	6.41e-06	5.41e-08	1.01e-05	8.7e-06	6.18e-08	1.37e-05	1.35e-08	8.67e-11	2.13e-08	3.44e-14	2.15e-16	5.44e-14	1.66e-22	1.08e-24	2.63e-22	9.86e-06	5.22e-08	1.56e-05	1.38e-05	6.38e-08	2.18e-05	2.2e-08	9.42e-11	3.47e-08	5.74e-14	2.4e-16	9.08e-14	2.82e-22	1.21e-24	4.47e-22	1.52e-06	1.17e-07	2.33e-06	1.94e-06	1.27e-07
9.05e-07	1.7e-07	1.33e-06	1.08e-06	1.95e-07	1.59e-06	1.5e-09	2.63e-10	2.22e-09	3.5e-15	6.01e-16	5.2e-15	1.59e-23	2.69e-24	2.36e-23	6.28e-06	5.12e-08	9.92e-06	8.68e-06	5.97e-08	1.37e-05	1.37e-08	8.56e-11	2.17e-08	3.58e-14	2.16e-16	5.66e-14	1.77e-22	1.11e-24	2.8e-22	9.71e-06	4.93e-08	1.54e-05	1.39e-05	6.14e-08	2.19e-05	2.25e-08	9.21e-11	3.56e-08	6.01e-14	2.39e-16	9.5e-14	3.02e-22	1.23e-24	4.78e-22	1.46e-06	1.18e-07	2.25e-06	1.9e-06	1.32e-07
8.64e-07	1.63e-07	1.27e-06	1.05e-06	1.9e-07	1.55e-06	1.48e-09	2.6e-10	2.19e-09	3.53e-15	6.08e-16	5.24e-15	1.64e-23	2.78e-24	2.43e-23	6.15e-06	4.88e-08	9.72e-06	8.67e-06	5.82e-08	1.37e-05	1.4e-08	8.53e-11	2.21e-08	3.72e-14	2.21e-16	5.89e-14	1.88e-22	1.16e-24	2.97e-22	9.57e-06	4.9e-08	1.51e-05	1.39e-05	6.26e-08	2.2e-05	2.3e-08	9.65e-11	3.65e-08	6.29e-14	2.57e-16	9.95e-14	3.24e-22	1.36e-24	5.12e-22	1.42e-06	1.1e-07	2.18e-06	1.88e-06	1.25e-07
8.25e-07	1.55e-07	1.22e-06	1.02e-06	1.83e-07	1.5e-06	1.46e-09	2.56e-10	2.17e-09	3.56e-15	6.11e-16	5.29e-15	1.69e-23	2.85e-24	2.5e-23	6.03e-06	4.64e-08	9.52e-06	8.65e-06	5.64e-08	1.37e-05	1.42e-08	8.44e-11	2.25e-08	3.87e-14	2.23e-16	6.12e-14	2e-22	1.2e-24	3.16e-22	9.43e-06	4.64e-08	1.49e-05	1.4e-05	6.02e-08	2.21e-05	2.36e-08	9.44e-11	3.73e-08	6.58e-14	2.56e-16	1.04e-13	3.47e-22	1.38e-24	5.48e-22	1.37e-06	1.1e-07	2.1e-06	1.84e-06	1.28e-07
7.87e-07	1.48e-07	1.16e-06	9.86e-07	1.78e-07	1.46e-06	1.45e-09	2.54e-10	2.14e-09	3.59e-15	6.17e-16	5.33e-15	1.74e-23	2.95e-24	2.58e-23	5.91e-06	4.42e-08	9.33e-06	8.64e-06	5.5e-08	1.36e-05	1.45e-08	8.41e-11	2.29e-08	4.03e-14	2.28e-16	6.36e-14	2.13e-22	1.26e-24	3.36e-22	9.29e-06	4.61e-08	1.47e-05	1.4e-05	6.15e-08	2.22e-05	2.42e-08	9.9e-11	3.82e-08	6.89e-14	2.76e-16	1.09e-13	3.71e-22	1.53e-24	5.87e-22	1.32e-06	1.02e-07	2.03e-06	1.81e-06	1.21e-07
7.51e-07	1.41e-07	1.11e-06	9.56e-07	1.72e-07	1.41e-06	1.43e-09	2.5e-10	2.11e-09	3.61e-15	6.19e-16	5.36e-15	1.79e-23	3.02e-24	2.65e-23	5.79e-06	4.21e-08	9.14e-06	8.62e-06	5.35e-08	1.36e-05	1.47e-08	8.36e-11	2.33e-08	4.19e-14	2.31e-16	6.62e-14	2.26e-22	1.3e-24	3.58e-22	9.15e-06	4.37e-08	1.45e-05	1.41e-05	5.92e-08	2.23e-05	2.48e-08	9.69e-11	3.92e-08	7.21e-14	2.75e-16	1.14e-13	3.98e-22	1.55e-24	6.29e-22	1.27e-06	1.02e-07	1.95e-06	1.78e-06	1.23e-07
7.16e-07	1.35e-07	1.05e-06	9.27e-07	1.68e-07	1.37e-06	1.41e-09	2.47e-10	2.09e-09	3.64e-15	6.25e-16	5.4e-15	1.84e-23	3.12e-24	2.73e-23	5.67e-06	4.02e-08	8.95e-06	8.6e-06	5.22e-08	1.36e-05	1.5e-08	8.33e-11	2.37e-08	4.35e-14	2.36e-16	6.88e-14	2.41e-22	1.36e-24	3.8e-22	9.01e-06	4.35e-08	1.42e-05	1.41e-05	6.06e-08	2.24e-05	2.54e-08	1.02e-10	4.01e-08	7.54e-14	2.96e-16	1.19e-13	4.26e-22	1.72e-24	6.73e-22	1.23e-06	9.48e-08	1.89e-06	1.75e-06	1.16e-07
6.82e-07	1.28e-07	1.01e-06	8.98e-07	1.62e-07	1.33e-06	1.39e-09	2.43e-10	2.06e-09	3.66e-15	6.27e-16	5.43e-15	1.89e-23	3.2e-24	2.81e-23	5.55e-06	3.84e-08	8.77e-06	8.58e-06	5.09e-08	1.36e-05	1.53e-08	8.3e-11	2.41e-08	4.52e-14	2.4e-16	7.15e-14	2.56e-22	1.41e-24	4.04e-22	8.87e-06	4.12e-08	1.4e-05	1.42e-05	5.83e-08	2.24e-05	2.6e-08	9.96e-11	4.11e-08	7.89e-14	2.95e-16	1.25e-13	4.56e-22	1.75e-24	7.21e-22	1.18e-06	9.45e-08	1.82e-06	1.71e-06	1.18e-07
6.5e-07	1.22e-07	9.58e-07	8.7e-07	1.57e-07	1.29e-06	1.37e-09	2.4e-10	2.03e-09	3.68e-15	6.32e-16	5.46e-15	1.94e-23	3.29e-24	2.88e-23	5.44e-06	3.67e-08	8.59e-06	8.56e-06	4.96e-08	1.35e-05	1.55e-08	8.28e-11	2.46e-08	4.7e-14	2.45e-16	7.43e-14	2.72e-22	1.48e-24	4.3e-22	8.74e-06	4.12e-08	1.38e-05	1.42e-05	5.97e-08	2.25e-05	2.66e-08	1.05e-10	4.21e-08	8.25e-14	3.19e-16	1.31e-13	4.88e-22	1.94e-24	7.71e-22	1.14e-06	8.75e-08	1.76e-06	1.68e-06	1.11e-07
6.19e-07	1.16e-07	9.12e-07	8.42e-07	1.51e-07	1.24e-06	1.35e-09	2.36e-10	2e-09	3.7e-15	6.33e-16	5.49e-15	1.99e-23	3.37e-24	2.96e-23	5.32e-06	3.52e-08	8.41e-06	8.54e-06	4.86e-08	1.35e-05	1.58e-08	8.27e-11	2.5e-08	4.88e-14	2.5e-16	7.72e-14	2.89e-22	1.54e-24	4.57e-22	8.61e-06	3.9e-08	1.36e-05	1.43e-05	5.76e-08	2.26e-05	2.72e-08	1.03e-10	4.31e-08	8.63e-14	3.17e-16	1.37e-13	5.22e-22	1.97e-24	8.25e-22	1.09e-06	8.72e-08	1.68e-06	1.64e-06	1.13e-07
5.89e-07	1.11e-07	8.68e-07	8.15e-07	1.47e-07	1.2e-06	1.33e-09	2.33e-10	1.97e-09	3.72e-15	6.38e-16	5.52e-15	2.05e-23	3.48e-24	3.04e-23	5.21e-06	3.36e-08	8.23e-06	8.52e-06	4.74e-08	1.35e-05	1.61e-08	8.25e-11	2.54e-08	5.07e-14	2.55e-16	8.02e-14	3.07e-22	1.62e-24	4.86e-22	8.48e-06	3.9e-08	1.34e-05	1.44e-05	5.89e-08	2.27e-05	2.79e-08	1.08e-10	4.41e-08	9.03e-14	3.43e-16	1.43e-13	5.59e-22	2.19e-24	8.83e-22	1.05e-06	8.06e-08	1.62e-06	1.61e-06	1.06e-07
5.6e-07	1.05e-07	8.26e-07	7.88e-07	1.42e-07	1.17e-06	1.31e-09	2.29e-10	1.94e-09	3.73e-15	6.38e-16	5.54e-15	2.1e-23	3.55e-24	3.12e-23	5.1e-06	3.23e-08	8.06e-06	8.5e-06	4.65e-08	1.34e-05	1.63e-08	8.27e-11	2.58e-08	5.27e-14	2.61e-16	8.33e-14	3.26e-22	1.69e-24	5.16e-22	8.35e-06	3.7e-08	1.32e-05	1.44e-05	5.69e-08	2.28e-05	2.86e-08	1.06e-10	4.52e-08	9.44e-14	3.42e-16	1.49e-13	5.98e-22	2.22e-24	9.45e-22	1.01e-06	8.42e-08	1.55e-06	1.57e-06	1.13e-07
5.33e-07	1e-07	7.86e-07	7.62e-07	1.38e-07	1.13e-06	1.29e-09	2.26e-10	1.91e-09	3.75e-15	6.43e-16	5.56e-15	2.16e-23	3.66e-24	3.2e-23	4.99e-06	3.09e-08	7.89e-06	8.48e-06	4.54e-08	1.34e-05	1.66e-08	8.25e-11	2.63e-08	5.47e-14	2.66e-16	8.65e-14	3.47e-22	1.77e-24	5.48e-22	8.22e-06	3.7e-08	1.3e-05	1.45e-05	5.83e-08	2.29e-05	2.92e-08	1.11e-10	4.62e-08	9.88e-14	3.69e-16	1.56e-13	6.4e-22	2.47e-24	1.01e-21	9.73e-07	7.74e-08	1.5e-06	1.54e-06	1.05e-07
5.07e-07	9.48e-08	7.47e-07	7.36e-07	1.32e-07	1.09e-06	1.27e-09	2.21e-10	1.88e-09	3.76e-15	6.43e-16	5.58e-15	2.21e-23	3.74e-24	3.28e-23	4.89e-06	2.97e-08	7.72e-06	8.45e-06	4.47e-08	1.34e-05	1.69e-08	8.29e-11	2.67e-08	5.68e-14	2.73e-16	8.98e-14	3.68e-22	1.85e-24	5.82e-22	8.09e-06	3.51e-08	1.28e-05	1.45e-05	5.63e-08	2.29e-05	2.99e-08	1.09e-10	4.73e-08	1.03e-13	3.68e-16	1.63e-13	6.84e-22	2.5e-24	1.08e-21	9.33e-07	8e-08	1.43e-06	1.5e-06	1.11e-07
4.82e-07	9.06e-08	7.1e-07	7.12e-07	1.28e-07	1.05e-06	1.25e-09	2.19e-10	1.85e-09	3.77e-15	6.48e-16	5.59e-15	2.27e-23	3.85e-24	3.36e-23	4.78e-06	2.85e-08	7.56e-06	8.43e-06	4.37e-08	1.33e-05	1.72e-08	8.26e-11	2.72e-08	5.9e-14	2.79e-16	9.32e-14	3.91e-22	1.94e-24	6.18e-22	7.97e-06	3.51e-08	1.26e-05	1.46e-05	5.77e-08	2.3e-05	3.06e-08	1.15e-10	4.85e-08	1.08e-13	3.98e-16	1.71e-13	7.32e-22	2.78e-24	1.16e-21	8.95e-07	7.35e-08	1.38e-06	1.46e-06	1.04e-07
4.58e-07	8.56e-08	6.75e-07	6.88e-07	1.23e-07	1.02e-06	1.23e-09	2.14e-10	1.82e-09	3.78e-15	6.47e-16	5.61e-15	2.32e-23	3.93e-24	3.45e-23	4.68e-06	2.75e-08	7.4e-06	8.4e-06	4.3e-08	1.33e-05	1.75e-08	8.32e-11	2.76e-08	6.12e-14	2.87e-16	9.68e-14	4.15e-22	2.03e-24	6.57e-22	7.85e-06	3.34e-08	1.24e-05	1.46e-05	5.57e-08	2.31e-05	3.14e-08	1.12e-10	4.96e-08	1.13e-13	3.97e-16	1.79e-13	7.83e-22	2.82e-24	1.24e-21	8.56e-07	7.56e-08	1.31e-06	1.42e-06	1.09e-07
4.35e-07	8.18e-08	6.41e-07	6.64e-07	1.2e-07	9.81e-07	1.21e-09	2.11e-10	1.79e-09	3.79e-15	6.51e-16	5.62e-15	2.38e-23	4.04e-24	3.53e-23	4.58e-06	2.63e-08	7.24e-06	8.37e-06	4.2e-08	1.32e-05	1.78e-08	8.29e-11	2.81e-08	6.35e-14	2.92e-16	1e-13	4.41e-22	2.12e-24	6.97e-22	7.73e-06	3.34e-08	1.22e-05	1.47e-05	5.72e-08	2.32e-05	3.21e-08	1.18e-10	5.08e-08	1.18e-13	4.29e-16	1.87e-13	8.38e-22	3.14e-24	1.33e-21	8.21e-07	6.93e-08	1.26e-06	1.39e-06	1.01e-07
4.13e-07	7.72e-08	6.09e-07	6.41e-07	1.15e-07	9.47e-07	1.18e-09	2.06e-10	1.75e-09	3.79e-15	6.49e-16	5.63e-15	2.43e-23	4.12e-24	3.61e-23	4.48e-06	2.54e-08	7.08e-06	8.35e-06	4.15e-08	1.32e-05	1.8e-08	8.37e-11	2.85e-08	6.6e-14	3.01e-16	1.04e-13	4.68e-22	2.24e-24	7.4e-22	7.61e-06	3.18e-08	1.2e-05	1.47e-05	5.52e-08	2.33e-05	3.28e-08	1.16e-10	5.2e-08	1.23e-13	4.28e-16	1.95e-13	8.96e-22	3.19e-24	1.42e-21	7.84e-07	7.1e-08	1.2e-06	1.35e-06	1.06e-07
3.92e-07	7.45e-08	5.77e-07	6.18e-07	1.12e-07	9.13e-07	1.16e-09	2.05e-10	1.72e-09	3.8e-15	6.57e-16	5.63e-15	2.49e-23	4.26e-24	3.69e-23	4.38e-06	2.43e-08	6.93e-06	8.32e-06	4.05e-08	1.31e-05	1.83e-08	8.34e-11	2.9e-08	6.84e-14	3.07e-16	1.08e-13	4.97e-22	2.33e-24	7.86e-22	7.49e-06	3.18e-08	1.18e-05	1.48e-05	5.67e-08	2.33e-05	3.36e-08	1.22e-10	5.32e-08	1.29e-13	4.63e-16	2.04e-13	9.59e-22	3.55e-24	1.52e-21	7.52e-07	6.5e-08	1.15e-06	1.31e-06	9.85e-08
3.72e-07	7.01e-08	5.48e-07	5.96e-07	1.08e-07	8.81e-07	1.14e-09	2e-10	1.69e-09	3.8e-15	6.53e-16	5.64e-15	2.54e-23	4.33e-24	3.77e-23	4.29e-06	2.36e-08	6.78e-06	8.29e-06	4.01e-08	1.31e-05	1.86e-08	8.43e-11	2.95e-08	7.1e-14	3.17e-16	1.12e-13	5.27e-22	2.46e-24	8.34e-22	7.37e-06	3.03e-08	1.17e-05	1.48e-05	5.48e-08	2.34e-05	3.44e-08	1.2e-10	5.44e-08	1.35e-13	4.62e-16	2.13e-13	1.03e-21	3.6e-24	1.62e-21	7.17e-07	6.65e-08	1.1e-06	1.27e-06	1.03e-07
3.53e-07	6.75e-08	5.19e-07	5.74e-07	1.05e-07	8.48e-07	1.12e-09	1.99e-10	1.66e-09	3.8e-15	6.61e-16	5.63e-15	2.6e-23	4.47e-24	3.85e-23	4.19e-06	2.26e-08	6.63e-06	8.26e-06	3.91e-08	1.31e-05	1.89e-08	8.39e-11	2.99e-08	7.37e-14	3.22e-16	1.16e-13	5.6e-22	2.57e-24	8.85e-22	7.26e-06	3.03e-08	1.15e-05	1.48e-05	5.62e-08	2.35e-05	3.52e-08	1.26e-10	5.57e-08	1.41e-13	4.99e-16	2.23e-13	1.1e-21	4.01e-24	1.73e-21	6.86e-07	6.09e-08	1.05e-06	1.24e-06	9.56e-08
3.35e-07	6.34e-08	4.93e-07	5.53e-07	1.01e-07	8.18e-07	1.1e-09	1.93e-10	1.62e-09	3.8e-15	6.56e-16	5.63e-15	2.65e-23	4.54e-24	3.94e-23	4.1e-06	2.19e-08	6.48e-06	8.22e-06	3.88e-08	1.3e-05	1.92e-08	8.49e-11	3.04e-08	7.64e-14	3.33e-16	1.21e-13	5.94e-22	2.71e-24	9.39e-22	7.14e-06	2.89e-08	1.13e-05	1.49e-05	5.44e-08	2.36e-05	3.6e-08	1.24e-10	5.7e-08	1.47e-13	4.98e-16	2.33e-13	1.17e-21	4.07e-24	1.85e-21	6.52e-07	6.21e-08	9.97e-07	1.2e-06	9.98e-08
3.17e-07	6.1e-08	4.67e-07	5.33e-07	9.81e-08	7.87e-07	1.08e-09	1.92e-10	1.59e-09	3.8e-15	6.63e-16	5.63e-15	2.71e-23	4.68e-24	4.02e-23	4.01e-06	2.1e-08	6.34e-06	8.19e-06	3.79e-08	1.3e-05	1.95e-08	8.46e-11	3.09e-08	7.92e-14	3.39e-16	1.25e-13	6.3e-22	2.82e-24	9.96e-22	7.03e-06	2.9e-08	1.11e-05	1.49e-05	5.58e-08	2.36e-05	3.68e-08	1.3e-10	5.83e-08	1.54e-13	5.38e-16	2.44e-13	1.25e-21	4.53e-24	1.98e-21	6.23e-07	5.68e-08	9.53e-07	1.16e-06	9.24e-08
3e-07	5.72e-08	4.42e-07	5.13e-07	9.37e-08	7.58e-07	1.05e-09	1.86e-10	1.56e-09	3.79e-15	6.57e-16	5.62e-15	2.76e-23	4.75e-24	4.1e-23	3.92e-06	2.03e-08	6.2e-06	8.16e-06	3.75e-08	1.29e-05	1.98e-08	8.57e-11	3.13e-08	8.22e-14	3.51e-16	1.3e-13	6.68e-22	2.99e-24	1.06e-21	6.92e-06	2.76e-08	1.09e-05	1.5e-05	5.4e-08	2.37e-05	3.77e-08	1.28e-10	5.96e-08	1.61e-13	5.38e-16	2.55e-13	1.34e-21	4.59e-24	2.12e-21	5.91e-07	5.78e-08	9.03e-07	1.12e-06	9.63e-08
2.85e-07	5.5e-08	4.19e-07	4.94e-07	9.14e-08	7.29e-07	1.03e-09	1.85e-10	1.53e-09	3.78e-15	6.64e-16	5.61e-15	2.82e-23	4.9e-24	4.18e-23	3.83e-06	1.95e-08	6.06e-06	8.12e-06	3.67e-08	1.28e-05	2.01e-08	8.54e-11	3.18e-08	8.52e-14	3.57e-16	1.35e-13	7.09e-22	3.11e-24	1.12e-21	6.81e-06	2.76e-08	1.08e-05	1.5e-05	5.54e-08	2.38e-05	3.86e-08	1.35e-10	6.1e-08	1.68e-13	5.81e-16	2.66e-13	1.43e-21	5.11e-24	2.27e-21	5.64e-07	5.28e-08	8.62e-07	1.09e-06	8.91e-08
2.69e-07	5.16e-08	3.97e-07	4.75e-07	8.71e-08	7.01e-07	1.01e-09	1.79e-10	1.49e-09	3.77e-15	6.57e-16	5.59e-15	2.87e-23	4.96e-24	4.26e-23	3.75e-06	1.9e-08	5.92e-06	8.09e-06	3.64e-08	1.28e-05	2.04e-08	8.66e-11	3.23e-08	8.83e-14	3.7e-16	1.4e-13	7.51e-22	3.3e-24	1.19e-21	6.7e-06	2.63e-08	1.06e-05	1.51e-05	5.36e-08	2.38e-05	3.94e-08	1.33e-10	6.24e-08	1.76e-13	5.8e-16	2.78e-13	1.53e-21	5.19e-24	2.42e-21	5.34e-07	5.36e-08	8.14e-07	1.05e-06	9.25e-08
2.55e-07	4.96e-08	3.75e-07	4.57e-07	8.49e-08	6.74e-07	9.87e-10	1.78e-10	1.46e-09	3.76e-15	6.63e-16	5.57e-15	2.93e-23	5.11e-24	4.33e-23	3.66e-06	1.82e-08	5.79e-06	8.05e-06	3.56e-08	1.27e-05	2.07e-08	8.62e-11	3.28e-08	9.15e-14	3.77e-16	1.45e-13	7.97e-22	3.43e-24	1.26e-21	6.59e-06	2.64e-08	1.04e-05	1.51e-05	5.5e-08	2.39e-05	4.03e-08	1.39e-10	6.38e-08	1.84e-13	6.26e-16	2.9e-13	1.64e-21	5.77e-24	2.59e-21	5.08e-07	4.9e-08	7.76e-07	1.01e-06	8.56e-08
2.41e-07	4.64e-08	3.55e-07	4.39e-07	8.08e-08	6.48e-07	9.64e-10	1.72e-10	1.43e-09	3.75e-15	6.56e-16	5.56e-15	2.98e-23	5.16e-24	4.41e-23	3.58e-06	1.77e-08	5.66e-06	8.02e-06	3.53e-08	1.27e-05	2.1e-08	8.75e-11	3.33e-08	9.49e-14	3.91e-16	1.5e-13	8.45e-22	3.64e-24	1.34e-21	6.49e-06	2.51e-08	1.03e-05	1.52e-05	5.32e-08	2.4e-05	4.12e-08	1.37e-10	6.53e-08	1.92e-13	6.26e-16	3.03e-13	1.75e-21	5.86e-24	2.77e-21	4.8e-07	4.95e-08	7.31e-07	9.72e-07	8.86e-08
2.28e-07	4.46e-08	3.35e-07	4.21e-07	7.87e-08	6.21e-07	9.42e-10	1.71e-10	1.39e-09	3.73e-15	6.62e-16	5.53e-15	3.03e-23	5.32e-24	4.49e-23	3.5e-06	1.7e-08	5.53e-06	7.98e-06	3.46e-08	1.26e-05	2.14e-08	8.72e-11	3.38e-08	9.83e-14	3.97e-16	1.55e-13	8.95e-22	3.79e-24	1.42e-21	6.38e-06	2.52e-08	1.01e-05	1.52e-05	5.46e-08	2.4e-05	4.22e-08	1.44e-10	6.67e-08	2e-13	6.75e-16	3.17e-13	1.87e-21	6.51e-24	2.96e-21	4.55e-07	4.53e-08	6.95e-07	9.37e-07	8.21e-08
2.16e-07	4.19e-08	3.18e-07	4.06e-07	7.52e-08	5.99e-07	9.23e-10	1.66e-10	1.37e-09	3.73e-15	6.56e-16	5.52e-15	3.09e-23	5.39e-24	4.58e-23	3.42e-06	1.65e-08	5.4e-06	7.94e-06	3.43e-08	1.26e-05	2.17e-08	8.85e-11	3.43e-08	1.02e-13	4.12e-16	1.61e-13	9.49e-22	4.02e-24	1.5e-21	6.28e-06	2.4e-08	9.93e-06	1.52e-05	5.29e-08	2.41e-05	4.31e-08	1.42e-10	6.82e-08	2.09e-13	6.75e-16	3.31e-13	2e-21	6.61e-24	3.16e-21	4.29e-07	4.57e-08	6.53e-07	8.98e-07	8.46e-08
2.04e-07	4.02e-08	3e-07	3.89e-07	7.32e-08	5.74e-07	9.01e-10	1.64e-10	1.33e-09	3.71e-15	6.61e-16	5.49e-15	3.14e-23	5.55e-24	4.65e-23	3.34e-06	1.59e-08	5.28e-06	7.9e-06	3.36e-08	1.25e-05	2.2e-08	8.82e-11	3.48e-08	1.06e-13	4.19e-16	1.67e-13	1.01e-21	4.18e-24	1.59e-21	6.18e-06	2.41e-08	9.77e-06	1.53e-05	5.43e-08	2.42e-05	4.41e-08	1.49e-10	6.98e-08	2.19e-13	7.28e-16	3.46e-13	2.14e-21	7.35e-24	3.38e-21	4.07e-07	4.18e-08	6.2e-07	8.64e-07	7.83e-08
1.93e-07	3.77e-08	2.84e-07	3.74e-07	6.98e-08	5.52e-07	8.81e-10	1.59e-10	1.3e-09	3.7e-15	6.54e-16	5.47e-15	3.2e-23	5.61e-24	4.73e-23	3.26e-06	1.54e-08	5.16e-06	7.86e-06	3.34e-08	1.24e-05	2.23e-08	8.95e-11	3.53e-08	1.09e-13	4.35e-16	1.73e-13	1.06e-21	4.44e-24	1.68e-21	6.08e-06	2.3e-08	9.61e-06	1.53e-05	5.26e-08	2.42e-05	4.51e-08	1.46e-10	7.13e-08	2.28e-13	7.28e-16	3.61e-13	2.28e-21	7.46e-24	3.61e-21	3.83e-07	4.19e-08	5.81e-07	8.25e-07	8.04e-08
1.82e-07	3.61e-08	2.68e-07	3.58e-07	6.78e-08	5.28e-07	8.58e-10	1.57e-10	1.27e-09	3.67e-15	6.59e-16	5.43e-15	3.24e-23	5.77e-24	4.8e-23	3.19e-06	1.48e-08	5.04e-06	7.82e-06	3.27e-08	1.24e-05	2.26e-08	8.92e-11	3.58e-08	1.13e-13	4.43e-16	1.79e-13	1.13e-21	4.62e-24	1.78e-21	5.98e-06	2.3e-08	9.46e-06	1.53e-05	5.39e-08	2.43e-05	4.61e-08	1.54e-10	7.29e-08	2.38e-13	7.85e-16	3.77e-13	2.44e-21	8.29e-24	3.86e-21	3.61e-07	3.83e-08	5.5e-07	7.92e-07	7.44e-08
1.74e-07	3.4e-08	2.56e-07	3.47e-07	6.5e-08	5.12e-07	8.45e-10	1.53e-10	1.25e-09	3.68e-15	6.55e-16	5.44e-15	3.32e-23	5.87e-24	4.91e-23	3.11e-06	1.44e-08	4.92e-06	7.78e-06	3.25e-08	1.23e-05	2.29e-08	9.06e-11	3.63e-08	1.17e-13	4.59e-16	1.85e-13	1.19e-21	4.9e-24	1.89e-21	5.88e-06	2.2e-08	9.3e-06	1.54e-05	5.22e-08	2.43e-05	4.71e-08	1.51e-10	7.46e-08	2.49e-13	7.85e-16	3.94e-13	2.61e-21	8.42e-24	4.12e-21	3.39e-07	3.83e-08	5.15e-07	7.55e-07	7.61e-08
1.63e-07	3.25e-08	2.4e-07	3.31e-07	6.31e-08	4.88e-07	8.2e-10	1.51e-10	1.21e-09	3.64e-15	6.58e-16	5.38e-15	3.35e-23	6.02e-24	4.96e-23	3.04e-06	1.39e-08	4.8e-06	7.74e-06	3.18e-08	1.22e-05	2.32e-08	9.03e-11	3.68e-08	1.21e-13	4.67e-16	1.92e-13	1.26e-21	5.1e-24	2e-21	5.79e-06	2.2e-08	9.15e-06	1.54e-05	5.35e-08	2.44e-05	4.82e-08	1.59e-10	7.62e-08	2.6e-13	8.46e-16	4.11e-13	2.78e-21	9.35e-24	4.4e-21	3.2e-07	3.5e-08	4.86e-07	7.23e-07	7.04e-08
1.56e-07	3.07e-08	2.29e-07	3.21e-07	6.05e-08	4.73e-07	8.08e-10	1.48e-10	1.19e-09	3.65e-15	6.56e-16	5.4e-15	3.43e-23	6.13e-24	5.08e-23	2.97e-06	1.35e-08	4.69e-06	7.69e-06	3.16e-08	1.22e-05	2.36e-08	9.16e-11	3.73e-08	1.26e-13	4.85e-16	1.99e-13	1.34e-21	5.41e-24	2.12e-21	5.69e-06	2.1e-08	9e-06	1.54e-05	5.19e-08	2.44e-05	4.92e-08	1.57e-10	7.79e-08	2.71e-13	8.47e-16	4.29e-13	2.97e-21	9.5e-24	4.7e-21	2.99e-07	3.49e-08	4.54e-07	6.87e-07	7.17e-08
1.46e-07	2.93e-08	2.15e-07	3.06e-07	5.86e-08	4.51e-07	7.83e-10	1.45e-10	1.16e-09	3.61e-15	6.57e-16	5.33e-15	3.47e-23	6.28e-24	5.12e-23	2.9e-06	1.3e-08	4.58e-06	7.65e-06	3.09e-08	1.21e-05	2.39e-08	9.14e-11	3.78e-08	1.3e-13	4.93e-16	2.06e-13	1.42e-21	5.62e-24	2.24e-21	5.6e-06	2.11e-08	8.85e-06	1.55e-05	5.32e-08	2.45e-05	5.03e-08	1.64e-10	7.96e-08	2.83e-13	9.12e-16	4.48e-13	3.17e-21	1.05e-23	5.02e-21	2.82e-07	3.18e-08	4.27e-07	6.56e-07	6.63e-08
1.4e-07	2.77e-08	2.06e-07	2.97e-07	5.62e-08	4.38e-07	7.72e-10	1.42e-10	1.14e-09	3.62e-15	6.55e-16	5.36e-15	3.55e-23	6.39e-24	5.25e-23	2.83e-06	1.27e-08	4.47e-06	7.6e-06	3.07e-08	1.2e-05	2.42e-08	9.27e-11	3.83e-08	1.34e-13	5.11e-16	2.13e-13	1.5e-21	5.97e-24	2.37e-21	5.5e-06	2.01e-08	8.7e-06	1.55e-05	5.16e-08	2.45e-05	5.14e-08	1.62e-10	8.14e-08	2.96e-13	9.13e-16	4.68e-13	3.39e-21	1.07e-23	5.36e-21	2.63e-07	3.16e-08	3.98e-07	6.22e-07	6.72e-08
1.31e-07	2.64e-08	1.92e-07	2.82e-07	5.45e-08	4.16e-07	7.47e-10	1.4e-10	1.1e-09	3.57e-15	6.57e-16	5.28e-15	3.58e-23	6.55e-24	5.29e-23	2.76e-06	1.22e-08	4.36e-06	7.56e-06	3.01e-08	1.2e-05	2.45e-08	9.25e-11	3.88e-08	1.39e-13	5.2e-16	2.2e-13	1.59e-21	6.21e-24	2.51e-21	5.41e-06	2.02e-08	8.56e-06	1.55e-05	5.29e-08	2.46e-05	5.26e-08	1.7e-10	8.32e-08	3.09e-13	9.83e-16	4.88e-13	3.62e-21	1.19e-23	5.73e-21	2.47e-07	2.89e-08	3.74e-07	5.93e-07	6.22e-08
1.25e-07	2.49e-08	1.84e-07	2.74e-07	5.22e-08	4.03e-07	7.36e-10	1.36e-10	1.09e-09	3.59e-15	6.53e-16	5.3e-15	3.67e-23	6.66e-24	5.42e-23	2.69e-06	1.19e-08	4.26e-06	7.51e-06	2.99e-08	1.19e-05	2.49e-08	9.38e-11	3.93e-08	1.44e-13	5.39e-16	2.28e-13	1.68e-21	6.59e-24	2.66e-21	5.32e-06	1.92e-08	8.42e-06	1.56e-05	5.13e-08	2.46e-05	5.37e-08	1.67e-10	8.5e-08	3.22e-13	9.84e-16	5.1e-13	3.87e-21	1.21e-23	6.12e-21	2.3e-07	2.85e-08	3.48e-07	5.61e-07	6.27e-08
1.17e-07	2.38e-08	1.72e-07	2.6e-07	5.07e-08	3.82e-07	7.11e-10	1.34e-10	1.05e-09	3.53e-15	6.57e-16	5.21e-15	3.69e-23	6.84e-24	5.44e-23	2.63e-06	1.14e-08	4.15e-06	7.46e-06	2.93e-08	1.18e-05	2.52e-08	9.36e-11	3.98e-08	1.49e-13	5.49e-16	2.35e-13	1.78e-21	6.85e-24	2.81e-21	5.23e-06	1.93e-08	8.28e-06	1.56e-05	5.25e-08	2.47e-05	5.49e-08	1.75e-10	8.68e-08	3.36e-13	1.06e-15	5.32e-13	4.13e-21	1.34e-23	6.53e-21	2.15e-07	2.6e-08	3.26e-07	5.33e-07	5.81e-08
1.13e-07	2.25e-08	1.66e-07	2.55e-07	4.86e-08	3.75e-07	7.08e-10	1.31e-10	1.04e-09	3.58e-15	6.54e-16	5.29e-15	3.81e-23	6.96e-24	5.63e-23	2.56e-06	1.11e-08	4.05e-06	7.41e-06	2.91e-08	1.17e-05	2.55e-08	9.49e-11	4.03e-08	1.54e-13	5.69e-16	2.43e-13	1.88e-21	7.26e-24	2.97e-21	5.14e-06	1.84e-08	8.14e-06	1.56e-05	5.09e-08	2.47e-05	5.61e-08	1.73e-10	8.87e-08	3.51e-13	1.06e-15	5.55e-13	4.41e-21	1.36e-23	6.97e-21	2e-07	2.56e-08	3.02e-07	5.02e-07	5.83e-08
1.05e-07	2.15e-08	1.54e-07	2.41e-07	4.71e-08	3.54e-07	6.81e-10	1.29e-10	1e-09	3.51e-15	6.56e-16	5.18e-15	3.82e-23	7.13e-24	5.64e-23	2.5e-06	1.07e-08	3.95e-06	7.36e-06	2.85e-08	1.16e-05	2.58e-08	9.47e-11	4.08e-08	1.59e-13	5.79e-16	2.52e-13	1.99e-21	7.55e-24	3.14e-21	5.06e-06	1.84e-08	8e-06	1.57e-05	5.22e-08	2.48e-05	5.73e-08	1.81e-10	9.06e-08	3.66e-13	1.14e-15	5.79e-13	4.7e-21	1.51e-23	7.44e-21	1.87e-07	2.34e-08	2.82e-07	4.76e-07	5.4e-08
1.02e-07	2.11e-08	1.49e-07	2.36e-07	4.71e-08	3.47e-07	6.79e-10	1.32e-10	9.98e-10	3.56e-15	6.83e-16	5.25e-15	3.96e-23	7.59e-24	5.83e-23	2.44e-06	1.04e-08	3.85e-06	7.31e-06	2.83e-08	1.16e-05	2.61e-08	9.59e-11	4.13e-08	1.64e-13	5.99e-16	2.6e-13	2.1e-21	8e-24	3.32e-21	4.97e-06	1.76e-08	7.86e-06	1.57e-05	5.06e-08	2.48e-05	5.85e-08	1.79e-10	9.26e-08	3.82e-13	1.14e-15	6.04e-13	5.02e-21	1.54e-23	7.94e-21	2.12e-07	2.29e-08	3.23e-07	5.6e-07	5.39e-08
9.47e-08	2.01e-08	1.38e-07	2.23e-07	4.54e-08	3.27e-07	6.52e-10	1.29e-10	9.57e-10	3.49e-15	6.81e-16	5.12e-15	3.96e-23	7.73e-24	5.82e-23	2.38e-06	1e-08	3.76e-06	7.26e-06	2.77e-08	1.15e-05	2.65e-08	9.58e-11	4.19e-08	1.7e-13	6.1e-16	2.69e-13	2.22e-21	8.33e-24	3.51e-21	4.89e-06	1.77e-08	7.73e-06	1.57e-05	5.18e-08	2.48e-05	5.98e-08	1.87e-10	9.46e-08	3.99e-13	1.23e-15	6.31e-13	5.36e-21	1.7e-23	8.48e-21	1.93e-07	2.09e-08	2.93e-07	5.13e-07	5.01e-08
9.22e-08	1.96e-08	1.35e-07	2.21e-07	4.51e-08	3.23e-07	6.56e-10	1.31e-10	9.63e-10	3.58e-15	7.03e-16	5.26e-15	4.15e-23	8.16e-24	6.1e-23	2.32e-06	9.75e-09	3.66e-06	7.21e-06	2.75e-08	1.14e-05	2.68e-08	9.7e-11	4.24e-08	1.76e-13	6.32e-16	2.78e-13	2.35e-21	8.82e-24	3.71e-21	4.8e-06	1.69e-08	7.6e-06	1.57e-05	5.03e-08	2.49e-05	6.1e-08	1.85e-10	9.66e-08	4.16e-13	1.23e-15	6.58e-13	5.72e-21	1.73e-23	9.05e-21	2.09e-07	2.05e-08	3.19e-07	5.72e-07	5e-08
8.63e-08	1.85e-08	1.26e-07	2.1e-07	4.32e-08	3.07e-07	6.34e-10	1.27e-10	9.3e-10	3.52e-15	6.97e-16	5.17e-15	4.17e-23	8.26e-24	6.12e-23	2.26e-06	9.4e-09	3.57e-06	7.16e-06	2.7e-08	1.13e-05	2.71e-08	9.69e-11	4.29e-08	1.82e-13	6.44e-16	2.87e-13	2.48e-21	9.18e-24	3.92e-21	4.72e-06	1.69e-08	7.47e-06	1.58e-05	5.15e-08	2.49e-05	6.23e-08	1.93e-10	9.86e-08	4.34e-13	1.32e-15	6.86e-13	6.1e-21	1.92e-23	9.66e-21	1.88e-07	1.88e-08	2.86e-07	5.18e-07	4.65e-08
8.76e-08	1.8e-08	1.28e-07	2.17e-07	4.29e-08	3.18e-07	6.66e-10	1.29e-10	9.8e-10	3.78e-15	7.21e-16	5.56e-15	4.57e-23	8.75e-24	6.73e-23	2.2e-06	9.14e-09	3.48e-06	7.11e-06	2.68e-08	1.12e-05	2.74e-08	9.81e-11	4.34e-08	1.88e-13	6.65e-16	2.97e-13	2.62e-21	9.71e-24	4.14e-21	4.64e-06	1.61e-08	7.34e-06	1.58e-05	5e-08	2.49e-05	6.37e-08	1.91e-10	1.01e-07	4.52e-13	1.33e-15	7.16e-13	6.51e-21	1.95e-23	1.03e-20	2.01e-07	1.83e-08	3.07e-07	5.69e-07	4.62e-08
8.12e-08	1.7e-08	1.19e-07	2.04e-07	4.1e-08	2.99e-07	6.37e-10	1.25e-10	9.35e-10	3.67e-15	7.12e-16	5.4e-15	4.54e-23	8.82e-24	6.67e-23	2.15e-06	8.81e-09	3.39e-06	7.05e-06	2.63e-08	1.12e-05	2.77e-08	9.8e-11	4.39e-08	1.94e-13	6.78e-16	3.06e-13	2.77e-21	1.01e-23	4.38e-21	4.56e-06	1.62e-08	7.21e-06	1.58e-05	5.12e-08	2.5e-05	6.5e-08	2e-10	1.03e-07	4.72e-13	1.43e-15	7.46e-13	6.95e-21	2.16e-23	1.1e-20	1.79e-07	1.68e-08	2.73e-07	5.11e-07	4.31e-08
8.17e-08	1.66e-08	1.2e-07	2.08e-07	4.07e-08	3.06e-07	6.64e-10	1.26e-10	9.77e-10	3.91e-15	7.37e-16	5.76e-15	4.94e-23	9.36e-24	7.28e-23	2.09e-06	8.57e-09	3.31e-06	7e-06	2.6e-08	1.11e-05	2.81e-08	9.91e-11	4.44e-08	2e-13	7.01e-16	3.16e-13	2.92e-21	1.07e-23	4.62e-21	4.48e-06	1.55e-08	7.09e-06	1.58e-05	4.97e-08	2.5e-05	6.64e-08	1.97e-10	1.05e-07	4.92e-13	1.43e-15	7.78e-13	7.41e-21	2.2e-23	1.17e-20	1.89e-07	1.63e-08	2.89e-07	5.55e-07	4.27e-08
7.57e-08	1.62e-08	1.1e-07	1.96e-07	4.04e-08	2.87e-07	6.33e-10	1.28e-10	9.28e-10	3.8e-15	7.61e-16	5.57e-15	4.9e-23	9.88e-24	7.18e-23	2.04e-06	8.26e-09	3.22e-06	6.94e-06	2.56e-08	1.1e-05	2.84e-08	9.91e-11	4.49e-08	2.07e-13	7.15e-16	3.27e-13	3.09e-21	1.11e-23	4.88e-21	4.4e-06	1.55e-08	6.96e-06	1.58e-05	5.08e-08	2.5e-05	6.78e-08	2.06e-10	1.07e-07	5.13e-13	1.54e-15	8.12e-13	7.91e-21	2.43e-23	1.25e-20	1.67e-07	1.5e-08	2.56e-07	4.97e-07	3.98e-08
7.59e-08	1.56e-08	1.11e-07	2e-07	3.98e-08	2.93e-07	6.59e-10	1.28e-10	9.68e-10	4.04e-15	7.8e-16	5.94e-15	5.33e-23	1.04e-23	7.84e-23	1.99e-06	8.03e-09	3.14e-06	6.89e-06	2.53e-08	1.09e-05	2.87e-08	1e-10	4.54e-08	2.13e-13	7.38e-16	3.37e-13	3.26e-21	1.18e-23	5.15e-21	4.33e-06	1.48e-08	6.84e-06	1.58e-05	4.94e-08	2.51e-05	6.92e-08	2.04e-10	1.09e-07	5.35e-13	1.54e-15	8.46e-13	8.44e-21	2.48e-23	1.33e-20	1.75e-07	1.45e-08	2.69e-07	5.34e-07	3.94e-08
7.12e-08	1.51e-08	1.04e-07	1.9e-07	3.91e-08	2.79e-07	6.39e-10	1.29e-10	9.37e-10	3.99e-15	7.97e-16	5.85e-15	5.38e-23	1.09e-23	7.89e-23	1.93e-06	7.75e-09	3.06e-06	6.83e-06	2.49e-08	1.08e-05	2.9e-08	1e-10	4.59e-08	2.2e-13	7.53e-16	3.48e-13	3.44e-21	1.23e-23	5.44e-21	4.25e-06	1.48e-08	6.72e-06	1.59e-05	5.05e-08	2.51e-05	7.06e-08	2.13e-10	1.12e-07	5.58e-13	1.65e-15	8.82e-13	9e-21	2.74e-23	1.42e-20	1.55e-07	1.34e-08	2.37e-07	4.76e-07	3.68e-08
7.11e-08	1.46e-08	1.04e-07	1.93e-07	3.84e-08	2.84e-07	6.61e-10	1.29e-10	9.72e-10	4.22e-15	8.15e-16	6.21e-15	5.84e-23	1.14e-23	8.58e-23	1.88e-06	7.53e-09	2.98e-06	6.78e-06	2.46e-08	1.07e-05	2.93e-08	1.01e-10	4.64e-08	2.27e-13	7.77e-16	3.59e-13	3.63e-21	1.29e-23	5.74e-21	4.17e-06	1.42e-08	6.6e-06	1.59e-05	4.91e-08	2.51e-05	7.21e-08	2.11e-10	1.14e-07	5.81e-13	1.66e-15	9.2e-13	9.6e-21	2.79e-23	1.52e-20	1.6e-07	1.29e-08	2.46e-07	5.07e-07	3.62e-08
6.67e-08	1.41e-08	9.75e-08	1.84e-07	3.77e-08	2.7e-07	6.42e-10	1.28e-10	9.41e-10	4.18e-15	8.31e-16	6.13e-15	5.91e-23	1.19e-23	8.67e-23	1.83e-06	7.27e-09	2.9e-06	6.72e-06	2.42e-08	1.06e-05	2.96e-08	1.01e-10	4.69e-08	2.34e-13	7.93e-16	3.71e-13	3.83e-21	1.35e-23	6.06e-21	4.1e-06	1.42e-08	6.49e-06	1.59e-05	5.02e-08	2.51e-05	7.36e-08	2.2e-10	1.16e-07	6.06e-13	1.78e-15	9.59e-13	1.02e-20	3.09e-23	1.62e-20	1.41e-07	1.19e-08	2.17e-07	4.5e-07	3.39e-08
6.64e-08	1.36e-08	9.72e-08	1.87e-07	3.69e-08	2.74e-07	6.63e-10	1.28e-10	9.75e-10	4.41e-15	8.48e-16	6.49e-15	6.39e-23	1.24e-23	9.4e-23	1.79e-06	7.06e-09	2.82e-06	6.66e-06	2.39e-08	1.05e-05	2.99e-08	1.02e-10	4.74e-08	2.42e-13	8.17e-16	3.82e-13	4.04e-21	1.42e-23	6.39e-21	4.03e-06	1.36e-08	6.37e-06	1.59e-05	4.88e-08	2.52e-05	7.51e-08	2.18e-10	1.19e-07	6.32e-13	1.79e-15	9.99e-13	1.09e-20	3.15e-23	1.73e-20	1.45e-07	1.15e-08	2.23e-07	4.74e-07	3.33e-08
6.21e-08	1.31e-08	9.07e-08	1.78e-07	3.61e-08	2.6e-07	6.41e-10	1.28e-10	9.4e-10	4.35e-15	8.63e-16	6.39e-15	6.45e-23	1.29e-23	9.46e-23	1.74e-06	6.82e-09	2.75e-06	6.6e-06	2.35e-08	1.04e-05	3.03e-08	1.02e-10	4.79e-08	2.49e-13	8.35e-16	3.94e-13	4.26e-21	1.49e-23	6.74e-21	3.96e-06	1.36e-08	6.26e-06	1.59e-05	4.99e-08	2.52e-05	7.66e-08	2.27e-10	1.21e-07	6.58e-13	1.92e-15	1.04e-12	1.16e-20	3.47e-23	1.84e-20	1.27e-07	1.06e-08	1.95e-07	4.19e-07	3.12e-08
6.26e-08	1.26e-08	9.18e-08	1.82e-07	3.53e-08	2.68e-07	6.73e-10	1.28e-10	9.92e-10	4.69e-15	8.81e-16	6.91e-15	7.14e-23	1.35e-23	1.05e-22	1.69e-06	6.62e-09	2.68e-06	6.54e-06	2.33e-08	1.03e-05	3.06e-08	1.03e-10	4.83e-08	2.57e-13	8.6e-16	4.07e-13	4.5e-21	1.56e-23	7.11e-21	3.89e-06	1.3e-08	6.15e-06	1.59e-05	4.85e-08	2.52e-05	7.82e-08	2.25e-10	1.24e-07	6.86e-13	1.93e-15	1.09e-12	1.24e-20	3.55e-23	1.96e-20	1.29e-07	1.02e-08	1.99e-07	4.38e-07	3.06e-08
5.84e-08	1.23e-08	8.53e-08	1.73e-07	3.52e-08	2.53e-07	6.49e-10	1.3e-10	9.52e-10	4.6e-15	9.2e-16	6.76e-15	7.17e-23	1.45e-23	1.05e-22	1.65e-06	6.39e-09	2.6e-06	6.48e-06	2.29e-08	1.03e-05	3.09e-08	1.03e-10	4.88e-08	2.65e-13	8.79e-16	4.19e-13	4.74e-21	1.63e-23	7.5e-21	3.82e-06	1.3e-08	6.04e-06	1.59e-05	4.95e-08	2.52e-05	7.98e-08	2.35e-10	1.26e-07	7.15e-13	2.07e-15	1.13e-12	1.32e-20	3.91e-23	2.09e-20	1.13e-07	9.38e-09	1.74e-07	3.86e-07	2.88e-08
5.88e-08	1.17e-08	8.63e-08	1.78e-07	3.43e-08	2.62e-07	6.83e-10	1.29e-10	1.01e-09	4.97e-15	9.32e-16	7.33e-15	7.97e-23	1.51e-23	1.17e-22	1.6e-06	6.2e-09	2.53e-06	6.42e-06	2.26e-08	1.02e-05	3.12e-08	1.04e-10	4.93e-08	2.73e-13	9.04e-16	4.32e-13	5e-21	1.72e-23	7.9e-21	3.75e-06	1.24e-08	5.93e-06	1.59e-05	4.82e-08	2.52e-05	8.14e-08	2.32e-10	1.29e-07	7.45e-13	2.08e-15	1.18e-12	1.41e-20	4e-23	2.23e-20	1.14e-07	9.02e-09	1.75e-07	3.98e-07	2.82e-08
5.54e-08	1.15e-08	8.11e-08	1.71e-07	3.43e-08	2.5e-07	6.67e-10	1.32e-10	9.8e-10	4.96e-15	9.77e-16	7.29e-15	8.15e-23	1.63e-23	1.2e-22	1.56e-06	5.99e-09	2.47e-06	6.36e-06	2.23e-08	1.01e-05	3.15e-08	1.04e-10	4.98e-08	2.82e-13	9.25e-16	4.45e-13	5.27e-21	1.8e-23	8.33e-21	3.68e-06	1.24e-08	5.82e-06	1.59e-05	4.92e-08	2.52e-05	8.3e-08	2.43e-10	1.31e-07	7.76e-13	2.22e-15	1.23e-12	1.5e-20	4.41e-23	2.38e-20	9.91e-08	8.4e-09	1.52e-07	3.49e-07	2.67e-08
5.56e-08	1.12e-08	8.16e-08	1.75e-07	3.4e-08	2.57e-07	6.98e-10	1.34e-10	1.03e-09	5.33e-15	1.02e-15	7.84e-15	9e-23	1.74e-23	1.32e-22	1.52e-06	5.81e-09	2.4e-06	6.3e-06	2.2e-08	9.97e-06	3.18e-08	1.05e-10	5.02e-08	2.9e-13	9.5e-16	4.59e-13	5.55e-21	1.89e-23	8.78e-21	3.61e-06	1.19e-08	5.71e-06	1.59e-05	4.79e-08	2.52e-05	8.46e-08	2.4e-10	1.34e-07	8.08e-13	2.24e-15	1.28e-12	1.6e-20	4.5e-23	2.53e-20	9.86e-08	8.1e-09	1.51e-07	3.56e-07	2.62e-08
5.23e-08	1.09e-08	7.66e-08	1.67e-07	3.37e-08	2.45e-07	6.81e-10	1.35e-10	1e-09	5.31e-15	1.05e-15	7.79e-15	9.19e-23	1.85e-23	1.35e-22	1.47e-06	5.62e-09	2.33e-06	6.24e-06	2.16e-08	9.87e-06	3.21e-08	1.05e-10	5.07e-08	2.99e-13	9.73e-16	4.73e-13	5.85e-21	1.98e-23	9.25e-21	3.55e-06	1.19e-08	5.61e-06	1.59e-05	4.89e-08	2.52e-05	8.63e-08	2.51e-10	1.37e-07	8.42e-13	2.4e-15	1.33e-12	1.71e-20	4.96e-23	2.7e-20	8.55e-08	7.54e-09	1.31e-07	3.11e-07	2.48e-08
5.27e-08	1.05e-08	7.74e-08	1.72e-07	3.32e-08	2.53e-07	7.18e-10	1.36e-10	1.06e-09	5.74e-15	1.08e-15	8.47e-15	1.03e-22	1.95e-23	1.51e-22	1.43e-06	5.45e-09	2.27e-06	6.18e-06	2.14e-08	9.77e-06	3.23e-08	1.06e-10	5.12e-08	3.08e-13	9.99e-16	4.87e-13	6.16e-21	2.07e-23	9.74e-21	3.48e-06	1.14e-08	5.51e-06	1.59e-05	4.76e-08	2.52e-05	8.8e-08	2.48e-10	1.39e-07	8.77e-13	2.41e-15	1.39e-12	1.82e-20	5.07e-23	2.87e-20	8.4e-08	7.27e-09	1.29e-07	3.12e-07	2.44e-08
4.96e-08	1.02e-08	7.26e-08	1.64e-07	3.28e-08	2.41e-07	6.99e-10	1.37e-10	1.03e-09	5.72e-15	1.12e-15	8.4e-15	1.05e-22	2.07e-23	1.53e-22	1.39e-06	5.27e-09	2.21e-06	6.11e-06	2.1e-08	9.67e-06	3.26e-08	1.06e-10	5.16e-08	3.17e-13	1.02e-15	5.02e-13	6.49e-21	2.17e-23	1.03e-20	3.42e-06	1.14e-08	5.4e-06	1.59e-05	4.86e-08	2.52e-05	8.98e-08	2.59e-10	1.42e-07	9.13e-13	2.58e-15	1.44e-12	1.94e-20	5.58e-23	3.06e-20	7.25e-08	6.78e-09	1.11e-07	2.72e-07	2.31e-08
4.98e-08	9.8e-09	7.32e-08	1.69e-07	3.21e-08	2.48e-07	7.35e-10	1.37e-10	1.08e-09	6.17e-15	1.15e-15	9.1e-15	1.16e-22	2.18e-23	1.71e-22	1.36e-06	5.1e-09	2.14e-06	6.05e-06	2.07e-08	9.57e-06	3.29e-08	1.07e-10	5.21e-08	3.26e-13	1.05e-15	5.16e-13	6.83e-21	2.28e-23	1.08e-20	3.35e-06	1.09e-08	5.3e-06	1.59e-05	4.73e-08	2.52e-05	9.15e-08	2.56e-10	1.45e-07	9.51e-13	2.6e-15	1.5e-12	2.06e-20	5.71e-23	3.26e-20	7.03e-08	6.52e-09	1.08e-07	2.69e-07	2.26e-08
4.66e-08	9.46e-09	6.84e-08	1.61e-07	3.16e-08	2.36e-07	7.13e-10	1.38e-10	1.05e-09	6.11e-15	1.18e-15	8.99e-15	1.18e-22	2.3e-23	1.73e-22	1.32e-06	4.94e-09	2.08e-06	5.99e-06	2.04e-08	9.47e-06	3.32e-08	1.07e-10	5.25e-08	3.36e-13	1.08e-15	5.32e-13	7.19e-21	2.39e-23	1.14e-20	3.29e-06	1.09e-08	5.21e-06	1.59e-05	4.83e-08	2.52e-05	9.33e-08	2.67e-10	1.48e-07	9.9e-13	2.78e-15	1.57e-12	2.2e-20	6.28e-23	3.48e-20	6.05e-08	6.14e-09	9.22e-08	2.33e-07	2.17e-08
4.66e-08	9.09e-09	6.86e-08	1.64e-07	3.09e-08	2.42e-07	7.44e-10	1.38e-10	1.1e-09	6.56e-15	1.21e-15	9.68e-15	1.3e-22	2.42e-23	1.92e-22	1.28e-06	4.78e-09	2.03e-06	5.92e-06	2.02e-08	9.37e-06	3.35e-08	1.08e-10	5.29e-08	3.46e-13	1.1e-15	5.47e-13	7.57e-21	2.5e-23	1.2e-20	3.23e-06	1.05e-08	5.11e-06	1.59e-05	4.7e-08	2.52e-05	9.51e-08	2.65e-10	1.51e-07	1.03e-12	2.79e-15	1.63e-12	2.34e-20	6.43e-23	3.7e-20	5.78e-08	5.89e-09	8.82e-08	2.28e-07	2.12e-08
4.36e-08	8.75e-09	6.39e-08	1.56e-07	3.03e-08	2.29e-07	7.2e-10	1.38e-10	1.06e-09	6.48e-15	1.24e-15	9.54e-15	1.32e-22	2.55e-23	1.94e-22	1.24e-06	4.63e-09	1.97e-06	5.86e-06	1.99e-08	9.27e-06	3.37e-08	1.08e-10	5.34e-08	3.56e-13	1.13e-15	5.63e-13	7.96e-21	2.62e-23	1.26e-20	3.17e-06	1.04e-08	5.01e-06	1.59e-05	4.79e-08	2.52e-05	9.7e-08	2.76e-10	1.53e-07	1.07e-12	2.99e-15	1.7e-12	2.49e-20	7.07e-23	3.94e-20	4.96e-08	5.54e-09	7.53e-08	1.96e-07	2.02e-08
4.35e-08	8.4e-09	6.4e-08	1.59e-07	2.97e-08	2.34e-07	7.5e-10	1.38e-10	1.11e-09	6.93e-15	1.26e-15	1.02e-14	1.46e-22	2.67e-23	2.15e-22	1.21e-06	4.48e-09	1.91e-06	5.8e-06	1.96e-08	9.17e-06	3.4e-08	1.09e-10	5.38e-08	3.66e-13	1.16e-15	5.79e-13	8.38e-21	2.74e-23	1.33e-20	3.11e-06	1e-08	4.92e-06	1.59e-05	4.67e-08	2.52e-05	9.89e-08	2.73e-10	1.56e-07	1.12e-12	3.01e-15	1.77e-12	2.65e-20	7.24e-23	4.2e-20	4.76e-08	5.31e-09	7.23e-08	1.93e-07	1.97e-08
4.06e-08	8.09e-09	5.96e-08	1.51e-07	2.91e-08	2.22e-07	7.27e-10	1.38e-10	1.07e-09	6.86e-15	1.3e-15	1.01e-14	1.47e-22	2.82e-23	2.17e-22	1.17e-06	4.34e-09	1.86e-06	5.73e-06	1.93e-08	9.07e-06	3.43e-08	1.09e-10	5.42e-08	3.77e-13	1.19e-15	5.96e-13	8.82e-21	2.88e-23	1.39e-20	3.05e-06	9.99e-09	4.83e-06	1.59e-05	4.76e-08	2.52e-05	1.01e-07	2.85e-10	1.59e-07	1.16e-12	3.22e-15	1.84e-12	2.83e-20	7.96e-23	4.47e-20	4.1e-08	4.99e-09	6.2e-08	1.67e-07	1.89e-08
4.05e-08	7.77e-09	5.97e-08	1.53e-07	2.85e-08	2.26e-07	7.57e-10	1.38e-10	1.12e-09	7.33e-15	1.33e-15	1.08e-14	1.62e-22	2.96e-23	2.4e-22	1.14e-06	4.2e-09	1.81e-06	5.67e-06	1.9e-08	8.97e-06	3.46e-08	1.1e-10	5.47e-08	3.88e-13	1.22e-15	6.14e-13	9.28e-21	3.01e-23	1.47e-20	2.99e-06	9.58e-09	4.74e-06	1.59e-05	4.64e-08	2.52e-05	1.03e-07	2.82e-10	1.63e-07	1.21e-12	3.24e-15	1.92e-12	3.01e-20	8.15e-23	4.76e-20	3.95e-08	4.78e-09	5.98e-08	1.64e-07	1.84e-08
3.79e-08	7.48e-09	5.56e-08	1.46e-07	2.8e-08	2.15e-07	7.33e-10	1.38e-10	1.08e-09	7.25e-15	1.36e-15	1.07e-14	1.65e-22	3.12e-23	2.43e-22	1.11e-06	4.07e-09	1.75e-06	5.61e-06	1.87e-08	8.88e-06	3.48e-08	1.1e-10	5.51e-08	3.99e-13	1.25e-15	6.32e-13	9.76e-21	3.16e-23	1.54e-20	2.94e-06	9.57e-09	4.65e-06	1.59e-05	4.73e-08	2.52e-05	1.05e-07	2.94e-10	1.66e-07	1.26e-12	3.46e-15	1.99e-12	3.2e-20	8.96e-23	5.07e-20	3.41e-08	4.5e-09	5.13e-08	1.43e-07	1.76e-08
3.78e-08	7.19e-09	5.56e-08	1.48e-07	2.73e-08	2.19e-07	7.63e-10	1.38e-10	1.13e-09	7.75e-15	1.39e-15	1.15e-14	1.81e-22	3.28e-23	2.68e-22	1.08e-06	3.93e-09	1.7e-06	5.55e-06	1.84e-08	8.78e-06	3.51e-08	1.11e-10	5.56e-08	4.11e-13	1.28e-15	6.5e-13	1.03e-20	3.3e-23	1.63e-20	2.88e-06	9.17e-09	4.56e-06	1.59e-05	4.61e-08	2.52e-05	1.07e-07	2.92e-10	1.69e-07	1.31e-12	3.49e-15	2.08e-12	3.41e-20	9.18e-23	5.4e-20	3.3e-08	4.3e-09	4.97e-08	1.41e-07	1.71e-08
3.53e-08	6.92e-09	5.19e-08	1.41e-07	2.68e-08	2.08e-07	7.39e-10	1.38e-10	1.09e-09	7.66e-15	1.43e-15	1.13e-14	1.84e-22	3.46e-23	2.71e-22	1.05e-06	3.81e-09	1.66e-06	5.49e-06	1.82e-08	8.68e-06	3.54e-08	1.11e-10	5.6e-08	4.23e-13	1.31e-15	6.69e-13	1.08e-20	3.47e-23	1.71e-20	2.83e-06	9.16e-09	4.48e-06	1.59e-05	4.7e-08	2.52e-05	1.09e-07	3.04e-10	1.72e-07	1.37e-12	3.73e-15	2.16e-12	3.63e-20	1.01e-22	5.75e-20	2.84e-08	4.05e-09	4.27e-08	1.22e-07	1.64e-08
3.51e-08	6.64e-09	5.18e-08	1.43e-07	2.62e-08	2.11e-07	7.67e-10	1.38e-10	1.14e-09	8.18e-15	1.46e-15	1.21e-14	2.02e-22	3.62e-23	2.99e-22	1.02e-06	3.68e-09	1.61e-06	5.43e-06	1.79e-08	8.59e-06	3.57e-08	1.12e-10	5.64e-08	4.35e-13	1.34e-15	6.88e-13	1.14e-20	3.62e-23	1.8e-20	2.78e-06	8.79e-09	4.39e-06	1.59e-05	4.58e-08	2.51e-05	1.11e-07	3.01e-10	1.75e-07	1.42e-12	3.76e-15	2.25e-12	3.87e-20	1.03e-22	6.12e-20	2.76e-08	3.88e-09	4.14e-08	1.21e-07	1.6e-08
3.29e-08	6.39e-09	4.83e-08	1.36e-07	2.57e-08	2.01e-07	7.43e-10	1.38e-10	1.1e-09	8.09e-15	1.5e-15	1.19e-14	2.05e-22	3.82e-23	3.02e-22	9.88e-07	3.57e-09	1.56e-06	5.37e-06	1.77e-08	8.49e-06	3.6e-08	1.12e-10	5.69e-08	4.47e-13	1.38e-15	7.08e-13	1.2e-20	3.81e-23	1.89e-20	2.72e-06	8.77e-09	4.31e-06	1.59e-05	4.67e-08	2.51e-05	1.13e-07	3.14e-10	1.79e-07	1.48e-12	4.01e-15	2.34e-12	4.12e-20	1.13e-22	6.52e-20	2.38e-08	3.65e-09	3.56e-08	1.05e-07	1.53e-08
3.27e-08	6.14e-09	4.82e-08	1.38e-07	2.51e-08	2.04e-07	7.71e-10	1.38e-10	1.14e-09	8.62e-15	1.53e-15	1.28e-14	2.25e-22	4e-23	3.32e-22	9.6e-07	3.45e-09	1.52e-06	5.31e-06	1.74e-08	8.4e-06	3.62e-08	1.12e-10	5.73e-08	4.6e-13	1.41e-15	7.28e-13	1.26e-20	3.97e-23	1.99e-20	2.67e-06	8.41e-09	4.23e-06	1.59e-05	4.55e-08	2.51e-05	1.15e-07	3.11e-10	1.82e-07	1.54e-12	4.04e-15	2.44e-12	4.39e-20	1.16e-22	6.94e-20	2.31e-08	3.49e-09	3.45e-08	1.04e-07	1.49e-08
3.05e-08	5.9e-09	4.49e-08	1.31e-07	2.46e-08	1.93e-07	7.47e-10	1.38e-10	1.1e-09	8.52e-15	1.57e-15	1.26e-14	2.28e-22	4.22e-23	3.36e-22	9.33e-07	3.35e-09	1.48e-06	5.25e-06	1.72e-08	8.31e-06	3.65e-08	1.13e-10	5.78e-08	4.73e-13	1.45e-15	7.49e-13	1.32e-20	4.18e-23	2.1e-20	2.62e-06	8.39e-09	4.15e-06	1.59e-05	4.63e-08	2.51e-05	1.17e-07	3.24e-10	1.86e-07	1.6e-12	4.32e-15	2.54e-12	4.67e-20	1.28e-22	7.39e-20	2e-08	3.29e-09	2.97e-08	9.08e-08	1.43e-08
3.03e-08	5.66e-09	4.48e-08	1.33e-07	2.4e-08	1.97e-07	7.74e-10	1.37e-10	1.15e-09	9.07e-15	1.6e-15	1.34e-14	2.49e-22	4.41e-23	3.69e-22	9.06e-07	3.23e-09	1.43e-06	5.19e-06	1.69e-08	8.22e-06	3.68e-08	1.13e-10	5.82e-08	4.87e-13	1.48e-15	7.71e-13	1.39e-20	4.36e-23	2.2e-20	2.57e-06	8.06e-09	4.07e-06	1.59e-05	4.52e-08	2.51e-05	1.2e-07	3.21e-10	1.89e-07	1.67e-12	4.36e-15	2.64e-12	4.97e-20	1.31e-22	7.87e-20	1.94e-08	3.14e-09	2.88e-08	9.01e-08	1.38e-08
2.84e-08	5.44e-09	4.17e-08	1.26e-07	2.36e-08	1.86e-07	7.5e-10	1.37e-10	1.11e-09	8.97e-15	1.64e-15	1.33e-14	2.53e-22	4.65e-23	3.73e-22	8.8e-07	3.14e-09	1.39e-06	5.14e-06	1.67e-08	8.12e-06	3.71e-08	1.14e-10	5.87e-08	5.01e-13	1.52e-15	7.93e-13	1.47e-20	4.59e-23	2.32e-20	2.53e-06	8.03e-09	4e-06	1.59e-05	4.6e-08	2.51e-05	1.22e-07	3.34e-10	1.93e-07	1.74e-12	4.65e-15	2.75e-12	5.3e-20	1.44e-22	8.38e-20	1.67e-08	2.96e-09	2.48e-08	7.84e-08	1.33e-08
2.81e-08	5.22e-09	4.15e-08	1.28e-07	2.3e-08	1.89e-07	7.76e-10	1.37e-10	1.15e-09	9.53e-15	1.67e-15	1.41e-14	2.77e-22	4.86e-23	4.1e-22	8.55e-07	3.03e-09	1.35e-06	5.08e-06	1.64e-08	8.03e-06	3.74e-08	1.14e-10	5.91e-08	5.15e-13	1.55e-15	8.15e-13	1.54e-20	4.78e-23	2.44e-20	2.48e-06	7.71e-09	3.92e-06	1.58e-05	4.49e-08	2.51e-05	1.24e-07	3.32e-10	1.97e-07	1.81e-12	4.69e-15	2.86e-12	5.64e-20	1.48e-22	8.92e-20	1.63e-08	2.82e-09	2.41e-08	7.77e-08	1.29e-08
2.63e-08	5.02e-09	3.87e-08	1.22e-07	2.25e-08	1.79e-07	7.51e-10	1.37e-10	1.11e-09	9.43e-15	1.71e-15	1.39e-14	2.8e-22	5.12e-23	4.14e-22	8.3e-07	2.95e-09	1.31e-06	5.02e-06	1.62e-08	7.94e-06	3.77e-08	1.15e-10	5.96e-08	5.3e-13	1.6e-15	8.39e-13	1.62e-20	5.04e-23	2.56e-20	2.43e-06	7.69e-09	3.85e-06	1.58e-05	4.57e-08	2.51e-05	1.27e-07	3.45e-10	2e-07	1.88e-12	5e-15	2.98e-12	6e-20	1.62e-22	9.5e-20	1.41e-08	2.66e-09	2.07e-08	6.77e-08	1.23e-08
2.61e-08	4.81e-09	3.85e-08	1.23e-07	2.19e-08	1.82e-07	7.77e-10	1.36e-10	1.15e-09	1e-14	1.74e-15	1.48e-14	3.06e-22	5.35e-23	4.54e-22	8.06e-07	2.84e-09	1.28e-06	4.96e-06	1.59e-08	7.85e-06	3.79e-08	1.15e-10	6e-08	5.45e-13	1.63e-15	8.62e-13	1.7e-20	5.25e-23	2.7e-20	2.38e-06	7.39e-09	3.77e-06	1.58e-05	4.47e-08	2.5e-05	1.29e-07	3.43e-10	2.04e-07	1.96e-12	5.05e-15	3.1e-12	6.39e-20	1.66e-22	1.01e-19	1.37e-08	2.53e-09	2.02e-08	6.71e-08	1.19e-08
2.43e-08	4.62e-09	3.59e-08	1.17e-07	2.15e-08	1.72e-07	7.52e-10	1.36e-10	1.11e-09	9.89e-15	1.78e-15	1.46e-14	3.11e-22	5.64e-23	4.59e-22	7.83e-07	2.76e-09	1.24e-06	4.91e-06	1.58e-08	7.76e-06	3.82e-08	1.16e-10	6.05e-08	5.61e-13	1.68e-15	8.87e-13	1.79e-20	5.54e-23	2.84e-20	2.34e-06	7.37e-09	3.7e-06	1.58e-05	4.54e-08	2.5e-05	1.32e-07	3.56e-10	2.08e-07	2.04e-12	5.39e-15	3.22e-12	6.8e-20	1.82e-22	1.08e-19	1.18e-08	2.39e-09	1.73e-08	5.84e-08	1.14e-08
2.41e-08	4.42e-09	3.56e-08	1.18e-07	2.09e-08	1.74e-07	7.76e-10	1.35e-10	1.15e-09	1.05e-14	1.81e-15	1.55e-14	3.39e-22	5.88e-23	5.02e-22	7.61e-07	2.66e-09	1.2e-06	4.85e-06	1.55e-08	7.68e-06	3.85e-08	1.16e-10	6.09e-08	5.76e-13	1.71e-15	9.12e-13	1.89e-20	5.76e-23	2.98e-20	2.3e-06	7.08e-09	3.63e-06	1.58e-05	4.44e-08	2.5e-05	1.34e-07	3.54e-10	2.12e-07	2.12e-12	5.44e-15	3.36e-12	7.24e-20	1.87e-22	1.15e-19	1.15e-08	2.27e-09	1.69e-08	5.79e-08	1.1e-08
2.25e-08	4.25e-09	3.32e-08	1.12e-07	2.05e-08	1.65e-07	7.51e-10	1.35e-10	1.11e-09	1.04e-14	1.85e-15	1.53e-14	3.43e-22	6.2e-23	5.08e-22	7.39e-07	2.59e-09	1.17e-06	4.8e-06	1.53e-08	7.59e-06	3.88e-08	1.17e-10	6.14e-08	5.93e-13	1.77e-15	9.38e-13	1.98e-20	6.08e-23	3.14e-20	2.25e-06	7.05e-09	3.56e-06	1.58e-05	4.52e-08	2.5e-05	1.37e-07	3.68e-10	2.16e-07	2.21e-12	5.8e-15	3.49e-12	7.71e-20	2.05e-22	1.22e-19	9.94e-09	2.14e-09	1.45e-08	5.05e-08	1.06e-08
2.23e-08	4.06e-09	3.29e-08	1.13e-07	1.99e-08	1.67e-07	7.74e-10	1.34e-10	1.15e-09	1.1e-14	1.88e-15	1.63e-14	3.74e-22	6.46e-23	5.55e-22	7.17e-07	2.5e-09	1.13e-06	4.74e-06	1.5e-08	7.5e-06	3.91e-08	1.17e-10	6.18e-08	6.09e-13	1.8e-15	9.64e-13	2.08e-20	6.32e-23	3.3e-20	2.21e-06	6.78e-09	3.5e-06	1.58e-05	4.41e-08	2.5e-05	1.39e-07	3.66e-10	2.2e-07	2.3e-12	5.86e-15	3.63e-12	8.21e-20	2.11e-22	1.3e-19	9.65e-09	2.03e-09	1.41e-08	5e-08	1.02e-08
2.08e-08	3.9e-09	3.07e-08	1.07e-07	1.95e-08	1.58e-07	7.49e-10	1.34e-10	1.11e-09	1.08e-14	1.93e-15	1.6e-14	3.79e-22	6.8e-23	5.61e-22	6.97e-07	2.43e-09	1.1e-06	4.69e-06	1.49e-08	7.41e-06	3.94e-08	1.19e-10	6.23e-08	6.27e-13	1.86e-15	9.91e-13	2.19e-20	6.68e-23	3.47e-20	2.17e-06	6.76e-09	3.43e-06	1.58e-05	4.49e-08	2.5e-05	1.42e-07	3.8e-10	2.24e-07	2.39e-12	6.24e-15	3.78e-12	8.74e-20	2.31e-22	1.38e-19	8.36e-09	1.91e-09	1.21e-08	4.36e-08	9.77e-09
2.06e-08	3.73e-09	3.04e-08	1.08e-07	1.9e-08	1.6e-07	7.72e-10	1.33e-10	1.14e-09	1.15e-14	1.96e-15	1.7e-14	4.13e-22	7.08e-23	6.12e-22	6.76e-07	2.34e-09	1.07e-06	4.63e-06	1.46e-08	7.33e-06	3.96e-08	1.19e-10	6.27e-08	6.44e-13	1.89e-15	1.02e-12	2.3e-20	6.95e-23	3.64e-20	2.13e-06	6.49e-09	3.36e-06	1.58e-05	4.38e-08	2.49e-05	1.44e-07	3.78e-10	2.29e-07	2.49e-12	6.31e-15	3.93e-12	9.3e-20	2.37e-22	1.47e-19	8.12e-09	1.82e-09	1.18e-08	4.33e-08	9.47e-09
1.92e-08	3.58e-09	2.83e-08	1.03e-07	1.86e-08	1.52e-07	7.47e-10	1.33e-10	1.1e-09	1.13e-14	2e-15	1.68e-14	4.18e-22	7.45e-23	6.19e-22	6.57e-07	2.28e-09	1.04e-06	4.58e-06	1.45e-08	7.24e-06	3.99e-08	1.2e-10	6.32e-08	6.62e-13	1.95e-15	1.05e-12	2.42e-20	7.35e-23	3.83e-20	2.09e-06	6.47e-09	3.3e-06	1.58e-05	4.46e-08	2.49e-05	1.47e-07	3.93e-10	2.33e-07	2.59e-12	6.72e-15	4.09e-12	9.9e-20	2.6e-22	1.57e-19	7.03e-09	1.71e-09	1.01e-08	3.77e-08	9.05e-09
1.89e-08	3.42e-09	2.8e-08	1.03e-07	1.8e-08	1.53e-07	7.68e-10	1.32e-10	1.14e-09	1.19e-14	2.03e-15	1.77e-14	4.54e-22	7.76e-23	6.74e-22	6.38e-07	2.2e-09	1.01e-06	4.52e-06	1.42e-08	7.16e-06	4.02e-08	1.2e-10	6.36e-08	6.81e-13	1.99e-15	1.08e-12	2.55e-20	7.64e-23	4.03e-20	2.05e-06	6.22e-09	3.24e-06	1.57e-05	4.36e-08	2.49e-05	1.5e-07	3.9e-10	2.37e-07	2.69e-12	6.8e-15	4.26e-12	1.05e-19	2.67e-22	1.67e-19	6.83e-09	1.64e-09	9.86e-09	3.74e-08	8.75e-09
1.77e-08	3.28e-09	2.61e-08	9.79e-08	1.76e-08	1.45e-07	7.43e-10	1.31e-10	1.1e-09	1.18e-14	2.08e-15	1.75e-14	4.6e-22	8.16e-23	6.81e-22	6.19e-07	2.14e-09	9.79e-07	4.47e-06	1.41e-08	7.07e-06	4.05e-08	1.21e-10	6.41e-08	7e-13	2.06e-15	1.11e-12	2.68e-20	8.08e-23	4.23e-20	2.01e-06	6.2e-09	3.17e-06	1.57e-05	4.43e-08	2.49e-05	1.53e-07	4.06e-10	2.42e-07	2.8e-12	7.24e-15	4.43e-12	1.12e-19	2.93e-22	1.77e-19	5.92e-09	1.53e-09	8.48e-09	3.27e-08	8.35e-09
1.74e-08	3.13e-09	2.58e-08	9.84e-08	1.71e-08	1.46e-07	7.63e-10	1.3e-10	1.13e-09	1.24e-14	2.1e-15	1.85e-14	5e-22	8.48e-23	7.42e-22	6.01e-07	2.07e-09	9.51e-07	4.42e-06	1.39e-08	6.99e-06	4.08e-08	1.21e-10	6.45e-08	7.19e-13	2.09e-15	1.14e-12	2.81e-20	8.4e-23	4.45e-20	1.97e-06	5.96e-09	3.11e-06	1.57e-05	4.33e-08	2.49e-05	1.56e-07	4.03e-10	2.46e-07	2.91e-12	7.32e-15	4.61e-12	1.19e-19	3.01e-22	1.89e-19	5.75e-09	1.46e-09	8.25e-09	3.24e-08	8.07e-09
1.63e-08	3e-09	2.4e-08	9.34e-08	1.67e-08	1.38e-07	7.38e-10	1.3e-10	1.09e-09	1.23e-14	2.15e-15	1.82e-14	5.06e-22	8.92e-23	7.49e-22	5.83e-07	2.01e-09	9.23e-07	4.37e-06	1.38e-08	6.91e-06	4.11e-08	1.22e-10	6.5e-08	7.39e-13	2.17e-15	1.17e-12	2.96e-20	8.89e-23	4.68e-20	1.93e-06	5.94e-09	3.05e-06	1.57e-05	4.4e-08	2.48e-05	1.59e-07	4.19e-10	2.51e-07	3.03e-12	7.79e-15	4.8e-12	1.27e-19	3.3e-22	2.01e-19	4.98e-09	1.37e-09	7.1e-09	2.83e-08	7.68e-09
1.6e-08	2.86e-09	2.37e-08	9.37e-08	1.62e-08	1.39e-07	7.57e-10	1.28e-10	1.12e-09	1.29e-14	2.18e-15	1.92e-14	5.48e-22	9.26e-23	8.15e-22	5.66e-07	1.94e-09	8.96e-07	4.31e-06	1.35e-08	6.83e-06	4.13e-08	1.22e-10	6.54e-08	7.6e-13	2.2e-15	1.2e-12	3.11e-20	9.24e-23	4.91e-20	1.89e-06	5.71e-09	3e-06	1.57e-05	4.31e-08	2.48e-05	1.62e-07	4.17e-10	2.56e-07	3.15e-12	7.89e-15	4.99e-12	1.35e-19	3.4e-22	2.14e-19	4.84e-09	1.3e-09	6.9e-09	2.8e-08	7.41e-09
1.49e-08	2.74e-09	2.21e-08	8.89e-08	1.58e-08	1.32e-07	7.32e-10	1.28e-10	1.08e-09	1.28e-14	2.23e-15	1.89e-14	5.55e-22	9.74e-23	8.23e-22	5.5e-07	1.89e-09	8.69e-07	4.26e-06	1.34e-08	6.74e-06	4.16e-08	1.24e-10	6.59e-08	7.81e-13	2.28e-15	1.24e-12	3.26e-20	9.79e-23	5.17e-20	1.86e-06	5.69e-09	2.94e-06	1.57e-05	4.38e-08	2.48e-05	1.65e-07	4.33e-10	2.6e-07	3.28e-12	8.39e-15	5.19e-12	1.44e-19	3.72e-22	2.28e-19	4.2e-09	1.22e-09	5.94e-09	2.45e-08	7.05e-09
1.47e-08	2.61e-09	2.18e-08	8.91e-08	1.54e-08	1.32e-07	7.5e-10	1.27e-10	1.11e-09	1.34e-14	2.25e-15	2e-14	6.01e-22	1.01e-22	8.93e-22	5.34e-07	1.83e-09	8.44e-07	4.21e-06	1.31e-08	6.66e-06	4.19e-08	1.24e-10	6.63e-08	8.03e-13	2.32e-15	1.27e-12	3.43e-20	1.02e-22	5.43e-20	1.82e-06	5.47e-09	2.88e-06	1.57e-05	4.28e-08	2.48e-05	1.68e-07	4.31e-10	2.65e-07	3.41e-12	8.5e-15	5.4e-12	1.53e-19	3.83e-22	2.42e-19	4.07e-09	1.16e-09	5.78e-09	2.42e-08	6.8e-09
1.37e-08	2.5e-09	2.03e-08	8.45e-08	1.5e-08	1.25e-07	7.25e-10	1.26e-10	1.07e-09	1.33e-14	2.3e-15	1.97e-14	6.09e-22	1.06e-22	9.02e-22	5.18e-07	1.78e-09	8.19e-07	4.16e-06	1.3e-08	6.58e-06	4.22e-08	1.25e-10	6.68e-08	8.25e-13	2.4e-15	1.3e-12	3.6e-20	1.08e-22	5.7e-20	1.79e-06	5.45e-09	2.83e-06	1.56e-05	4.35e-08	2.48e-05	1.71e-07	4.47e-10	2.7e-07	3.55e-12	9.04e-15	5.62e-12	1.63e-19	4.19e-22	2.58e-19	3.54e-09	1.08e-09	4.97e-09	2.12e-08	6.45e-09
1.35e-08	2.38e-09	1.99e-08	8.46e-08	1.45e-08	1.26e-07	7.42e-10	1.25e-10	1.1e-09	1.39e-14	2.32e-15	2.07e-14	6.58e-22	1.1e-22	9.78e-22	5.03e-07	1.72e-09	7.95e-07	4.11e-06	1.28e-08	6.5e-06	4.25e-08	1.25e-10	6.72e-08	8.47e-13	2.44e-15	1.34e-12	3.79e-20	1.12e-22	5.99e-20	1.75e-06	5.24e-09	2.77e-06	1.56e-05	4.26e-08	2.47e-05	1.74e-07	4.45e-10	2.75e-07	3.69e-12	9.15e-15	5.85e-12	1.73e-19	4.31e-22	2.74e-19	3.43e-09	1.03e-09	4.84e-09	2.1e-08	6.21e-09
1.26e-08	2.28e-09	1.86e-08	8.03e-08	1.42e-08	1.19e-07	7.17e-10	1.24e-10	1.06e-09	1.38e-14	2.37e-15	2.04e-14	6.66e-22	1.16e-22	9.87e-22	4.88e-07	1.67e-09	7.72e-07	4.06e-06	1.27e-08	6.43e-06	4.28e-08	1.26e-10	6.77e-08	8.71e-13	2.53e-15	1.38e-12	3.98e-20	1.19e-22	6.3e-20	1.72e-06	5.22e-09	2.72e-06	1.56e-05	4.32e-08	2.47e-05	1.77e-07	4.62e-10	2.8e-07	3.84e-12	9.74e-15	6.08e-12	1.84e-19	4.72e-22	2.92e-19	2.98e-09	9.55e-10	4.16e-09	1.83e-08	5.88e-09
1.23e-08	2.17e-09	1.83e-08	8.03e-08	1.37e-08	1.19e-07	7.32e-10	1.23e-10	1.09e-09	1.44e-14	2.39e-15	2.14e-14	7.19e-22	1.2e-22	1.07e-21	4.73e-07	1.61e-09	7.49e-07	4.01e-06	1.25e-08	6.35e-06	4.3e-08	1.26e-10	6.81e-08	8.95e-13	2.57e-15	1.42e-12	4.18e-20	1.23e-22	6.62e-20	1.69e-06	5.02e-09	2.67e-06	1.56e-05	4.23e-08	2.47e-05	1.8e-07	4.6e-10	2.86e-07	4e-12	9.86e-15	6.33e-12	1.96e-19	4.86e-22	3.11e-19	2.89e-09	9.07e-10	4.05e-09	1.81e-08	5.66e-09
1.15e-08	2.08e-09	1.7e-08	7.61e-08	1.34e-08	1.13e-07	7.08e-10	1.22e-10	1.05e-09	1.42e-14	2.44e-15	2.11e-14	7.28e-22	1.26e-22	1.08e-21	4.59e-07	1.57e-09	7.27e-07	3.96e-06	1.24e-08	6.27e-06	4.33e-08	1.28e-10	6.85e-08	9.19e-13	2.66e-15	1.45e-12	4.39e-20	1.3e-22	6.95e-20	1.65e-06	5e-09	2.61e-06	1.56e-05	4.3e-08	2.47e-05	1.84e-07	4.77e-10	2.91e-07	4.16e-12	1.05e-14	6.58e-12	2.09e-19	5.31e-22	3.3e-19	2.51e-09	8.42e-10	3.48e-09	1.59e-08	5.35e-09
1.13e-08	1.98e-09	1.67e-08	7.6e-08	1.29e-08	1.13e-07	7.22e-10	1.2e-10	1.07e-09	1.49e-14	2.46e-15	2.22e-14	7.84e-22	1.3e-22	1.17e-21	4.46e-07	1.52e-09	7.05e-07	3.91e-06	1.21e-08	6.19e-06	4.36e-08	1.28e-10	6.9e-08	9.44e-13	2.71e-15	1.49e-12	4.61e-20	1.35e-22	7.3e-20	1.62e-06	4.81e-09	2.56e-06	1.56e-05	4.21e-08	2.46e-05	1.87e-07	4.75e-10	2.96e-07	4.32e-12	1.06e-14	6.84e-12	2.22e-19	5.48e-22	3.52e-19	2.44e-09	8e-10	3.39e-09	1.57e-08	5.15e-09
1.05e-08	1.89e-09	1.55e-08	7.2e-08	1.26e-08	1.07e-07	6.97e-10	1.2e-10	1.03e-09	1.47e-14	2.51e-15	2.18e-14	7.94e-22	1.36e-22	1.18e-21	4.33e-07	1.48e-09	6.84e-07	3.87e-06	1.2e-08	6.12e-06	4.39e-08	1.29e-10	6.94e-08	9.7e-13	2.8e-15	1.53e-12	4.85e-20	1.44e-22	7.67e-20	1.59e-06	4.79e-09	2.51e-06	1.55e-05	4.27e-08	2.46e-05	1.91e-07	4.93e-10	3.02e-07	4.5e-12	1.13e-14	7.12e-12	2.36e-19	5.98e-22	3.74e-19	2.11e-09	7.41e-10	2.92e-09	1.37e-08	4.85e-09
1.03e-08	1.8e-09	1.52e-08	7.19e-08	1.22e-08	1.07e-07	7.11e-10	1.18e-10	1.06e-09	1.54e-14	2.53e-15	2.29e-14	8.54e-22	1.41e-22	1.27e-21	4.2e-07	1.42e-09	6.64e-07	3.82e-06	1.18e-08	6.04e-06	4.42e-08	1.29e-10	6.99e-08	9.96e-13	2.85e-15	1.58e-12	5.09e-20	1.49e-22	8.06e-20	1.56e-06	4.61e-09	2.47e-06	1.55e-05	4.18e-08	2.46e-05	1.94e-07	4.91e-10	3.07e-07	4.68e-12	1.14e-14	7.4e-12	2.52e-19	6.17e-22	3.98e-19	2.05e-09	7.03e-10	2.84e-09	1.36e-08	4.66e-09
9.59e-09	1.72e-09	1.42e-08	6.81e-08	1.18e-08	1.01e-07	6.87e-10	1.17e-10	1.02e-09	1.52e-14	2.58e-15	2.25e-14	8.64e-22	1.48e-22	1.28e-21	4.07e-07	1.39e-09	6.44e-07	3.77e-06	1.17e-08	5.97e-06	4.44e-08	1.31e-10	7.03e-08	1.02e-12	2.95e-15	1.62e-12	5.35e-20	1.58e-22	8.46e-20	1.53e-06	4.59e-09	2.42e-06	1.55e-05	4.25e-08	2.45e-05	1.98e-07	5.1e-10	3.13e-07	4.87e-12	1.22e-14	7.7e-12	2.68e-19	6.74e-22	4.23e-19	1.78e-09	6.5e-10	2.44e-09	1.19e-08	4.39e-09
9.38e-09	1.63e-09	1.39e-08	6.79e-08	1.14e-08	1.01e-07	6.99e-10	1.16e-10	1.04e-09	1.58e-14	2.6e-15	2.36e-14	9.29e-22	1.53e-22	1.38e-21	3.95e-07	1.34e-09	6.25e-07	3.72e-06	1.15e-08	5.89e-06	4.47e-08	1.3e-10	7.08e-08	1.05e-12	3e-15	1.66e-12	5.62e-20	1.64e-22	8.89e-20	1.5e-06	4.42e-09	2.37e-06	1.55e-05	4.16e-08	2.45e-05	2.01e-07	5.08e-10	3.19e-07	5.06e-12	1.23e-14	8.01e-12	2.85e-19	6.96e-22	4.51e-19	1.73e-09	6.17e-10	2.38e-09	1.18e-08	4.22e-09
8.73e-09	1.56e-09	1.29e-08	6.43e-08	1.11e-08	9.53e-08	6.75e-10	1.15e-10	1e-09	1.56e-14	2.65e-15	2.32e-14	9.4e-22	1.6e-22	1.4e-21	3.83e-07	1.3e-09	6.06e-07	3.68e-06	1.14e-08	5.82e-06	4.5e-08	1.32e-10	7.12e-08	1.08e-12	3.11e-15	1.71e-12	5.9e-20	1.74e-22	9.33e-20	1.47e-06	4.4e-09	2.32e-06	1.55e-05	4.22e-08	2.45e-05	2.05e-07	5.27e-10	3.25e-07	5.26e-12	1.31e-14	8.33e-12	3.03e-19	7.6e-22	4.79e-19	1.5e-09	5.69e-10	2.05e-09	1.03e-08	3.96e-09
8.53e-09	1.48e-09	1.27e-08	6.4e-08	1.07e-08	9.51e-08	6.86e-10	1.13e-10	1.02e-09	1.63e-14	2.66e-15	2.43e-14	1.01e-21	1.65e-22	1.5e-21	3.72e-07	1.26e-09	5.88e-07	3.63e-06	1.12e-08	5.75e-06	4.53e-08	1.32e-10	7.17e-08	1.11e-12	3.16e-15	1.75e-12	6.2e-20	1.81e-22	9.8e-20	1.44e-06	4.24e-09	2.28e-06	1.55e-05	4.14e-08	2.45e-05	2.09e-07	5.25e-10	3.31e-07	5.47e-12	1.33e-14	8.66e-12	3.22e-19	7.84e-22	5.1e-19	1.46e-09	5.4e-10	1.99e-09	1.02e-08	3.8e-09
7.95e-09	1.41e-09	1.18e-08	6.06e-08	1.04e-08	8.99e-08	6.62e-10	1.12e-10	9.83e-10	1.61e-14	2.71e-15	2.39e-14	1.02e-21	1.73e-22	1.51e-21	3.61e-07	1.23e-09	5.71e-07	3.59e-06	1.11e-08	5.67e-06	4.56e-08	1.34e-10	7.21e-08	1.14e-12	3.27e-15	1.8e-12	6.51e-20	1.91e-22	1.03e-19	1.41e-06	4.22e-09	2.24e-06	1.54e-05	4.2e-08	2.44e-05	2.13e-07	5.44e-10	3.37e-07	5.69e-12	1.41e-14	9.01e-12	3.43e-19	8.56e-22	5.42e-19	1.27e-09	4.98e-10	1.71e-09	8.92e-09	3.56e-09
7.76e-09	1.34e-09	1.15e-08	6.02e-08	1.01e-08	8.95e-08	6.72e-10	1.1e-10	1e-09	1.67e-14	2.72e-15	2.49e-14	1.09e-21	1.78e-22	1.63e-21	3.5e-07	1.18e-09	5.54e-07	3.54e-06	1.09e-08	5.6e-06	4.58e-08	1.33e-10	7.25e-08	1.17e-12	3.33e-15	1.85e-12	6.83e-20	1.99e-22	1.08e-19	1.39e-06	4.06e-09	2.19e-06	1.54e-05	4.11e-08	2.44e-05	2.17e-07	5.42e-10	3.43e-07	5.92e-12	1.43e-14	9.37e-12	3.65e-19	8.83e-22	5.77e-19	1.23e-09	4.72e-10	1.67e-09	8.82e-09	3.42e-09
7.22e-09	1.28e-09	1.07e-08	5.7e-08	9.79e-09	8.46e-08	6.49e-10	1.09e-10	9.63e-10	1.65e-14	2.77e-15	2.45e-14	1.11e-21	1.87e-22	1.64e-21	3.39e-07	1.15e-09	5.37e-07	3.5e-06	1.08e-08	5.53e-06	4.61e-08	1.35e-10	7.3e-08	1.2e-12	3.45e-15	1.9e-12	7.17e-20	2.11e-22	1.14e-19	1.36e-06	4.04e-09	2.15e-06	1.54e-05	4.17e-08	2.44e-05	2.21e-07	5.62e-10	3.49e-07	6.16e-12	1.52e-14	9.74e-12	3.88e-19	9.65e-22	6.14e-19	1.07e-09	4.35e-10	1.44e-09	7.73e-09	3.21e-09
7.04e-09	1.21e-09	1.04e-08	5.66e-08	9.43e-09	8.42e-08	6.58e-10	1.07e-10	9.79e-10	1.72e-14	2.78e-15	2.56e-14	1.18e-21	1.92e-22	1.76e-21	3.29e-07	1.11e-09	5.21e-07	3.45e-06	1.06e-08	5.46e-06	4.64e-08	1.35e-10	7.34e-08	1.23e-12	3.51e-15	1.95e-12	7.53e-20	2.19e-22	1.19e-19	1.33e-06	3.89e-09	2.11e-06	1.54e-05	4.09e-08	2.43e-05	2.25e-07	5.6e-10	3.56e-07	6.4e-12	1.54e-14	1.01e-11	4.13e-19	9.96e-22	6.53e-19	1.04e-09	4.12e-10	1.4e-09	7.64e-09	3.08e-09
6.55e-09	1.15e-09	9.71e-09	5.36e-08	9.16e-09	7.95e-08	6.34e-10	1.07e-10	9.42e-10	1.69e-14	2.83e-15	2.52e-14	1.2e-21	2.01e-22	1.78e-21	3.19e-07	1.08e-09	5.05e-07	3.41e-06	1.05e-08	5.39e-06	4.67e-08	1.36e-10	7.39e-08	1.27e-12	3.63e-15	2e-12	7.91e-20	2.32e-22	1.25e-19	1.31e-06	3.87e-09	2.07e-06	1.54e-05	4.15e-08	2.43e-05	2.29e-07	5.81e-10	3.62e-07	6.66e-12	1.64e-14	1.05e-11	4.39e-19	1.09e-21	6.95e-19	9e-10	3.79e-10	1.2e-09	6.7e-09	2.88e-09
6.38e-09	1.09e-09	9.47e-09	5.31e-08	8.82e-09	7.9e-08	6.43e-10	1.05e-10	9.57e-10	1.76e-14	2.83e-15	2.62e-14	1.28e-21	2.07e-22	1.91e-21	3.1e-07	1.04e-09	4.9e-07	3.36e-06	1.03e-08	5.32e-06	4.7e-08	1.36e-10	7.43e-08	1.3e-12	3.69e-15	2.06e-12	8.3e-20	2.41e-22	1.31e-19	1.28e-06	3.73e-09	2.03e-06	1.53e-05	4.07e-08	2.43e-05	2.33e-07	5.79e-10	3.69e-07	6.92e-12	1.66e-14	1.1e-11	4.67e-19	1.12e-21	7.39e-19	8.73e-10	3.6e-10	1.17e-09	6.62e-09	2.76e-09
5.94e-09	1.04e-09	8.8e-09	5.03e-08	8.56e-09	7.46e-08	6.19e-10	1.04e-10	9.21e-10	1.73e-14	2.88e-15	2.58e-14	1.29e-21	2.16e-22	1.92e-21	3e-07	1.02e-09	4.75e-07	3.32e-06	1.03e-08	5.25e-06	4.72e-08	1.38e-10	7.47e-08	1.33e-12	3.82e-15	2.11e-12	8.72e-20	2.55e-22	1.38e-19	1.25e-06	3.71e-09	1.99e-06	1.53e-05	4.12e-08	2.42e-05	2.37e-07	6e-10	3.75e-07	7.2e-12	1.77e-14	1.14e-11	4.97e-19	1.22e-21	7.86e-19	7.59e-10	3.3e-10	1.01e-09	5.8e-09	2.58e-09
5.78e-09	9.86e-10	8.57e-09	4.98e-08	8.23e-09	7.4e-08	6.27e-10	1.02e-10	9.34e-10	1.8e-14	2.89e-15	2.68e-14	1.38e-21	2.22e-22	2.06e-21	2.91e-07	9.81e-10	4.61e-07	3.28e-06	1.01e-08	5.19e-06	4.75e-08	1.38e-10	7.52e-08	1.37e-12	3.88e-15	2.17e-12	9.15e-20	2.65e-22	1.45e-19	1.23e-06	3.58e-09	1.95e-06	1.53e-05	4.04e-08	2.42e-05	2.41e-07	5.98e-10	3.82e-07	7.48e-12	1.79e-14	1.18e-11	5.28e-19	1.26e-21	8.36e-19	7.36e-10	3.13e-10	9.83e-10	5.73e-09	2.48e-09
5.37e-09	9.39e-10	7.96e-09	4.71e-08	7.99e-09	6.99e-08	6.04e-10	1.01e-10	8.98e-10	1.77e-14	2.93e-15	2.63e-14	1.39e-21	2.32e-22	2.07e-21	2.83e-07	9.56e-10	4.47e-07	3.24e-06	9.98e-09	5.12e-06	4.78e-08	1.39e-10	7.56e-08	1.41e-12	4.02e-15	2.23e-12	9.61e-20	2.81e-22	1.52e-19	1.21e-06	3.56e-09	1.91e-06	1.53e-05	4.1e-08	2.42e-05	2.46e-07	6.2e-10	3.89e-07	7.78e-12	1.9e-14	1.23e-11	5.62e-19	1.38e-21	8.89e-19	6.4e-10	2.88e-10	8.46e-10	5.03e-09	2.31e-09
5.22e-09	8.88e-10	7.75e-09	4.66e-08	7.67e-09	6.93e-08	6.11e-10	9.86e-11	9.09e-10	1.83e-14	2.93e-15	2.73e-14	1.49e-21	2.38e-22	2.22e-21	2.74e-07	9.21e-10	4.34e-07	3.19e-06	9.78e-09	5.05e-06	4.81e-08	1.39e-10	7.6e-08	1.44e-12	4.09e-15	2.28e-12	1.01e-19	2.91e-22	1.6e-19	1.18e-06	3.43e-09	1.87e-06	1.53e-05	4.02e-08	2.41e-05	2.5e-07	6.18e-10	3.96e-07	8.09e-12	1.93e-14	1.28e-11	5.97e-19	1.43e-21	9.45e-19	6.21e-10	2.72e-10	8.24e-10	4.97e-09	2.21e-09
4.85e-09	8.45e-10	7.19e-09	4.4e-08	7.44e-09	6.54e-08	5.88e-10	9.76e-11	8.74e-10	1.81e-14	2.98e-15	2.69e-14	1.5e-21	2.49e-22	2.23e-21	2.66e-07	8.98e-10	4.2e-07	3.15e-06	9.71e-09	4.99e-06	4.83e-08	1.41e-10	7.65e-08	1.48e-12	4.23e-15	2.35e-12	1.06e-19	3.09e-22	1.67e-19	1.16e-06	3.41e-09	1.83e-06	1.52e-05	4.07e-08	2.41e-05	2.55e-07	6.41e-10	4.03e-07	8.41e-12	2.05e-14	1.33e-11	6.35e-19	1.55e-21	1.01e-18	5.4e-10	2.5e-10	7.09e-10	4.35e-09	2.06e-09
4.71e-09	7.98e-10	7e-09	4.35e-08	7.14e-09	6.48e-08	5.94e-10	9.55e-11	8.84e-10	1.87e-14	2.98e-15	2.79e-14	1.6e-21	2.55e-22	2.39e-21	2.58e-07	8.65e-10	4.08e-07	3.11e-06	9.52e-09	4.92e-06	4.86e-08	1.4e-10	7.69e-08	1.52e-12	4.3e-15	2.41e-12	1.11e-19	3.2e-22	1.76e-19	1.14e-06	3.29e-09	1.8e-06	1.52e-05	4e-08	2.41e-05	2.59e-07	6.39e-10	4.11e-07	8.75e-12	2.08e-14	1.38e-11	6.76e-19	1.61e-21	1.07e-18	5.39e-10	2.78e-10	6.91e-10	4.45e-09	2.39e-09
4.38e-09	7.6e-10	6.49e-09	4.11e-08	6.92e-09	6.11e-08	5.71e-10	9.45e-11	8.5e-10	1.84e-14	3.02e-15	2.74e-14	1.61e-21	2.66e-22	2.4e-21	2.5e-07	8.43e-10	3.95e-07	3.07e-06	9.45e-09	4.86e-06	4.89e-08	1.42e-10	7.73e-08	1.56e-12	4.45e-15	2.47e-12	1.17e-19	3.39e-22	1.84e-19	1.11e-06	3.27e-09	1.76e-06	1.52e-05	4.05e-08	2.4e-05	2.64e-07	6.62e-10	4.18e-07	9.09e-12	2.21e-14	1.44e-11	7.19e-19	1.75e-21	1.14e-18	4.68e-10	2.5e-10	5.95e-10	3.89e-09	2.17e-09
4.25e-09	7.17e-10	6.31e-09	4.06e-08	6.64e-09	6.04e-08	5.76e-10	9.23e-11	8.59e-10	1.9e-14	3.02e-15	2.84e-14	1.72e-21	2.73e-22	2.56e-21	2.42e-07	8.13e-10	3.83e-07	3.03e-06	9.26e-09	4.79e-06	4.91e-08	1.42e-10	7.78e-08	1.6e-12	4.52e-15	2.54e-12	1.22e-19	3.52e-22	1.94e-19	1.09e-06	3.15e-09	1.73e-06	1.52e-05	3.97e-08	2.4e-05	2.69e-07	6.6e-10	4.26e-07	9.45e-12	2.24e-14	1.5e-11	7.64e-19	1.81e-21	1.21e-18	4.65e-10	2.7e-10	5.79e-10	3.97e-09	2.42e-09
3.94e-09	6.82e-10	5.85e-09	3.83e-08	6.43e-09	5.7e-08	5.54e-10	9.13e-11	8.25e-10	1.87e-14	3.06e-15	2.78e-14	1.73e-21	2.85e-22	2.58e-21	2.35e-07	7.92e-10	3.72e-07	2.99e-06	9.19e-09	4.73e-06	4.94e-08	1.43e-10	7.82e-08	1.65e-12	4.68e-15	2.6e-12	1.28e-19	3.73e-22	2.03e-19	1.07e-06	3.13e-09	1.69e-06	1.51e-05	4.03e-08	2.4e-05	2.74e-07	6.84e-10	4.33e-07	9.83e-12	2.38e-14	1.56e-11	8.13e-19	1.98e-21	1.29e-18	4.03e-10	2.4e-10	4.99e-10	3.47e-09	2.18e-09
3.82e-09	6.43e-10	5.68e-09	3.78e-08	6.16e-09	5.63e-08	5.58e-10	8.92e-11	8.32e-10	1.93e-14	3.05e-15	2.88e-14	1.84e-21	2.92e-22	2.75e-21	2.28e-07	7.63e-10	3.6e-07	2.95e-06	9.01e-09	4.67e-06	4.97e-08	1.43e-10	7.86e-08	1.69e-12	4.76e-15	2.67e-12	1.35e-19	3.87e-22	2.13e-19	1.05e-06	3.02e-09	1.66e-06	1.51e-05	3.95e-08	2.39e-05	2.79e-07	6.83e-10	4.41e-07	1.02e-11	2.42e-14	1.62e-11	8.64e-19	2.04e-21	1.37e-18	4.01e-10	2.56e-10	4.85e-10	3.53e-09	2.39e-09
3.55e-09	6.11e-10	5.26e-09	3.57e-08	5.96e-09	5.3e-08	5.37e-10	8.81e-11	7.99e-10	1.9e-14	3.09e-15	2.83e-14	1.86e-21	3.04e-22	2.76e-21	2.21e-07	7.44e-10	3.49e-07	2.91e-06	8.94e-09	4.61e-06	5e-08	1.45e-10	7.9e-08	1.73e-12	4.92e-15	2.74e-12	1.41e-19	4.1e-22	2.24e-19	1.03e-06	3e-09	1.63e-06	1.51e-05	4.01e-08	2.39e-05	2.84e-07	7.07e-10	4.49e-07	1.06e-11	2.56e-14	1.68e-11	9.19e-19	2.23e-21	1.45e-18	3.48e-10	2.28e-10	4.18e-10	3.08e-09	2.14e-09
3.43e-09	5.76e-10	5.1e-09	3.52e-08	5.71e-09	5.23e-08	5.4e-10	8.6e-11	8.06e-10	1.96e-14	3.08e-15	2.92e-14	1.97e-21	3.11e-22	2.94e-21	2.14e-07	7.17e-10	3.39e-07	2.87e-06	8.76e-09	4.55e-06	5.02e-08	1.45e-10	7.95e-08	1.78e-12	5e-15	2.81e-12	1.48e-19	4.26e-22	2.35e-19	1.01e-06	2.9e-09	1.59e-06	1.51e-05	3.93e-08	2.38e-05	2.89e-07	7.06e-10	4.57e-07	1.1e-11	2.6e-14	1.75e-11	9.77e-19	2.3e-21	1.55e-18	3.46e-10	2.42e-10	4.07e-10	3.14e-09	2.35e-09
3.19e-09	5.47e-10	4.73e-09	3.32e-08	5.52e-09	4.93e-08	5.19e-10	8.49e-11	7.73e-10	1.92e-14	3.12e-15	2.86e-14	1.99e-21	3.24e-22	2.96e-21	2.07e-07	6.98e-10	3.28e-07	2.83e-06	8.69e-09	4.48e-06	5.05e-08	1.46e-10	7.99e-08	1.82e-12	5.17e-15	2.89e-12	1.56e-19	4.51e-22	2.46e-19	9.88e-07	2.88e-09	1.56e-06	1.5e-05	3.99e-08	2.38e-05	2.94e-07	7.31e-10	4.65e-07	1.15e-11	2.76e-14	1.82e-11	1.04e-18	2.51e-21	1.64e-18	3e-10	2.14e-10	3.5e-10	2.75e-09	2.1e-09
3.08e-09	5.15e-10	4.58e-09	3.26e-08	5.28e-09	4.86e-08	5.22e-10	8.27e-11	7.78e-10	1.98e-14	3.11e-15	2.96e-14	2.11e-21	3.31e-22	3.14e-21	2.01e-07	6.73e-10	3.18e-07	2.8e-06	8.52e-09	4.42e-06	5.08e-08	1.46e-10	8.03e-08	1.87e-12	5.26e-15	2.96e-12	1.63e-19	4.68e-22	2.58e-19	9.68e-07	2.78e-09	1.53e-06	1.5e-05	3.91e-08	2.38e-05	2.99e-07	7.3e-10	4.73e-07	1.19e-11	2.81e-14	1.89e-11	1.11e-18	2.6e-21	1.75e-18	2.99e-10	2.27e-10	3.41e-10	2.81e-09	2.29e-09
2.86e-09	4.89e-10	4.24e-09	3.08e-08	5.11e-09	4.58e-08	5.02e-10	8.16e-11	7.47e-10	1.95e-14	3.14e-15	2.9e-14	2.12e-21	3.44e-22	3.16e-21	1.95e-07	6.56e-10	3.08e-07	2.76e-06	8.45e-09	4.37e-06	5.1e-08	1.48e-10	8.07e-08	1.92e-12	5.44e-15	3.04e-12	1.71e-19	4.96e-22	2.71e-19	9.49e-07	2.76e-09	1.5e-06	1.5e-05	3.96e-08	2.37e-05	3.05e-07	7.56e-10	4.82e-07	1.24e-11	2.98e-14	1.96e-11	1.18e-18	2.83e-21	1.86e-18	2.59e-10	2.01e-10	2.94e-10	2.45e-09	2.05e-09
2.76e-09	4.6e-10	4.1e-09	3.03e-08	4.88e-09	4.51e-08	5.03e-10	7.95e-11	7.51e-10	2e-14	3.13e-15	2.99e-14	2.25e-21	3.52e-22	3.35e-21	1.89e-07	6.32e-10	2.99e-07	2.72e-06	8.28e-09	4.31e-06	5.13e-08	1.47e-10	8.11e-08	1.97e-12	5.53e-15	3.12e-12	1.8e-19	5.14e-22	2.84e-19	9.3e-07	2.66e-09	1.47e-06	1.5e-05	3.89e-08	2.37e-05	3.1e-07	7.54e-10	4.91e-07	1.29e-11	3.02e-14	2.04e-11	1.25e-18	2.93e-21	1.98e-18	2.59e-10	2.13e-10	2.86e-10	2.51e-09	2.24e-09
2.56e-09	4.36e-10	3.8e-09	2.85e-08	4.71e-09	4.24e-08	4.83e-10	7.84e-11	7.2e-10	1.96e-14	3.16e-15	2.93e-14	2.26e-21	3.65e-22	3.37e-21	1.83e-07	6.16e-10	2.9e-07	2.69e-06	8.22e-09	4.25e-06	5.16e-08	1.49e-10	8.16e-08	2.02e-12	5.72e-15	3.2e-12	1.89e-19	5.45e-22	2.98e-19	9.12e-07	2.65e-09	1.44e-06	1.49e-05	3.94e-08	2.36e-05	3.16e-07	7.81e-10	4.99e-07	1.34e-11	3.21e-14	2.12e-11	1.33e-18	3.19e-21	2.1e-18	2.25e-10	1.88e-10	2.46e-10	2.2e-09	1.99e-09
2.47e-09	4.1e-10	3.67e-09	2.8e-08	4.5e-09	4.17e-08	4.85e-10	7.63e-11	7.23e-10	2.02e-14	3.15e-15	3.02e-14	2.39e-21	3.73e-22	3.57e-21	1.78e-07	5.93e-10	2.81e-07	2.65e-06	8.05e-09	4.19e-06	5.18e-08	1.49e-10	8.2e-08	2.07e-12	5.81e-15	3.28e-12	1.98e-19	5.65e-22	3.13e-19	8.93e-07	2.55e-09	1.41e-06	1.49e-05	3.87e-08	2.36e-05	3.21e-07	7.8e-10	5.08e-07	1.39e-11	3.26e-14	2.2e-11	1.41e-18	3.3e-21	2.24e-18	2.24e-10	1.99e-10	2.39e-10	2.25e-09	2.17e-09
2.29e-09	3.89e-10	3.4e-09	2.64e-08	4.34e-09	3.92e-08	4.65e-10	7.51e-11	6.93e-10	1.98e-14	3.18e-15	2.95e-14	2.41e-21	3.87e-22	3.59e-21	1.72e-07	5.78e-10	2.72e-07	2.61e-06	7.99e-09	4.13e-06	5.21e-08	1.5e-10	8.24e-08	2.13e-12	6.01e-15	3.37e-12	2.07e-19	5.99e-22	3.28e-19	8.76e-07	2.54e-09	1.39e-06	1.49e-05	3.92e-08	2.36e-05	3.27e-07	8.07e-10	5.17e-07	1.45e-11	3.46e-14	2.29e-11	1.5e-18	3.6e-21	2.38e-18	1.95e-10	1.75e-10	2.06e-10	1.97e-09	1.94e-09
2.21e-09	3.65e-10	3.28e-09	2.59e-08	4.15e-09	3.86e-08	4.66e-10	7.31e-11	6.95e-10	2.03e-14	3.16e-15	3.04e-14	2.54e-21	3.95e-22	3.8e-21	1.67e-07	5.57e-10	2.64e-07	2.58e-06	7.83e-09	4.08e-06	5.23e-08	1.5e-10	8.28e-08	2.18e-12	6.11e-15	3.45e-12	2.18e-19	6.21e-22	3.44e-19	8.58e-07	2.45e-09	1.36e-06	1.49e-05	3.85e-08	2.35e-05	3.33e-07	8.06e-10	5.26e-07	1.5e-11	3.51e-14	2.38e-11	1.6e-18	3.72e-21	2.53e-18	1.95e-10	1.85e-10	2e-10	2.03e-09	2.11e-09
2.04e-09	3.46e-10	3.03e-09	2.44e-08	4e-09	3.63e-08	4.47e-10	7.19e-11	6.66e-10	1.99e-14	3.18e-15	2.97e-14	2.56e-21	4.1e-22	3.81e-21	1.62e-07	5.42e-10	2.56e-07	2.54e-06	7.77e-09	4.02e-06	5.26e-08	1.52e-10	8.32e-08	2.24e-12	6.32e-15	3.54e-12	2.28e-19	6.58e-22	3.61e-19	8.41e-07	2.43e-09	1.33e-06	1.48e-05	3.9e-08	2.35e-05	3.39e-07	8.35e-10	5.36e-07	1.56e-11	3.73e-14	2.47e-11	1.7e-18	4.05e-21	2.69e-18	1.69e-10	1.63e-10	1.73e-10	1.77e-09	1.88e-09
1.97e-09	3.25e-10	2.93e-09	2.39e-08	3.81e-09	3.56e-08	4.47e-10	6.99e-11	6.67e-10	2.04e-14	3.16e-15	3.05e-14	2.7e-21	4.18e-22	4.03e-21	1.57e-07	5.22e-10	2.48e-07	2.51e-06	7.61e-09	3.97e-06	5.29e-08	1.51e-10	8.36e-08	2.3e-12	6.42e-15	3.63e-12	2.39e-19	6.82e-22	3.79e-19	8.24e-07	2.35e-09	1.3e-06	1.48e-05	3.83e-08	2.34e-05	3.45e-07	8.33e-10	5.45e-07	1.62e-11	3.79e-14	2.57e-11	1.8e-18	4.19e-21	2.86e-18	1.69e-10	1.72e-10	1.68e-10	1.83e-09	2.04e-09
1.82e-09	3.07e-10	2.71e-09	2.25e-08	3.67e-09	3.34e-08	4.29e-10	6.87e-11	6.39e-10	2e-14	3.19e-15	2.99e-14	2.71e-21	4.33e-22	4.04e-21	1.52e-07	5.09e-10	2.4e-07	2.47e-06	7.55e-09	3.91e-06	5.31e-08	1.53e-10	8.4e-08	2.35e-12	6.64e-15	3.72e-12	2.51e-19	7.23e-22	3.97e-19	8.08e-07	2.33e-09	1.28e-06	1.48e-05	3.88e-08	2.34e-05	3.51e-07	8.63e-10	5.55e-07	1.69e-11	4.02e-14	2.67e-11	1.92e-18	4.57e-21	3.04e-18	1.47e-10	1.52e-10	1.44e-10	1.6e-09	1.81e-09
1.75e-09	2.88e-10	2.61e-09	2.2e-08	3.5e-09	3.28e-08	4.28e-10	6.67e-11	6.39e-10	2.05e-14	3.16e-15	3.07e-14	2.86e-21	4.41e-22	4.27e-21	1.47e-07	4.9e-10	2.33e-07	2.44e-06	7.39e-09	3.86e-06	5.34e-08	1.53e-10	8.44e-08	2.41e-12	6.74e-15	3.82e-12	2.63e-19	7.49e-22	4.16e-19	7.91e-07	2.25e-09	1.25e-06	1.48e-05	3.8e-08	2.33e-05	3.57e-07	8.61e-10	5.65e-07	1.75e-11	4.08e-14	2.78e-11	2.04e-18	4.73e-21	3.23e-18	1.48e-10	1.6e-10	1.4e-10	1.65e-09	1.96e-09
1.62e-09	2.73e-10	2.41e-09	2.07e-08	3.37e-09	3.08e-08	4.1e-10	6.55e-11	6.12e-10	2.01e-14	3.18e-15	3e-14	2.87e-21	4.56e-22	4.28e-21	1.42e-07	4.77e-10	2.25e-07	2.4e-06	7.33e-09	3.8e-06	5.36e-08	1.54e-10	8.49e-08	2.48e-12	6.97e-15	3.92e-12	2.76e-19	7.94e-22	4.37e-19	7.76e-07	2.24e-09	1.23e-06	1.47e-05	3.86e-08	2.33e-05	3.63e-07	8.91e-10	5.75e-07	1.82e-11	4.33e-14	2.89e-11	2.17e-18	5.15e-21	3.43e-18	1.28e-10	1.41e-10	1.21e-10	1.44e-09	1.74e-09
1.56e-09	2.55e-10	2.32e-09	2.02e-08	3.21e-09	3.01e-08	4.09e-10	6.36e-11	6.11e-10	2.06e-14	3.16e-15	3.07e-14	3.03e-21	4.64e-22	4.52e-21	1.38e-07	4.6e-10	2.18e-07	2.37e-06	7.18e-09	3.75e-06	5.39e-08	1.54e-10	8.53e-08	2.54e-12	7.08e-15	4.02e-12	2.89e-19	8.23e-22	4.58e-19	7.6e-07	2.16e-09	1.2e-06	1.47e-05	3.78e-08	2.33e-05	3.7e-07	8.9e-10	5.85e-07	1.89e-11	4.4e-14	3e-11	2.3e-18	5.33e-21	3.65e-18	1.29e-10	1.48e-10	1.17e-10	1.49e-09	1.89e-09
1.44e-09	2.41e-10	2.14e-09	1.9e-08	3.08e-09	2.83e-08	3.92e-10	6.24e-11	5.85e-10	2.01e-14	3.17e-15	3e-14	3.03e-21	4.8e-22	4.53e-21	1.34e-07	4.48e-10	2.12e-07	2.34e-06	7.12e-09	3.7e-06	5.41e-08	1.56e-10	8.57e-08	2.6e-12	7.32e-15	4.12e-12	3.03e-19	8.71e-22	4.8e-19	7.45e-07	2.14e-09	1.18e-06	1.47e-05	3.83e-08	2.32e-05	3.76e-07	9.21e-10	5.95e-07	1.97e-11	4.66e-14	3.12e-11	2.45e-18	5.81e-21	3.88e-18	1.12e-10	1.3e-10	1.01e-10	1.31e-09	1.67e-09
1.38e-09	2.26e-10	2.06e-09	1.85e-08	2.93e-09	2.77e-08	3.91e-10	6.05e-11	5.84e-10	2.06e-14	3.14e-15	3.07e-14	3.19e-21	4.88e-22	4.77e-21	1.3e-07	4.31e-10	2.05e-07	2.31e-06	6.98e-09	3.65e-06	5.44e-08	1.55e-10	8.61e-08	2.67e-12	7.44e-15	4.22e-12	3.18e-19	9.04e-22	5.03e-19	7.3e-07	2.07e-09	1.15e-06	1.46e-05	3.76e-08	2.32e-05	3.83e-07	9.2e-10	6.06e-07	2.05e-11	4.74e-14	3.24e-11	2.6e-18	6.01e-21	4.12e-18	1.12e-10	1.36e-10	9.83e-11	1.35e-09	1.81e-09
1.28e-09	2.14e-10	1.9e-09	1.74e-08	2.82e-09	2.6e-08	3.74e-10	5.93e-11	5.58e-10	2.01e-14	3.16e-15	3e-14	3.2e-21	5.05e-22	4.78e-21	1.26e-07	4.2e-10	1.99e-07	2.27e-06	6.92e-09	3.6e-06	5.46e-08	1.57e-10	8.65e-08	2.74e-12	7.69e-15	4.33e-12	3.34e-19	9.57e-22	5.28e-19	7.15e-07	2.05e-09	1.13e-06	1.46e-05	3.81e-08	2.31e-05	3.89e-07	9.52e-10	6.16e-07	2.13e-11	5.02e-14	3.36e-11	2.77e-18	6.54e-21	4.38e-18	9.76e-11	1.2e-10	8.46e-11	1.18e-09	1.6e-09
1.22e-09	2e-10	1.82e-09	1.7e-08	2.68e-09	2.54e-08	3.72e-10	5.74e-11	5.56e-10	2.05e-14	3.13e-15	3.07e-14	3.37e-21	5.13e-22	5.03e-21	1.22e-07	4.04e-10	1.92e-07	2.24e-06	6.78e-09	3.55e-06	5.49e-08	1.56e-10	8.69e-08	2.81e-12	7.81e-15	4.44e-12	3.5e-19	9.92e-22	5.53e-19	7.01e-07	1.98e-09	1.11e-06	1.46e-05	3.74e-08	2.31e-05	3.96e-07	9.5e-10	6.27e-07	2.21e-11	5.1e-14	3.5e-11	2.94e-18	6.77e-21	4.66e-18	9.81e-11	1.25e-10	8.22e-11	1.22e-09	1.72e-09
1.13e-09	1.89e-10	1.68e-09	1.6e-08	2.57e-09	2.38e-08	3.56e-10	5.63e-11	5.31e-10	2e-14	3.14e-15	2.99e-14	3.37e-21	5.29e-22	5.03e-21	1.18e-07	3.94e-10	1.86e-07	2.21e-06	6.72e-09	3.5e-06	5.51e-08	1.58e-10	8.72e-08	2.88e-12	8.07e-15	4.55e-12	3.67e-19	1.05e-21	5.8e-19	6.86e-07	1.97e-09	1.09e-06	1.46e-05	3.79e-08	2.3e-05	4.03e-07	9.84e-10	6.38e-07	2.3e-11	5.41e-14	3.63e-11	3.13e-18	7.38e-21	4.95e-18	8.52e-11	1.1e-10	7.08e-11	1.07e-09	1.52e-09
1.08e-09	1.76e-10	1.61e-09	1.55e-08	2.44e-09	2.32e-08	3.54e-10	5.44e-11	5.29e-10	2.04e-14	3.1e-15	3.06e-14	3.54e-21	5.37e-22	5.29e-21	1.14e-07	3.79e-10	1.81e-07	2.18e-06	6.58e-09	3.45e-06	5.54e-08	1.58e-10	8.76e-08	2.95e-12	8.2e-15	4.67e-12	3.84e-19	1.09e-21	6.08e-19	6.73e-07	1.9e-09	1.06e-06	1.45e-05	3.72e-08	2.3e-05	4.1e-07	9.82e-10	6.49e-07	2.39e-11	5.5e-14	3.77e-11	3.32e-18	7.63e-21	5.26e-18	8.57e-11	1.15e-10	6.87e-11	1.11e-09	1.64e-09
1e-09	1.66e-10	1.49e-09	1.46e-08	2.34e-09	2.17e-08	3.38e-10	5.33e-11	5.05e-10	2e-14	3.11e-15	2.98e-14	3.54e-21	5.54e-22	5.29e-21	1.11e-07	3.69e-10	1.75e-07	2.15e-06	6.52e-09	3.4e-06	5.56e-08	1.59e-10	8.8e-08	3.02e-12	8.47e-15	4.79e-12	4.03e-19	1.15e-21	6.37e-19	6.59e-07	1.89e-09	1.04e-06	1.45e-05	3.77e-08	2.29e-05	4.17e-07	1.02e-09	6.6e-07	2.48e-11	5.83e-14	3.92e-11	3.53e-18	8.31e-21	5.59e-18	7.44e-11	1e-10	5.92e-11	9.71e-10	1.45e-09
9.57e-10	1.55e-10	1.43e-09	1.42e-08	2.22e-09	2.12e-08	3.36e-10	5.15e-11	5.02e-10	2.03e-14	3.08e-15	3.04e-14	3.72e-21	5.62e-22	5.56e-21	1.07e-07	3.55e-10	1.69e-07	2.12e-06	6.39e-09	3.35e-06	5.59e-08	1.59e-10	8.84e-08	3.1e-12	8.61e-15	4.91e-12	4.22e-19	1.19e-21	6.68e-19	6.46e-07	1.82e-09	1.02e-06	1.45e-05	3.7e-08	2.29e-05	4.25e-07	1.01e-09	6.72e-07	2.58e-11	5.92e-14	4.08e-11	3.75e-18	8.6e-21	5.94e-18	7.49e-11	1.05e-10	5.74e-11	1e-09	1.55e-09
8.84e-10	1.46e-10	1.31e-09	1.33e-08	2.13e-09	1.98e-08	3.21e-10	5.03e-11	4.79e-10	1.98e-14	3.08e-15	2.96e-14	3.72e-21	5.79e-22	5.55e-21	1.04e-07	3.46e-10	1.64e-07	2.09e-06	6.33e-09	3.3e-06	5.61e-08	1.61e-10	8.88e-08	3.18e-12	8.89e-15	5.03e-12	4.43e-19	1.26e-21	7e-19	6.33e-07	1.81e-09	1e-06	1.44e-05	3.75e-08	2.28e-05	4.32e-07	1.05e-09	6.84e-07	2.68e-11	6.28e-14	4.23e-11	3.99e-18	9.37e-21	6.31e-18	6.5e-11	9.16e-11	4.95e-11	8.8e-10	1.37e-09
8.44e-10	1.36e-10	1.26e-09	1.29e-08	2.02e-09	1.93e-08	3.19e-10	4.86e-11	4.76e-10	2.02e-14	3.04e-15	3.02e-14	3.89e-21	5.86e-22	5.82e-21	1e-07	3.33e-10	1.59e-07	2.06e-06	6.2e-09	3.26e-06	5.64e-08	1.6e-10	8.92e-08	3.26e-12	9.04e-15	5.16e-12	4.64e-19	1.31e-21	7.34e-19	6.2e-07	1.75e-09	9.81e-07	1.44e-05	3.68e-08	2.28e-05	4.4e-07	1.05e-09	6.96e-07	2.78e-11	6.38e-14	4.4e-11	4.24e-18	9.69e-21	6.71e-18	6.54e-11	9.51e-11	4.8e-11	9.11e-10	1.46e-09
7.79e-10	1.28e-10	1.16e-09	1.21e-08	1.93e-09	1.81e-08	3.04e-10	4.75e-11	4.54e-10	1.97e-14	3.04e-15	2.94e-14	3.89e-21	6.03e-22	5.81e-21	9.73e-08	3.24e-10	1.54e-07	2.03e-06	6.15e-09	3.21e-06	5.66e-08	1.62e-10	8.96e-08	3.34e-12	9.33e-15	5.28e-12	4.86e-19	1.39e-21	7.69e-19	6.07e-07	1.73e-09	9.61e-07	1.44e-05	3.72e-08	2.27e-05	4.47e-07	1.08e-09	7.08e-07	2.89e-11	6.76e-14	4.57e-11	4.51e-18	1.06e-20	7.13e-18	5.68e-11	8.32e-11	4.14e-11	7.97e-10	1.29e-09
7.43e-10	1.2e-10	1.11e-09	1.18e-08	1.83e-09	1.76e-08	3.01e-10	4.58e-11	4.5e-10	2e-14	3e-15	2.99e-14	4.07e-21	6.11e-22	6.09e-21	9.42e-08	3.12e-10	1.49e-07	2e-06	6.02e-09	3.16e-06	5.69e-08	1.61e-10	9e-08	3.42e-12	9.48e-15	5.42e-12	5.1e-19	1.44e-21	8.06e-19	5.95e-07	1.67e-09	9.41e-07	1.43e-05	3.65e-08	2.27e-05	4.55e-07	1.08e-09	7.2e-07	3e-11	6.87e-14	4.75e-11	4.79e-18	1.09e-20	7.58e-18	5.71e-11	8.62e-11	4.01e-11	8.25e-10	1.37e-09
6.85e-10	1.13e-10	1.02e-09	1.1e-08	1.75e-09	1.64e-08	2.87e-10	4.47e-11	4.29e-10	1.95e-14	3e-15	2.91e-14	4.07e-21	6.28e-22	6.07e-21	9.13e-08	3.04e-10	1.44e-07	1.97e-06	5.97e-09	3.12e-06	5.71e-08	1.63e-10	9.03e-08	3.51e-12	9.79e-15	5.55e-12	5.34e-19	1.52e-21	8.45e-19	5.83e-07	1.66e-09	9.22e-07	1.43e-05	3.7e-08	2.26e-05	4.63e-07	1.12e-09	7.32e-07	3.12e-11	7.28e-14	4.93e-11	5.09e-18	1.19e-20	8.05e-18	4.96e-11	7.52e-11	3.46e-11	7.22e-10	1.21e-09
6.53e-10	1.05e-10	9.73e-10	1.07e-08	1.66e-09	1.6e-08	2.84e-10	4.31e-11	4.25e-10	1.98e-14	2.96e-15	2.96e-14	4.25e-21	6.35e-22	6.36e-21	8.84e-08	2.93e-10	1.4e-07	1.94e-06	5.84e-09	3.07e-06	5.73e-08	1.62e-10	9.07e-08	3.6e-12	9.95e-15	5.69e-12	5.6e-19	1.58e-21	8.86e-19	5.71e-07	1.6e-09	9.03e-07	1.43e-05	3.63e-08	2.26e-05	4.71e-07	1.12e-09	7.45e-07	3.24e-11	7.4e-14	5.12e-11	5.41e-18	1.23e-20	8.56e-18	4.98e-11	7.77e-11	3.35e-11	7.47e-10	1.28e-09
6.02e-10	9.87e-11	8.96e-10	1e-08	1.58e-09	1.49e-08	2.71e-10	4.2e-11	4.05e-10	1.92e-14	2.95e-15	2.87e-14	4.24e-21	6.52e-22	6.34e-21	8.56e-08	2.85e-10	1.35e-07	1.91e-06	5.79e-09	3.03e-06	5.76e-08	1.64e-10	9.11e-08	3.69e-12	1.03e-14	5.83e-12	5.87e-19	1.67e-21	9.28e-19	5.59e-07	1.59e-09	8.85e-07	1.42e-05	3.68e-08	2.25e-05	4.79e-07	1.16e-09	7.58e-07	3.36e-11	7.84e-14	5.32e-11	5.75e-18	1.34e-20	9.1e-18	4.32e-11	6.78e-11	2.89e-11	6.53e-10	1.13e-09
5.73e-10	9.19e-11	8.54e-10	9.68e-09	1.5e-09	1.45e-08	2.68e-10	4.05e-11	4.01e-10	1.95e-14	2.91e-15	2.92e-14	4.43e-21	6.59e-22	6.63e-21	8.29e-08	2.74e-10	1.31e-07	1.89e-06	5.67e-09	2.98e-06	5.78e-08	1.64e-10	9.15e-08	3.78e-12	1.04e-14	5.98e-12	6.15e-19	1.73e-21	9.72e-19	5.48e-07	1.54e-09	8.67e-07	1.42e-05	3.61e-08	2.25e-05	4.87e-07	1.16e-09	7.71e-07	3.49e-11	7.97e-14	5.53e-11	6.11e-18	1.39e-20	9.67e-18	4.34e-11	6.98e-11	2.8e-11	6.75e-10	1.19e-09
5.28e-10	8.63e-11	7.85e-10	9.06e-09	1.43e-09	1.35e-08	2.55e-10	3.94e-11	3.81e-10	1.9e-14	2.9e-15	2.83e-14	4.41e-21	6.76e-22	6.6e-21	8.02e-08	2.67e-10	1.27e-07	1.86e-06	5.62e-09	2.94e-06	5.8e-08	1.65e-10	9.18e-08	3.87e-12	1.08e-14	6.12e-12	6.44e-19	1.83e-21	1.02e-18	5.37e-07	1.53e-09	8.49e-07	1.42e-05	3.65e-08	2.24e-05	4.96e-07	1.2e-09	7.84e-07	3.63e-11	8.44e-14	5.74e-11	6.49e-18	1.51e-20	1.03e-17	3.77e-11	6.08e-11	2.41e-11	5.9e-10	1.05e-09
5.02e-10	8.02e-11	7.48e-10	8.76e-09	1.35e-09	1.31e-08	2.52e-10	3.79e-11	3.77e-10	1.92e-14	2.85e-15	2.87e-14	4.6e-21	6.83e-22	6.89e-21	7.77e-08	2.57e-10	1.23e-07	1.83e-06	5.5e-09	2.9e-06	5.83e-08	1.65e-10	9.22e-08	3.97e-12	1.09e-14	6.27e-12	6.75e-19	1.9e-21	1.07e-18	5.26e-07	1.47e-09	8.32e-07	1.42e-05	3.59e-08	2.24e-05	5.04e-07	1.19e-09	7.98e-07	3.77e-11	8.58e-14	5.97e-11	6.9e-18	1.56e-20	1.09e-17	3.78e-11	6.24e-11	2.34e-11	6.09e-10	1.1e-09
4.62e-10	7.53e-11	6.87e-10	8.19e-09	1.29e-09	1.22e-08	2.4e-10	3.69e-11	3.58e-10	1.87e-14	2.84e-15	2.79e-14	4.58e-21	7e-22	6.85e-21	7.52e-08	2.5e-10	1.19e-07	1.8e-06	5.45e-09	2.86e-06	5.85e-08	1.66e-10	9.26e-08	4.06e-12	1.13e-14	6.43e-12	7.07e-19	2e-21	1.12e-18	5.15e-07	1.46e-09	8.15e-07	1.41e-05	3.63e-08	2.23e-05	5.13e-07	1.23e-09	8.12e-07	3.92e-11	9.09e-14	6.2e-11	7.33e-18	1.7e-20	1.16e-17	3.28e-11	5.43e-11	2.02e-11	5.32e-10	9.67e-10
4.39e-10	6.99e-11	6.54e-10	7.91e-09	1.22e-09	1.18e-08	2.36e-10	3.55e-11	3.54e-10	1.89e-14	2.79e-15	2.82e-14	4.77e-21	7.06e-22	7.15e-21	7.28e-08	2.41e-10	1.15e-07	1.78e-06	5.33e-09	2.81e-06	5.87e-08	1.66e-10	9.29e-08	4.16e-12	1.15e-14	6.59e-12	7.41e-19	2.08e-21	1.17e-18	5.04e-07	1.41e-09	7.98e-07	1.41e-05	3.56e-08	2.23e-05	5.22e-07	1.23e-09	8.26e-07	4.07e-11	9.24e-14	6.44e-11	7.79e-18	1.76e-20	1.23e-17	3.28e-11	5.56e-11	1.95e-11	5.48e-10	1.02e-09
4.03e-10	6.56e-11	6.01e-10	7.38e-09	1.16e-09	1.1e-08	2.25e-10	3.45e-11	3.36e-10	1.83e-14	2.78e-15	2.74e-14	4.75e-21	7.22e-22	7.1e-21	7.05e-08	2.34e-10	1.12e-07	1.75e-06	5.28e-09	2.77e-06	5.9e-08	1.67e-10	9.33e-08	4.27e-12	1.18e-14	6.75e-12	7.76e-19	2.2e-21	1.23e-18	4.94e-07	1.4e-09	7.82e-07	1.41e-05	3.61e-08	2.22e-05	5.31e-07	1.27e-09	8.4e-07	4.23e-11	9.79e-14	6.69e-11	8.27e-18	1.91e-20	1.31e-17	2.84e-11	4.83e-11	1.69e-11	4.79e-10	8.9e-10
3.83e-10	6.09e-11	5.71e-10	7.13e-09	1.09e-09	1.06e-08	2.21e-10	3.31e-11	3.31e-10	1.85e-14	2.73e-15	2.77e-14	4.94e-21	7.28e-22	7.4e-21	6.83e-08	2.25e-10	1.08e-07	1.73e-06	5.17e-09	2.73e-06	5.92e-08	1.67e-10	9.36e-08	4.37e-12	1.2e-14	6.92e-12	8.13e-19	2.28e-21	1.29e-18	4.84e-07	1.35e-09	7.66e-07	1.4e-05	3.54e-08	2.22e-05	5.4e-07	1.27e-09	8.54e-07	4.39e-11	9.94e-14	6.95e-11	8.79e-18	1.98e-20	1.39e-17	2.85e-11	4.92e-11	1.63e-11	4.93e-10	9.31e-10
3.52e-10	5.7e-11	5.24e-10	6.65e-09	1.04e-09	9.92e-09	2.1e-10	3.21e-11	3.14e-10	1.79e-14	2.71e-15	2.68e-14	4.91e-21	7.44e-22	7.35e-21	6.61e-08	2.19e-10	1.05e-07	1.7e-06	5.12e-09	2.69e-06	5.94e-08	1.68e-10	9.4e-08	4.48e-12	1.24e-14	7.08e-12	8.51e-19	2.41e-21	1.35e-18	4.74e-07	1.34e-09	7.5e-07	1.4e-05	3.59e-08	2.21e-05	5.49e-07	1.32e-09	8.69e-07	4.56e-11	1.05e-13	7.22e-11	9.34e-18	2.15e-20	1.48e-17	2.47e-11	4.28e-11	1.41e-11	4.3e-10	8.14e-10
3.33e-10	5.29e-11	4.97e-10	6.41e-09	9.8e-10	9.58e-09	2.07e-10	3.08e-11	3.1e-10	1.81e-14	2.66e-15	2.71e-14	5.11e-21	7.49e-22	7.65e-21	6.4e-08	2.11e-10	1.01e-07	1.68e-06	5.02e-09	2.65e-06	5.96e-08	1.68e-10	9.44e-08	4.59e-12	1.26e-14	7.26e-12	8.92e-19	2.5e-21	1.41e-18	4.64e-07	1.29e-09	7.35e-07	1.4e-05	3.52e-08	2.21e-05	5.58e-07	1.31e-09	8.84e-07	4.74e-11	1.07e-13	7.5e-11	9.92e-18	2.23e-20	1.57e-17	2.46e-11	4.34e-11	1.36e-11	4.41e-10	8.48e-10
3.06e-10	4.95e-11	4.56e-10	5.97e-09	9.31e-10	8.92e-09	1.96e-10	2.99e-11	2.93e-10	1.75e-14	2.64e-15	2.62e-14	5.07e-21	7.65e-22	7.59e-21	6.19e-08	2.05e-10	9.8e-08	1.65e-06	4.97e-09	2.61e-06	5.99e-08	1.7e-10	9.47e-08	4.7e-12	1.3e-14	7.43e-12	9.34e-19	2.64e-21	1.48e-18	4.55e-07	1.28e-09	7.2e-07	1.39e-05	3.56e-08	2.2e-05	5.68e-07	1.36e-09	8.99e-07	4.92e-11	1.13e-13	7.78e-11	1.05e-17	2.43e-20	1.67e-17	2.13e-11	3.76e-11	1.18e-11	3.85e-10	7.41e-10
2.9e-10	4.58e-11	4.32e-10	5.75e-09	8.77e-10	8.59e-09	1.93e-10	2.87e-11	2.89e-10	1.77e-14	2.59e-15	2.65e-14	5.26e-21	7.7e-22	7.88e-21	6e-08	1.98e-10	9.49e-08	1.63e-06	4.86e-09	2.57e-06	6.01e-08	1.69e-10	9.51e-08	4.81e-12	1.32e-14	7.62e-12	9.79e-19	2.73e-21	1.55e-18	4.45e-07	1.24e-09	7.05e-07	1.39e-05	3.5e-08	2.2e-05	5.78e-07	1.36e-09	9.14e-07	5.11e-11	1.15e-13	8.09e-11	1.12e-17	2.51e-20	1.77e-17	2.12e-11	3.81e-11	1.14e-11	3.94e-10	7.69e-10
2.66e-10	4.28e-11	3.96e-10	5.35e-09	8.32e-10	7.99e-09	1.83e-10	2.78e-11	2.73e-10	1.71e-14	2.57e-15	2.56e-14	5.22e-21	7.85e-22	7.81e-21	5.8e-08	1.92e-10	9.18e-08	1.6e-06	4.81e-09	2.54e-06	6.03e-08	1.71e-10	9.54e-08	4.93e-12	1.36e-14	7.8e-12	1.02e-18	2.89e-21	1.62e-18	4.36e-07	1.23e-09	6.9e-07	1.39e-05	3.54e-08	2.19e-05	5.88e-07	1.4e-09	9.3e-07	5.31e-11	1.22e-13	8.4e-11	1.19e-17	2.73e-20	1.88e-17	1.84e-11	3.3e-11	9.84e-12	3.43e-10	6.71e-10
2.51e-10	3.96e-11	3.75e-10	5.15e-09	7.83e-10	7.7e-09	1.79e-10	2.66e-11	2.68e-10	1.72e-14	2.52e-15	2.58e-14	5.41e-21	7.89e-22	8.11e-21	5.62e-08	1.85e-10	8.89e-08	1.58e-06	4.71e-09	2.5e-06	6.05e-08	1.7e-10	9.58e-08	5.05e-12	1.38e-14	7.99e-12	1.07e-18	2.99e-21	1.7e-18	4.27e-07	1.19e-09	6.76e-07	1.38e-05	3.47e-08	2.19e-05	5.98e-07	1.4e-09	9.46e-07	5.51e-11	1.24e-13	8.72e-11	1.26e-17	2.83e-20	2e-17	1.83e-11	3.32e-11	9.53e-12	3.5e-10	6.93e-10
2.3e-10	3.7e-11	3.43e-10	4.79e-09	7.42e-10	7.15e-09	1.7e-10	2.57e-11	2.54e-10	1.66e-14	2.49e-15	2.49e-14	5.36e-21	8.03e-22	8.03e-21	5.44e-08	1.8e-10	8.6e-08	1.55e-06	4.67e-09	2.46e-06	6.07e-08	1.72e-10	9.61e-08	5.17e-12	1.43e-14	8.18e-12	1.12e-18	3.16e-21	1.78e-18	4.19e-07	1.18e-09	6.62e-07	1.38e-05	3.51e-08	2.18e-05	6.08e-07	1.45e-09	9.62e-07	5.72e-11	1.31e-13	9.06e-11	1.34e-17	3.08e-20	2.13e-17	1.58e-11	2.87e-11	8.23e-12	3.05e-10	6.04e-10
2.17e-10	3.42e-11	3.24e-10	4.6e-09	6.97e-10	6.88e-09	1.66e-10	2.46e-11	2.49e-10	1.67e-14	2.44e-15	2.51e-14	5.55e-21	8.06e-22	8.32e-21	5.26e-08	1.73e-10	8.33e-08	1.53e-06	4.57e-09	2.42e-06	6.09e-08	1.71e-10	9.64e-08	5.3e-12	1.45e-14	8.38e-12	1.18e-18	3.28e-21	1.86e-18	4.1e-07	1.14e-09	6.49e-07	1.38e-05	3.45e-08	2.18e-05	6.18e-07	1.44e-09	9.78e-07	5.94e-11	1.33e-13	9.41e-11	1.43e-17	3.18e-20	2.26e-17	1.57e-11	2.88e-11	7.98e-12	3.1e-10	6.21e-10
1.99e-10	3.19e-11	2.97e-10	4.27e-09	6.61e-10	6.38e-09	1.57e-10	2.38e-11	2.35e-10	1.62e-14	2.41e-15	2.42e-14	5.5e-21	8.2e-22	8.23e-21	5.09e-08	1.68e-10	8.06e-08	1.51e-06	4.52e-09	2.39e-06	6.12e-08	1.73e-10	9.68e-08	5.43e-12	1.49e-14	8.59e-12	1.23e-18	3.46e-21	1.95e-18	4.01e-07	1.13e-09	6.35e-07	1.37e-05	3.49e-08	2.17e-05	6.29e-07	1.49e-09	9.95e-07	6.17e-11	1.41e-13	9.77e-11	1.52e-17	3.46e-20	2.4e-17	1.35e-11	2.49e-11	6.89e-12	2.7e-10	5.4e-10
1.88e-10	2.95e-11	2.8e-10	4.1e-09	6.2e-10	6.13e-09	1.54e-10	2.27e-11	2.31e-10	1.62e-14	2.35e-15	2.43e-14	5.68e-21	8.23e-22	8.52e-21	4.93e-08	1.62e-10	7.8e-08	1.49e-06	4.43e-09	2.35e-06	6.14e-08	1.72e-10	9.71e-08	5.56e-12	1.52e-14	8.79e-12	1.29e-18	3.59e-21	2.04e-18	3.93e-07	1.09e-09	6.22e-07	1.37e-05	3.42e-08	2.17e-05	6.39e-07	1.49e-09	1.01e-06	6.41e-11	1.44e-13	1.01e-10	1.61e-17	3.58e-20	2.55e-17	1.34e-11	2.49e-11	6.68e-12	2.74e-10	5.53e-10
1.72e-10	2.75e-11	2.56e-10	3.81e-09	5.87e-10	5.69e-09	1.46e-10	2.19e-11	2.18e-10	1.56e-14	2.32e-15	2.34e-14	5.62e-21	8.35e-22	8.41e-21	4.77e-08	1.57e-10	7.55e-08	1.46e-06	4.38e-09	2.31e-06	6.16e-08	1.73e-10	9.74e-08	5.69e-12	1.57e-14	9e-12	1.35e-18	3.79e-21	2.14e-18	3.85e-07	1.08e-09	6.09e-07	1.36e-05	3.47e-08	2.16e-05	6.5e-07	1.54e-09	1.03e-06	6.66e-11	1.52e-13	1.05e-10	1.71e-17	3.9e-20	2.71e-17	1.16e-11	2.15e-11	5.77e-12	2.38e-10	4.8e-10
1.62e-10	2.54e-11	2.41e-10	3.64e-09	5.5e-10	5.45e-09	1.42e-10	2.09e-11	2.13e-10	1.57e-14	2.27e-15	2.35e-14	5.8e-21	8.37e-22	8.7e-21	4.62e-08	1.52e-10	7.3e-08	1.44e-06	4.29e-09	2.28e-06	6.18e-08	1.73e-10	9.78e-08	5.83e-12	1.59e-14	9.22e-12	1.42e-18	3.93e-21	2.24e-18	3.77e-07	1.04e-09	5.97e-07	1.36e-05	3.4e-08	2.15e-05	6.61e-07	1.54e-09	1.05e-06	6.91e-11	1.54e-13	1.09e-10	1.82e-17	4.03e-20	2.88e-17	1.14e-11	2.14e-11	5.59e-12	2.41e-10	4.9e-10
1.48e-10	2.36e-11	2.21e-10	3.38e-09	5.2e-10	5.05e-09	1.34e-10	2.01e-11	2.01e-10	1.51e-14	2.24e-15	2.26e-14	5.73e-21	8.49e-22	8.58e-21	4.47e-08	1.47e-10	7.07e-08	1.42e-06	4.24e-09	2.25e-06	6.2e-08	1.74e-10	9.81e-08	5.97e-12	1.64e-14	9.44e-12	1.48e-18	4.15e-21	2.34e-18	3.69e-07	1.03e-09	5.84e-07	1.36e-05	3.44e-08	2.15e-05	6.72e-07	1.59e-09	1.06e-06	7.18e-11	1.64e-13	1.14e-10	1.93e-17	4.39e-20	3.05e-17	9.83e-12	1.84e-11	4.83e-12	2.09e-10	4.25e-10
1.39e-10	2.18e-11	2.08e-10	3.23e-09	4.86e-10	4.83e-09	1.31e-10	1.92e-11	1.96e-10	1.51e-14	2.18e-15	2.27e-14	5.9e-21	8.49e-22	8.86e-21	4.32e-08	1.42e-10	6.84e-08	1.4e-06	4.15e-09	2.21e-06	6.22e-08	1.74e-10	9.84e-08	6.11e-12	1.66e-14	9.67e-12	1.55e-18	4.3e-21	2.45e-18	3.62e-07	9.98e-10	5.72e-07	1.35e-05	3.38e-08	2.14e-05	6.84e-07	1.59e-09	1.08e-06	7.45e-11	1.66e-13	1.18e-10	2.05e-17	4.54e-20	3.24e-17	9.69e-12	1.83e-11	4.68e-12	2.11e-10	4.31e-10
1.27e-10	2.02e-11	1.89e-10	2.99e-09	4.59e-10	4.47e-09	1.23e-10	1.85e-11	1.85e-10	1.45e-14	2.15e-15	2.18e-14	5.83e-21	8.6e-22	8.73e-21	4.18e-08	1.38e-10	6.62e-08	1.38e-06	4.11e-09	2.18e-06	6.24e-08	1.75e-10	9.87e-08	6.26e-12	1.72e-14	9.9e-12	1.62e-18	4.54e-21	2.57e-18	3.54e-07	9.9e-10	5.6e-07	1.35e-05	3.42e-08	2.14e-05	6.95e-07	1.64e-09	1.1e-06	7.74e-11	1.76e-13	1.22e-10	2.18e-17	4.93e-20	3.45e-17	8.34e-12	1.57e-11	4.05e-12	1.83e-10	3.74e-10
1.19e-10	1.86e-11	1.78e-10	2.86e-09	4.29e-10	4.28e-09	1.2e-10	1.76e-11	1.8e-10	1.45e-14	2.09e-15	2.18e-14	5.99e-21	8.6e-22	8.99e-21	4.05e-08	1.33e-10	6.4e-08	1.36e-06	4.02e-09	2.14e-06	6.26e-08	1.75e-10	9.91e-08	6.41e-12	1.74e-14	1.01e-11	1.7e-18	4.71e-21	2.69e-18	3.47e-07	9.55e-10	5.49e-07	1.35e-05	3.35e-08	2.13e-05	7.07e-07	1.64e-09	1.12e-06	8.04e-11	1.79e-13	1.27e-10	2.31e-17	5.11e-20	3.66e-17	8.2e-12	1.55e-11	3.92e-12	1.84e-10	3.78e-10
1.09e-10	1.73e-11	1.62e-10	2.65e-09	4.05e-10	3.95e-09	1.13e-10	1.69e-11	1.7e-10	1.4e-14	2.06e-15	2.09e-14	5.91e-21	8.69e-22	8.85e-21	3.92e-08	1.29e-10	6.2e-08	1.33e-06	3.98e-09	2.11e-06	6.28e-08	1.76e-10	9.94e-08	6.56e-12	1.8e-14	1.04e-11	1.78e-18	4.97e-21	2.82e-18	3.4e-07	9.48e-10	5.37e-07	1.34e-05	3.39e-08	2.13e-05	7.19e-07	1.69e-09	1.14e-06	8.35e-11	1.89e-13	1.32e-10	2.46e-17	5.55e-20	3.89e-17	7.05e-12	1.33e-11	3.39e-12	1.59e-10	3.27e-10
1.02e-10	1.59e-11	1.52e-10	2.52e-09	3.78e-10	3.77e-09	1.1e-10	1.61e-11	1.65e-10	1.39e-14	2e-15	2.09e-14	6.07e-21	8.68e-22	9.11e-21	3.79e-08	1.24e-10	6e-08	1.31e-06	3.9e-09	2.08e-06	6.3e-08	1.76e-10	9.97e-08	6.72e-12	1.82e-14	1.06e-11	1.86e-18	5.15e-21	2.95e-18	3.32e-07	9.15e-10	5.26e-07	1.34e-05	3.33e-08	2.12e-05	7.31e-07	1.69e-09	1.16e-06	8.67e-11	1.92e-13	1.37e-10	2.61e-17	5.75e-20	4.13e-17	6.91e-12	1.31e-11	3.29e-12	1.6e-10	3.29e-10
9.3e-11	1.48e-11	1.39e-10	2.33e-09	3.56e-10	3.48e-09	1.04e-10	1.54e-11	1.55e-10	1.34e-14	1.96e-15	2e-14	5.97e-21	8.76e-22	8.95e-21	3.67e-08	1.21e-10	5.8e-08	1.29e-06	3.85e-09	2.05e-06	6.32e-08	1.77e-10	1e-07	6.87e-12	1.88e-14	1.09e-11	1.95e-18	5.44e-21	3.09e-18	3.26e-07	9.08e-10	5.15e-07	1.34e-05	3.37e-08	2.11e-05	7.43e-07	1.75e-09	1.18e-06	9e-11	2.04e-13	1.42e-10	2.77e-17	6.25e-20	4.39e-17	5.94e-12	1.12e-11	2.84e-12	1.38e-10	2.84e-10
8.7e-11	1.36e-11	1.3e-10	2.22e-09	3.32e-10	3.32e-09	1.01e-10	1.46e-11	1.51e-10	1.33e-14	1.91e-15	1.99e-14	6.12e-21	8.73e-22	9.18e-21	3.55e-08	1.16e-10	5.61e-08	1.27e-06	3.77e-09	2.02e-06	6.34e-08	1.76e-10	1e-07	7.04e-12	1.91e-14	1.11e-11	2.04e-18	5.64e-21	3.23e-18	3.19e-07	8.76e-10	5.04e-07	1.33e-05	3.31e-08	2.11e-05	7.55e-07	1.74e-09	1.2e-06	9.34e-11	2.07e-13	1.48e-10	2.94e-17	6.47e-20	4.66e-17	5.81e-12	1.1e-11	2.76e-12	1.38e-10	2.85e-10
7.92e-11	1.25e-11	1.18e-10	2.04e-09	3.11e-10	3.06e-09	9.43e-11	1.4e-11	1.41e-10	1.27e-14	1.87e-15	1.91e-14	6.01e-21	8.8e-22	9.01e-21	3.43e-08	1.13e-10	5.43e-08	1.25e-06	3.73e-09	1.98e-06	6.36e-08	1.78e-10	1.01e-07	7.2e-12	1.97e-14	1.14e-11	2.14e-18	5.95e-21	3.38e-18	3.12e-07	8.69e-10	4.94e-07	1.33e-05	3.34e-08	2.1e-05	7.68e-07	1.8e-09	1.22e-06	9.7e-11	2.19e-13	1.54e-10	3.13e-17	7.03e-20	4.95e-17	4.99e-12	9.46e-12	2.38e-12	1.2e-10	2.46e-10
7.39e-11	1.15e-11	1.1e-10	1.94e-09	2.9e-10	2.9e-09	9.13e-11	1.33e-11	1.37e-10	1.26e-14	1.81e-15	1.9e-14	6.14e-21	8.76e-22	9.22e-21	3.32e-08	1.08e-10	5.25e-08	1.23e-06	3.65e-09	1.95e-06	6.38e-08	1.77e-10	1.01e-07	7.38e-12	2e-14	1.17e-11	2.24e-18	6.17e-21	3.54e-18	3.06e-07	8.38e-10	4.84e-07	1.33e-05	3.28e-08	2.1e-05	7.81e-07	1.8e-09	1.24e-06	1.01e-10	2.22e-13	1.59e-10	3.32e-17	7.27e-20	5.25e-17	4.87e-12	9.25e-12	2.31e-12	1.19e-10	2.46e-10
6.71e-11	1.06e-11	1e-10	1.79e-09	2.72e-10	2.67e-09	8.55e-11	1.27e-11	1.28e-10	1.21e-14	1.77e-15	1.81e-14	6.02e-21	8.8e-22	9.03e-21	3.21e-08	1.05e-10	5.08e-08	1.22e-06	3.61e-09	1.92e-06	6.4e-08	1.79e-10	1.01e-07	7.55e-12	2.06e-14	1.19e-11	2.34e-18	6.51e-21	3.7e-18	2.99e-07	8.31e-10	4.73e-07	1.32e-05	3.32e-08	2.09e-05	7.94e-07	1.86e-09	1.26e-06	1.05e-10	2.35e-13	1.65e-10	3.53e-17	7.91e-20	5.58e-17	4.18e-12	7.92e-12	2e-12	1.03e-10	2.12e-10
6.26e-11	9.73e-12	9.34e-11	1.69e-09	2.53e-10	2.53e-09	8.26e-11	1.2e-11	1.24e-10	1.2e-14	1.71e-15	1.8e-14	6.14e-21	8.75e-22	9.22e-21	3.11e-08	1.01e-10	4.92e-08	1.2e-06	3.53e-09	1.89e-06	6.42e-08	1.78e-10	1.02e-07	7.73e-12	2.09e-14	1.22e-11	2.45e-18	6.74e-21	3.88e-18	2.93e-07	8.02e-10	4.64e-07	1.32e-05	3.26e-08	2.09e-05	8.07e-07	1.86e-09	1.28e-06	1.09e-10	2.39e-13	1.72e-10	3.74e-17	8.18e-20	5.93e-17	4.07e-12	7.73e-12	1.94e-12	1.03e-10	2.11e-10
5.67e-11	8.98e-12	8.46e-11	1.55e-09	2.36e-10	2.32e-09	7.72e-11	1.14e-11	1.16e-10	1.14e-14	1.67e-15	1.71e-14	6.01e-21	8.77e-22	9.01e-21	3.01e-08	9.85e-11	4.76e-08	1.18e-06	3.5e-09	1.86e-06	6.43e-08	1.79e-10	1.02e-07	7.91e-12	2.15e-14	1.25e-11	2.56e-18	7.11e-21	4.06e-18	2.87e-07	7.96e-10	4.54e-07	1.31e-05	3.29e-08	2.08e-05	8.21e-07	1.92e-09	1.3e-06	1.13e-10	2.53e-13	1.78e-10	3.98e-17	8.89e-20	6.29e-17	3.5e-12	6.62e-12	1.67e-12	8.86e-11	1.82e-10
5.27e-11	8.21e-12	7.87e-11	1.47e-09	2.19e-10	2.2e-09	7.43e-11	1.08e-11	1.11e-10	1.13e-14	1.61e-15	1.69e-14	6.12e-21	8.7e-22	9.18e-21	2.91e-08	9.48e-11	4.6e-08	1.16e-06	3.42e-09	1.83e-06	6.45e-08	1.79e-10	1.02e-07	8.09e-12	2.18e-14	1.28e-11	2.68e-18	7.37e-21	4.25e-18	2.81e-07	7.68e-10	4.44e-07	1.31e-05	3.23e-08	2.07e-05	8.34e-07	1.91e-09	1.32e-06	1.17e-10	2.57e-13	1.85e-10	4.22e-17	9.2e-20	6.68e-17	3.41e-12	6.47e-12	1.62e-12	8.84e-11	1.82e-10
4.77e-11	7.56e-12	7.12e-11	1.35e-09	2.05e-10	2.01e-09	6.93e-11	1.03e-11	1.04e-10	1.07e-14	1.57e-15	1.61e-14	5.97e-21	8.71e-22	8.94e-21	2.81e-08	9.21e-11	4.45e-08	1.14e-06	3.38e-09	1.81e-06	6.47e-08	1.8e-10	1.02e-07	8.28e-12	2.25e-14	1.31e-11	2.81e-18	7.78e-21	4.44e-18	2.75e-07	7.61e-10	4.35e-07	1.31e-05	3.27e-08	2.07e-05	8.48e-07	1.98e-09	1.34e-06	1.21e-10	2.72e-13	1.92e-10	4.48e-17	1e-19	7.1e-17	2.93e-12	5.54e-12	1.4e-12	7.64e-11	1.57e-10
4.43e-11	6.9e-12	6.61e-11	1.27e-09	1.9e-10	1.9e-09	6.66e-11	9.69e-12	9.98e-11	1.06e-14	1.51e-15	1.59e-14	6.06e-21	8.62e-22	9.09e-21	2.72e-08	8.86e-11	4.3e-08	1.12e-06	3.31e-09	1.78e-06	6.49e-08	1.8e-10	1.03e-07	8.48e-12	2.28e-14	1.34e-11	2.94e-18	8.06e-21	4.65e-18	2.69e-07	7.35e-10	4.26e-07	1.3e-05	3.21e-08	2.06e-05	8.62e-07	1.97e-09	1.36e-06	1.26e-10	2.76e-13	2e-10	4.76e-17	1.04e-19	7.54e-17	2.86e-12	5.43e-12	1.35e-12	7.62e-11	1.57e-10
4e-11	6.34e-12	5.96e-11	1.16e-09	1.77e-10	1.73e-09	6.19e-11	9.2e-12	9.27e-11	1e-14	1.47e-15	1.5e-14	5.89e-21	8.61e-22	8.83e-21	2.63e-08	8.6e-11	4.16e-08	1.11e-06	3.27e-09	1.75e-06	6.51e-08	1.81e-10	1.03e-07	8.68e-12	2.35e-14	1.37e-11	3.08e-18	8.5e-21	4.87e-18	2.64e-07	7.29e-10	4.17e-07	1.3e-05	3.24e-08	2.06e-05	8.77e-07	2.04e-09	1.39e-06	1.31e-10	2.92e-13	2.07e-10	5.06e-17	1.12e-19	8e-17	2.45e-12	4.65e-12	1.17e-12	6.59e-11	1.36e-10
3.69e-11	5.78e-12	5.51e-11	1.09e-09	1.63e-10	1.63e-09	5.93e-11	8.65e-12	8.88e-11	9.85e-15	1.41e-15	1.48e-14	5.96e-21	8.5e-22	8.94e-21	2.54e-08	8.28e-11	4.03e-08	1.09e-06	3.2e-09	1.72e-06	6.53e-08	1.8e-10	1.03e-07	8.88e-12	2.39e-14	1.41e-11	3.22e-18	8.81e-21	5.09e-18	2.58e-07	7.03e-10	4.08e-07	1.3e-05	3.18e-08	2.05e-05	8.91e-07	2.03e-09	1.41e-06	1.36e-10	2.97e-13	2.15e-10	5.37e-17	1.16e-19	8.5e-17	2.39e-12	4.56e-12	1.13e-12	6.57e-11	1.36e-10
3.33e-11	5.3e-12	4.96e-11	9.93e-10	1.52e-10	1.48e-09	5.5e-11	8.19e-12	8.23e-11	9.33e-15	1.37e-15	1.4e-14	5.78e-21	8.48e-22	8.66e-21	2.46e-08	8.04e-11	3.89e-08	1.07e-06	3.17e-09	1.69e-06	6.54e-08	1.82e-10	1.04e-07	9.09e-12	2.46e-14	1.44e-11	3.37e-18	9.29e-21	5.33e-18	2.53e-07	6.97e-10	4e-07	1.29e-05	3.22e-08	2.04e-05	9.06e-07	2.1e-09	1.43e-06	1.41e-10	3.14e-13	2.23e-10	5.7e-17	1.26e-19	9.02e-17	2.06e-12	3.91e-12	9.74e-13	5.68e-11	1.17e-10
3.08e-11	4.83e-12	4.59e-11	9.32e-10	1.4e-10	1.39e-09	5.26e-11	7.71e-12	7.89e-11	9.15e-15	1.32e-15	1.37e-14	5.85e-21	8.37e-22	8.77e-21	2.38e-08	7.73e-11	3.77e-08	1.05e-06	3.1e-09	1.67e-06	6.56e-08	1.81e-10	1.04e-07	9.3e-12	2.5e-14	1.47e-11	3.52e-18	9.63e-21	5.57e-18	2.47e-07	6.72e-10	3.91e-07	1.29e-05	3.16e-08	2.04e-05	9.21e-07	2.1e-09	1.46e-06	1.46e-10	3.19e-13	2.32e-10	6.06e-17	1.31e-19	9.58e-17	2.01e-12	3.83e-12	9.4e-13	5.67e-11	1.17e-10
2.78e-11	4.44e-12	4.14e-11	8.52e-10	1.31e-10	1.27e-09	4.89e-11	7.31e-12	7.32e-11	8.68e-15	1.28e-15	1.3e-14	5.69e-21	8.36e-22	8.52e-21	2.3e-08	7.51e-11	3.64e-08	1.04e-06	3.06e-09	1.64e-06	6.58e-08	1.82e-10	1.04e-07	9.51e-12	2.57e-14	1.51e-11	3.69e-18	1.02e-20	5.83e-18	2.42e-07	6.67e-10	3.83e-07	1.28e-05	3.19e-08	2.03e-05	9.36e-07	2.17e-09	1.48e-06	1.52e-10	3.38e-13	2.41e-10	6.43e-17	1.42e-19	1.02e-16	1.72e-12	3.29e-12	8.11e-13	4.9e-11	1.01e-10
2.57e-11	4.05e-12	3.84e-11	8.01e-10	1.21e-10	1.2e-09	4.69e-11	6.89e-12	7.03e-11	8.53e-15	1.23e-15	1.28e-14	5.76e-21	8.26e-22	8.64e-21	2.23e-08	7.23e-11	3.52e-08	1.02e-06	3e-09	1.62e-06	6.59e-08	1.82e-10	1.04e-07	9.73e-12	2.61e-14	1.54e-11	3.86e-18	1.05e-20	6.1e-18	2.37e-07	6.43e-10	3.75e-07	1.28e-05	3.13e-08	2.03e-05	9.52e-07	2.16e-09	1.51e-06	1.58e-10	3.43e-13	2.5e-10	6.83e-17	1.47e-19	1.08e-16	1.68e-12	3.22e-12	7.84e-13	4.9e-11	1.02e-10
2.32e-11	3.72e-12	3.46e-11	7.33e-10	1.13e-10	1.1e-09	4.36e-11	6.54e-12	6.53e-11	8.1e-15	1.2e-15	1.21e-14	5.6e-21	8.25e-22	8.39e-21	2.15e-08	7.02e-11	3.41e-08	1e-06	2.96e-09	1.59e-06	6.61e-08	1.83e-10	1.05e-07	9.96e-12	2.69e-14	1.58e-11	4.03e-18	1.11e-20	6.38e-18	2.32e-07	6.38e-10	3.67e-07	1.28e-05	3.17e-08	2.02e-05	9.67e-07	2.23e-09	1.53e-06	1.64e-10	3.63e-13	2.59e-10	7.25e-17	1.6e-19	1.15e-16	1.45e-12	2.76e-12	6.77e-13	4.23e-11	8.77e-11
2.15e-11	3.4e-12	3.21e-11	6.9e-10	1.04e-10	1.03e-09	4.19e-11	6.16e-12	6.27e-11	7.96e-15	1.15e-15	1.19e-14	5.68e-21	8.16e-22	8.51e-21	2.08e-08	6.75e-11	3.29e-08	9.89e-07	2.9e-09	1.56e-06	6.63e-08	1.82e-10	1.05e-07	1.02e-11	2.73e-14	1.61e-11	4.22e-18	1.15e-20	6.68e-18	2.27e-07	6.15e-10	3.59e-07	1.27e-05	3.11e-08	2.01e-05	9.83e-07	2.23e-09	1.56e-06	1.7e-10	3.69e-13	2.69e-10	7.7e-17	1.65e-19	1.22e-16	1.41e-12	2.71e-12	6.54e-13	4.23e-11	8.79e-11
1.95e-11	3.12e-12	2.9e-11	6.32e-10	9.74e-11	9.43e-10	3.9e-11	5.85e-12	5.83e-11	7.57e-15	1.12e-15	1.13e-14	5.53e-21	8.15e-22	8.28e-21	2.01e-08	6.55e-11	3.18e-08	9.73e-07	2.86e-09	1.54e-06	6.64e-08	1.84e-10	1.05e-07	1.04e-11	2.81e-14	1.65e-11	4.41e-18	1.21e-20	6.98e-18	2.22e-07	6.1e-10	3.52e-07	1.27e-05	3.14e-08	2.01e-05	9.99e-07	2.3e-09	1.58e-06	1.76e-10	3.9e-13	2.79e-10	8.17e-17	1.8e-19	1.29e-16	1.21e-12	2.32e-12	5.65e-13	3.66e-11	7.59e-11
1.8e-11	2.85e-12	2.69e-11	5.94e-10	9.02e-11	8.89e-10	3.74e-11	5.51e-12	5.6e-11	7.44e-15	1.08e-15	1.12e-14	5.6e-21	8.06e-22	8.4e-21	1.95e-08	6.3e-11	3.08e-08	9.57e-07	2.8e-09	1.51e-06	6.66e-08	1.83e-10	1.05e-07	1.07e-11	2.85e-14	1.69e-11	4.62e-18	1.26e-20	7.3e-18	2.18e-07	5.89e-10	3.44e-07	1.27e-05	3.08e-08	2e-05	1.02e-06	2.3e-09	1.61e-06	1.83e-10	3.96e-13	2.9e-10	8.68e-17	1.86e-19	1.37e-16	1.19e-12	2.28e-12	5.46e-13	3.65e-11	7.61e-11
1.63e-11	2.62e-12	2.43e-11	5.44e-10	8.41e-11	8.13e-10	3.48e-11	5.23e-12	5.21e-11	7.07e-15	1.05e-15	1.06e-14	5.45e-21	8.06e-22	8.16e-21	1.88e-08	6.12e-11	2.98e-08	9.42e-07	2.77e-09	1.49e-06	6.68e-08	1.84e-10	1.06e-07	1.09e-11	2.93e-14	1.73e-11	4.83e-18	1.32e-20	7.64e-18	2.13e-07	5.84e-10	3.37e-07	1.26e-05	3.12e-08	2e-05	1.03e-06	2.37e-09	1.63e-06	1.9e-10	4.19e-13	3.01e-10	9.21e-17	2.02e-19	1.46e-16	1.02e-12	1.96e-12	4.71e-13	3.16e-11	6.57e-11
1.51e-11	2.4e-12	2.25e-11	5.12e-10	7.79e-11	7.66e-10	3.34e-11	4.93e-12	5e-11	6.95e-15	1.01e-15	1.04e-14	5.52e-21	7.97e-22	8.28e-21	1.82e-08	5.89e-11	2.88e-08	9.27e-07	2.71e-09	1.47e-06	6.69e-08	1.83e-10	1.06e-07	1.12e-11	2.98e-14	1.77e-11	5.05e-18	1.37e-20	7.99e-18	2.09e-07	5.63e-10	3.3e-07	1.26e-05	3.06e-08	1.99e-05	1.05e-06	2.37e-09	1.66e-06	1.97e-10	4.26e-13	3.12e-10	9.78e-17	2.09e-19	1.55e-16	9.95e-13	1.92e-12	4.56e-13	3.15e-11	6.58e-11
1.37e-11	2.2e-12	2.04e-11	4.69e-10	7.27e-11	7.01e-10	3.11e-11	4.69e-12	4.65e-11	6.61e-15	9.8e-16	9.89e-15	5.38e-21	7.96e-22	8.05e-21	1.76e-08	5.71e-11	2.78e-08	9.12e-07	2.68e-09	1.44e-06	6.71e-08	1.85e-10	1.06e-07	1.14e-11	3.06e-14	1.81e-11	5.28e-18	1.44e-20	8.36e-18	2.04e-07	5.58e-10	3.23e-07	1.25e-05	3.09e-08	1.98e-05	1.07e-06	2.45e-09	1.69e-06	2.05e-10	4.5e-13	3.24e-10	1.04e-16	2.27e-19	1.64e-16	8.55e-13	1.64e-12	3.93e-13	2.73e-11	5.68e-11
1.27e-11	2.01e-12	1.89e-11	4.42e-10	6.73e-11	6.61e-10	2.98e-11	4.42e-12	4.47e-11	6.5e-15	9.45e-16	9.74e-15	5.45e-21	7.88e-22	8.17e-21	1.7e-08	5.5e-11	2.69e-08	8.97e-07	2.62e-09	1.42e-06	6.72e-08	1.84e-10	1.06e-07	1.17e-11	3.11e-14	1.85e-11	5.52e-18	1.5e-20	8.74e-18	2e-07	5.39e-10	3.16e-07	1.25e-05	3.03e-08	1.98e-05	1.08e-06	2.44e-09	1.72e-06	2.13e-10	4.58e-13	3.36e-10	1.1e-16	2.35e-19	1.74e-16	8.35e-13	1.61e-12	3.8e-13	2.72e-11	5.7e-11
1.15e-11	1.85e-12	1.71e-11	4.05e-10	6.28e-11	6.04e-10	2.78e-11	4.2e-12	4.16e-11	6.17e-15	9.18e-16	9.24e-15	5.31e-21	7.87e-22	7.94e-21	1.64e-08	5.33e-11	2.6e-08	8.82e-07	2.59e-09	1.4e-06	6.74e-08	1.85e-10	1.07e-07	1.19e-11	3.2e-14	1.89e-11	5.78e-18	1.58e-20	9.14e-18	1.96e-07	5.34e-10	3.09e-07	1.25e-05	3.07e-08	1.97e-05	1.1e-06	2.52e-09	1.74e-06	2.21e-10	4.84e-13	3.49e-10	1.17e-16	2.55e-19	1.85e-16	7.17e-13	1.38e-12	3.28e-13	2.36e-11	4.92e-11
1.06e-11	1.69e-12	1.58e-11	3.81e-10	5.82e-11	5.7e-10	2.67e-11	3.96e-12	3.99e-11	6.07e-15	8.85e-16	9.1e-15	5.38e-21	7.78e-22	8.06e-21	1.59e-08	5.13e-11	2.52e-08	8.68e-07	2.53e-09	1.37e-06	6.75e-08	1.85e-10	1.07e-07	1.22e-11	3.25e-14	1.93e-11	6.04e-18	1.63e-20	9.56e-18	1.91e-07	5.15e-10	3.03e-07	1.24e-05	3.01e-08	1.97e-05	1.12e-06	2.52e-09	1.77e-06	2.29e-10	4.92e-13	3.62e-10	1.24e-16	2.64e-19	1.97e-16	0	0	0	0	0
9.61e-12	1.56e-12	1.43e-11	3.49e-10	5.43e-11	5.21e-10	2.48e-11	3.76e-12	3.71e-11	5.77e-15	8.59e-16	8.64e-15	5.23e-21	7.78e-22	7.84e-21	1.54e-08	4.98e-11	2.43e-08	8.54e-07	2.5e-09	1.35e-06	6.77e-08	1.86e-10	1.07e-07	1.25e-11	3.34e-14	1.98e-11	6.32e-18	1.72e-20	1e-17	1.87e-07	5.11e-10	2.96e-07	1.24e-05	3.04e-08	1.96e-05	1.14e-06	2.6e-09	1.8e-06	2.38e-10	5.2e-13	3.76e-10	1.32e-16	2.87e-19	2.09e-16	0	0	0	0	0
8.91e-12	1.42e-12	1.33e-11	3.29e-10	5.03e-11	4.91e-10	2.38e-11	3.54e-12	3.57e-11	5.68e-15	8.28e-16	8.51e-15	5.3e-21	7.69e-22	7.95e-21	1.49e-08	4.79e-11	2.35e-08	8.4e-07	2.45e-09	1.33e-06	6.78e-08	1.85e-10	1.07e-07	1.28e-11	3.39e-14	2.02e-11	6.61e-18	1.78e-20	1.05e-17	1.83e-07	4.93e-10	2.9e-07	1.23e-05	2.98e-08	1.95e-05	1.16e-06	2.59e-09	1.83e-06	2.47e-10	5.28e-13	3.9e-10	1.4e-16	2.97e-19	2.22e-16	0	0	0	0	0
8.06e-12	1.31e-12	1.2e-11	3.01e-10	4.69e-11	4.49e-10	2.22e-11	3.36e-12	3.32e-11	5.39e-15	8.05e-16	8.07e-15	5.16e-21	7.68e-22	7.73e-21	1.44e-08	4.65e-11	2.27e-08	8.26e-07	2.41e-09	1.31e-06	6.8e-08	1.86e-10	1.08e-07	1.31e-11	3.49e-14	2.07e-11	6.91e-18	1.88e-20	1.09e-17	1.79e-07	4.88e-10	2.84e-07	1.23e-05	3.02e-08	1.95e-05	1.18e-06	2.68e-09	1.86e-06	2.56e-10	5.58e-13	4.05e-10	1.49e-16	3.22e-19	2.35e-16	0	0	0	0	0
7.47e-12	1.19e-12	1.11e-11	2.83e-10	4.34e-11	4.24e-10	2.13e-11	3.17e-12	3.19e-11	5.3e-15	7.76e-16	7.95e-15	5.23e-21	7.6e-22	7.84e-21	1.39e-08	4.47e-11	2.2e-08	8.13e-07	2.36e-09	1.29e-06	6.81e-08	1.86e-10	1.08e-07	1.34e-11	3.54e-14	2.12e-11	7.23e-18	1.95e-20	1.14e-17	1.76e-07	4.71e-10	2.78e-07	1.23e-05	2.96e-08	1.94e-05	1.19e-06	2.67e-09	1.89e-06	2.66e-10	5.67e-13	4.2e-10	1.58e-16	3.33e-19	2.5e-16	0	0	0	0	0
6.76e-12	1.1e-12	1.01e-11	2.6e-10	4.05e-11	3.87e-10	1.98e-11	3.01e-12	2.97e-11	5.04e-15	7.53e-16	7.54e-15	5.1e-21	7.59e-22	7.63e-21	1.34e-08	4.34e-11	2.12e-08	8e-07	2.33e-09	1.27e-06	6.83e-08	1.87e-10	1.08e-07	1.37e-11	3.64e-14	2.16e-11	7.56e-18	2.05e-20	1.2e-17	1.72e-07	4.67e-10	2.72e-07	1.22e-05	2.99e-08	1.94e-05	1.21e-06	2.76e-09	1.92e-06	2.76e-10	6e-13	4.36e-10	1.68e-16	3.62e-19	2.65e-16	0	0	0	0	0
6.27e-12	1e-12	9.34e-12	2.44e-10	3.75e-11	3.65e-10	1.9e-11	2.84e-12	2.85e-11	4.96e-15	7.26e-16	7.43e-15	5.16e-21	7.51e-22	7.74e-21	1.3e-08	4.17e-11	2.05e-08	7.86e-07	2.28e-09	1.24e-06	6.84e-08	1.86e-10	1.08e-07	1.4e-11	3.7e-14	2.21e-11	7.9e-18	2.12e-20	1.25e-17	1.68e-07	4.5e-10	2.66e-07	1.22e-05	2.93e-08	1.93e-05	1.23e-06	2.75e-09	1.95e-06	2.86e-10	6.09e-13	4.53e-10	1.78e-16	3.75e-19	2.81e-16	0	0	0	0	0
5.67e-12	9.23e-13	8.44e-12	2.24e-10	3.5e-11	3.34e-10	1.77e-11	2.7e-12	2.65e-11	4.71e-15	7.05e-16	7.05e-15	5.03e-21	7.5e-22	7.53e-21	1.25e-08	4.05e-11	1.98e-08	7.74e-07	2.25e-09	1.22e-06	6.85e-08	1.87e-10	1.08e-07	1.43e-11	3.8e-14	2.26e-11	8.26e-18	2.24e-20	1.31e-17	1.65e-07	4.46e-10	2.61e-07	1.21e-05	2.96e-08	1.92e-05	1.25e-06	2.84e-09	1.98e-06	2.97e-10	6.44e-13	4.7e-10	1.89e-16	4.07e-19	2.99e-16	0	0	0	0	0
5.26e-12	8.43e-13	7.83e-12	2.11e-10	3.24e-11	3.15e-10	1.7e-11	2.54e-12	2.55e-11	4.63e-15	6.8e-16	6.94e-15	5.09e-21	7.42e-22	7.64e-21	1.21e-08	3.89e-11	1.92e-08	7.61e-07	2.2e-09	1.2e-06	6.87e-08	1.86e-10	1.09e-07	1.46e-11	3.86e-14	2.31e-11	8.64e-18	2.32e-20	1.37e-17	1.61e-07	4.31e-10	2.55e-07	1.21e-05	2.91e-08	1.92e-05	1.27e-06	2.84e-09	2.02e-06	3.08e-10	6.54e-13	4.87e-10	2e-16	4.21e-19	3.17e-16	0	0	0	0	0
4.75e-12	7.75e-13	7.07e-12	1.93e-10	3.03e-11	2.88e-10	1.58e-11	2.41e-12	2.37e-11	4.4e-15	6.6e-16	6.59e-15	4.96e-21	7.42e-22	7.42e-21	1.17e-08	3.77e-11	1.85e-08	7.48e-07	2.18e-09	1.18e-06	6.88e-08	1.88e-10	1.09e-07	1.49e-11	3.97e-14	2.37e-11	9.03e-18	2.44e-20	1.43e-17	1.58e-07	4.27e-10	2.5e-07	1.21e-05	2.94e-08	1.91e-05	1.29e-06	2.93e-09	2.05e-06	3.2e-10	6.92e-13	5.06e-10	2.13e-16	4.57e-19	3.37e-16	0	0	0	0	0
4.41e-12	7.08e-13	6.57e-12	1.82e-10	2.8e-11	2.72e-10	1.52e-11	2.28e-12	2.28e-11	4.33e-15	6.37e-16	6.49e-15	5.03e-21	7.34e-22	7.53e-21	1.13e-08	3.63e-11	1.79e-08	7.36e-07	2.13e-09	1.16e-06	6.89e-08	1.87e-10	1.09e-07	1.53e-11	4.03e-14	2.42e-11	9.44e-18	2.53e-20	1.49e-17	1.54e-07	4.12e-10	2.44e-07	1.2e-05	2.88e-08	1.9e-05	1.32e-06	2.92e-09	2.08e-06	3.32e-10	7.03e-13	5.25e-10	2.26e-16	4.73e-19	3.57e-16	0	0	0	0	0
3.99e-12	6.52e-13	5.93e-12	1.67e-10	2.61e-11	2.49e-10	1.42e-11	2.16e-12	2.12e-11	4.11e-15	6.18e-16	6.16e-15	4.89e-21	7.33e-22	7.32e-21	1.09e-08	3.52e-11	1.73e-08	7.24e-07	2.1e-09	1.15e-06	6.91e-08	1.88e-10	1.09e-07	1.56e-11	4.14e-14	2.47e-11	9.87e-18	2.66e-20	1.56e-17	1.51e-07	4.08e-10	2.39e-07	1.2e-05	2.91e-08	1.9e-05	1.34e-06	3.01e-09	2.12e-06	3.44e-10	7.43e-13	5.45e-10	2.4e-16	5.13e-19	3.79e-16	0	0	0	0	0
3.7e-12	5.95e-13	5.51e-12	1.57e-10	2.42e-11	2.34e-10	1.36e-11	2.04e-12	2.03e-11	4.05e-15	5.96e-16	6.06e-15	4.96e-21	7.25e-22	7.43e-21	1.06e-08	3.39e-11	1.67e-08	7.12e-07	2.06e-09	1.13e-06	6.92e-08	1.87e-10	1.09e-07	1.6e-11	4.2e-14	2.53e-11	1.03e-17	2.76e-20	1.63e-17	1.48e-07	3.93e-10	2.34e-07	1.2e-05	2.86e-08	1.89e-05	1.36e-06	3.01e-09	2.15e-06	3.57e-10	7.55e-13	5.65e-10	2.54e-16	5.31e-19	4.02e-16	0	0	0	0	0
0	0	0	0	0	0	0	0	0	0	0	0	0	0	0	1.02e-08	3.28e-11	1.62e-08	7e-07	2.03e-09	1.11e-06	6.93e-08	1.88e-10	1.1e-07	1.63e-11	4.32e-14	2.58e-11	1.08e-17	2.9e-20	1.71e-17	1.45e-07	3.9e-10	2.29e-07	1.19e-05	2.89e-08	1.89e-05	1.38e-06	3.1e-09	2.18e-06	3.7e-10	7.97e-13	5.86e-10	2.7e-16	5.76e-19	4.27e-16	0	0	0	0	0
0	0	0	0	0	0	0	0	0	0	0	0	0	0	0	9.87e-09	3.16e-11	1.56e-08	6.88e-07	1.99e-09	1.09e-06	6.94e-08	1.88e-10	1.1e-07	1.67e-11	4.38e-14	2.64e-11	1.13e-17	3.01e-20	1.78e-17	1.42e-07	3.76e-10	2.24e-07	1.19e-05	2.83e-08	1.88e-05	1.4e-06	3.1e-09	2.22e-06	3.84e-10	8.1e-13	6.08e-10	2.86e-16	5.96e-19	4.53e-16	0	0	0	0	0
0	0	0	0	0	0	0	0	0	0	0	0	0	0	0	9.54e-09	3.06e-11	1.51e-08	6.77e-07	1.96e-09	1.07e-06	6.96e-08	1.89e-10	1.1e-07	1.71e-11	4.5e-14	2.7e-11	1.18e-17	3.17e-20	1.86e-17	1.39e-07	3.73e-10	2.19e-07	1.18e-05	2.86e-08	1.87e-05	1.42e-06	3.2e-09	2.26e-06	3.99e-10	8.56e-13	6.31e-10	3.04e-16	6.47e-19	4.81e-16	0	0	0	0	0
0	0	0	0	0	0	0	0	0	0	0	0	0	0	0	9.22e-09	2.95e-11	1.46e-08	6.65e-07	1.92e-09	1.05e-06	6.97e-08	1.88e-10	1.1e-07	1.75e-11	4.57e-14	2.76e-11	1.23e-17	3.28e-20	1.95e-17	1.36e-07	3.59e-10	2.15e-07	1.18e-05	2.81e-08	1.87e-05	1.45e-06	3.19e-09	2.29e-06	4.14e-10	8.7e-13	6.55e-10	3.23e-16	6.7e-19	5.11e-16	0	0	0	0	0
0	0	0	0	0	0	0	0	0	0	0	0	0	0	0	8.91e-09	2.86e-11	1.41e-08	6.54e-07	1.89e-09	1.04e-06	6.98e-08	1.89e-10	1.1e-07	1.78e-11	4.7e-14	2.82e-11	1.29e-17	3.45e-20	2.04e-17	1.33e-07	3.56e-10	2.1e-07	1.18e-05	2.84e-08	1.86e-05	1.47e-06	3.29e-09	2.33e-06	4.29e-10	9.19e-13	6.79e-10	3.42e-16	7.27e-19	5.42e-16	0	0	0	0	0
0	0	0	0	0	0	0	0	0	0	0	0	0	0	0	8.61e-09	2.75e-11	1.36e-08	6.43e-07	1.85e-09	1.02e-06	6.99e-08	1.88e-10	1.11e-07	1.82e-11	4.77e-14	2.89e-11	1.34e-17	3.57e-20	2.13e-17	1.3e-07	3.44e-10	2.05e-07	1.17e-05	2.78e-08	1.85e-05	1.49e-06	3.29e-09	2.37e-06	4.45e-10	9.34e-13	7.05e-10	3.63e-16	7.52e-19	5.75e-16	0	0	0	0	0
0	0	0	0	0	0	0	0	0	0	0	0	0	0	0	8.32e-09	2.66e-11	1.32e-08	6.33e-07	1.83e-09	1e-06	7e-08	1.89e-10	1.11e-07	1.86e-11	4.9e-14	2.95e-11	1.41e-17	3.76e-20	2.22e-17	1.27e-07	3.4e-10	2.01e-07	1.17e-05	2.81e-08	1.85e-05	1.52e-06	3.39e-09	2.4e-06	4.62e-10	9.86e-13	7.31e-10	3.86e-16	8.16e-19	6.1e-16	0	0	0	0	0
0	0	0	0	0	0	0	0	0	0	0	0	0	0	0	8.04e-09	2.56e-11	1.27e-08	6.22e-07	1.79e-09	9.84e-07	7.01e-08	1.88e-10	1.11e-07	1.91e-11	4.97e-14	3.02e-11	1.47e-17	3.9e-20	2.32e-17	1.24e-07	3.28e-10	1.97e-07	1.16e-05	2.76e-08	1.84e-05	1.54e-06	3.38e-09	2.44e-06	4.79e-10	1e-12	7.59e-10	4.09e-16	8.45e-19	6.48e-16	0	0	0	0	0
0	0	0	0	0	0	0	0	0	0	0	0	0	0	0	7.76e-09	2.48e-11	1.23e-08	6.11e-07	1.76e-09	9.67e-07	7.02e-08	1.89e-10	1.11e-07	1.95e-11	5.11e-14	3.08e-11	1.54e-17	4.1e-20	2.43e-17	1.22e-07	3.25e-10	1.92e-07	1.16e-05	2.78e-08	1.83e-05	1.57e-06	3.49e-09	2.48e-06	4.97e-10	1.06e-12	7.87e-10	4.34e-16	9.16e-19	6.88e-16	0	0	0	0	0
0	0	0	0	0	0	0	0	0	0	0	0	0	0	0	7.5e-09	2.39e-11	1.19e-08	6.01e-07	1.72e-09	9.51e-07	7.04e-08	1.89e-10	1.11e-07	1.99e-11	5.18e-14	3.15e-11	1.6e-17	4.25e-20	2.54e-17	1.19e-07	3.14e-10	1.88e-07	1.16e-05	2.73e-08	1.83e-05	1.59e-06	3.48e-09	2.52e-06	5.16e-10	1.08e-12	8.17e-10	4.61e-16	9.48e-19	7.3e-16	0	0	0	0	0
0	0	0	0	0	0	0	0	0	0	0	0	0	0	0	7.25e-09	2.31e-11	1.15e-08	5.91e-07	1.7e-09	9.35e-07	7.05e-08	1.9e-10	1.11e-07	2.03e-11	5.33e-14	3.22e-11	1.68e-17	4.47e-20	2.65e-17	1.16e-07	3.11e-10	1.84e-07	1.15e-05	2.76e-08	1.82e-05	1.62e-06	3.59e-09	2.56e-06	5.35e-10	1.14e-12	8.47e-10	4.89e-16	1.03e-18	7.74e-16	0	0	0	0	0
0	0	0	0	0	0	0	0	0	0	0	0	0	0	0	7e-09	2.23e-11	1.11e-08	5.81e-07	1.66e-09	9.19e-07	7.06e-08	1.89e-10	1.12e-07	2.08e-11	5.4e-14	3.29e-11	1.75e-17	4.63e-20	2.77e-17	1.14e-07	3e-10	1.8e-07	1.15e-05	2.71e-08	1.82e-05	1.64e-06	3.59e-09	2.6e-06	5.55e-10	1.15e-12	8.79e-10	5.19e-16	1.06e-18	8.22e-16	0	0	0	0	0
0	0	0	0	0	0	0	0	0	0	0	0	0	0	0	6.76e-09	2.16e-11	1.07e-08	5.71e-07	1.64e-09	9.03e-07	7.07e-08	1.9e-10	1.12e-07	2.12e-11	5.55e-14	3.36e-11	1.83e-17	4.87e-20	2.9e-17	1.11e-07	2.97e-10	1.76e-07	1.14e-05	2.73e-08	1.81e-05	1.67e-06	3.7e-09	2.64e-06	5.76e-10	1.22e-12	9.12e-10	5.51e-16	1.15e-18	8.72e-16	0	0	0	0	0
0	0	0	0	0	0	0	0	0	0	0	0	0	0	0	6.53e-09	2.07e-11	1.03e-08	5.61e-07	1.6e-09	8.88e-07	7.08e-08	1.89e-10	1.12e-07	2.17e-11	5.63e-14	3.44e-11	1.91e-17	5.04e-20	3.03e-17	1.09e-07	2.86e-10	1.73e-07	1.14e-05	2.68e-08	1.8e-05	1.7e-06	3.69e-09	2.68e-06	5.98e-10	1.24e-12	9.46e-10	5.85e-16	1.19e-18	9.25e-16	0	0	0	0	0
0	0	0	0	0	0	0	0	0	0	0	0	0	0	0	6.31e-09	2.01e-11	9.99e-09	5.52e-07	1.58e-09	8.73e-07	7.09e-08	1.9e-10	1.12e-07	2.22e-11	5.78e-14	3.51e-11	2e-17	5.3e-20	3.16e-17	1.07e-07	2.84e-10	1.69e-07	1.14e-05	2.71e-08	1.8e-05	1.72e-06	3.81e-09	2.73e-06	6.2e-10	1.31e-12	9.81e-10	6.2e-16	1.3e-18	9.82e-16	0	0	0	0	0
0	0	0	0	0	0	0	0	0	0	0	0	0	0	0	6.1e-09	1.93e-11	9.65e-09	5.42e-07	1.55e-09	8.58e-07	7.1e-08	1.89e-10	1.12e-07	2.27e-11	5.87e-14	3.59e-11	2.09e-17	5.49e-20	3.3e-17	1.04e-07	2.74e-10	1.65e-07	1.13e-05	2.66e-08	1.79e-05	1.75e-06	3.8e-09	2.77e-06	6.43e-10	1.33e-12	1.02e-09	6.58e-16	1.34e-18	1.04e-15	0	0	0	0	0
0	0	0	0	0	0	0	0	0	0	0	0	0	0	0	5.89e-09	1.87e-11	9.32e-09	5.33e-07	1.53e-09	8.43e-07	7.1e-08	1.9e-10	1.12e-07	2.32e-11	6.03e-14	3.67e-11	2.18e-17	5.78e-20	3.45e-17	1.02e-07	2.71e-10	1.62e-07	1.13e-05	2.68e-08	1.78e-05	1.78e-06	3.92e-09	2.81e-06	6.67e-10	1.4e-12	1.06e-09	6.99e-16	1.45e-18	1.11e-15	0	0	0	0	0
0	0	0	0	0	0	0	0	0	0	0	0	0	0	0	5.69e-09	1.8e-11	9e-09	5.24e-07	1.49e-09	8.29e-07	7.11e-08	1.89e-10	1.13e-07	2.37e-11	6.12e-14	3.75e-11	2.28e-17	5.98e-20	3.61e-17	9.99e-08	2.61e-10	1.58e-07	1.12e-05	2.63e-08	1.78e-05	1.81e-06	3.91e-09	2.86e-06	6.92e-10	1.43e-12	1.1e-09	7.41e-16	1.51e-18	1.17e-15	0	0	0	0	0
0	0	0	0	0	0	0	0	0	0	0	0	0	0	0	5.5e-09	1.74e-11	8.69e-09	5.15e-07	1.47e-09	8.15e-07	7.12e-08	1.9e-10	1.13e-07	2.42e-11	6.28e-14	3.83e-11	2.38e-17	6.29e-20	3.77e-17	9.78e-08	2.59e-10	1.55e-07	1.12e-05	2.66e-08	1.77e-05	1.84e-06	4.03e-09	2.9e-06	7.18e-10	1.51e-12	1.14e-09	7.87e-16	1.63e-18	1.24e-15	0	0	0	0	0
0	0	0	0	0	0	0	0	0	0	0	0	0	0	0	5.31e-09	1.68e-11	8.4e-09	5.06e-07	1.44e-09	8.01e-07	7.13e-08	1.89e-10	1.13e-07	2.47e-11	6.37e-14	3.91e-11	2.49e-17	6.52e-20	3.93e-17	9.56e-08	2.5e-10	1.51e-07	1.12e-05	2.61e-08	1.76e-05	1.86e-06	4.03e-09	2.95e-06	7.45e-10	1.53e-12	1.18e-09	8.35e-16	1.69e-18	1.32e-15	0	0	0	0	0
0	0	0	0	0	0	0	0	0	0	0	0	0	0	0	5.13e-09	1.63e-11	8.11e-09	4.97e-07	1.42e-09	7.87e-07	7.14e-08	1.9e-10	1.13e-07	2.53e-11	6.54e-14	4e-11	2.6e-17	6.85e-20	4.11e-17	9.36e-08	2.47e-10	1.48e-07	1.11e-05	2.63e-08	1.76e-05	1.89e-06	4.15e-09	3e-06	7.73e-10	1.62e-12	1.22e-09	8.85e-16	1.83e-18	1.4e-15	0	0	0	0	0
0	0	0	0	0	0	0	0	0	0	0	0	0	0	0	4.95e-09	1.56e-11	7.83e-09	4.89e-07	1.39e-09	7.73e-07	7.15e-08	1.89e-10	1.13e-07	2.58e-11	6.64e-14	4.08e-11	2.71e-17	7.09e-20	4.29e-17	9.15e-08	2.39e-10	1.45e-07	1.11e-05	2.58e-08	1.75e-05	1.92e-06	4.14e-09	3.04e-06	8.01e-10	1.64e-12	1.27e-09	9.4e-16	1.9e-18	1.49e-15	0	0	0	0	0
0	0	0	0	0	0	0	0	0	0	0	0	0	0	0	4.78e-09	1.51e-11	7.57e-09	4.8e-07	1.37e-09	7.6e-07	7.16e-08	1.9e-10	1.13e-07	2.64e-11	6.81e-14	4.17e-11	2.83e-17	7.46e-20	4.48e-17	8.96e-08	2.36e-10	1.42e-07	1.1e-05	2.61e-08	1.75e-05	1.95e-06	4.27e-09	3.09e-06	8.31e-10	1.73e-12	1.32e-09	9.97e-16	2.06e-18	1.58e-15	0	0	0	0	0
0	0	0	0	0	0	0	0	0	0	0	0	0	0	0	4.62e-09	1.46e-11	7.31e-09	4.72e-07	1.34e-09	7.47e-07	7.16e-08	1.9e-10	1.13e-07	2.69e-11	6.92e-14	4.26e-11	2.96e-17	7.72e-20	4.68e-17	8.76e-08	2.28e-10	1.39e-07	1.1e-05	2.56e-08	1.74e-05	1.98e-06	4.26e-09	3.14e-06	8.62e-10	1.76e-12	1.36e-09	1.06e-15	2.13e-18	1.67e-15	0	0	0	0	0
0	0	0	0	0	0	0	0	0	0	0	0	0	0	0	4.46e-09	1.41e-11	7.06e-09	4.64e-07	1.32e-09	7.34e-07	7.17e-08	1.9e-10	1.13e-07	2.75e-11	7.1e-14	4.35e-11	3.09e-17	8.12e-20	4.89e-17	8.57e-08	2.26e-10	1.36e-07	1.09e-05	2.58e-08	1.73e-05	2.02e-06	4.39e-09	3.19e-06	8.94e-10	1.86e-12	1.42e-09	1.12e-15	2.31e-18	1.78e-15	0	0	0	0	0
0	0	0	0	0	0	0	0	0	0	0	0	0	0	0	4.31e-09	1.36e-11	6.82e-09	4.56e-07	1.29e-09	7.21e-07	7.18e-08	1.9e-10	1.14e-07	2.81e-11	7.2e-14	4.45e-11	3.23e-17	8.41e-20	5.11e-17	8.38e-08	2.18e-10	1.33e-07	1.09e-05	2.53e-08	1.73e-05	2.05e-06	4.39e-09	3.24e-06	9.28e-10	1.89e-12	1.47e-09	1.19e-15	2.39e-18	1.88e-15	0	0	0	0	0
0	0	0	0	0	0	0	0	0	0	0	0	0	0	0	4.16e-09	1.31e-11	6.58e-09	4.48e-07	1.27e-09	7.09e-07	7.19e-08	1.9e-10	1.14e-07	2.87e-11	7.39e-14	4.54e-11	3.37e-17	8.84e-20	5.34e-17	8.2e-08	2.15e-10	1.3e-07	1.09e-05	2.56e-08	1.72e-05	2.08e-06	4.52e-09	3.29e-06	9.62e-10	1.99e-12	1.52e-09	1.26e-15	2.59e-18	2e-15	0	0	0	0	0
0	0	0	0	0	0	0	0	0	0	0	0	0	0	0	4.02e-09	1.26e-11	6.36e-09	4.4e-07	1.24e-09	6.96e-07	7.19e-08	1.9e-10	1.14e-07	2.93e-11	7.5e-14	4.64e-11	3.52e-17	9.15e-20	5.57e-17	8.02e-08	2.08e-10	1.27e-07	1.08e-05	2.51e-08	1.71e-05	2.11e-06	4.51e-09	3.34e-06	9.98e-10	2.03e-12	1.58e-09	1.34e-15	2.68e-18	2.12e-15	0	0	0	0	0
0	0	0	0	0	0	0	0	0	0	0	0	0	0	0	3.88e-09	1.22e-11	6.14e-09	4.32e-07	1.22e-09	6.84e-07	7.2e-08	1.9e-10	1.14e-07	3e-11	7.69e-14	4.74e-11	3.68e-17	9.62e-20	5.82e-17	7.85e-08	2.06e-10	1.24e-07	1.08e-05	2.53e-08	1.71e-05	2.15e-06	4.65e-09	3.4e-06	1.03e-09	2.14e-12	1.64e-09	1.42e-15	2.9e-18	2.25e-15	0	0	0	0	0
0	0	0	0	0	0	0	0	0	0	0	0	0	0	0	3.75e-09	1.18e-11	5.93e-09	4.25e-07	1.2e-09	6.72e-07	7.21e-08	1.9e-10	1.14e-07	3.06e-11	7.81e-14	4.84e-11	3.84e-17	9.96e-20	6.08e-17	7.68e-08	1.98e-10	1.21e-07	1.07e-05	2.48e-08	1.7e-05	2.18e-06	4.64e-09	3.45e-06	1.07e-09	2.17e-12	1.7e-09	1.51e-15	3e-18	2.39e-15	0	0	0	0	0
0	0	0	0	0	0	0	0	0	0	0	0	0	0	0	3.62e-09	1.14e-11	5.72e-09	4.18e-07	1.18e-09	6.61e-07	7.21e-08	1.9e-10	1.14e-07	3.13e-11	8.01e-14	4.95e-11	4.01e-17	1.05e-19	6.35e-17	7.51e-08	1.96e-10	1.19e-07	1.07e-05	2.51e-08	1.69e-05	2.21e-06	4.79e-09	3.5e-06	1.11e-09	2.29e-12	1.76e-09	1.6e-15	3.26e-18	2.53e-15	0	0	0	0	0
0	0	0	0	0	0	0	0	0	0	0	0	0	0	0	3.49e-09	1.09e-11	5.53e-09	4.1e-07	1.15e-09	6.49e-07	7.22e-08	1.89e-10	1.14e-07	3.19e-11	8.13e-14	5.05e-11	4.19e-17	1.08e-19	6.63e-17	7.35e-08	1.89e-10	1.16e-07	1.07e-05	2.46e-08	1.69e-05	2.25e-06	4.78e-09	3.56e-06	1.15e-09	2.33e-12	1.83e-09	1.7e-15	3.37e-18	2.69e-15	0	0	0	0	0
0	0	0	0	0	0	0	0	0	0	0	0	0	0	0	3.37e-09	1.06e-11	5.34e-09	4.03e-07	1.14e-09	6.38e-07	7.22e-08	1.9e-10	1.14e-07	3.26e-11	8.34e-14	5.16e-11	4.37e-17	1.14e-19	6.92e-17	7.19e-08	1.88e-10	1.14e-07	1.06e-05	2.48e-08	1.68e-05	2.28e-06	4.92e-09	3.61e-06	1.2e-09	2.46e-12	1.89e-09	1.8e-15	3.65e-18	2.85e-15	0	0	0	0	0
0	0	0	0	0	0	0	0	0	0	0	0	0	0	0	3.26e-09	1.02e-11	5.15e-09	3.96e-07	1.11e-09	6.26e-07	7.23e-08	1.89e-10	1.14e-07	3.33e-11	8.46e-14	5.27e-11	4.57e-17	1.18e-19	7.23e-17	7.03e-08	1.81e-10	1.11e-07	1.06e-05	2.43e-08	1.67e-05	2.32e-06	4.91e-09	3.67e-06	1.24e-09	2.5e-12	1.97e-09	1.91e-15	3.78e-18	3.02e-15	0	0	0	0	0
0	0	0	0	0	0	0	0	0	0	0	0	0	0	0	3.14e-09	9.86e-12	4.97e-09	3.89e-07	1.1e-09	6.15e-07	7.24e-08	1.9e-10	1.14e-07	3.4e-11	8.68e-14	5.38e-11	4.77e-17	1.24e-19	7.55e-17	6.87e-08	1.79e-10	1.09e-07	1.05e-05	2.46e-08	1.67e-05	2.35e-06	5.06e-09	3.73e-06	1.29e-09	2.64e-12	2.04e-09	2.03e-15	4.1e-18	3.21e-15	0	0	0	0	0
0	0	0	0	0	0	0	0	0	0	0	0	0	0	0	3.04e-09	9.48e-12	4.8e-09	3.82e-07	1.07e-09	6.05e-07	7.24e-08	1.89e-10	1.15e-07	3.47e-11	8.8e-14	5.5e-11	4.98e-17	1.28e-19	7.88e-17	6.72e-08	1.73e-10	1.06e-07	1.05e-05	2.41e-08	1.66e-05	2.39e-06	5.05e-09	3.78e-06	1.34e-09	2.68e-12	2.11e-09	2.15e-15	4.24e-18	3.4e-15	0	0	0	0	0
0	0	0	0	0	0	0	0	0	0	0	0	0	0	0	2.93e-09	9.18e-12	4.64e-09	3.75e-07	1.06e-09	5.94e-07	7.25e-08	1.9e-10	1.15e-07	3.55e-11	9.03e-14	5.61e-11	5.2e-17	1.35e-19	8.23e-17	6.58e-08	1.71e-10	1.04e-07	1.05e-05	2.43e-08	1.66e-05	2.43e-06	5.21e-09	3.84e-06	1.38e-09	2.83e-12	2.19e-09	2.28e-15	4.59e-18	3.61e-15	0	0	0	0	0
0	0	0	0	0	0	0	0	0	0	0	0	0	0	0	2.83e-09	8.82e-12	4.48e-09	3.69e-07	1.03e-09	5.83e-07	7.25e-08	1.89e-10	1.15e-07	3.62e-11	9.16e-14	5.73e-11	5.43e-17	1.39e-19	8.59e-17	6.43e-08	1.65e-10	1.02e-07	1.04e-05	2.38e-08	1.65e-05	2.47e-06	5.2e-09	3.9e-06	1.44e-09	2.87e-12	2.27e-09	2.42e-15	4.75e-18	3.83e-15	0	0	0	0	0
0	0	0	0	0	0	0	0	0	0	0	0	0	0	0	2.73e-09	8.54e-12	4.32e-09	3.62e-07	1.02e-09	5.73e-07	7.26e-08	1.9e-10	1.15e-07	3.7e-11	9.39e-14	5.85e-11	5.67e-17	1.46e-19	8.97e-17	6.29e-08	1.63e-10	9.96e-08	1.04e-05	2.41e-08	1.64e-05	2.5e-06	5.36e-09	3.96e-06	1.49e-09	3.03e-12	2.36e-09	2.57e-15	5.15e-18	4.06e-15	0	0	0	0	0
0	0	0	0	0	0	0	0	0	0	0	0	0	0	0	2.64e-09	8.21e-12	4.17e-09	3.56e-07	9.94e-10	5.63e-07	7.26e-08	1.89e-10	1.15e-07	3.78e-11	9.53e-14	5.98e-11	5.92e-17	1.52e-19	9.36e-17	6.15e-08	1.57e-10	9.74e-08	1.03e-05	2.36e-08	1.64e-05	2.54e-06	5.34e-09	4.03e-06	1.54e-09	3.08e-12	2.44e-09	2.72e-15	5.33e-18	4.31e-15	0	0	0	0	0
0	0	0	0	0	0	0	0	0	0	0	0	0	0	0	2.55e-09	7.94e-12	4.03e-09	3.49e-07	9.79e-10	5.53e-07	7.26e-08	1.9e-10	1.15e-07	3.86e-11	9.77e-14	6.1e-11	6.18e-17	1.59e-19	9.78e-17	6.02e-08	1.56e-10	9.52e-08	1.03e-05	2.38e-08	1.63e-05	2.58e-06	5.51e-09	4.09e-06	1.6e-09	3.25e-12	2.53e-09	2.89e-15	5.78e-18	4.57e-15	0	0	0	0	0
0	0	0	0	0	0	0	0	0	0	0	0	0	0	0	2.46e-09	7.64e-12	3.89e-09	3.43e-07	9.57e-10	5.43e-07	7.27e-08	1.89e-10	1.15e-07	3.94e-11	9.91e-14	6.23e-11	6.45e-17	1.65e-19	1.02e-16	5.89e-08	1.5e-10	9.32e-08	1.03e-05	2.34e-08	1.62e-05	2.62e-06	5.5e-09	4.15e-06	1.66e-09	3.3e-12	2.63e-09	3.06e-15	5.98e-18	4.85e-15	0	0	0	0	0
0	0	0	0	0	0	0	0	0	0	0	0	0	0	0	2.37e-09	7.39e-12	3.75e-09	3.37e-07	9.42e-10	5.33e-07	7.27e-08	1.9e-10	1.15e-07	4.02e-11	1.02e-13	6.36e-11	6.73e-17	1.73e-19	1.07e-16	5.76e-08	1.49e-10	9.11e-08	1.02e-05	2.36e-08	1.62e-05	2.66e-06	5.66e-09	4.22e-06	1.72e-09	3.48e-12	2.73e-09	3.25e-15	6.48e-18	5.14e-15	0	0	0	0	0
0	0	0	0	0	0	0	0	0	0	0	0	0	0	0	2.29e-09	7.1e-12	3.62e-09	3.31e-07	9.21e-10	5.24e-07	7.28e-08	1.89e-10	1.15e-07	4.1e-11	1.03e-13	6.49e-11	7.03e-17	1.79e-19	1.11e-16	5.63e-08	1.43e-10	8.91e-08	1.02e-05	2.31e-08	1.61e-05	2.7e-06	5.65e-09	4.28e-06	1.79e-09	3.54e-12	2.83e-09	3.44e-15	6.7e-18	5.45e-15	0	0	0	0	0
0	0	0	0	0	0	0	0	0	0	0	0	0	0	0	2.21e-09	6.88e-12	3.5e-09	3.25e-07	9.07e-10	5.15e-07	7.28e-08	1.89e-10	1.15e-07	4.19e-11	1.06e-13	6.63e-11	7.34e-17	1.88e-19	1.16e-16	5.51e-08	1.42e-10	8.71e-08	1.01e-05	2.33e-08	1.6e-05	2.75e-06	5.82e-09	4.35e-06	1.85e-09	3.73e-12	2.93e-09	3.65e-15	7.26e-18	5.78e-15	0	0	0	0	0
0	0	0	0	0	0	0	0	0	0	0	0	0	0	0	2.13e-09	6.61e-12	3.37e-09	3.19e-07	8.87e-10	5.05e-07	7.28e-08	1.88e-10	1.15e-07	4.28e-11	1.07e-13	6.77e-11	7.66e-17	1.95e-19	1.21e-16	5.39e-08	1.37e-10	8.52e-08	1.01e-05	2.29e-08	1.6e-05	2.79e-06	5.81e-09	4.41e-06	1.92e-09	3.79e-12	3.04e-09	3.88e-15	7.52e-18	6.13e-15	0	0	0	0	0
0	0	0	0	0	0	0	0	0	0	0	0	0	0	0	2.06e-09	6.39e-12	3.26e-09	3.14e-07	8.73e-10	4.96e-07	7.29e-08	1.89e-10	1.15e-07	4.37e-11	1.1e-13	6.91e-11	7.99e-17	2.05e-19	1.26e-16	5.27e-08	1.35e-10	8.34e-08	1.01e-05	2.31e-08	1.59e-05	2.83e-06	5.99e-09	4.48e-06	1.99e-09	4e-12	3.15e-09	4.11e-15	8.14e-18	6.51e-15	0	0	0	0	0
0	0	0	0	0	0	0	0	0	0	0	0	0	0	0	1.99e-09	6.15e-12	3.14e-09	3.08e-07	8.54e-10	4.87e-07	7.29e-08	1.88e-10	1.15e-07	4.46e-11	1.12e-13	7.06e-11	8.34e-17	2.12e-19	1.32e-16	5.15e-08	1.31e-10	8.15e-08	1e-05	2.26e-08	1.59e-05	2.88e-06	5.97e-09	4.55e-06	2.06e-09	4.06e-12	3.27e-09	4.36e-15	8.43e-18	6.9e-15	0	0	0	0	0
0	0	0	0	0	0	0	0	0	0	0	0	0	0	0	1.92e-09	5.95e-12	3.03e-09	3.03e-07	8.41e-10	4.79e-07	7.29e-08	1.89e-10	1.15e-07	4.55e-11	1.14e-13	7.2e-11	8.71e-17	2.22e-19	1.38e-16	5.04e-08	1.29e-10	7.97e-08	9.98e-06	2.28e-08	1.58e-05	2.92e-06	6.15e-09	4.62e-06	2.14e-09	4.28e-12	3.39e-09	4.62e-15	9.12e-18	7.32e-15	0	0	0	0	0
0	0	0	0	0	0	0	0	0	0	0	0	0	0	0	1.85e-09	5.72e-12	2.93e-09	2.97e-07	8.22e-10	4.7e-07	7.29e-08	1.88e-10	1.15e-07	4.65e-11	1.16e-13	7.35e-11	9.09e-17	2.3e-19	1.44e-16	4.93e-08	1.25e-10	7.8e-08	9.94e-06	2.24e-08	1.57e-05	2.96e-06	6.14e-09	4.69e-06	2.22e-09	4.35e-12	3.51e-09	4.9e-15	9.44e-18	7.76e-15	0	0	0	0	0
0	0	0	0	0	0	0	0	0	0	0	0	0	0	0	1.79e-09	5.53e-12	2.83e-09	2.92e-07	8.09e-10	4.62e-07	7.3e-08	1.89e-10	1.15e-07	4.74e-11	1.19e-13	7.51e-11	9.48e-17	2.42e-19	1.5e-16	4.82e-08	1.23e-10	7.62e-08	9.9e-06	2.26e-08	1.57e-05	3.01e-06	6.33e-09	4.76e-06	2.3e-09	4.59e-12	3.64e-09	5.2e-15	1.02e-17	8.23e-15	0	0	0	0	0
0	0	0	0	0	0	0	0	0	0	0	0	0	0	0	1.72e-09	5.32e-12	2.73e-09	2.87e-07	7.91e-10	4.53e-07	7.3e-08	1.88e-10	1.16e-07	4.84e-11	1.21e-13	7.66e-11	9.9e-17	2.5e-19	1.57e-16	4.71e-08	1.19e-10	7.46e-08	9.86e-06	2.22e-08	1.56e-05	3.06e-06	6.31e-09	4.84e-06	2.38e-09	4.67e-12	3.77e-09	5.52e-15	1.06e-17	8.73e-15	0	0	0	0	0
0	0	0	0	0	0	0	0	0	0	0	0	0	0	0	1.66e-09	5.14e-12	2.63e-09	2.81e-07	7.79e-10	4.45e-07	7.3e-08	1.88e-10	1.16e-07	4.94e-11	1.23e-13	7.82e-11	1.03e-16	2.62e-19	1.63e-16	4.61e-08	1.18e-10	7.29e-08	9.82e-06	2.24e-08	1.55e-05	3.1e-06	6.5e-09	4.91e-06	2.47e-09	4.92e-12	3.91e-09	5.85e-15	1.15e-17	9.26e-15	0	0	0	0	0
0	0	0	0	0	0	0	0	0	0	0	0	0	0	0	1.61e-09	4.94e-12	2.54e-09	2.76e-07	7.61e-10	4.37e-07	7.3e-08	1.87e-10	1.16e-07	5.04e-11	1.25e-13	7.98e-11	1.08e-16	2.72e-19	1.71e-16	4.51e-08	1.13e-10	7.13e-08	9.78e-06	2.19e-08	1.55e-05	3.15e-06	6.49e-09	4.99e-06	2.56e-09	5e-12	4.06e-09	6.2e-15	1.19e-17	9.82e-15	0	0	0	0	0
0	0	0	0	0	0	0	0	0	0	0	0	0	0	0	1.55e-09	4.78e-12	2.45e-09	2.71e-07	7.49e-10	4.29e-07	7.3e-08	1.88e-10	1.16e-07	5.15e-11	1.28e-13	8.15e-11	1.12e-16	2.85e-19	1.78e-16	4.41e-08	1.12e-10	6.97e-08	9.74e-06	2.21e-08	1.54e-05	3.2e-06	6.68e-09	5.06e-06	2.66e-09	5.27e-12	4.21e-09	6.58e-15	1.28e-17	1.04e-14	0	0	0	0	0
0	0	0	0	0	0	0	0	0	0	0	0	0	0	0	1.5e-09	4.59e-12	2.37e-09	2.66e-07	7.32e-10	4.21e-07	7.31e-08	1.87e-10	1.16e-07	5.25e-11	1.3e-13	8.31e-11	1.17e-16	2.95e-19	1.86e-16	4.31e-08	1.08e-10	6.82e-08	9.7e-06	2.17e-08	1.53e-05	3.25e-06	6.67e-09	5.14e-06	2.76e-09	5.36e-12	4.36e-09	6.98e-15	1.33e-17	1.1e-14	0	0	0	0	0
0	0	0	0	0	0	0	0	0	0	0	0	0	0	0	1.44e-09	4.44e-12	2.28e-09	2.61e-07	7.21e-10	4.14e-07	7.31e-08	1.88e-10	1.16e-07	5.36e-11	1.33e-13	8.49e-11	1.22e-16	3.1e-19	1.94e-16	4.21e-08	1.07e-10	6.67e-08	9.66e-06	2.19e-08	1.53e-05	3.3e-06	6.87e-09	5.22e-06	2.86e-09	5.65e-12	4.52e-09	7.4e-15	1.44e-17	1.17e-14	0	0	0	0	0
0	0	0	0	0	0	0	0	0	0	0	0	0	0	0	1.39e-09	4.27e-12	2.2e-09	2.57e-07	7.05e-10	4.06e-07	7.31e-08	1.87e-10	1.16e-07	5.47e-11	1.35e-13	8.66e-11	1.28e-16	3.21e-19	2.02e-16	4.12e-08	1.03e-10	6.52e-08	9.62e-06	2.15e-08	1.52e-05	3.35e-06	6.86e-09	5.3e-06	2.96e-09	5.74e-12	4.69e-09	7.85e-15	1.49e-17	1.24e-14	0	0	0	0	0
0	0	0	0	0	0	0	0	0	0	0	0	0	0	0	1.34e-09	4.13e-12	2.13e-09	2.52e-07	6.93e-10	3.99e-07	7.31e-08	1.87e-10	1.16e-07	5.59e-11	1.39e-13	8.84e-11	1.33e-16	3.36e-19	2.11e-16	4.03e-08	1.02e-10	6.37e-08	9.58e-06	2.16e-08	1.52e-05	3.4e-06	7.06e-09	5.38e-06	3.07e-09	6.05e-12	4.86e-09	8.32e-15	1.61e-17	1.32e-14	0	0	0	0	0
0	0	0	0	0	0	0	0	0	0	0	0	0	0	0	1.3e-09	3.97e-12	2.05e-09	2.47e-07	6.78e-10	3.92e-07	7.31e-08	1.86e-10	1.16e-07	5.7e-11	1.41e-13	9.02e-11	1.39e-16	3.48e-19	2.2e-16	3.94e-08	9.86e-11	6.23e-08	9.54e-06	2.12e-08	1.51e-05	3.45e-06	7.05e-09	5.46e-06	3.18e-09	6.15e-12	5.04e-09	8.82e-15	1.67e-17	1.4e-14	0	0	0	0	0
0	0	0	0	0	0	0	0	0	0	0	0	0	0	0	1.25e-09	3.84e-12	1.98e-09	2.43e-07	6.67e-10	3.84e-07	7.31e-08	1.87e-10	1.16e-07	5.82e-11	1.44e-13	9.21e-11	1.45e-16	3.65e-19	2.3e-16	3.85e-08	9.75e-11	6.09e-08	9.5e-06	2.14e-08	1.5e-05	3.5e-06	7.25e-09	5.54e-06	3.3e-09	6.48e-12	5.22e-09	9.35e-15	1.81e-17	1.48e-14	0	0	0	0	0
0	0	0	0	0	0	0	0	0	0	0	0	0	0	0	1.21e-09	3.69e-12	1.91e-09	2.39e-07	6.52e-10	3.77e-07	7.31e-08	1.86e-10	1.16e-07	5.94e-11	1.46e-13	9.39e-11	1.51e-16	3.78e-19	2.4e-16	3.77e-08	9.4e-11	5.96e-08	9.46e-06	2.1e-08	1.5e-05	3.56e-06	7.24e-09	5.63e-06	3.42e-09	6.58e-12	5.41e-09	9.92e-15	1.87e-17	1.57e-14	0	0	0	0	0
0	0	0	0	0	0	0	0	0	0	0	0	0	0	0	1.16e-09	3.57e-12	1.84e-09	2.34e-07	6.41e-10	3.7e-07	7.31e-08	1.86e-10	1.16e-07	6.06e-11	1.5e-13	9.59e-11	1.58e-16	3.96e-19	2.5e-16	3.68e-08	9.3e-11	5.83e-08	9.42e-06	2.12e-08	1.49e-05	3.61e-06	7.45e-09	5.71e-06	3.55e-09	6.94e-12	5.61e-09	1.05e-14	2.03e-17	1.66e-14	0	0	0	0	0
0	0	0	0	0	0	0	0	0	0	0	0	0	0	0	1.12e-09	3.43e-12	1.78e-09	2.3e-07	6.27e-10	3.64e-07	7.31e-08	1.85e-10	1.16e-07	6.18e-11	1.52e-13	9.78e-11	1.65e-16	4.1e-19	2.61e-16	3.6e-08	8.97e-11	5.7e-08	9.38e-06	2.08e-08	1.48e-05	3.66e-06	7.44e-09	5.8e-06	3.68e-09	7.05e-12	5.82e-09	1.12e-14	2.1e-17	1.77e-14	0	0	0	0	0
0	0	0	0	0	0	0	0	0	0	0	0	0	0	0	1.08e-09	3.32e-12	1.72e-09	2.26e-07	6.17e-10	3.57e-07	7.31e-08	1.86e-10	1.16e-07	6.31e-11	1.55e-13	9.98e-11	1.72e-16	4.3e-19	2.72e-16	3.52e-08	8.87e-11	5.57e-08	9.34e-06	2.09e-08	1.48e-05	3.72e-06	7.66e-09	5.89e-06	3.81e-09	7.43e-12	6.03e-09	1.18e-14	2.27e-17	1.87e-14	0	0	0	0	0
0	0	0	0	0	0	0	0	0	0	0	0	0	0	0	1.05e-09	3.19e-12	1.65e-09	2.21e-07	6.03e-10	3.5e-07	7.31e-08	1.85e-10	1.16e-07	6.44e-11	1.58e-13	1.02e-10	1.79e-16	4.45e-19	2.84e-16	3.44e-08	8.55e-11	5.45e-08	9.3e-06	2.05e-08	1.47e-05	3.78e-06	7.64e-09	5.98e-06	3.95e-09	7.55e-12	6.25e-09	1.25e-14	2.35e-17	1.98e-14	0	0	0	0	0
0	0	0	0	0	0	0	0	0	0	0	0	0	0	0	1.01e-09	3.08e-12	1.6e-09	2.17e-07	5.93e-10	3.44e-07	7.31e-08	1.85e-10	1.16e-07	6.57e-11	1.61e-13	1.04e-10	1.87e-16	4.67e-19	2.96e-16	3.37e-08	8.46e-11	5.33e-08	9.26e-06	2.07e-08	1.47e-05	3.83e-06	7.87e-09	6.07e-06	4.09e-09	7.96e-12	6.48e-09	1.33e-14	2.54e-17	2.1e-14	0	0	0	0	0
0	0	0	0	0	0	0	0	0	0	0	0	0	0	0	9.74e-10	2.96e-12	1.54e-09	2.13e-07	5.8e-10	3.38e-07	7.31e-08	1.85e-10	1.16e-07	6.7e-11	1.64e-13	1.06e-10	1.95e-16	4.84e-19	3.09e-16	3.29e-08	8.16e-11	5.21e-08	9.22e-06	2.03e-08	1.46e-05	3.89e-06	7.85e-09	6.16e-06	4.24e-09	8.09e-12	6.72e-09	1.41e-14	2.63e-17	2.23e-14	0	0	0	0	0
0	0	0	0	0	0	0	0	0	0	0	0	0	0	0	9.39e-10	2.86e-12	1.49e-09	2.09e-07	5.7e-10	3.31e-07	7.31e-08	1.85e-10	1.16e-07	6.84e-11	1.68e-13	1.08e-10	2.04e-16	5.07e-19	3.22e-16	3.22e-08	8.07e-11	5.09e-08	9.18e-06	2.05e-08	1.45e-05	3.95e-06	8.08e-09	6.25e-06	4.4e-09	8.53e-12	6.96e-09	1.49e-14	2.85e-17	2.37e-14	0	0	0	0	0
0	0	0	0	0	0	0	0	0	0	0	0	0	0	0	9.06e-10	2.75e-12	1.43e-09	2.06e-07	5.57e-10	3.25e-07	7.3e-08	1.84e-10	1.16e-07	6.97e-11	1.7e-13	1.1e-10	2.12e-16	5.25e-19	3.36e-16	3.15e-08	7.78e-11	4.98e-08	9.14e-06	2.01e-08	1.45e-05	4.01e-06	8.07e-09	6.35e-06	4.56e-09	8.66e-12	7.22e-09	1.58e-14	2.95e-17	2.51e-14	0	0	0	0	0
0	0	0	0	0	0	0	0	0	0	0	0	0	0	0	8.74e-10	2.66e-12	1.38e-09	2.02e-07	5.48e-10	3.19e-07	7.3e-08	1.84e-10	1.16e-07	7.12e-11	1.74e-13	1.13e-10	2.22e-16	5.5e-19	3.51e-16	3.07e-08	7.7e-11	4.87e-08	9.1e-06	2.02e-08	1.44e-05	4.07e-06	8.3e-09	6.44e-06	4.73e-09	9.13e-12	7.48e-09	1.68e-14	3.19e-17	2.66e-14	0	0	0	0	0
0	0	0	0	0	0	0	0	0	0	0	0	0	0	0	8.43e-10	2.55e-12	1.33e-09	1.98e-07	5.36e-10	3.13e-07	7.3e-08	1.84e-10	1.16e-07	7.26e-11	1.76e-13	1.15e-10	2.31e-16	5.69e-19	3.66e-16	3.01e-08	7.42e-11	4.76e-08	9.06e-06	1.99e-08	1.43e-05	4.13e-06	8.29e-09	6.54e-06	4.9e-09	9.28e-12	7.75e-09	1.78e-14	3.3e-17	2.82e-14	0	0	0	0	0
0	0	0	0	0	0	0	0	0	0	0	0	0	0	0	8.13e-10	2.47e-12	1.29e-09	1.94e-07	5.27e-10	3.08e-07	7.3e-08	1.84e-10	1.15e-07	7.41e-11	1.81e-13	1.17e-10	2.41e-16	5.97e-19	3.81e-16	2.94e-08	7.34e-11	4.65e-08	9.02e-06	2e-08	1.43e-05	4.19e-06	8.53e-09	6.64e-06	5.08e-09	9.77e-12	8.04e-09	1.89e-14	3.57e-17	2.99e-14	0	0	0	0	0
0	0	0	0	0	0	0	0	0	0	0	0	0	0	0	7.85e-10	2.37e-12	1.24e-09	1.91e-07	5.15e-10	3.02e-07	7.3e-08	1.83e-10	1.15e-07	7.55e-11	1.83e-13	1.2e-10	2.51e-16	6.18e-19	3.98e-16	2.87e-08	7.08e-11	4.55e-08	8.98e-06	1.96e-08	1.42e-05	4.26e-06	8.51e-09	6.74e-06	5.26e-09	9.93e-12	8.33e-09	2e-14	3.7e-17	3.17e-14	0	0	0	0	0
0	0	0	0	0	0	0	0	0	0	0	0	0	0	0	7.57e-10	2.29e-12	1.2e-09	1.87e-07	5.06e-10	2.96e-07	7.29e-08	1.83e-10	1.15e-07	7.71e-11	1.87e-13	1.22e-10	2.62e-16	6.48e-19	4.15e-16	2.81e-08	7e-11	4.45e-08	8.95e-06	1.98e-08	1.42e-05	4.32e-06	8.76e-09	6.84e-06	5.45e-09	1.05e-11	8.63e-09	2.12e-14	4e-17	3.36e-14	0	0	0	0	0
0	0	0	0	0	0	0	0	0	0	0	0	0	0	0	7.3e-10	2.2e-12	1.15e-09	1.84e-07	4.95e-10	2.91e-07	7.29e-08	1.82e-10	1.15e-07	7.86e-11	1.9e-13	1.24e-10	2.73e-16	6.7e-19	4.33e-16	2.75e-08	6.75e-11	4.35e-08	8.91e-06	1.94e-08	1.41e-05	4.39e-06	8.74e-09	6.94e-06	5.65e-09	1.06e-11	8.95e-09	2.25e-14	4.14e-17	3.56e-14	0	0	0	0	0
0	0	0	0	0	0	0	0	0	0	0	0	0	0	0	7.04e-10	2.13e-12	1.11e-09	1.8e-07	4.87e-10	2.85e-07	7.29e-08	1.83e-10	1.15e-07	8.02e-11	1.95e-13	1.27e-10	2.85e-16	7.02e-19	4.51e-16	2.68e-08	6.67e-11	4.25e-08	8.87e-06	1.96e-08	1.4e-05	4.45e-06	9e-09	7.05e-06	5.86e-09	1.12e-11	9.27e-09	2.39e-14	4.48e-17	3.78e-14	0	0	0	0	0
0	0	0	0	0	0	0	0	0	0	0	0	0	0	0	6.79e-10	2.05e-12	1.07e-09	1.77e-07	4.76e-10	2.8e-07	7.29e-08	1.82e-10	1.15e-07	8.18e-11	1.97e-13	1.29e-10	2.97e-16	7.27e-19	4.7e-16	2.62e-08	6.43e-11	4.15e-08	8.83e-06	1.92e-08	1.4e-05	4.52e-06	8.98e-09	7.15e-06	6.07e-09	1.14e-11	9.61e-09	2.53e-14	4.64e-17	4e-14	0	0	0	0	0
0	0	0	0	0	0	0	0	0	0	0	0	0	0	0	6.55e-10	1.98e-12	1.04e-09	1.74e-07	4.68e-10	2.75e-07	7.28e-08	1.82e-10	1.15e-07	8.34e-11	2.02e-13	1.32e-10	3.1e-16	7.62e-19	4.91e-16	2.57e-08	6.36e-11	4.06e-08	8.79e-06	1.93e-08	1.39e-05	4.59e-06	9.24e-09	7.26e-06	6.29e-09	1.2e-11	9.96e-09	2.68e-14	5.02e-17	4.24e-14	0	0	0	0	0
0	0	0	0	0	0	0	0	0	0	0	0	0	0	0	6.32e-10	1.9e-12	9.99e-10	1.7e-07	4.57e-10	2.7e-07	7.28e-08	1.81e-10	1.15e-07	8.51e-11	2.05e-13	1.35e-10	3.23e-16	7.89e-19	5.12e-16	2.51e-08	6.13e-11	3.97e-08	8.75e-06	1.9e-08	1.38e-05	4.65e-06	9.22e-09	7.37e-06	6.52e-09	1.22e-11	1.03e-08	2.84e-14	5.19e-17	4.5e-14	0	0	0	0	0
0	0	0	0	0	0	0	0	0	0	0	0	0	0	0	6.09e-10	1.84e-12	9.64e-10	1.67e-07	4.49e-10	2.65e-07	7.28e-08	1.82e-10	1.15e-07	8.68e-11	2.09e-13	1.37e-10	3.37e-16	8.26e-19	5.33e-16	2.45e-08	6.07e-11	3.88e-08	8.71e-06	1.91e-08	1.38e-05	4.72e-06	9.49e-09	7.48e-06	6.76e-09	1.28e-11	1.07e-08	3.01e-14	5.62e-17	4.77e-14	0	0	0	0	0
0	0	0	0	0	0	0	0	0	0	0	0	0	0	0	5.88e-10	1.76e-12	9.3e-10	1.64e-07	4.39e-10	2.6e-07	7.27e-08	1.81e-10	1.15e-07	8.85e-11	2.12e-13	1.4e-10	3.52e-16	8.55e-19	5.56e-16	2.4e-08	5.85e-11	3.79e-08	8.67e-06	1.87e-08	1.37e-05	4.79e-06	9.47e-09	7.59e-06	7.01e-09	1.3e-11	1.11e-08	3.19e-14	5.82e-17	5.06e-14	0	0	0	0	0
0	0	0	0	0	0	0	0	0	0	0	0	0	0	0	5.67e-10	1.7e-12	8.97e-10	1.61e-07	4.32e-10	2.55e-07	7.27e-08	1.81e-10	1.15e-07	9.03e-11	2.17e-13	1.43e-10	3.67e-16	8.96e-19	5.8e-16	2.34e-08	5.78e-11	3.71e-08	8.63e-06	1.89e-08	1.37e-05	4.87e-06	9.75e-09	7.7e-06	7.26e-09	1.37e-11	1.15e-08	3.39e-14	6.29e-17	5.36e-14	0	0	0	0	0
0	0	0	0	0	0	0	0	0	0	0	0	0	0	0	5.47e-10	1.64e-12	8.65e-10	1.58e-07	4.22e-10	2.5e-07	7.27e-08	1.8e-10	1.15e-07	9.21e-11	2.2e-13	1.46e-10	3.82e-16	9.27e-19	6.05e-16	2.29e-08	5.58e-11	3.62e-08	8.6e-06	1.85e-08	1.36e-05	4.94e-06	9.73e-09	7.82e-06	7.52e-09	1.4e-11	1.19e-08	3.59e-14	6.51e-17	5.68e-14	0	0	0	0	0
0	0	0	0	0	0	0	0	0	0	0	0	0	0	0	5.27e-10	1.58e-12	8.34e-10	1.55e-07	4.15e-10	2.45e-07	7.26e-08	1.8e-10	1.15e-07	9.39e-11	2.25e-13	1.49e-10	3.99e-16	9.71e-19	6.31e-16	2.24e-08	5.51e-11	3.54e-08	8.56e-06	1.87e-08	1.35e-05	5.01e-06	1e-08	7.93e-06	7.8e-09	1.47e-11	1.23e-08	3.8e-14	7.04e-17	6.02e-14	0	0	0	0	0
0	0	0	0	0	0	0	0	0	0	0	0	0	0	0	5.08e-10	1.52e-12	8.04e-10	1.52e-07	4.05e-10	2.41e-07	7.26e-08	1.79e-10	1.15e-07	9.58e-11	2.29e-13	1.52e-10	4.16e-16	1.01e-18	6.58e-16	2.19e-08	5.31e-11	3.46e-08	8.52e-06	1.83e-08	1.35e-05	5.09e-06	9.99e-09	8.05e-06	8.08e-09	1.49e-11	1.28e-08	4.03e-14	7.29e-17	6.38e-14	0	0	0	0	0
0	0	0	0	0	0	0	0	0	0	0	0	0	0	0	4.9e-10	1.47e-12	7.75e-10	1.49e-07	3.98e-10	2.36e-07	7.25e-08	1.8e-10	1.15e-07	9.77e-11	2.34e-13	1.55e-10	4.33e-16	1.05e-18	6.86e-16	2.14e-08	5.25e-11	3.39e-08	8.48e-06	1.85e-08	1.34e-05	5.16e-06	1.03e-08	8.17e-06	8.37e-09	1.57e-11	1.33e-08	4.27e-14	7.88e-17	6.77e-14	0	0	0	0	0
0	0	0	0	0	0	0	0	0	0	0	0	0	0	0	4.73e-10	1.41e-12	7.48e-10	1.46e-07	3.89e-10	2.32e-07	7.25e-08	1.79e-10	1.15e-07	9.96e-11	2.37e-13	1.58e-10	4.52e-16	1.09e-18	7.15e-16	2.09e-08	5.07e-11	3.31e-08	8.44e-06	1.81e-08	1.34e-05	5.24e-06	1.03e-08	8.29e-06	8.68e-09	1.6e-11	1.37e-08	4.53e-14	8.16e-17	7.17e-14	0	0	0	0	0
0	0	0	0	0	0	0	0	0	0	0	0	0	0	0	4.56e-10	1.36e-12	7.21e-10	1.44e-07	3.83e-10	2.27e-07	7.24e-08	1.79e-10	1.15e-07	1.02e-10	2.43e-13	1.61e-10	4.71e-16	1.14e-18	7.45e-16	2.04e-08	5.01e-11	3.23e-08	8.4e-06	1.82e-08	1.33e-05	5.32e-06	1.06e-08	8.41e-06	8.99e-09	1.68e-11	1.42e-08	4.8e-14	8.82e-17	7.6e-14	0	0	0	0	0
0	0	0	0	0	0	0	0	0	0	0	0	0	0	0	4.39e-10	1.31e-12	6.95e-10	1.41e-07	3.74e-10	2.23e-07	7.24e-08	1.78e-10	1.15e-07	1.04e-10	2.46e-13	1.64e-10	4.91e-16	1.18e-18	7.77e-16	2e-08	4.83e-11	3.16e-08	8.36e-06	1.79e-08	1.32e-05	5.39e-06	1.05e-08	8.54e-06	9.32e-09	1.71e-11	1.47e-08	5.09e-14	9.14e-17	8.06e-14	0	0	0	0	0
0	0	0	0	0	0	0	0	0	0	0	0	0	0	0	4.24e-10	1.26e-12	6.7e-10	1.38e-07	3.67e-10	2.19e-07	7.23e-08	1.78e-10	1.14e-07	1.06e-10	2.52e-13	1.67e-10	5.12e-16	1.24e-18	8.1e-16	1.95e-08	4.77e-11	3.09e-08	8.33e-06	1.8e-08	1.32e-05	5.47e-06	1.08e-08	8.66e-06	9.65e-09	1.8e-11	1.53e-08	5.4e-14	9.87e-17	8.54e-14	0	0	0	0	0
0	0	0	0	0	0	0	0	0	0	0	0	0	0	0	4.09e-10	1.21e-12	6.47e-10	1.36e-07	3.59e-10	2.15e-07	7.23e-08	1.77e-10	1.14e-07	1.08e-10	2.55e-13	1.7e-10	5.33e-16	1.28e-18	8.44e-16	1.91e-08	4.6e-11	3.02e-08	8.29e-06	1.77e-08	1.31e-05	5.55e-06	1.08e-08	8.79e-06	1e-08	1.83e-11	1.58e-08	5.72e-14	1.02e-16	9.05e-14	0	0	0	0	0
0	0	0	0	0	0	0	0	0	0	0	0	0	0	0	3.94e-10	1.17e-12	6.23e-10	1.33e-07	3.53e-10	2.1e-07	7.22e-08	1.78e-10	1.14e-07	1.1e-10	2.61e-13	1.74e-10	5.56e-16	1.34e-18	8.8e-16	1.87e-08	4.55e-11	2.95e-08	8.25e-06	1.78e-08	1.31e-05	5.64e-06	1.11e-08	8.92e-06	1.04e-08	1.93e-11	1.64e-08	6.06e-14	1.11e-16	9.59e-14	0	0	0	0	0
0	0	0	0	0	0	0	0	0	0	0	0	0	0	0	3.8e-10	1.13e-12	6.01e-10	1.3e-07	3.45e-10	2.06e-07	7.22e-08	1.77e-10	1.14e-07	1.12e-10	2.65e-13	1.77e-10	5.8e-16	1.39e-18	9.17e-16	1.82e-08	4.39e-11	2.89e-08	8.21e-06	1.75e-08	1.3e-05	5.72e-06	1.11e-08	9.05e-06	1.07e-08	1.96e-11	1.7e-08	6.42e-14	1.14e-16	1.02e-13	0	0	0	0	0
0	0	0	0	0	0	0	0	0	0	0	0	0	0	0	3.66e-10	1.09e-12	5.8e-10	1.28e-07	3.39e-10	2.03e-07	7.21e-08	1.77e-10	1.14e-07	1.14e-10	2.7e-13	1.81e-10	6.04e-16	1.45e-18	9.56e-16	1.78e-08	4.34e-11	2.82e-08	8.17e-06	1.76e-08	1.29e-05	5.8e-06	1.14e-08	9.19e-06	1.11e-08	2.06e-11	1.76e-08	6.81e-14	1.24e-16	1.08e-13	0	0	0	0	0
0	0	0	0	0	0	0	0	0	0	0	0	0	0	0	3.53e-10	1.05e-12	5.59e-10	1.26e-07	3.31e-10	1.99e-07	7.21e-08	1.76e-10	1.14e-07	1.16e-10	2.74e-13	1.84e-10	6.3e-16	1.5e-18	9.97e-16	1.74e-08	4.18e-11	2.76e-08	8.14e-06	1.73e-08	1.29e-05	5.89e-06	1.14e-08	9.32e-06	1.15e-08	2.1e-11	1.82e-08	7.21e-14	1.28e-16	1.14e-13	0	0	0	0	0
0	0	0	0	0	0	0	0	0	0	0	0	0	0	0	3.4e-10	1.01e-12	5.39e-10	1.23e-07	3.25e-10	1.95e-07	7.2e-08	1.76e-10	1.14e-07	1.19e-10	2.8e-13	1.88e-10	6.57e-16	1.57e-18	1.04e-15	1.7e-08	4.13e-11	2.69e-08	8.1e-06	1.74e-08	1.28e-05	5.98e-06	1.17e-08	9.46e-06	1.19e-08	2.21e-11	1.89e-08	7.65e-14	1.38e-16	1.21e-13	0	0	0	0	0
0	0	0	0	0	0	0	0	0	0	0	0	0	0	0	3.28e-10	9.7e-13	5.19e-10	1.21e-07	3.18e-10	1.91e-07	7.19e-08	1.75e-10	1.14e-07	1.21e-10	2.84e-13	1.91e-10	6.84e-16	1.63e-18	1.08e-15	1.66e-08	3.98e-11	2.63e-08	8.06e-06	1.7e-08	1.28e-05	6.06e-06	1.17e-08	9.6e-06	1.24e-08	2.24e-11	1.96e-08	8.1e-14	1.43e-16	1.28e-13	0	0	0	0	0
0	0	0	0	0	0	0	0	0	0	0	0	0	0	0	3.16e-10	9.37e-13	5.01e-10	1.19e-07	3.12e-10	1.88e-07	7.19e-08	1.75e-10	1.14e-07	1.23e-10	2.91e-13	1.95e-10	7.13e-16	1.71e-18	1.13e-15	1.63e-08	3.94e-11	2.57e-08	8.02e-06	1.72e-08	1.27e-05	6.15e-06	1.2e-08	9.74e-06	1.28e-08	2.36e-11	2.03e-08	8.59e-14	1.55e-16	1.36e-13	0	0	0	0	0
0	0	0	0	0	0	0	0	0	0	0	0	0	0	0	3.05e-10	9e-13	4.83e-10	1.16e-07	3.05e-10	1.84e-07	7.18e-08	1.74e-10	1.14e-07	1.26e-10	2.95e-13	1.99e-10	7.43e-16	1.77e-18	1.18e-15	1.59e-08	3.8e-11	2.51e-08	7.98e-06	1.68e-08	1.26e-05	6.24e-06	1.2e-08	9.88e-06	1.33e-08	2.4e-11	2.1e-08	9.1e-14	1.6e-16	1.44e-13	0	0	0	0	0
0	0	0	0	0	0	0	0	0	0	0	0	0	0	0	2.94e-10	8.69e-13	4.65e-10	1.14e-07	3e-10	1.8e-07	7.17e-08	1.75e-10	1.14e-07	1.28e-10	3.01e-13	2.03e-10	7.75e-16	1.85e-18	1.23e-15	1.55e-08	3.75e-11	2.46e-08	7.95e-06	1.7e-08	1.26e-05	6.33e-06	1.23e-08	1e-05	1.38e-08	2.53e-11	2.18e-08	9.65e-14	1.73e-16	1.53e-13	0	0	0	0	0
0	0	0	0	0	0	0	0	0	0	0	0	0	0	0	2.84e-10	8.35e-13	4.49e-10	1.12e-07	2.93e-10	1.77e-07	7.17e-08	1.74e-10	1.13e-07	1.31e-10	3.05e-13	2.07e-10	8.08e-16	1.91e-18	1.28e-15	1.52e-08	3.62e-11	2.4e-08	7.91e-06	1.66e-08	1.25e-05	6.43e-06	1.23e-08	1.02e-05	1.43e-08	2.57e-11	2.26e-08	1.02e-13	1.8e-16	1.62e-13	0	0	0	0	0
0	0	0	0	0	0	0	0	0	0	0	0	0	0	0	2.73e-10	8.06e-13	4.32e-10	1.1e-07	2.87e-10	1.74e-07	7.16e-08	1.74e-10	1.13e-07	1.33e-10	3.12e-13	2.11e-10	8.42e-16	2e-18	1.33e-15	1.48e-08	3.57e-11	2.35e-08	7.87e-06	1.68e-08	1.25e-05	6.52e-06	1.27e-08	1.03e-05	1.48e-08	2.7e-11	2.34e-08	1.08e-13	1.94e-16	1.71e-13	0	0	0	0	0
0	0	0	0	0	0	0	0	0	0	0	0	0	0	0	2.64e-10	7.74e-13	4.17e-10	1.08e-07	2.81e-10	1.7e-07	7.15e-08	1.73e-10	1.13e-07	1.36e-10	3.17e-13	2.15e-10	8.77e-16	2.07e-18	1.39e-15	1.45e-08	3.45e-11	2.29e-08	7.83e-06	1.64e-08	1.24e-05	6.62e-06	1.26e-08	1.05e-05	1.53e-08	2.75e-11	2.42e-08	1.15e-13	2.01e-16	1.82e-13	0	0	0	0	0
0	0	0	0	0	0	0	0	0	0	0	0	0	0	0	2.54e-10	7.47e-13	4.02e-10	1.05e-07	2.76e-10	1.67e-07	7.14e-08	1.73e-10	1.13e-07	1.38e-10	3.23e-13	2.19e-10	9.14e-16	2.17e-18	1.45e-15	1.42e-08	3.4e-11	2.24e-08	7.8e-06	1.65e-08	1.23e-05	6.71e-06	1.3e-08	1.06e-05	1.59e-08	2.89e-11	2.51e-08	1.22e-13	2.17e-16	1.93e-13	0	0	0	0	0
0	0	0	0	0	0	0	0	0	0	0	0	0	0	0	2.45e-10	7.18e-13	3.87e-10	1.03e-07	2.7e-10	1.64e-07	7.14e-08	1.72e-10	1.13e-07	1.41e-10	3.28e-13	2.23e-10	9.52e-16	2.24e-18	1.51e-15	1.38e-08	3.28e-11	2.19e-08	7.76e-06	1.62e-08	1.23e-05	6.81e-06	1.3e-08	1.08e-05	1.64e-08	2.94e-11	2.6e-08	1.29e-13	2.25e-16	2.04e-13	0	0	0	0	0
0	0	0	0	0	0	0	0	0	0	0	0	0	0	0	2.36e-10	6.93e-13	3.73e-10	1.01e-07	2.65e-10	1.61e-07	7.13e-08	1.72e-10	1.13e-07	1.44e-10	3.35e-13	2.28e-10	9.92e-16	2.35e-18	1.57e-15	1.35e-08	3.24e-11	2.14e-08	7.72e-06	1.63e-08	1.22e-05	6.91e-06	1.33e-08	1.09e-05	1.7e-08	3.09e-11	2.69e-08	1.37e-13	2.43e-16	2.16e-13	0	0	0	0	0
0	0	0	0	0	0	0	0	0	0	0	0	0	0	0	2.28e-10	6.66e-13	3.6e-10	9.95e-08	2.59e-10	1.57e-07	7.12e-08	1.71e-10	1.13e-07	1.47e-10	3.4e-13	2.32e-10	1.03e-15	2.43e-18	1.64e-15	1.32e-08	3.13e-11	2.09e-08	7.69e-06	1.6e-08	1.22e-05	7.01e-06	1.33e-08	1.11e-05	1.76e-08	3.14e-11	2.79e-08	1.45e-13	2.51e-16	2.29e-13	0	0	0	0	0
0	0	0	0	0	0	0	0	0	0	0	0	0	0	0	2.19e-10	6.42e-13	3.47e-10	9.76e-08	2.54e-10	1.54e-07	7.11e-08	1.71e-10	1.13e-07	1.49e-10	3.47e-13	2.36e-10	1.08e-15	2.54e-18	1.71e-15	1.29e-08	3.09e-11	2.04e-08	7.65e-06	1.61e-08	1.21e-05	7.11e-06	1.37e-08	1.13e-05	1.83e-08	3.31e-11	2.89e-08	1.53e-13	2.72e-16	2.43e-13	0	0	0	0	0
0	0	0	0	0	0	0	0	0	0	0	0	0	0	0	2.11e-10	6.17e-13	3.34e-10	9.57e-08	2.48e-10	1.51e-07	7.11e-08	1.7e-10	1.12e-07	1.52e-10	3.52e-13	2.41e-10	1.12e-15	2.63e-18	1.78e-15	1.26e-08	2.98e-11	2e-08	7.61e-06	1.58e-08	1.2e-05	7.21e-06	1.37e-08	1.14e-05	1.89e-08	3.36e-11	2.99e-08	1.62e-13	2.81e-16	2.57e-13	0	0	0	0	0
0	0	0	0	0	0	0	0	0	0	0	0	0	0	0	2.04e-10	5.96e-13	3.22e-10	9.38e-08	2.44e-10	1.48e-07	7.1e-08	1.71e-10	1.12e-07	1.55e-10	3.6e-13	2.46e-10	1.17e-15	2.75e-18	1.85e-15	1.23e-08	2.94e-11	1.95e-08	7.57e-06	1.59e-08	1.2e-05	7.32e-06	1.4e-08	1.16e-05	1.96e-08	3.54e-11	3.1e-08	1.72e-13	3.04e-16	2.72e-13	0	0	0	0	0
0	0	0	0	0	0	0	0	0	0	0	0	0	0	0	1.96e-10	5.72e-13	3.11e-10	9.2e-08	2.38e-10	1.46e-07	7.09e-08	1.7e-10	1.12e-07	1.58e-10	3.65e-13	2.5e-10	1.22e-15	2.85e-18	1.93e-15	1.21e-08	2.84e-11	1.91e-08	7.54e-06	1.56e-08	1.19e-05	7.42e-06	1.4e-08	1.18e-05	2.03e-08	3.6e-11	3.21e-08	1.82e-13	3.15e-16	2.89e-13	0	0	0	0	0
0	0	0	0	0	0	0	0	0	0	0	0	0	0	0	1.89e-10	5.52e-13	2.99e-10	9.02e-08	2.34e-10	1.43e-07	7.08e-08	1.7e-10	1.12e-07	1.61e-10	3.73e-13	2.55e-10	1.27e-15	2.98e-18	2.01e-15	1.18e-08	2.8e-11	1.86e-08	7.5e-06	1.57e-08	1.19e-05	7.53e-06	1.44e-08	1.19e-05	2.1e-08	3.78e-11	3.33e-08	1.93e-13	3.4e-16	3.06e-13	0	0	0	0	0
0	0	0	0	0	0	0	0	0	0	0	0	0	0	0	1.82e-10	5.3e-13	2.89e-10	8.85e-08	2.28e-10	1.4e-07	7.07e-08	1.69e-10	1.12e-07	1.64e-10	3.78e-13	2.6e-10	1.32e-15	3.08e-18	2.09e-15	1.15e-08	2.7e-11	1.82e-08	7.46e-06	1.54e-08	1.18e-05	7.64e-06	1.44e-08	1.21e-05	2.18e-08	3.85e-11	3.45e-08	2.05e-13	3.52e-16	3.24e-13	0	0	0	0	0
0	0	0	0	0	0	0	0	0	0	0	0	0	0	0	1.76e-10	5.12e-13	2.78e-10	8.67e-08	2.24e-10	1.37e-07	7.06e-08	1.69e-10	1.12e-07	1.67e-10	3.86e-13	2.65e-10	1.38e-15	3.22e-18	2.18e-15	1.12e-08	2.67e-11	1.78e-08	7.43e-06	1.55e-08	1.18e-05	7.75e-06	1.48e-08	1.23e-05	2.26e-08	4.04e-11	3.57e-08	2.17e-13	3.8e-16	3.43e-13	0	0	0	0	0
0	0	0	0	0	0	0	0	0	0	0	0	0	0	0	1.69e-10	4.92e-13	2.68e-10	8.51e-08	2.19e-10	1.35e-07	7.05e-08	1.68e-10	1.12e-07	1.71e-10	3.91e-13	2.7e-10	1.44e-15	3.34e-18	2.27e-15	1.1e-08	2.57e-11	1.74e-08	7.39e-06	1.52e-08	1.17e-05	7.86e-06	1.47e-08	1.24e-05	2.34e-08	4.11e-11	3.7e-08	2.3e-13	3.94e-16	3.64e-13	0	0	0	0	0
0	0	0	0	0	0	0	0	0	0	0	0	0	0	0	1.63e-10	4.74e-13	2.58e-10	8.34e-08	2.15e-10	1.32e-07	7.04e-08	1.68e-10	1.11e-07	1.74e-10	4e-13	2.75e-10	1.5e-15	3.49e-18	2.37e-15	1.07e-08	2.54e-11	1.7e-08	7.36e-06	1.53e-08	1.16e-05	7.98e-06	1.52e-08	1.26e-05	2.42e-08	4.32e-11	3.83e-08	2.43e-13	4.25e-16	3.85e-13	0	0	0	0	0
0	0	0	0	0	0	0	0	0	0	0	0	0	0	0	1.57e-10	4.56e-13	2.49e-10	8.18e-08	2.1e-10	1.29e-07	7.04e-08	1.67e-10	1.11e-07	1.77e-10	4.05e-13	2.8e-10	1.56e-15	3.61e-18	2.47e-15	1.05e-08	2.45e-11	1.66e-08	7.32e-06	1.51e-08	1.16e-05	8.09e-06	1.51e-08	1.28e-05	2.51e-08	4.4e-11	3.97e-08	2.58e-13	4.4e-16	4.08e-13	0	0	0	0	0
0	0	0	0	0	0	0	0	0	0	0	0	0	0	0	1.52e-10	4.4e-13	2.4e-10	8.02e-08	2.06e-10	1.27e-07	7.03e-08	1.67e-10	1.11e-07	1.81e-10	4.14e-13	2.86e-10	1.62e-15	3.78e-18	2.57e-15	1.03e-08	2.42e-11	1.62e-08	7.28e-06	1.52e-08	1.15e-05	8.21e-06	1.55e-08	1.3e-05	2.6e-08	4.62e-11	4.11e-08	2.73e-13	4.75e-16	4.33e-13	0	0	0	0	0
0	0	0	0	0	0	0	0	0	0	0	0	0	0	0	1.46e-10	4.22e-13	2.31e-10	7.86e-08	2.01e-10	1.24e-07	7.02e-08	1.66e-10	1.11e-07	1.84e-10	4.2e-13	2.91e-10	1.69e-15	3.91e-18	2.68e-15	1e-08	2.34e-11	1.59e-08	7.25e-06	1.49e-08	1.15e-05	8.32e-06	1.55e-08	1.32e-05	2.69e-08	4.7e-11	4.26e-08	2.89e-13	4.93e-16	4.58e-13	0	0	0	0	0
0	0	0	0	0	0	0	0	0	0	0	0	0	0	0	1.41e-10	4.07e-13	2.23e-10	7.71e-08	1.98e-10	1.22e-07	7.01e-08	1.66e-10	1.11e-07	1.87e-10	4.28e-13	2.97e-10	1.76e-15	4.09e-18	2.79e-15	9.79e-09	2.31e-11	1.55e-08	7.21e-06	1.5e-08	1.14e-05	8.44e-06	1.59e-08	1.34e-05	2.79e-08	4.94e-11	4.41e-08	3.07e-13	5.32e-16	4.85e-13	0	0	0	0	0
0	0	0	0	0	0	0	0	0	0	0	0	0	0	0	1.36e-10	3.91e-13	2.15e-10	7.56e-08	1.93e-10	1.2e-07	7e-08	1.65e-10	1.11e-07	1.91e-10	4.34e-13	3.02e-10	1.84e-15	4.23e-18	2.91e-15	9.56e-09	2.22e-11	1.51e-08	7.17e-06	1.47e-08	1.14e-05	8.56e-06	1.59e-08	1.36e-05	2.88e-08	5.03e-11	4.57e-08	3.25e-13	5.51e-16	5.14e-13	0	0	0	0	0
0	0	0	0	0	0	0	0	0	0	0	0	0	0	0	1.31e-10	3.77e-13	2.07e-10	7.41e-08	1.9e-10	1.17e-07	6.99e-08	1.65e-10	1.11e-07	1.95e-10	4.44e-13	3.08e-10	1.91e-15	4.42e-18	3.03e-15	9.34e-09	2.2e-11	1.48e-08	7.14e-06	1.48e-08	1.13e-05	8.69e-06	1.64e-08	1.37e-05	2.99e-08	5.28e-11	4.73e-08	3.44e-13	5.94e-16	5.45e-13	0	0	0	0	0
0	0	0	0	0	0	0	0	0	0	0	0	0	0	0	1.26e-10	3.63e-13	1.99e-10	7.26e-08	1.85e-10	1.15e-07	6.98e-08	1.64e-10	1.1e-07	1.98e-10	4.5e-13	3.14e-10	1.99e-15	4.58e-18	3.15e-15	9.13e-09	2.12e-11	1.44e-08	7.1e-06	1.45e-08	1.12e-05	8.81e-06	1.63e-08	1.39e-05	3.09e-08	5.37e-11	4.9e-08	3.65e-13	6.16e-16	5.77e-13	0	0	0	0	0
0	0	0	0	0	0	0	0	0	0	0	0	0	0	0	1.21e-10	3.5e-13	1.92e-10	7.12e-08	1.82e-10	1.13e-07	6.97e-08	1.64e-10	1.1e-07	2.02e-10	4.59e-13	3.2e-10	2.08e-15	4.78e-18	3.28e-15	8.92e-09	2.09e-11	1.41e-08	7.07e-06	1.46e-08	1.12e-05	8.94e-06	1.68e-08	1.41e-05	3.2e-08	5.65e-11	5.07e-08	3.86e-13	6.65e-16	6.11e-13	0	0	0	0	0
0	0	0	0	0	0	0	0	0	0	0	0	0	0	0	1.17e-10	3.36e-13	1.85e-10	6.98e-08	1.77e-10	1.1e-07	6.96e-08	1.63e-10	1.1e-07	2.06e-10	4.66e-13	3.26e-10	2.16e-15	4.95e-18	3.42e-15	8.71e-09	2.02e-11	1.38e-08	7.03e-06	1.43e-08	1.11e-05	9.06e-06	1.67e-08	1.43e-05	3.32e-08	5.74e-11	5.25e-08	4.09e-13	6.89e-16	6.47e-13	0	0	0	0	0
0	0	0	0	0	0	0	0	0	0	0	0	0	0	0	1.13e-10	3.24e-13	1.78e-10	6.84e-08	1.74e-10	1.08e-07	6.94e-08	1.63e-10	1.1e-07	2.1e-10	4.75e-13	3.32e-10	2.25e-15	5.17e-18	3.56e-15	8.51e-09	1.99e-11	1.35e-08	6.99e-06	1.44e-08	1.11e-05	9.19e-06	1.72e-08	1.46e-05	3.44e-08	6.04e-11	5.44e-08	4.33e-13	7.43e-16	6.86e-13	0	0	0	0	0
0	0	0	0	0	0	0	0	0	0	0	0	0	0	0	1.09e-10	3.11e-13	1.72e-10	6.71e-08	1.7e-10	1.06e-07	6.93e-08	1.62e-10	1.1e-07	2.14e-10	4.82e-13	3.38e-10	2.35e-15	5.36e-18	3.71e-15	8.31e-09	1.92e-11	1.32e-08	6.96e-06	1.41e-08	1.1e-05	9.32e-06	1.72e-08	1.48e-05	3.56e-08	6.14e-11	5.63e-08	4.59e-13	7.7e-16	7.26e-13	0	0	0	0	0
0	0	0	0	0	0	0	0	0	0	0	0	0	0	0	1.05e-10	3e-13	1.66e-10	6.57e-08	1.67e-10	1.04e-07	6.92e-08	1.62e-10	1.1e-07	2.18e-10	4.92e-13	3.45e-10	2.44e-15	5.6e-18	3.87e-15	8.12e-09	1.9e-11	1.29e-08	6.92e-06	1.42e-08	1.1e-05	9.46e-06	1.76e-08	1.5e-05	3.69e-08	6.45e-11	5.83e-08	4.86e-13	8.31e-16	7.69e-13	0	0	0	0	0
0	0	0	0	0	0	0	0	0	0	0	0	0	0	0	1.01e-10	2.88e-13	1.6e-10	6.44e-08	1.63e-10	1.02e-07	6.91e-08	1.61e-10	1.09e-07	2.22e-10	4.99e-13	3.51e-10	2.55e-15	5.79e-18	4.03e-15	7.94e-09	1.83e-11	1.26e-08	6.89e-06	1.39e-08	1.09e-05	9.59e-06	1.76e-08	1.52e-05	3.82e-08	6.56e-11	6.04e-08	5.15e-13	8.61e-16	8.15e-13	0	0	0	0	0
0	0	0	0	0	0	0	0	0	0	0	0	0	0	0	9.72e-11	2.78e-13	1.54e-10	6.32e-08	1.6e-10	9.99e-08	6.9e-08	1.61e-10	1.09e-07	2.26e-10	5.09e-13	3.58e-10	2.65e-15	6.05e-18	4.19e-15	7.75e-09	1.8e-11	1.23e-08	6.85e-06	1.4e-08	1.08e-05	9.73e-06	1.81e-08	1.54e-05	3.95e-08	6.9e-11	6.26e-08	5.45e-13	9.29e-16	8.63e-13	0	0	0	0	0
0	0	0	0	0	0	0	0	0	0	0	0	0	0	0	9.37e-11	2.67e-13	1.48e-10	6.19e-08	1.56e-10	9.8e-08	6.89e-08	1.61e-10	1.09e-07	2.3e-10	5.16e-13	3.64e-10	2.76e-15	6.27e-18	4.37e-15	7.57e-09	1.74e-11	1.2e-08	6.82e-06	1.38e-08	1.08e-05	9.86e-06	1.8e-08	1.56e-05	4.09e-08	7.01e-11	6.48e-08	5.78e-13	9.63e-16	9.14e-13	0	0	0	0	0
0	0	0	0	0	0	0	0	0	0	0	0	0	0	0	9.02e-11	2.57e-13	1.43e-10	6.07e-08	1.53e-10	9.6e-08	6.88e-08	1.6e-10	1.09e-07	2.35e-10	5.27e-13	3.71e-10	2.87e-15	6.55e-18	4.55e-15	7.4e-09	1.72e-11	1.17e-08	6.78e-06	1.38e-08	1.07e-05	1e-05	1.85e-08	1.58e-05	4.24e-08	7.37e-11	6.71e-08	6.12e-13	1.04e-15	9.68e-13	0	0	0	0	0
0	0	0	0	0	0	0	0	0	0	0	0	0	0	0	8.69e-11	2.47e-13	1.38e-10	5.95e-08	1.5e-10	9.41e-08	6.87e-08	1.6e-10	1.09e-07	2.39e-10	5.34e-13	3.78e-10	2.99e-15	6.78e-18	4.74e-15	7.23e-09	1.66e-11	1.14e-08	6.75e-06	1.36e-08	1.07e-05	1.01e-05	1.85e-08	1.61e-05	4.39e-08	7.5e-11	6.95e-08	6.48e-13	1.08e-15	1.03e-12	0	0	0	0	0
0	0	0	0	0	0	0	0	0	0	0	0	0	0	0	8.38e-11	2.38e-13	1.33e-10	5.83e-08	1.47e-10	9.23e-08	6.86e-08	1.59e-10	1.08e-07	2.43e-10	5.45e-13	3.85e-10	3.12e-15	7.08e-18	4.93e-15	7.06e-09	1.64e-11	1.12e-08	6.71e-06	1.37e-08	1.06e-05	1.03e-05	1.9e-08	1.63e-05	4.54e-08	7.88e-11	7.19e-08	6.86e-13	1.16e-15	1.09e-12	0	0	0	0	0
0	0	0	0	0	0	0	0	0	0	0	0	0	0	0	8.07e-11	2.29e-13	1.28e-10	5.71e-08	1.44e-10	9.04e-08	6.85e-08	1.59e-10	1.08e-07	2.48e-10	5.53e-13	3.92e-10	3.25e-15	7.33e-18	5.14e-15	6.9e-09	1.58e-11	1.09e-08	6.68e-06	1.34e-08	1.06e-05	1.04e-05	1.9e-08	1.65e-05	4.7e-08	8.01e-11	7.45e-08	7.27e-13	1.2e-15	1.15e-12	0	0	0	0	0
0	0	0	0	0	0	0	0	0	0	0	0	0	0	0	7.77e-11	2.21e-13	1.23e-10	5.6e-08	1.41e-10	8.86e-08	6.83e-08	1.58e-10	1.08e-07	2.52e-10	5.64e-13	4e-10	3.38e-15	7.66e-18	5.35e-15	6.74e-09	1.56e-11	1.07e-08	6.64e-06	1.35e-08	1.05e-05	1.06e-05	1.95e-08	1.67e-05	4.87e-08	8.42e-11	7.71e-08	7.7e-13	1.3e-15	1.22e-12	0	0	0	0	0
0	0	0	0	0	0	0	0	0	0	0	0	0	0	0	7.49e-11	2.12e-13	1.19e-10	5.49e-08	1.38e-10	8.69e-08	6.82e-08	1.58e-10	1.08e-07	2.57e-10	5.72e-13	4.07e-10	3.52e-15	7.93e-18	5.57e-15	6.58e-09	1.5e-11	1.04e-08	6.61e-06	1.32e-08	1.05e-05	1.07e-05	1.95e-08	1.7e-05	5.04e-08	8.56e-11	7.98e-08	8.15e-13	1.34e-15	1.29e-12	0	0	0	0	0
0	0	0	0	0	0	0	0	0	0	0	0	0	0	0	7.21e-11	2.04e-13	1.14e-10	5.38e-08	1.35e-10	8.51e-08	6.81e-08	1.57e-10	1.08e-07	2.62e-10	5.83e-13	4.15e-10	3.67e-15	8.28e-18	5.8e-15	6.43e-09	1.48e-11	1.02e-08	6.57e-06	1.33e-08	1.04e-05	1.09e-05	2e-08	1.72e-05	5.22e-08	8.99e-11	8.27e-08	8.63e-13	1.45e-15	1.37e-12	0	0	0	0	0
0	0	0	0	0	0	0	0	0	0	0	0	0	0	0	6.95e-11	1.96e-13	1.1e-10	5.27e-08	1.32e-10	8.34e-08	6.8e-08	1.57e-10	1.08e-07	2.67e-10	5.92e-13	4.22e-10	3.82e-15	8.57e-18	6.04e-15	6.28e-09	1.43e-11	9.94e-09	6.54e-06	1.3e-08	1.03e-05	1.1e-05	1.99e-08	1.75e-05	5.41e-08	9.15e-11	8.56e-08	9.14e-13	1.5e-15	1.45e-12	0	0	0	0	0
0	0	0	0	0	0	0	0	0	0	0	0	0	0	0	6.7e-11	1.89e-13	1.06e-10	5.17e-08	1.29e-10	8.18e-08	6.78e-08	1.56e-10	1.07e-07	2.72e-10	6.03e-13	4.3e-10	3.98e-15	8.95e-18	6.29e-15	6.13e-09	1.41e-11	9.71e-09	6.5e-06	1.31e-08	1.03e-05	1.12e-05	2.05e-08	1.77e-05	5.6e-08	9.61e-11	8.86e-08	9.68e-13	1.62e-15	1.53e-12	0	0	0	0	0
0	0	0	0	0	0	0	0	0	0	0	0	0	0	0	6.45e-11	1.82e-13	1.02e-10	5.06e-08	1.26e-10	8.01e-08	6.77e-08	1.56e-10	1.07e-07	2.77e-10	6.12e-13	4.38e-10	4.14e-15	9.27e-18	6.55e-15	5.99e-09	1.36e-11	9.48e-09	6.47e-06	1.29e-08	1.02e-05	1.13e-05	2.04e-08	1.79e-05	5.8e-08	9.77e-11	9.17e-08	1.02e-12	1.68e-15	1.62e-12	0	0	0	0	0
0	0	0	0	0	0	0	0	0	0	0	0	0	0	0	6.21e-11	1.75e-13	9.83e-11	4.96e-08	1.24e-10	7.85e-08	6.76e-08	1.55e-10	1.07e-07	2.82e-10	6.24e-13	4.46e-10	4.31e-15	9.67e-18	6.82e-15	5.85e-09	1.34e-11	9.26e-09	6.43e-06	1.29e-08	1.02e-05	1.15e-05	2.1e-08	1.82e-05	6e-08	1.03e-10	9.5e-08	1.09e-12	1.81e-15	1.72e-12	0	0	0	0	0
0	0	0	0	0	0	0	0	0	0	0	0	0	0	0	5.99e-11	1.68e-13	9.47e-11	4.86e-08	1.21e-10	7.7e-08	6.75e-08	1.55e-10	1.07e-07	2.87e-10	6.33e-13	4.54e-10	4.49e-15	1e-17	7.11e-15	5.71e-09	1.29e-11	9.04e-09	6.4e-06	1.27e-08	1.01e-05	1.17e-05	2.1e-08	1.85e-05	6.21e-08	1.04e-10	9.83e-08	1.15e-12	1.88e-15	1.82e-12	0	0	0	0	0
0	0	0	0	0	0	0	0	0	0	0	0	0	0	0	5.77e-11	1.62e-13	9.12e-11	4.77e-08	1.19e-10	7.54e-08	6.73e-08	1.54e-10	1.07e-07	2.92e-10	6.45e-13	4.63e-10	4.67e-15	1.05e-17	7.4e-15	5.58e-09	1.28e-11	8.83e-09	6.36e-06	1.28e-08	1.01e-05	1.18e-05	2.15e-08	1.87e-05	6.43e-08	1.1e-10	1.02e-07	1.22e-12	2.02e-15	1.93e-12	0	0	0	0	0
0	0	0	0	0	0	0	0	0	0	0	0	0	0	0	5.55e-11	1.56e-13	8.79e-11	4.67e-08	1.16e-10	7.39e-08	6.72e-08	1.54e-10	1.06e-07	2.98e-10	6.55e-13	4.71e-10	4.87e-15	1.08e-17	7.7e-15	5.45e-09	1.23e-11	8.63e-09	6.33e-06	1.25e-08	1e-05	1.2e-05	2.15e-08	1.9e-05	6.66e-08	1.12e-10	1.05e-07	1.29e-12	2.1e-15	2.04e-12	0	0	0	0	0
0	0	0	0	0	0	0	0	0	0	0	0	0	0	0	5.35e-11	1.5e-13	8.46e-11	4.58e-08	1.14e-10	7.24e-08	6.71e-08	1.53e-10	1.06e-07	3.03e-10	6.68e-13	4.8e-10	5.07e-15	1.13e-17	8.02e-15	5.32e-09	1.22e-11	8.43e-09	6.3e-06	1.26e-08	9.96e-06	1.22e-05	2.2e-08	1.92e-05	6.89e-08	1.17e-10	1.09e-07	1.36e-12	2.26e-15	2.16e-12	0	0	0	0	0
0	0	0	0	0	0	0	0	0	0	0	0	0	0	0	5.15e-11	1.44e-13	8.15e-11	4.48e-08	1.11e-10	7.1e-08	6.7e-08	1.53e-10	1.06e-07	3.09e-10	6.77e-13	4.89e-10	5.28e-15	1.17e-17	8.35e-15	5.2e-09	1.17e-11	8.23e-09	6.26e-06	1.24e-08	9.91e-06	1.23e-05	2.2e-08	1.95e-05	7.13e-08	1.19e-10	1.13e-07	1.44e-12	2.34e-15	2.29e-12	0	0	0	0	0
0	0	0	0	0	0	0	0	0	0	0	0	0	0	0	4.96e-11	1.39e-13	7.85e-11	4.39e-08	1.09e-10	6.95e-08	6.68e-08	1.52e-10	1.06e-07	3.15e-10	6.9e-13	4.98e-10	5.49e-15	1.22e-17	8.69e-15	5.08e-09	1.16e-11	8.04e-09	6.23e-06	1.24e-08	9.86e-06	1.25e-05	2.26e-08	1.98e-05	7.38e-08	1.25e-10	1.17e-07	1.53e-12	2.53e-15	2.42e-12	0	0	0	0	0
0	0	0	0	0	0	0	0	0	0	0	0	0	0	0	4.78e-11	1.34e-13	7.56e-11	4.31e-08	1.06e-10	6.81e-08	6.67e-08	1.52e-10	1.06e-07	3.2e-10	7e-13	5.07e-10	5.72e-15	1.27e-17	9.05e-15	4.96e-09	1.12e-11	7.85e-09	6.19e-06	1.22e-08	9.8e-06	1.27e-05	2.26e-08	2e-05	7.64e-08	1.27e-10	1.21e-07	1.62e-12	2.62e-15	2.56e-12	0	0	0	0	0
0	0	0	0	0	0	0	0	0	0	0	0	0	0	0	4.6e-11	1.29e-13	7.28e-11	4.22e-08	1.04e-10	6.68e-08	6.66e-08	1.51e-10	1.05e-07	3.26e-10	7.14e-13	5.16e-10	5.95e-15	1.32e-17	9.42e-15	4.84e-09	1.1e-11	7.67e-09	6.16e-06	1.23e-08	9.75e-06	1.28e-05	2.31e-08	2.03e-05	7.91e-08	1.34e-10	1.25e-07	1.71e-12	2.82e-15	2.71e-12	0	0	0	0	0
0	0	0	0	0	0	0	0	0	0	0	0	0	0	0	4.43e-11	1.24e-13	7.02e-11	4.13e-08	1.02e-10	6.54e-08	6.64e-08	1.51e-10	1.05e-07	3.32e-10	7.24e-13	5.26e-10	6.2e-15	1.37e-17	9.81e-15	4.73e-09	1.06e-11	7.49e-09	6.13e-06	1.2e-08	9.69e-06	1.3e-05	2.31e-08	2.06e-05	8.19e-08	1.36e-10	1.3e-07	1.81e-12	2.93e-15	2.87e-12	0	0	0	0	0
0	0	0	0	0	0	0	0	0	0	0	0	0	0	0	4.27e-11	1.19e-13	6.76e-11	4.05e-08	9.97e-11	6.41e-08	6.63e-08	1.5e-10	1.05e-07	3.38e-10	7.38e-13	5.35e-10	6.45e-15	1.43e-17	1.02e-14	4.62e-09	1.05e-11	7.31e-09	6.09e-06	1.21e-08	9.64e-06	1.32e-05	2.37e-08	2.09e-05	8.48e-08	1.43e-10	1.34e-07	1.92e-12	3.15e-15	3.04e-12	0	0	0	0	0
0	0	0	0	0	0	0	0	0	0	0	0	0	0	0	4.11e-11	1.14e-13	6.51e-11	3.97e-08	9.74e-11	6.28e-08	6.62e-08	1.5e-10	1.05e-07	3.45e-10	7.48e-13	5.45e-10	6.72e-15	1.48e-17	1.06e-14	4.51e-09	1.01e-11	7.14e-09	6.06e-06	1.19e-08	9.59e-06	1.34e-05	2.37e-08	2.12e-05	8.77e-08	1.45e-10	1.39e-07	2.03e-12	3.27e-15	3.22e-12	0	0	0	0	0
0	0	0	0	0	0	0	0	0	0	0	0	0	0	0	3.96e-11	1.1e-13	6.27e-11	3.89e-08	9.55e-11	6.15e-08	6.6e-08	1.49e-10	1.04e-07	3.51e-10	7.63e-13	5.55e-10	6.99e-15	1.54e-17	1.11e-14	4.41e-09	9.96e-12	6.97e-09	6.02e-06	1.19e-08	9.53e-06	1.36e-05	2.43e-08	2.15e-05	9.08e-08	1.52e-10	1.44e-07	2.15e-12	3.52e-15	3.41e-12	0	0	0	0	0
0	0	0	0	0	0	0	0	0	0	0	0	0	0	0	3.82e-11	1.06e-13	6.04e-11	3.81e-08	9.33e-11	6.03e-08	6.59e-08	1.49e-10	1.04e-07	3.57e-10	7.74e-13	5.65e-10	7.28e-15	1.6e-17	1.15e-14	4.3e-09	9.61e-12	6.81e-09	5.99e-06	1.17e-08	9.48e-06	1.37e-05	2.43e-08	2.17e-05	9.4e-08	1.55e-10	1.49e-07	2.28e-12	3.65e-15	3.61e-12	0	0	0	0	0
0	0	0	0	0	0	0	0	0	0	0	0	0	0	0	3.67e-11	1.02e-13	5.81e-11	3.73e-08	9.14e-11	5.91e-08	6.57e-08	1.48e-10	1.04e-07	3.64e-10	7.89e-13	5.75e-10	7.58e-15	1.67e-17	1.2e-14	4.2e-09	9.48e-12	6.65e-09	5.96e-06	1.18e-08	9.43e-06	1.39e-05	2.49e-08	2.2e-05	9.73e-08	1.63e-10	1.54e-07	2.41e-12	3.93e-15	3.82e-12	0	0	0	0	0
0	0	0	0	0	0	0	0	0	0	0	0	0	0	0	3.54e-11	9.79e-14	5.6e-11	3.66e-08	8.93e-11	5.79e-08	6.56e-08	1.47e-10	1.04e-07	3.7e-10	8e-13	5.86e-10	7.89e-15	1.73e-17	1.25e-14	4.1e-09	9.14e-12	6.49e-09	5.92e-06	1.15e-08	9.38e-06	1.41e-05	2.49e-08	2.23e-05	1.01e-07	1.66e-10	1.59e-07	2.55e-12	4.08e-15	4.04e-12	0	0	0	0	0
0	0	0	0	0	0	0	0	0	0	0	0	0	0	0	3.41e-11	9.44e-14	5.39e-11	3.58e-08	8.75e-11	5.67e-08	6.55e-08	1.47e-10	1.04e-07	3.77e-10	8.15e-13	5.97e-10	8.21e-15	1.8e-17	1.3e-14	4.01e-09	9.02e-12	6.34e-09	5.89e-06	1.16e-08	9.32e-06	1.43e-05	2.55e-08	2.27e-05	1.04e-07	1.74e-10	1.65e-07	2.7e-12	4.39e-15	4.28e-12	0	0	0	0	0
0	0	0	0	0	0	0	0	0	0	0	0	0	0	0	3.28e-11	9.06e-14	5.19e-11	3.51e-08	8.55e-11	5.56e-08	6.53e-08	1.46e-10	1.03e-07	3.84e-10	8.27e-13	6.08e-10	8.55e-15	1.86e-17	1.35e-14	3.91e-09	8.69e-12	6.19e-09	5.86e-06	1.14e-08	9.27e-06	1.45e-05	2.55e-08	2.3e-05	1.08e-07	1.77e-10	1.71e-07	2.86e-12	4.56e-15	4.53e-12	0	0	0	0	0
0	0	0	0	0	0	0	0	0	0	0	0	0	0	0	3.16e-11	8.73e-14	5e-11	3.44e-08	8.38e-11	5.44e-08	6.52e-08	1.46e-10	1.03e-07	3.91e-10	8.42e-13	6.18e-10	8.9e-15	1.94e-17	1.41e-14	3.82e-09	8.58e-12	6.05e-09	5.82e-06	1.14e-08	9.22e-06	1.47e-05	2.61e-08	2.33e-05	1.12e-07	1.86e-10	1.77e-07	3.03e-12	4.9e-15	4.79e-12	0	0	0	0	0
0	0	0	0	0	0	0	0	0	0	0	0	0	0	0	3.04e-11	8.38e-14	4.82e-11	3.37e-08	8.18e-11	5.33e-08	6.5e-08	1.45e-10	1.03e-07	3.98e-10	8.55e-13	6.3e-10	9.26e-15	2.01e-17	1.47e-14	3.73e-09	8.27e-12	5.9e-09	5.79e-06	1.12e-08	9.17e-06	1.49e-05	2.61e-08	2.36e-05	1.15e-07	1.89e-10	1.83e-07	3.2e-12	5.09e-15	5.07e-12	0	0	0	0	0
0	0	0	0	0	0	0	0	0	0	0	0	0	0	0	2.93e-11	8.08e-14	4.64e-11	3.3e-08	8.02e-11	5.22e-08	6.49e-08	1.45e-10	1.03e-07	4.05e-10	8.71e-13	6.41e-10	9.64e-15	2.1e-17	1.53e-14	3.64e-09	8.16e-12	5.76e-09	5.76e-06	1.13e-08	9.11e-06	1.51e-05	2.68e-08	2.39e-05	1.2e-07	1.98e-10	1.89e-07	3.39e-12	5.48e-15	5.37e-12	0	0	0	0	0
0	0	0	0	0	0	0	0	0	0	0	0	0	0	0	2.82e-11	7.76e-14	4.47e-11	3.23e-08	7.83e-11	5.12e-08	6.48e-08	1.44e-10	1.02e-07	4.13e-10	8.83e-13	6.53e-10	1e-14	2.18e-17	1.59e-14	3.56e-09	7.87e-12	5.63e-09	5.72e-06	1.11e-08	9.06e-06	1.53e-05	2.67e-08	2.42e-05	1.24e-07	2.02e-10	1.96e-07	3.59e-12	5.68e-15	5.68e-12	0	0	0	0	0
0	0	0	0	0	0	0	0	0	0	0	0	0	0	0	2.72e-11	7.47e-14	4.3e-11	3.17e-08	7.67e-11	5.01e-08	6.46e-08	1.44e-10	1.02e-07	4.2e-10	9e-13	6.64e-10	1.04e-14	2.27e-17	1.65e-14	3.47e-09	7.76e-12	5.49e-09	5.69e-06	1.11e-08	9.01e-06	1.55e-05	2.74e-08	2.46e-05	1.28e-07	2.12e-10	2.03e-07	3.8e-12	6.12e-15	6.01e-12	0	0	0	0	0
0	0	0	0	0	0	0	0	0	0	0	0	0	0	0	2.62e-11	7.18e-14	4.14e-11	3.1e-08	7.5e-11	4.91e-08	6.45e-08	1.43e-10	1.02e-07	4.28e-10	9.13e-13	6.77e-10	1.09e-14	2.35e-17	1.72e-14	3.39e-09	7.48e-12	5.36e-09	5.66e-06	1.09e-08	8.96e-06	1.57e-05	2.74e-08	2.49e-05	1.32e-07	2.15e-10	2.1e-07	4.02e-12	6.34e-15	6.36e-12	0	0	0	0	0
0	0	0	0	0	0	0	0	0	0	0	0	0	0	0	2.52e-11	6.91e-14	3.99e-11	3.04e-08	7.35e-11	4.81e-08	6.43e-08	1.43e-10	1.02e-07	4.35e-10	9.3e-13	6.89e-10	1.13e-14	2.45e-17	1.79e-14	3.31e-09	7.38e-12	5.24e-09	5.63e-06	1.1e-08	8.91e-06	1.59e-05	2.81e-08	2.52e-05	1.37e-07	2.26e-10	2.17e-07	4.25e-12	6.83e-15	6.74e-12	0	0	0	0	0
0	0	0	0	0	0	0	0	0	0	0	0	0	0	0	2.43e-11	6.64e-14	3.84e-11	2.98e-08	7.18e-11	4.71e-08	6.42e-08	1.42e-10	1.02e-07	4.43e-10	9.43e-13	7.01e-10	1.18e-14	2.54e-17	1.86e-14	3.23e-09	7.12e-12	5.11e-09	5.59e-06	1.08e-08	8.85e-06	1.61e-05	2.8e-08	2.56e-05	1.42e-07	2.3e-10	2.24e-07	4.5e-12	7.08e-15	7.13e-12	0	0	0	0	0
0	0	0	0	0	0	0	0	0	0	0	0	0	0	0	2.34e-11	6.39e-14	3.7e-11	2.92e-08	7.03e-11	4.61e-08	6.4e-08	1.42e-10	1.01e-07	4.51e-10	9.61e-13	7.14e-10	1.23e-14	2.65e-17	1.94e-14	3.15e-09	7.02e-12	4.99e-09	5.56e-06	1.08e-08	8.8e-06	1.64e-05	2.88e-08	2.59e-05	1.47e-07	2.41e-10	2.32e-07	4.76e-12	7.62e-15	7.54e-12	0	0	0	0	0
0	0	0	0	0	0	0	0	0	0	0	0	0	0	0	2.25e-11	6.14e-14	3.56e-11	2.86e-08	6.87e-11	4.52e-08	6.39e-08	1.41e-10	1.01e-07	4.59e-10	9.75e-13	7.27e-10	1.28e-14	2.74e-17	2.02e-14	3.08e-09	6.77e-12	4.87e-09	5.53e-06	1.06e-08	8.75e-06	1.66e-05	2.87e-08	2.62e-05	1.52e-07	2.45e-10	2.4e-07	5.04e-12	7.91e-15	7.98e-12	0	0	0	0	0
0	0	0	0	0	0	0	0	0	0	0	0	0	0	0	2.17e-11	5.91e-14	3.43e-11	2.8e-08	6.73e-11	4.43e-08	6.37e-08	1.41e-10	1.01e-07	4.67e-10	9.93e-13	7.4e-10	1.33e-14	2.86e-17	2.1e-14	3.01e-09	6.67e-12	4.76e-09	5.5e-06	1.07e-08	8.7e-06	1.68e-05	2.94e-08	2.66e-05	1.57e-07	2.57e-10	2.49e-07	5.34e-12	8.51e-15	8.45e-12	0	0	0	0	0
0	0	0	0	0	0	0	0	0	0	0	0	0	0	0	2.09e-11	5.68e-14	3.3e-11	2.74e-08	6.57e-11	4.34e-08	6.36e-08	1.4e-10	1.01e-07	4.76e-10	1.01e-12	7.53e-10	1.38e-14	2.96e-17	2.19e-14	2.94e-09	6.44e-12	4.65e-09	5.46e-06	1.05e-08	8.65e-06	1.7e-05	2.94e-08	2.7e-05	1.62e-07	2.62e-10	2.57e-07	5.65e-12	8.83e-15	8.94e-12	0	0	0	0	0
0	0	0	0	0	0	0	0	0	0	0	0	0	0	0	2.01e-11	5.47e-14	3.18e-11	2.68e-08	6.44e-11	4.25e-08	6.34e-08	1.4e-10	1e-07	4.84e-10	1.03e-12	7.66e-10	1.44e-14	3.09e-17	2.28e-14	2.87e-09	6.35e-12	4.54e-09	5.43e-06	1.05e-08	8.6e-06	1.73e-05	3.02e-08	2.73e-05	1.68e-07	2.75e-10	2.66e-07	5.97e-12	9.5e-15	9.46e-12	0	0	0	0	0
0	0	0	0	0	0	0	0	0	0	0	0	0	0	0	1.93e-11	5.25e-14	3.06e-11	2.63e-08	6.29e-11	4.16e-08	6.33e-08	1.39e-10	1e-07	4.93e-10	1.04e-12	7.8e-10	1.5e-14	3.2e-17	2.37e-14	2.8e-09	6.12e-12	4.43e-09	5.4e-06	1.03e-08	8.55e-06	1.75e-05	3.01e-08	2.77e-05	1.74e-07	2.79e-10	2.75e-07	6.32e-12	9.86e-15	1e-11	0	0	0	0	0
0	0	0	0	0	0	0	0	0	0	0	0	0	0	0	1.86e-11	5.06e-14	2.95e-11	2.58e-08	6.16e-11	4.07e-08	6.31e-08	1.39e-10	9.99e-08	5.02e-10	1.06e-12	7.94e-10	1.56e-14	3.34e-17	2.46e-14	2.73e-09	6.03e-12	4.32e-09	5.37e-06	1.04e-08	8.5e-06	1.77e-05	3.09e-08	2.8e-05	1.8e-07	2.93e-10	2.85e-07	6.69e-12	1.06e-14	1.06e-11	0	0	0	0	0
0	0	0	0	0	0	0	0	0	0	0	0	0	0	0	1.79e-11	4.86e-14	2.84e-11	2.52e-08	6.01e-11	3.99e-08	6.3e-08	1.38e-10	9.97e-08	5.11e-10	1.08e-12	8.09e-10	1.62e-14	3.46e-17	2.57e-14	2.67e-09	5.82e-12	4.22e-09	5.34e-06	1.02e-08	8.44e-06	1.8e-05	3.08e-08	2.84e-05	1.86e-07	2.98e-10	2.95e-07	7.07e-12	1.1e-14	1.12e-11	0	0	0	0	0
0	0	0	0	0	0	0	0	0	0	0	0	0	0	0	1.73e-11	4.68e-14	2.73e-11	2.47e-08	5.89e-11	3.91e-08	6.28e-08	1.38e-10	9.94e-08	5.2e-10	1.09e-12	8.23e-10	1.69e-14	3.6e-17	2.67e-14	2.6e-09	5.74e-12	4.12e-09	5.3e-06	1.02e-08	8.39e-06	1.82e-05	3.16e-08	2.88e-05	1.92e-07	3.13e-10	3.05e-07	7.49e-12	1.18e-14	1.18e-11	0	0	0	0	0
0	0	0	0	0	0	0	0	0	0	0	0	0	0	0	1.66e-11	4.49e-14	2.63e-11	2.42e-08	5.75e-11	3.83e-08	6.27e-08	1.37e-10	9.92e-08	5.29e-10	1.11e-12	8.38e-10	1.76e-14	3.73e-17	2.78e-14	2.54e-09	5.53e-12	4.02e-09	5.27e-06	1e-08	8.34e-06	1.84e-05	3.16e-08	2.92e-05	1.99e-07	3.18e-10	3.15e-07	7.92e-12	1.23e-14	1.25e-11	0	0	0	0	0
0	0	0	0	0	0	0	0	0	0	0	0	0	0	0	1.6e-11	4.32e-14	2.53e-11	2.37e-08	5.63e-11	3.75e-08	6.25e-08	1.37e-10	9.89e-08	5.38e-10	1.13e-12	8.52e-10	1.83e-14	3.89e-17	2.89e-14	2.48e-09	5.45e-12	3.92e-09	5.24e-06	1.01e-08	8.29e-06	1.87e-05	3.24e-08	2.96e-05	2.06e-07	3.34e-10	3.26e-07	8.38e-12	1.32e-14	1.33e-11	0	0	0	0	0
0	0	0	0	0	0	0	0	0	0	0	0	0	0	0	1.54e-11	4.15e-14	2.44e-11	2.32e-08	5.5e-11	3.67e-08	6.23e-08	1.36e-10	9.87e-08	5.48e-10	1.15e-12	8.68e-10	1.9e-14	4.03e-17	3.01e-14	2.42e-09	5.26e-12	3.83e-09	5.21e-06	9.87e-09	8.24e-06	1.89e-05	3.23e-08	2.99e-05	2.13e-07	3.4e-10	3.37e-07	8.86e-12	1.37e-14	1.4e-11	0	0	0	0	0
0	0	0	0	0	0	0	0	0	0	0	0	0	0	0	1.48e-11	4e-14	2.35e-11	2.27e-08	5.39e-11	3.6e-08	6.22e-08	1.35e-10	9.84e-08	5.58e-10	1.17e-12	8.83e-10	1.98e-14	4.2e-17	3.13e-14	2.36e-09	5.19e-12	3.74e-09	5.18e-06	9.91e-09	8.19e-06	1.92e-05	3.31e-08	3.03e-05	2.2e-07	3.56e-10	3.49e-07	9.38e-12	1.47e-14	1.48e-11	0	0	0	0	0
0	0	0	0	0	0	0	0	0	0	0	0	0	0	0	1.43e-11	3.84e-14	2.26e-11	2.23e-08	5.27e-11	3.52e-08	6.2e-08	1.35e-10	9.82e-08	5.68e-10	1.19e-12	8.99e-10	2.06e-14	4.36e-17	3.26e-14	2.31e-09	5e-12	3.65e-09	5.14e-06	9.72e-09	8.14e-06	1.94e-05	3.31e-08	3.07e-05	2.28e-07	3.62e-10	3.61e-07	9.92e-12	1.53e-14	1.57e-11	0	0	0	0	0
0	0	0	0	0	0	0	0	0	0	0	0	0	0	0	1.37e-11	3.7e-14	2.17e-11	2.18e-08	5.16e-11	3.45e-08	6.18e-08	1.34e-10	9.79e-08	5.78e-10	1.21e-12	9.15e-10	2.14e-14	4.54e-17	3.39e-14	2.25e-09	4.93e-12	3.56e-09	5.11e-06	9.77e-09	8.09e-06	1.97e-05	3.39e-08	3.11e-05	2.36e-07	3.8e-10	3.73e-07	1.05e-11	1.65e-14	1.66e-11	0	0	0	0	0
0	0	0	0	0	0	0	0	0	0	0	0	0	0	0	1.32e-11	3.55e-14	2.09e-11	2.14e-08	5.04e-11	3.38e-08	6.17e-08	1.34e-10	9.77e-08	5.89e-10	1.22e-12	9.31e-10	2.23e-14	4.71e-17	3.53e-14	2.2e-09	4.75e-12	3.48e-09	5.08e-06	9.58e-09	8.04e-06	1.99e-05	3.39e-08	3.15e-05	2.44e-07	3.87e-10	3.86e-07	1.11e-11	1.71e-14	1.76e-11	0	0	0	0	0
0	0	0	0	0	0	0	0	0	0	0	0	0	0	0	1.27e-11	3.42e-14	2.01e-11	2.09e-08	4.93e-11	3.31e-08	6.15e-08	1.33e-10	9.74e-08	5.99e-10	1.25e-12	9.47e-10	2.32e-14	4.9e-17	3.67e-14	2.14e-09	4.69e-12	3.39e-09	5.05e-06	9.62e-09	7.99e-06	2.02e-05	3.47e-08	3.19e-05	2.52e-07	4.05e-10	3.99e-07	1.17e-11	1.84e-14	1.86e-11	0	0	0	0	0
0	0	0	0	0	0	0	0	0	0	0	0	0	0	0	1.23e-11	3.28e-14	1.94e-11	2.05e-08	4.82e-11	3.24e-08	6.14e-08	1.33e-10	9.72e-08	6.1e-10	1.26e-12	9.65e-10	2.42e-14	5.08e-17	3.83e-14	2.09e-09	4.52e-12	3.31e-09	5.02e-06	9.44e-09	7.94e-06	2.04e-05	3.47e-08	3.24e-05	2.61e-07	4.12e-10	4.13e-07	1.24e-11	1.91e-14	1.96e-11	0	0	0	0	0
0	0	0	0	0	0	0	0	0	0	0	0	0	0	0	1.18e-11	3.16e-14	1.87e-11	2e-08	4.72e-11	3.17e-08	6.12e-08	1.32e-10	9.69e-08	6.2e-10	1.29e-12	9.81e-10	2.51e-14	5.29e-17	3.97e-14	2.04e-09	4.45e-12	3.23e-09	4.99e-06	9.48e-09	7.89e-06	2.07e-05	3.55e-08	3.28e-05	2.7e-07	4.32e-10	4.27e-07	1.31e-11	2.05e-14	2.08e-11	0	0	0	0	0
0	0	0	0	0	0	0	0	0	0	0	0	0	0	0	1.14e-11	3.03e-14	1.8e-11	1.96e-08	4.61e-11	3.11e-08	6.11e-08	1.32e-10	9.67e-08	6.31e-10	1.31e-12	9.99e-10	2.62e-14	5.49e-17	4.14e-14	1.99e-09	4.29e-12	3.15e-09	4.96e-06	9.3e-09	7.84e-06	2.1e-05	3.55e-08	3.32e-05	2.79e-07	4.4e-10	4.41e-07	1.39e-11	2.13e-14	2.2e-11	0	0	0	0	0
0	0	0	0	0	0	0	0	0	0	0	0	0	0	0	1.09e-11	2.92e-14	1.73e-11	1.92e-08	4.51e-11	3.04e-08	6.09e-08	1.31e-10	9.64e-08	6.42e-10	1.33e-12	1.02e-09	2.72e-14	5.71e-17	4.3e-14	1.94e-09	4.23e-12	3.08e-09	4.93e-06	9.34e-09	7.8e-06	2.12e-05	3.64e-08	3.36e-05	2.88e-07	4.61e-10	4.57e-07	1.47e-11	2.29e-14	2.32e-11	0	0	0	0	0
0	0	0	0	0	0	0	0	0	0	0	0	0	0	0	1.05e-11	2.8e-14	1.67e-11	1.88e-08	4.41e-11	2.98e-08	6.08e-08	1.3e-10	9.62e-08	6.54e-10	1.35e-12	1.04e-09	2.83e-14	5.93e-17	4.49e-14	1.9e-09	4.08e-12	3e-09	4.89e-06	9.16e-09	7.75e-06	2.15e-05	3.63e-08	3.41e-05	2.98e-07	4.69e-10	4.72e-07	1.55e-11	2.37e-14	2.46e-11	0	0	0	0	0
0	0	0	0	0	0	0	0	0	0	0	0	0	0	0	1.01e-11	2.7e-14	1.6e-11	1.84e-08	4.31e-11	2.92e-08	6.06e-08	1.3e-10	9.59e-08	6.65e-10	1.37e-12	1.05e-09	2.94e-14	6.17e-17	4.66e-14	1.85e-09	4.02e-12	2.93e-09	4.86e-06	9.2e-09	7.7e-06	2.18e-05	3.72e-08	3.45e-05	3.08e-07	4.92e-10	4.88e-07	1.64e-11	2.55e-14	2.6e-11	0	0	0	0	0
0	0	0	0	0	0	0	0	0	0	0	0	0	0	0	9.75e-12	2.59e-14	1.54e-11	1.81e-08	4.21e-11	2.86e-08	6.04e-08	1.29e-10	9.56e-08	6.77e-10	1.39e-12	1.07e-09	3.07e-14	6.4e-17	4.86e-14	1.81e-09	3.88e-12	2.86e-09	4.83e-06	9.03e-09	7.65e-06	2.21e-05	3.72e-08	3.49e-05	3.19e-07	5e-10	5.05e-07	1.74e-11	2.65e-14	2.75e-11	0	0	0	0	0
0	0	0	0	0	0	0	0	0	0	0	0	0	0	0	9.39e-12	2.49e-14	1.49e-11	1.77e-08	4.12e-11	2.8e-08	6.02e-08	1.29e-10	9.53e-08	6.89e-10	1.42e-12	1.09e-09	3.19e-14	6.66e-17	5.05e-14	1.76e-09	3.82e-12	2.79e-09	4.8e-06	9.06e-09	7.6e-06	2.24e-05	3.81e-08	3.54e-05	3.3e-07	5.24e-10	5.22e-07	1.84e-11	2.84e-14	2.91e-11	0	0	0	0	0
0	0	0	0	0	0	0	0	0	0	0	0	0	0	0	9.04e-12	2.39e-14	1.43e-11	1.73e-08	4.03e-11	2.74e-08	6.01e-08	1.28e-10	9.51e-08	7.02e-10	1.44e-12	1.11e-09	3.32e-14	6.91e-17	5.26e-14	1.72e-09	3.69e-12	2.72e-09	4.77e-06	8.89e-09	7.55e-06	2.26e-05	3.8e-08	3.58e-05	3.41e-07	5.34e-10	5.4e-07	1.94e-11	2.95e-14	3.07e-11	0	0	0	0	0
0	0	0	0	0	0	0	0	0	0	0	0	0	0	0	8.7e-12	2.3e-14	1.38e-11	1.69e-08	3.94e-11	2.68e-08	5.99e-08	1.28e-10	9.48e-08	7.13e-10	1.46e-12	1.13e-09	3.45e-14	7.2e-17	5.46e-14	1.68e-09	3.63e-12	2.66e-09	4.74e-06	8.93e-09	7.5e-06	2.29e-05	3.9e-08	3.63e-05	3.52e-07	5.59e-10	5.58e-07	2.05e-11	3.17e-14	3.25e-11	0	0	0	0	0
0	0	0	0	0	0	0	0	0	0	0	0	0	0	0	8.37e-12	2.21e-14	1.32e-11	1.66e-08	3.85e-11	2.63e-08	5.98e-08	1.27e-10	9.46e-08	7.27e-10	1.49e-12	1.15e-09	3.6e-14	7.47e-17	5.7e-14	1.64e-09	3.5e-12	2.59e-09	4.71e-06	8.76e-09	7.45e-06	2.32e-05	3.89e-08	3.68e-05	3.64e-07	5.69e-10	5.77e-07	2.17e-11	3.29e-14	3.44e-11	0	0	0	0	0
0	0	0	0	0	0	0	0	0	0	0	0	0	0	0	8.06e-12	2.13e-14	1.27e-11	1.62e-08	3.77e-11	2.57e-08	5.96e-08	1.27e-10	9.43e-08	7.39e-10	1.51e-12	1.17e-09	3.74e-14	7.77e-17	5.92e-14	1.6e-09	3.45e-12	2.53e-09	4.68e-06	8.79e-09	7.41e-06	2.35e-05	3.99e-08	3.72e-05	3.77e-07	5.96e-10	5.96e-07	2.3e-11	3.54e-14	3.63e-11	0	0	0	0	0
0	0	0	0	0	0	0	0	0	0	0	0	0	0	0	7.76e-12	2.04e-14	1.23e-11	1.59e-08	3.68e-11	2.52e-08	5.95e-08	1.26e-10	9.41e-08	7.52e-10	1.53e-12	1.19e-09	3.9e-14	8.07e-17	6.17e-14	1.56e-09	3.33e-12	2.47e-09	4.65e-06	8.63e-09	7.36e-06	2.38e-05	3.98e-08	3.77e-05	3.89e-07	6.07e-10	6.16e-07	2.43e-11	3.67e-14	3.84e-11	0	0	0	0	0
0	0	0	0	0	0	0	0	0	0	0	0	0	0	0	7.46e-12	1.97e-14	1.18e-11	1.56e-08	3.6e-11	2.46e-08	5.93e-08	1.26e-10	9.38e-08	7.65e-10	1.56e-12	1.21e-09	4.05e-14	8.39e-17	6.4e-14	1.52e-09	3.28e-12	2.41e-09	4.62e-06	8.66e-09	7.31e-06	2.41e-05	4.08e-08	3.82e-05	4.03e-07	6.36e-10	6.37e-07	2.57e-11	3.94e-14	4.06e-11	0	0	0	0	0
0	0	0	0	0	0	0	0	0	0	0	0	0	0	0	7.19e-12	1.89e-14	1.14e-11	1.53e-08	3.52e-11	2.41e-08	5.91e-08	1.25e-10	9.36e-08	7.79e-10	1.58e-12	1.23e-09	4.22e-14	8.71e-17	6.68e-14	1.48e-09	3.16e-12	2.35e-09	4.59e-06	8.5e-09	7.26e-06	2.44e-05	4.07e-08	3.86e-05	4.16e-07	6.47e-10	6.59e-07	2.71e-11	4.1e-14	4.29e-11	0	0	0	0	0
0	0	0	0	0	0	0	0	0	0	0	0	0	0	0	6.91e-12	1.82e-14	1.09e-11	1.49e-08	3.45e-11	2.36e-08	5.89e-08	1.25e-10	9.33e-08	7.92e-10	1.61e-12	1.25e-09	4.38e-14	9.06e-17	6.93e-14	1.45e-09	3.11e-12	2.29e-09	4.56e-06	8.53e-09	7.21e-06	2.47e-05	4.17e-08	3.91e-05	4.3e-07	6.78e-10	6.81e-07	2.87e-11	4.4e-14	4.54e-11	0	0	0	0	0
0	0	0	0	0	0	0	0	0	0	0	0	0	0	0	6.66e-12	1.75e-14	1.05e-11	1.46e-08	3.37e-11	2.31e-08	5.88e-08	1.24e-10	9.31e-08	8.07e-10	1.64e-12	1.28e-09	4.57e-14	9.41e-17	7.23e-14	1.41e-09	3e-12	2.24e-09	4.53e-06	8.37e-09	7.17e-06	2.5e-05	4.16e-08	3.96e-05	4.45e-07	6.9e-10	7.04e-07	3.03e-11	4.57e-14	4.8e-11	0	0	0	0	0
0	0	0	0	0	0	0	0	0	0	0	0	0	0	0	6.4e-12	1.68e-14	1.01e-11	1.43e-08	3.29e-11	2.26e-08	5.86e-08	1.24e-10	9.27e-08	8.2e-10	1.66e-12	1.3e-09	4.74e-14	9.79e-17	7.51e-14	1.38e-09	2.96e-12	2.18e-09	4.5e-06	8.4e-09	7.12e-06	2.53e-05	4.27e-08	4.01e-05	4.6e-07	7.22e-10	7.28e-07	3.2e-11	4.9e-14	5.07e-11	0	0	0	0	0
0	0	0	0	0	0	0	0	0	0	0	0	0	0	0	6.17e-12	1.61e-14	9.76e-12	1.4e-08	3.22e-11	2.22e-08	5.85e-08	1.23e-10	9.25e-08	8.35e-10	1.69e-12	1.32e-09	4.95e-14	1.02e-16	7.83e-14	1.35e-09	2.85e-12	2.13e-09	4.47e-06	8.24e-09	7.07e-06	2.57e-05	4.26e-08	4.06e-05	4.75e-07	7.35e-10	7.52e-07	3.39e-11	5.09e-14	5.36e-11	0	0	0	0	0
0	0	0	0	0	0	0	0	0	0	0	0	0	0	0	5.93e-12	1.55e-14	9.38e-12	1.37e-08	3.15e-11	2.17e-08	5.83e-08	1.23e-10	9.22e-08	8.49e-10	1.72e-12	1.34e-09	5.14e-14	1.06e-16	8.13e-14	1.31e-09	2.81e-12	2.08e-09	4.44e-06	8.27e-09	7.02e-06	2.6e-05	4.36e-08	4.11e-05	4.91e-07	7.7e-10	7.77e-07	3.58e-11	5.47e-14	5.67e-11	0	0	0	0	0
0	0	0	0	0	0	0	0	0	0	0	0	0	0	0	5.71e-12	1.49e-14	9.04e-12	1.34e-08	3.08e-11	2.13e-08	5.81e-08	1.22e-10	9.2e-08	8.65e-10	1.74e-12	1.37e-09	5.36e-14	1.1e-16	8.48e-14	1.28e-09	2.71e-12	2.03e-09	4.41e-06	8.11e-09	6.98e-06	2.63e-05	4.36e-08	4.16e-05	5.07e-07	7.84e-10	8.03e-07	3.78e-11	5.68e-14	5.99e-11	0	0	0	0	0
0	0	0	0	0	0	0	0	0	0	0	0	0	0	0	5.49e-12	1.43e-14	8.69e-12	1.31e-08	3.01e-11	2.08e-08	5.79e-08	1.22e-10	9.17e-08	8.79e-10	1.77e-12	1.39e-09	5.56e-14	1.14e-16	8.8e-14	1.25e-09	2.67e-12	1.98e-09	4.38e-06	8.14e-09	6.93e-06	2.66e-05	4.46e-08	4.21e-05	5.24e-07	8.21e-10	8.3e-07	4e-11	6.09e-14	6.33e-11	0	0	0	0	0
0	0	0	0	0	0	0	0	0	0	0	0	0	0	0	5.29e-12	1.38e-14	8.37e-12	1.29e-08	2.94e-11	2.04e-08	5.78e-08	1.21e-10	9.15e-08	8.95e-10	1.8e-12	1.42e-09	5.8e-14	1.19e-16	9.18e-14	1.22e-09	2.57e-12	1.93e-09	4.35e-06	7.99e-09	6.88e-06	2.69e-05	4.46e-08	4.27e-05	5.42e-07	8.36e-10	8.58e-07	4.22e-11	6.33e-14	6.69e-11	0	0	0	0	0
0	0	0	0	0	0	0	0	0	0	0	0	0	0	0	5.09e-12	1.32e-14	8.05e-12	1.26e-08	2.88e-11	1.99e-08	5.76e-08	1.21e-10	9.11e-08	9.1e-10	1.83e-12	1.44e-09	6.02e-14	1.23e-16	9.53e-14	1.19e-09	2.54e-12	1.88e-09	4.32e-06	8.01e-09	6.83e-06	2.73e-05	4.56e-08	4.32e-05	5.6e-07	8.75e-10	8.87e-07	4.47e-11	6.79e-14	7.07e-11	0	0	0	0	0
0	0	0	0	0	0	0	0	0	0	0	0	0	0	0	4.9e-12	1.27e-14	7.75e-12	1.23e-08	2.81e-11	1.95e-08	5.75e-08	1.2e-10	9.1e-08	9.27e-10	1.86e-12	1.47e-09	6.28e-14	1.28e-16	9.95e-14	1.16e-09	2.44e-12	1.83e-09	4.29e-06	7.86e-09	6.79e-06	2.76e-05	4.56e-08	4.37e-05	5.79e-07	8.9e-10	9.16e-07	4.72e-11	7.06e-14	7.47e-11	0	0	0	0	0
0	0	0	0	0	0	0	0	0	0	0	0	0	0	0	4.71e-12	1.22e-14	7.46e-12	1.21e-08	2.75e-11	1.91e-08	5.72e-08	1.2e-10	9.06e-08	9.42e-10	1.89e-12	1.49e-09	6.52e-14	1.33e-16	1.03e-13	1.13e-09	2.41e-12	1.79e-09	4.26e-06	7.89e-09	6.74e-06	2.79e-05	4.66e-08	4.42e-05	5.98e-07	9.32e-10	9.47e-07	4.99e-11	7.57e-14	7.89e-11	0	0	0	0	0
0	0	0	0	0	0	0	0	0	0	0	0	0	0	0	4.54e-12	1.17e-14	7.18e-12	1.18e-08	2.69e-11	1.87e-08	5.71e-08	1.19e-10	9.04e-08	9.6e-10	1.92e-12	1.52e-09	6.81e-14	1.39e-16	1.08e-13	1.1e-09	2.32e-12	1.74e-09	4.23e-06	7.74e-09	6.69e-06	2.83e-05	4.66e-08	4.48e-05	6.18e-07	9.49e-10	9.78e-07	5.27e-11	7.86e-14	8.34e-11	0	0	0	0	0
0	0	0	0	0	0	0	0	0	0	0	0	0	0	0	4.36e-12	1.13e-14	6.9e-12	1.16e-08	2.63e-11	1.83e-08	5.69e-08	1.18e-10	9.01e-08	9.75e-10	1.95e-12	1.54e-09	7.06e-14	1.44e-16	1.12e-13	1.08e-09	2.29e-12	1.7e-09	4.2e-06	7.76e-09	6.65e-06	2.86e-05	4.77e-08	4.53e-05	6.39e-07	9.93e-10	1.01e-06	5.57e-11	8.44e-14	8.81e-11	0	0	0	0	0
0	0	0	0	0	0	0	0	0	0	0	0	0	0	0	4.2e-12	1.09e-14	6.65e-12	1.13e-08	2.57e-11	1.79e-08	5.68e-08	1.18e-10	8.99e-08	9.94e-10	1.98e-12	1.57e-09	7.37e-14	1.5e-16	1.17e-13	1.05e-09	2.2e-12	1.66e-09	4.17e-06	7.62e-09	6.6e-06	2.9e-05	4.76e-08	4.59e-05	6.6e-07	1.01e-09	1.04e-06	5.88e-11	8.76e-14	9.31e-11	0	0	0	0	0
0	0	0	0	0	0	0	0	0	0	0	0	0	0	0	4.04e-12	1.04e-14	6.39e-12	1.11e-08	2.51e-11	1.75e-08	5.66e-08	1.17e-10	8.95e-08	1.01e-09	2.02e-12	1.6e-09	7.64e-14	1.56e-16	1.21e-13	1.02e-09	2.17e-12	1.62e-09	4.14e-06	7.64e-09	6.55e-06	2.93e-05	4.88e-08	4.64e-05	6.82e-07	1.06e-09	1.08e-06	6.22e-11	9.4e-14	9.84e-11	0	0	0	0	0
0	0	0	0	0	0	0	0	0	0	0	0	0	0	0	3.89e-12	1e-14	6.16e-12	1.09e-08	2.45e-11	1.72e-08	5.65e-08	1.17e-10	8.94e-08	1.03e-09	2.05e-12	1.63e-09	7.98e-14	1.62e-16	1.26e-13	9.98e-10	2.09e-12	1.58e-09	4.11e-06	7.5e-09	6.51e-06	2.97e-05	4.87e-08	4.7e-05	7.04e-07	1.08e-09	1.11e-06	6.57e-11	9.77e-14	1.04e-10	0	0	0	0	0
0	0	0	0	0	0	0	0	0	0	0	0	0	0	0	3.74e-12	9.64e-15	5.92e-12	1.06e-08	2.4e-11	1.68e-08	5.62e-08	1.16e-10	8.9e-08	1.04e-09	2.08e-12	1.65e-09	8.28e-14	1.68e-16	1.31e-13	9.73e-10	2.06e-12	1.54e-09	4.08e-06	7.52e-09	6.46e-06	3e-05	4.98e-08	4.75e-05	7.28e-07	1.13e-09	1.15e-06	6.94e-11	1.05e-13	1.1e-10	0	0	0	0	0
0	0	0	0	0	0	0	0	0	0	0	0	0	0	0	3.6e-12	9.26e-15	5.7e-12	1.04e-08	2.34e-11	1.65e-08	5.61e-08	1.16e-10	8.88e-08	1.07e-09	2.11e-12	1.69e-09	8.65e-14	1.75e-16	1.37e-13	9.49e-10	1.99e-12	1.5e-09	4.05e-06	7.38e-09	6.42e-06	3.04e-05	4.98e-08	4.81e-05	7.52e-07	1.15e-09	1.19e-06	7.33e-11	1.09e-13	1.16e-10	0	0	0	0	0
0	0	0	0	0	0	0	0	0	0	0	0	0	0	0	3.46e-12	8.9e-15	5.48e-12	1.02e-08	2.29e-11	1.61e-08	5.59e-08	1.15e-10	8.85e-08	1.08e-09	2.15e-12	1.71e-09	8.96e-14	1.82e-16	1.42e-13	9.25e-10	1.96e-12	1.46e-09	4.02e-06	7.4e-09	6.37e-06	3.08e-05	5.09e-08	4.87e-05	7.76e-07	1.2e-09	1.23e-06	7.74e-11	1.17e-13	1.23e-10	0	0	0	0	0
0	0	0	0	0	0	0	0	0	0	0	0	0	0	0	3.34e-12	8.55e-15	5.28e-12	9.97e-09	2.24e-11	1.58e-08	5.58e-08	1.15e-10	8.83e-08	1.1e-09	2.18e-12	1.75e-09	9.37e-14	1.89e-16	1.48e-13	9.02e-10	1.89e-12	1.43e-09	4e-06	7.26e-09	6.32e-06	3.11e-05	5.09e-08	4.93e-05	8.02e-07	1.22e-09	1.27e-06	8.18e-11	1.21e-13	1.29e-10	0	0	0	0	0
0	0	0	0	0	0	0	0	0	0	0	0	0	0	0	3.21e-12	8.22e-15	5.08e-12	9.75e-09	2.19e-11	1.54e-08	5.56e-08	1.14e-10	8.79e-08	1.12e-09	2.22e-12	1.77e-09	9.71e-14	1.96e-16	1.54e-13	8.8e-10	1.86e-12	1.39e-09	3.97e-06	7.28e-09	6.28e-06	3.15e-05	5.21e-08	4.98e-05	8.28e-07	1.28e-09	1.31e-06	8.64e-11	1.3e-13	1.37e-10	0	0	0	0	0
0	0	0	0	0	0	0	0	0	0	0	0	0	0	0	3.09e-12	7.9e-15	4.89e-12	9.55e-09	2.14e-11	1.51e-08	5.55e-08	1.14e-10	8.78e-08	1.14e-09	2.25e-12	1.81e-09	1.01e-13	2.04e-16	1.61e-13	8.58e-10	1.79e-12	1.36e-09	3.94e-06	7.14e-09	6.23e-06	3.19e-05	5.2e-08	5.04e-05	8.56e-07	1.3e-09	1.35e-06	9.12e-11	1.35e-13	1.44e-10	0	0	0	0	0
0	0	0	0	0	0	0	0	0	0	0	0	0	0	0	2.97e-12	7.59e-15	4.7e-12	9.34e-09	2.09e-11	1.48e-08	5.52e-08	1.13e-10	8.74e-08	1.16e-09	2.29e-12	1.83e-09	1.05e-13	2.12e-16	1.66e-13	8.36e-10	1.76e-12	1.32e-09	3.91e-06	7.16e-09	6.19e-06	3.22e-05	5.32e-08	5.1e-05	8.84e-07	1.36e-09	1.4e-06	9.64e-11	1.45e-13	1.53e-10	0	0	0	0	0
0	0	0	0	0	0	0	0	0	0	0	0	0	0	0	2.86e-12	7.29e-15	4.52e-12	9.15e-09	2.04e-11	1.45e-08	5.51e-08	1.13e-10	8.72e-08	1.18e-09	2.33e-12	1.87e-09	1.1e-13	2.21e-16	1.74e-13	8.15e-10	1.7e-12	1.29e-09	3.88e-06	7.03e-09	6.14e-06	3.26e-05	5.31e-08	5.16e-05	9.13e-07	1.39e-09	1.44e-06	1.02e-10	1.5e-13	1.61e-10	0	0	0	0	0
0	0	0	0	0	0	0	0	0	0	0	0	0	0	0	2.75e-12	7.01e-15	4.35e-12	8.95e-09	2e-11	1.42e-08	5.49e-08	1.12e-10	8.69e-08	1.2e-09	2.36e-12	1.9e-09	1.14e-13	2.3e-16	1.8e-13	7.95e-10	1.67e-12	1.26e-09	3.85e-06	7.05e-09	6.1e-06	3.3e-05	5.44e-08	5.22e-05	9.43e-07	1.45e-09	1.49e-06	1.07e-10	1.61e-13	1.7e-10	0	0	0	0	0
0	0	0	0	0	0	0	0	0	0	0	0	0	0	0	2.65e-12	6.74e-15	4.19e-12	8.77e-09	1.95e-11	1.39e-08	5.48e-08	1.12e-10	8.67e-08	1.22e-09	2.4e-12	1.94e-09	1.19e-13	2.39e-16	1.88e-13	7.75e-10	1.61e-12	1.23e-09	3.82e-06	6.91e-09	6.05e-06	3.34e-05	5.43e-08	5.28e-05	9.73e-07	1.48e-09	1.54e-06	1.13e-10	1.68e-13	1.8e-10	0	0	0	0	0
0	0	0	0	0	0	0	0	0	0	0	0	0	0	0	2.55e-12	6.48e-15	4.03e-12	8.58e-09	1.91e-11	1.36e-08	5.45e-08	1.11e-10	8.63e-08	1.24e-09	2.44e-12	1.96e-09	1.23e-13	2.48e-16	1.95e-13	7.56e-10	1.59e-12	1.2e-09	3.8e-06	6.93e-09	6.01e-06	3.38e-05	5.55e-08	5.34e-05	1.01e-06	1.54e-09	1.59e-06	1.2e-10	1.8e-13	1.9e-10	0	0	0	0	0
0	0	0	0	0	0	0	0	0	0	0	0	0	0	0	2.45e-12	6.22e-15	3.88e-12	8.4e-09	1.87e-11	1.33e-08	5.45e-08	1.11e-10	8.62e-08	1.27e-09	2.48e-12	2e-09	1.29e-13	2.59e-16	2.04e-13	7.37e-10	1.53e-12	1.17e-09	3.77e-06	6.8e-09	5.96e-06	3.42e-05	5.55e-08	5.41e-05	1.04e-06	1.57e-09	1.64e-06	1.27e-10	1.87e-13	2e-10	0	0	0	0	0
0	0	0	0	0	0	0	0	0	0	0	0	0	0	0	2.36e-12	5.98e-15	3.73e-12	8.22e-09	1.83e-11	1.3e-08	5.42e-08	1.1e-10	8.58e-08	1.29e-09	2.52e-12	2.03e-09	1.34e-13	2.68e-16	2.11e-13	7.18e-10	1.51e-12	1.14e-09	3.74e-06	6.82e-09	5.92e-06	3.45e-05	5.67e-08	5.47e-05	1.07e-06	1.64e-09	1.7e-06	1.34e-10	2e-13	2.12e-10	0	0	0	0	0
0	0	0	0	0	0	0	0	0	0	0	0	0	0	0	2.27e-12	5.74e-15	3.59e-12	8.05e-09	1.78e-11	1.27e-08	5.41e-08	1.1e-10	8.57e-08	1.31e-09	2.56e-12	2.08e-09	1.4e-13	2.8e-16	2.21e-13	7e-10	1.45e-12	1.11e-09	3.71e-06	6.69e-09	5.87e-06	3.49e-05	5.67e-08	5.53e-05	1.11e-06	1.67e-09	1.75e-06	1.41e-10	2.08e-13	2.23e-10	0	0	0	0	0
0	0	0	0	0	0	0	0	0	0	0	0	0	0	0	2.18e-12	5.52e-15	3.45e-12	7.87e-09	1.74e-11	1.25e-08	5.39e-08	1.09e-10	8.53e-08	1.33e-09	2.6e-12	2.11e-09	1.45e-13	2.9e-16	2.29e-13	6.82e-10	1.43e-12	1.08e-09	3.68e-06	6.71e-09	5.83e-06	3.53e-05	5.8e-08	5.59e-05	1.14e-06	1.75e-09	1.81e-06	1.49e-10	2.23e-13	2.36e-10	0	0	0	0	0
0	0	0	0	0	0	0	0	0	0	0	0	0	0	0	2.1e-12	5.3e-15	3.32e-12	7.71e-09	1.7e-11	1.22e-08	5.38e-08	1.09e-10	8.51e-08	1.36e-09	2.65e-12	2.15e-09	1.52e-13	3.03e-16	2.4e-13	6.65e-10	1.38e-12	1.05e-09	3.65e-06	6.58e-09	5.78e-06	3.57e-05	5.79e-08	5.66e-05	1.18e-06	1.78e-09	1.87e-06	1.57e-10	2.31e-13	2.49e-10	0	0	0	0	0
0	0	0	0	0	0	0	0	0	0	0	0	0	0	0	2.02e-12	5.1e-15	3.19e-12	7.54e-09	1.67e-11	1.19e-08	5.35e-08	1.08e-10	8.47e-08	1.38e-09	2.69e-12	2.18e-09	1.57e-13	3.14e-16	2.48e-13	6.48e-10	1.36e-12	1.03e-09	3.63e-06	6.6e-09	5.74e-06	3.61e-05	5.92e-08	5.72e-05	1.22e-06	1.86e-09	1.93e-06	1.66e-10	2.48e-13	2.63e-10	0	0	0	0	0
0	0	0	0	0	0	0	0	0	0	0	0	0	0	0	1.94e-12	4.9e-15	3.08e-12	7.39e-09	1.63e-11	1.17e-08	5.35e-08	1.08e-10	8.46e-08	1.41e-09	2.74e-12	2.22e-09	1.64e-13	3.28e-16	2.6e-13	6.32e-10	1.31e-12	1e-09	3.6e-06	6.47e-09	5.7e-06	3.66e-05	5.91e-08	5.79e-05	1.26e-06	1.9e-09	1.99e-06	1.75e-10	2.58e-13	2.77e-10	0	0	0	0	0
0	0	0	0	0	0	0	0	0	0	0	0	0	0	0	1.87e-12	4.71e-15	2.96e-12	7.22e-09	1.59e-11	1.14e-08	5.32e-08	1.08e-10	8.42e-08	1.43e-09	2.78e-12	2.26e-09	1.7e-13	3.4e-16	2.69e-13	6.16e-10	1.29e-12	9.75e-10	3.57e-06	6.48e-09	5.65e-06	3.7e-05	6.05e-08	5.85e-05	1.3e-06	1.98e-09	2.05e-06	1.85e-10	2.76e-13	2.93e-10	0	0	0	0	0
0	0	0	0	0	0	0	0	0	0	0	0	0	0	0	1.8e-12	4.52e-15	2.85e-12	7.07e-09	1.56e-11	1.12e-08	5.31e-08	1.07e-10	8.41e-08	1.45e-09	2.83e-12	2.3e-09	1.78e-13	3.55e-16	2.82e-13	6e-10	1.24e-12	9.5e-10	3.54e-06	6.36e-09	5.61e-06	3.74e-05	6.04e-08	5.92e-05	1.34e-06	2.02e-09	2.12e-06	1.95e-10	2.87e-13	3.09e-10	0	0	0	0	0
0	0	0	0	0	0	0	0	0	0	0	0	0	0	0	1.73e-12	4.35e-15	2.74e-12	6.92e-09	1.52e-11	1.09e-08	5.29e-08	1.07e-10	8.37e-08	1.48e-09	2.87e-12	2.33e-09	1.84e-13	3.68e-16	2.92e-13	5.85e-10	1.22e-12	9.26e-10	3.52e-06	6.38e-09	5.57e-06	3.78e-05	6.17e-08	5.98e-05	1.38e-06	2.11e-09	2.19e-06	2.06e-10	3.07e-13	3.26e-10	0	0	0	0	0
0	0	0	0	0	0	0	0	0	0	0	0	0	0	0	1.67e-12	4.17e-15	2.64e-12	6.78e-09	1.49e-11	1.07e-08	5.28e-08	1.06e-10	8.36e-08	1.51e-09	2.92e-12	2.38e-09	1.93e-13	3.84e-16	3.06e-13	5.7e-10	1.18e-12	9.02e-10	3.49e-06	6.26e-09	5.52e-06	3.82e-05	6.17e-08	6.05e-05	1.43e-06	2.15e-09	2.26e-06	2.17e-10	3.19e-13	3.44e-10	0	0	0	0	0
0	0	0	0	0	0	0	0	0	0	0	0	0	0	0	1.6e-12	4.01e-15	2.53e-12	6.62e-09	1.45e-11	1.05e-08	5.25e-08	1.06e-10	8.31e-08	1.53e-09	2.96e-12	2.42e-09	2e-13	3.98e-16	3.16e-13	5.56e-10	1.16e-12	8.79e-10	3.46e-06	6.27e-09	5.48e-06	3.86e-05	6.3e-08	6.12e-05	1.47e-06	2.24e-09	2.33e-06	2.29e-10	3.42e-13	3.63e-10	0	0	0	0	0
0	0	0	0	0	0	0	0	0	0	0	0	0	0	0	1.54e-12	3.85e-15	2.44e-12	6.49e-09	1.42e-11	1.03e-08	5.25e-08	1.05e-10	8.3e-08	1.56e-09	3.02e-12	2.47e-09	2.09e-13	4.16e-16	3.31e-13	5.41e-10	1.12e-12	8.57e-10	3.43e-06	6.15e-09	5.43e-06	3.91e-05	6.3e-08	6.18e-05	1.52e-06	2.29e-09	2.41e-06	2.42e-10	3.55e-13	3.83e-10	0	0	0	0	0
0	0	0	0	0	0	0	0	0	0	0	0	0	0	0	1.48e-12	3.7e-15	2.34e-12	6.34e-09	1.39e-11	1e-08	5.22e-08	1.05e-10	8.26e-08	1.58e-09	3.06e-12	2.5e-09	2.16e-13	4.32e-16	3.43e-13	5.28e-10	1.1e-12	8.35e-10	3.41e-06	6.16e-09	5.39e-06	3.95e-05	6.44e-08	6.25e-05	1.57e-06	2.39e-09	2.48e-06	2.56e-10	3.8e-13	4.05e-10	0	0	0	0	0
0	0	0	0	0	0	0	0	0	0	0	0	0	0	0	1.43e-12	3.56e-15	2.26e-12	6.22e-09	1.36e-11	9.84e-09	5.21e-08	1.04e-10	8.25e-08	1.61e-09	3.12e-12	2.56e-09	2.27e-13	4.51e-16	3.6e-13	5.14e-10	1.06e-12	8.14e-10	3.38e-06	6.05e-09	5.35e-06	3.99e-05	6.43e-08	6.32e-05	1.62e-06	2.43e-09	2.56e-06	2.7e-10	3.95e-13	4.27e-10	0	0	0	0	0
0	0	0	0	0	0	0	0	0	0	0	0	0	0	0	1.37e-12	3.42e-15	2.17e-12	6.08e-09	1.33e-11	9.62e-09	5.19e-08	1.04e-10	8.21e-08	1.64e-09	3.16e-12	2.59e-09	2.35e-13	4.67e-16	3.71e-13	5.01e-10	1.04e-12	7.93e-10	3.35e-06	6.06e-09	5.31e-06	4.04e-05	6.57e-08	6.39e-05	1.67e-06	2.54e-09	2.64e-06	2.85e-10	4.23e-13	4.5e-10	0	0	0	0	0
0	0	0	0	0	0	0	0	0	0	0	0	0	0	0	1.32e-12	3.28e-15	2.09e-12	5.95e-09	1.3e-11	9.42e-09	5.18e-08	1.03e-10	8.2e-08	1.67e-09	3.22e-12	2.65e-09	2.46e-13	4.88e-16	3.9e-13	4.88e-10	1.01e-12	7.72e-10	3.32e-06	5.94e-09	5.26e-06	4.08e-05	6.56e-08	6.46e-05	1.72e-06	2.59e-09	2.73e-06	3e-10	4.4e-13	4.75e-10	0	0	0	0	0
0	0	0	0	0	0	0	0	0	0	0	0	0	0	0	1.27e-12	3.16e-15	2.01e-12	5.82e-09	1.27e-11	9.21e-09	5.15e-08	1.03e-10	8.16e-08	1.69e-09	3.27e-12	2.68e-09	2.54e-13	5.07e-16	4.03e-13	4.76e-10	9.89e-13	7.53e-10	3.3e-06	5.95e-09	5.22e-06	4.12e-05	6.71e-08	6.53e-05	1.78e-06	2.7e-09	2.81e-06	3.17e-10	4.7e-13	5.01e-10	0	0	0	0	0
0	0	0	0	0	0	0	0	0	0	0	0	0	0	0	1.22e-12	3.03e-15	1.93e-12	5.7e-09	1.24e-11	9.02e-09	5.15e-08	1.03e-10	8.15e-08	1.73e-09	3.33e-12	2.74e-09	2.67e-13	5.29e-16	4.23e-13	4.63e-10	9.53e-13	7.33e-10	3.27e-06	5.84e-09	5.18e-06	4.17e-05	6.7e-08	6.6e-05	1.83e-06	2.75e-09	2.9e-06	3.34e-10	4.89e-13	5.29e-10	0	0	0	0	0
0	0	0	0	0	0	0	0	0	0	0	0	0	0	0	1.17e-12	2.91e-15	1.86e-12	5.57e-09	1.21e-11	8.82e-09	5.12e-08	1.02e-10	8.1e-08	1.75e-09	3.38e-12	2.78e-09	2.76e-13	5.49e-16	4.37e-13	4.51e-10	9.38e-13	7.14e-10	3.24e-06	5.85e-09	5.13e-06	4.21e-05	6.84e-08	6.67e-05	1.89e-06	2.87e-09	3e-06	3.52e-10	5.23e-13	5.58e-10	0	0	0	0	0
0	0	0	0	0	0	0	0	0	0	0	0	0	0	0	1.13e-12	2.8e-15	1.79e-12	5.46e-09	1.18e-11	8.64e-09	5.12e-08	1.02e-10	8.1e-08	1.79e-09	3.44e-12	2.84e-09	2.9e-13	5.74e-16	4.59e-13	4.4e-10	9.04e-13	6.96e-10	3.22e-06	5.74e-09	5.09e-06	4.26e-05	6.84e-08	6.74e-05	1.95e-06	2.93e-09	3.09e-06	3.72e-10	5.44e-13	5.88e-10	0	0	0	0	0
0	0	0	0	0	0	0	0	0	0	0	0	0	0	0	1.09e-12	2.69e-15	1.72e-12	5.34e-09	1.15e-11	8.45e-09	5.09e-08	1.01e-10	8.05e-08	1.82e-09	3.49e-12	2.87e-09	2.99e-13	5.95e-16	4.74e-13	4.28e-10	8.89e-13	6.78e-10	3.19e-06	5.75e-09	5.05e-06	4.3e-05	6.98e-08	6.81e-05	2.01e-06	3.06e-09	3.19e-06	3.92e-10	5.82e-13	6.21e-10	0	0	0	0	0
0	0	0	0	0	0	0	0	0	0	0	0	0	0	0	1.05e-12	2.58e-15	1.66e-12	5.23e-09	1.13e-11	8.28e-09	5.08e-08	1.01e-10	8.05e-08	1.86e-09	3.56e-12	2.94e-09	3.15e-13	6.23e-16	4.99e-13	4.17e-10	8.57e-13	6.6e-10	3.16e-06	5.64e-09	5.01e-06	4.35e-05	6.98e-08	6.88e-05	2.08e-06	3.11e-09	3.29e-06	4.14e-10	6.05e-13	6.55e-10	0	0	0	0	0
0	0	0	0	0	0	0	0	0	0	0	0	0	0	0	1.01e-12	2.48e-15	1.59e-12	5.11e-09	1.1e-11	8.09e-09	5.05e-08	1e-10	8e-08	1.88e-09	3.61e-12	2.98e-09	3.25e-13	6.46e-16	5.14e-13	4.06e-10	8.43e-13	6.43e-10	3.14e-06	5.65e-09	4.97e-06	4.4e-05	7.13e-08	6.96e-05	2.14e-06	3.25e-09	3.39e-06	4.36e-10	6.47e-13	6.91e-10	0	0	0	0	0
0	0	0	0	0	0	0	0	0	0	0	0	0	0	0	9.68e-13	2.39e-15	1.53e-12	5.01e-09	1.08e-11	7.93e-09	5.05e-08	9.99e-11	8e-08	1.92e-09	3.68e-12	3.04e-09	3.42e-13	6.76e-16	5.41e-13	3.96e-10	8.13e-13	6.26e-10	3.11e-06	5.54e-09	4.92e-06	4.44e-05	7.12e-08	7.03e-05	2.21e-06	3.31e-09	3.5e-06	4.6e-10	6.73e-13	7.28e-10	0	0	0	0	0
0	0	0	0	0	0	0	0	0	0	0	0	0	0	0	9.31e-13	2.29e-15	1.47e-12	4.89e-09	1.05e-11	7.74e-09	5.02e-08	9.93e-11	7.95e-08	1.95e-09	3.73e-12	3.08e-09	3.53e-13	7.01e-16	5.58e-13	3.86e-10	7.99e-13	6.1e-10	3.08e-06	5.55e-09	4.88e-06	4.49e-05	7.27e-08	7.1e-05	2.28e-06	3.45e-09	3.61e-06	4.85e-10	7.19e-13	7.68e-10	0	0	0	0	0
0	0	0	0	0	0	0	0	0	0	0	0	0	0	0	8.96e-13	2.2e-15	1.42e-12	4.8e-09	1.03e-11	7.59e-09	5.02e-08	9.9e-11	7.95e-08	1.99e-09	3.8e-12	3.15e-09	3.71e-13	7.34e-16	5.88e-13	3.76e-10	7.7e-13	5.94e-10	3.06e-06	5.44e-09	4.84e-06	4.53e-05	7.26e-08	7.18e-05	2.35e-06	3.52e-09	3.72e-06	5.11e-10	7.48e-13	8.1e-10	0	0	0	0	0
0	0	0	0	0	0	0	0	0	0	0	0	0	0	0	8.61e-13	2.12e-15	1.36e-12	4.69e-09	1.01e-11	7.42e-09	4.99e-08	9.85e-11	7.9e-08	2.02e-09	3.86e-12	3.19e-09	3.83e-13	7.6e-16	6.06e-13	3.66e-10	7.57e-13	5.79e-10	3.03e-06	5.45e-09	4.8e-06	4.58e-05	7.42e-08	7.25e-05	2.42e-06	3.67e-09	3.84e-06	5.39e-10	7.99e-13	8.54e-10	0	0	0	0	0
0	0	0	0	0	0	0	0	0	0	0	0	0	0	0	8.29e-13	2.03e-15	1.31e-12	4.59e-09	9.84e-12	7.27e-09	4.99e-08	9.82e-11	7.9e-08	2.06e-09	3.93e-12	3.26e-09	4.03e-13	7.97e-16	6.39e-13	3.56e-10	7.3e-13	5.64e-10	3.01e-06	5.35e-09	4.76e-06	4.63e-05	7.41e-08	7.33e-05	2.5e-06	3.74e-09	3.96e-06	5.69e-10	8.31e-13	9e-10	0	0	0	0	0
0	0	0	0	0	0	0	0	0	0	0	0	0	0	0	7.97e-13	1.95e-15	1.26e-12	4.49e-09	9.61e-12	7.1e-09	4.96e-08	9.76e-11	7.85e-08	2.09e-09	3.99e-12	3.3e-09	4.15e-13	8.26e-16	6.58e-13	3.47e-10	7.18e-13	5.49e-10	2.98e-06	5.35e-09	4.72e-06	4.68e-05	7.56e-08	7.4e-05	2.58e-06	3.9e-09	4.08e-06	6e-10	8.88e-13	9.49e-10	0	0	0	0	0
0	0	0	0	0	0	0	0	0	0	0	0	0	0	0	7.67e-13	1.88e-15	1.21e-12	4.4e-09	9.4e-12	6.96e-09	4.96e-08	9.74e-11	7.85e-08	2.14e-09	4.07e-12	3.38e-09	4.38e-13	8.66e-16	6.94e-13	3.38e-10	6.92e-13	5.35e-10	2.95e-06	5.25e-09	4.68e-06	4.72e-05	7.55e-08	7.48e-05	2.66e-06	3.97e-09	4.21e-06	6.32e-10	9.24e-13	1e-09	0	0	0	0	0
0	0	0	0	0	0	0	0	0	0	0	0	0	0	0	7.37e-13	1.8e-15	1.17e-12	4.3e-09	9.18e-12	6.8e-09	4.93e-08	9.68e-11	7.8e-08	2.16e-09	4.12e-12	3.42e-09	4.51e-13	8.97e-16	7.14e-13	3.29e-10	6.8e-13	5.21e-10	2.93e-06	5.26e-09	4.64e-06	4.77e-05	7.71e-08	7.55e-05	2.74e-06	4.15e-09	4.34e-06	6.66e-10	9.87e-13	1.05e-09	0	0	0	0	0
0	0	0	0	0	0	0	0	0	0	0	0	0	0	0	7.1e-13	1.73e-15	1.12e-12	4.21e-09	8.98e-12	6.67e-09	4.93e-08	9.65e-11	7.8e-08	2.21e-09	4.21e-12	3.5e-09	4.77e-13	9.41e-16	7.54e-13	3.2e-10	6.56e-13	5.07e-10	2.9e-06	5.16e-09	4.59e-06	4.82e-05	7.7e-08	7.63e-05	2.82e-06	4.22e-09	4.47e-06	7.02e-10	1.03e-12	1.11e-09	0	0	0	0	0
0	0	0	0	0	0	0	0	0	0	0	0	0	0	0	6.82e-13	1.66e-15	1.08e-12	4.11e-09	8.77e-12	6.51e-09	4.9e-08	9.6e-11	7.75e-08	2.24e-09	4.27e-12	3.54e-09	4.9e-13	9.75e-16	7.76e-13	3.12e-10	6.45e-13	4.94e-10	2.88e-06	5.16e-09	4.55e-06	4.87e-05	7.86e-08	7.7e-05	2.91e-06	4.41e-09	4.61e-06	7.4e-10	1.1e-12	1.17e-09	0	0	0	0	0
0	0	0	0	0	0	0	0	0	0	0	0	0	0	0	6.57e-13	1.6e-15	1.04e-12	4.03e-09	8.58e-12	6.38e-09	4.9e-08	9.57e-11	7.75e-08	2.29e-09	4.35e-12	3.63e-09	5.18e-13	1.02e-15	8.2e-13	3.04e-10	6.21e-13	4.8e-10	2.85e-06	5.06e-09	4.51e-06	4.91e-05	7.86e-08	7.78e-05	3e-06	4.49e-09	4.75e-06	7.8e-10	1.14e-12	1.24e-09	0	0	0	0	0
0	0	0	0	0	0	0	0	0	0	0	0	0	0	0	6.31e-13	1.54e-15	9.99e-13	3.94e-09	8.38e-12	6.23e-09	4.86e-08	9.52e-11	7.7e-08	2.32e-09	4.41e-12	3.67e-09	5.33e-13	1.06e-15	8.43e-13	2.96e-10	6.11e-13	4.68e-10	2.83e-06	5.07e-09	4.47e-06	4.96e-05	8.02e-08	7.86e-05	3.09e-06	4.68e-09	4.9e-06	8.22e-10	1.22e-12	1.3e-09	0	0	0	0	0
0	0	0	0	0	0	0	0	0	0	0	0	0	0	0	6.08e-13	1.48e-15	9.62e-13	3.86e-09	8.2e-12	6.11e-09	4.87e-08	9.49e-11	7.7e-08	2.38e-09	4.51e-12	3.76e-09	5.64e-13	1.11e-15	8.92e-13	2.88e-10	5.89e-13	4.55e-10	2.8e-06	4.97e-09	4.43e-06	5.01e-05	8.01e-08	7.93e-05	3.19e-06	4.77e-09	5.05e-06	8.66e-10	1.27e-12	1.37e-09	0	0	0	0	0
0	0	0	0	0	0	0	0	0	0	0	0	0	0	0	5.84e-13	1.42e-15	9.24e-13	3.77e-09	8e-12	5.97e-09	4.83e-08	9.44e-11	7.65e-08	2.4e-09	4.57e-12	3.8e-09	5.79e-13	1.15e-15	9.16e-13	2.8e-10	5.79e-13	4.43e-10	2.78e-06	4.97e-09	4.39e-06	5.06e-05	8.17e-08	8.01e-05	3.29e-06	4.97e-09	5.2e-06	9.13e-10	1.35e-12	1.45e-09	0	0	0	0	0
0	0	0	0	0	0	0	0	0	0	0	0	0	0	0	5.62e-13	1.36e-15	8.9e-13	3.7e-09	7.83e-12	5.85e-09	4.84e-08	9.42e-11	7.65e-08	2.46e-09	4.66e-12	3.9e-09	6.13e-13	1.21e-15	9.71e-13	2.73e-10	5.58e-13	4.32e-10	2.75e-06	4.88e-09	4.35e-06	5.11e-05	8.16e-08	8.09e-05	3.39e-06	5.06e-09	5.36e-06	9.62e-10	1.41e-12	1.52e-09	0	0	0	0	0
0	0	0	0	0	0	0	0	0	0	0	0	0	0	0	5.4e-13	1.31e-15	8.55e-13	3.61e-09	7.65e-12	5.71e-09	4.8e-08	9.36e-11	7.6e-08	2.49e-09	4.73e-12	3.94e-09	6.3e-13	1.26e-15	9.96e-13	2.65e-10	5.48e-13	4.2e-10	2.73e-06	4.88e-09	4.31e-06	5.16e-05	8.33e-08	8.17e-05	3.49e-06	5.28e-09	5.53e-06	1.01e-09	1.5e-12	1.61e-09	0	0	0	0	0
0	0	0	0	0	0	0	0	0	0	0	0	0	0	0	5.2e-13	1.26e-15	8.24e-13	3.54e-09	7.48e-12	5.61e-09	4.81e-08	9.34e-11	7.61e-08	2.55e-09	4.83e-12	4.04e-09	6.67e-13	1.32e-15	1.06e-12	2.58e-10	5.28e-13	4.09e-10	2.7e-06	4.79e-09	4.27e-06	5.21e-05	8.32e-08	8.25e-05	3.6e-06	5.38e-09	5.69e-06	1.07e-09	1.56e-12	1.69e-09	0	0	0	0	0
0	0	0	0	0	0	0	0	0	0	0	0	0	0	0	5e-13	1.21e-15	7.91e-13	3.46e-09	7.3e-12	5.47e-09	4.77e-08	9.28e-11	7.55e-08	2.58e-09	4.9e-12	4.08e-09	6.85e-13	1.37e-15	1.08e-12	2.51e-10	5.19e-13	3.98e-10	2.68e-06	4.79e-09	4.23e-06	5.26e-05	8.49e-08	8.33e-05	3.71e-06	5.6e-09	5.87e-06	1.13e-09	1.67e-12	1.78e-09	0	0	0	0	0
0	0	0	0	0	0	0	0	0	0	0	0	0	0	0	4.82e-13	1.16e-15	7.62e-13	3.39e-09	7.15e-12	5.37e-09	4.78e-08	9.27e-11	7.56e-08	2.65e-09	5e-12	4.19e-09	7.27e-13	1.44e-15	1.15e-12	2.45e-10	5e-13	3.87e-10	2.65e-06	4.7e-09	4.19e-06	5.31e-05	8.48e-08	8.4e-05	3.82e-06	5.71e-09	6.05e-06	1.19e-09	1.74e-12	1.88e-09	0	0	0	0	0
0	0	0	0	0	0	0	0	0	0	0	0	0	0	0	4.62e-13	1.11e-15	7.32e-13	3.31e-09	6.98e-12	5.24e-09	4.74e-08	9.21e-11	7.51e-08	2.67e-09	5.07e-12	4.23e-09	7.45e-13	1.49e-15	1.18e-12	2.38e-10	4.92e-13	3.77e-10	2.63e-06	4.7e-09	4.16e-06	5.36e-05	8.65e-08	8.48e-05	3.94e-06	5.95e-09	6.23e-06	1.25e-09	1.85e-12	1.98e-09	0	0	0	0	0
0	0	0	0	0	0	0	0	0	0	0	0	0	0	0	4.45e-13	1.07e-15	7.05e-13	3.25e-09	6.83e-12	5.14e-09	4.75e-08	9.19e-11	7.51e-08	2.74e-09	5.18e-12	4.34e-09	7.92e-13	1.57e-15	1.25e-12	2.32e-10	4.74e-13	3.67e-10	2.6e-06	4.61e-09	4.12e-06	5.41e-05	8.64e-08	8.56e-05	4.05e-06	6.06e-09	6.42e-06	1.32e-09	1.93e-12	2.08e-09	0	0	0	0	0
0	0	0	0	0	0	0	0	0	0	0	0	0	0	0	4.28e-13	1.03e-15	6.77e-13	3.17e-09	6.67e-12	5.02e-09	4.71e-08	9.14e-11	7.46e-08	2.77e-09	5.25e-12	4.38e-09	8.11e-13	1.62e-15	1.28e-12	2.26e-10	4.66e-13	3.57e-10	2.58e-06	4.61e-09	4.08e-06	5.46e-05	8.81e-08	8.64e-05	4.18e-06	6.32e-09	6.61e-06	1.39e-09	2.06e-12	2.19e-09	0	0	0	0	0
0	0	0	0	0	0	0	0	0	0	0	0	0	0	0	4.12e-13	9.89e-16	6.52e-13	3.11e-09	6.52e-12	4.92e-09	4.72e-08	9.12e-11	7.47e-08	2.85e-09	5.37e-12	4.5e-09	8.63e-13	1.71e-15	1.37e-12	2.2e-10	4.49e-13	3.47e-10	2.55e-06	4.52e-09	4.04e-06	5.51e-05	8.8e-08	8.72e-05	4.3e-06	6.43e-09	6.81e-06	1.46e-09	2.14e-12	2.31e-09	0	0	0	0	0
0	0	0	0	0	0	0	0	0	0	0	0	0	0	0	3.96e-13	9.49e-16	6.26e-13	3.03e-09	6.37e-12	4.8e-09	4.68e-08	9.06e-11	7.41e-08	2.87e-09	5.44e-12	4.54e-09	8.83e-13	1.77e-15	1.4e-12	2.14e-10	4.41e-13	3.38e-10	2.53e-06	4.52e-09	4e-06	5.56e-05	8.98e-08	8.8e-05	4.43e-06	6.7e-09	7.01e-06	1.54e-09	2.28e-12	2.43e-09	0	0	0	0	0
0	0	0	0	0	0	0	0	0	0	0	0	0	0	0	3.81e-13	9.13e-16	6.03e-13	2.98e-09	6.23e-12	4.71e-09	4.69e-08	9.05e-11	7.42e-08	2.95e-09	5.56e-12	4.67e-09	9.41e-13	1.87e-15	1.49e-12	2.08e-10	4.25e-13	3.29e-10	2.5e-06	4.44e-09	3.96e-06	5.61e-05	8.97e-08	8.88e-05	4.56e-06	6.83e-09	7.22e-06	1.62e-09	2.37e-12	2.56e-09	0	0	0	0	0
0	0	0	0	0	0	0	0	0	0	0	0	0	0	0	3.66e-13	8.76e-16	5.79e-13	2.91e-09	6.08e-12	4.6e-09	4.65e-08	8.99e-11	7.37e-08	2.98e-09	5.64e-12	4.71e-09	9.62e-13	1.93e-15	1.52e-12	2.02e-10	4.17e-13	3.2e-10	2.48e-06	4.44e-09	3.92e-06	5.66e-05	9.14e-08	8.97e-05	4.7e-06	7.11e-09	7.44e-06	1.7e-09	2.53e-12	2.7e-09	0	0	0	0	0
0	0	0	0	0	0	0	0	0	0	0	0	0	0	0	3.53e-13	8.42e-16	5.58e-13	2.85e-09	5.96e-12	4.51e-09	4.66e-08	8.98e-11	7.38e-08	3.06e-09	5.77e-12	4.84e-09	1.03e-12	2.04e-15	1.62e-12	1.97e-10	4.02e-13	3.11e-10	2.45e-06	4.35e-09	3.89e-06	5.71e-05	9.13e-08	9.05e-05	4.84e-06	7.24e-09	7.66e-06	1.79e-09	2.64e-12	2.84e-09	0	0	0	0	0
0	0	0	0	0	0	0	0	0	0	0	0	0	0	0	3.39e-13	8.09e-16	5.36e-13	2.78e-09	5.81e-12	4.4e-09	4.63e-08	8.93e-11	7.32e-08	3.09e-09	5.85e-12	4.88e-09	1.05e-12	2.11e-15	1.66e-12	1.91e-10	3.95e-13	3.03e-10	2.43e-06	4.35e-09	3.85e-06	5.77e-05	9.31e-08	9.13e-05	4.98e-06	7.55e-09	7.89e-06	1.89e-09	2.81e-12	2.99e-09	0	0	0	0	0
0	0	0	0	0	0	0	0	0	0	0	0	0	0	0	3.26e-13	7.78e-16	5.17e-13	2.73e-09	5.69e-12	4.32e-09	4.64e-08	8.92e-11	7.34e-08	3.18e-09	5.98e-12	5.03e-09	1.12e-12	2.23e-15	1.77e-12	1.86e-10	3.81e-13	2.95e-10	2.41e-06	4.27e-09	3.81e-06	5.82e-05	9.3e-08	9.21e-05	5.13e-06	7.69e-09	8.12e-06	1.99e-09	2.92e-12	3.15e-09	0	0	0	0	0
0	0	0	0	0	0	0	0	0	0	0	0	0	0	0	3.13e-13	7.46e-16	4.96e-13	2.66e-09	5.55e-12	4.22e-09	4.6e-08	8.86e-11	7.28e-08	3.2e-09	6.06e-12	5.06e-09	1.14e-12	2.31e-15	1.81e-12	1.81e-10	3.74e-13	2.87e-10	2.38e-06	4.27e-09	3.77e-06	5.87e-05	9.48e-08	9.29e-05	5.28e-06	8e-09	8.36e-06	2.09e-09	3.12e-12	3.31e-09	0	0	0	0	0
0	0	0	0	0	0	0	0	0	0	0	0	0	0	0	3.02e-13	7.18e-16	4.78e-13	2.61e-09	5.44e-12	4.14e-09	4.61e-08	8.85e-11	7.29e-08	3.29e-09	6.21e-12	5.21e-09	1.22e-12	2.44e-15	1.93e-12	1.76e-10	3.6e-13	2.79e-10	2.36e-06	4.19e-09	3.74e-06	5.92e-05	9.47e-08	9.37e-05	5.44e-06	8.15e-09	8.61e-06	2.2e-09	3.24e-12	3.49e-09	0	0	0	0	0
0	0	0	0	0	0	0	0	0	0	0	0	0	0	0	2.9e-13	6.89e-16	4.59e-13	2.55e-09	5.31e-12	4.04e-09	4.57e-08	8.79e-11	7.23e-08	3.32e-09	6.29e-12	5.25e-09	1.25e-12	2.52e-15	1.97e-12	1.71e-10	3.54e-13	2.71e-10	2.34e-06	4.18e-09	3.7e-06	5.97e-05	9.65e-08	9.45e-05	5.6e-06	8.49e-09	8.87e-06	2.32e-09	3.46e-12	3.67e-09	0	0	0	0	0
0	0	0	0	0	0	0	0	0	0	0	0	0	0	0	2.79e-13	6.63e-16	4.42e-13	2.5e-09	5.2e-12	3.96e-09	4.58e-08	8.79e-11	7.25e-08	3.42e-09	6.44e-12	5.41e-09	1.34e-12	2.67e-15	2.11e-12	1.67e-10	3.41e-13	2.64e-10	2.31e-06	4.1e-09	3.66e-06	6.02e-05	9.64e-08	9.54e-05	5.76e-06	8.65e-09	9.13e-06	2.44e-09	3.6e-12	3.86e-09	0	0	0	0	0
0	0	0	0	0	0	0	0	0	0	0	0	0	0	0	2.68e-13	6.36e-16	4.24e-13	2.44e-09	5.07e-12	3.86e-09	4.54e-08	8.73e-11	7.19e-08	3.44e-09	6.52e-12	5.45e-09	1.36e-12	2.76e-15	2.15e-12	1.62e-10	3.35e-13	2.57e-10	2.29e-06	4.1e-09	3.62e-06	6.08e-05	9.82e-08	9.62e-05	5.93e-06	9e-09	9.39e-06	2.57e-09	3.83e-12	4.06e-09	0	0	0	0	0
0	0	0	0	0	0	0	0	0	0	0	0	0	0	0	2.58e-13	6.12e-16	4.09e-13	2.4e-09	4.97e-12	3.79e-09	4.56e-08	8.72e-11	7.21e-08	3.55e-09	6.69e-12	5.62e-09	1.46e-12	2.92e-15	2.31e-12	1.58e-10	3.23e-13	2.5e-10	2.27e-06	4.02e-09	3.59e-06	6.13e-05	9.81e-08	9.7e-05	6.11e-06	9.17e-09	9.67e-06	2.7e-09	3.99e-12	4.28e-09	0	0	0	0	0
0	0	0	0	0	0	0	0	0	0	0	0	0	0	0	2.48e-13	5.87e-16	3.93e-13	2.34e-09	4.85e-12	3.7e-09	4.52e-08	8.67e-11	7.15e-08	3.57e-09	6.77e-12	5.65e-09	1.49e-12	3.02e-15	2.35e-12	1.53e-10	3.17e-13	2.43e-10	2.24e-06	4.02e-09	3.55e-06	6.18e-05	1e-07	9.78e-05	6.29e-06	9.54e-09	9.95e-06	2.84e-09	4.25e-12	4.5e-09	0	0	0	0	0
0	0	0	0	0	0	0	0	0	0	0	0	0	0	0	2.39e-13	5.65e-16	3.78e-13	2.3e-09	4.75e-12	3.63e-09	4.53e-08	8.66e-11	7.17e-08	3.69e-09	6.94e-12	5.83e-09	1.6e-12	3.2e-15	2.53e-12	1.49e-10	3.05e-13	2.36e-10	2.22e-06	3.94e-09	3.51e-06	6.23e-05	9.98e-08	9.86e-05	6.47e-06	9.72e-09	1.02e-05	2.99e-09	4.42e-12	4.73e-09	0	0	0	0	0
0	0	0	0	0	0	0	0	0	0	0	0	0	0	0	2.29e-13	5.42e-16	3.63e-13	2.24e-09	4.63e-12	3.54e-09	4.49e-08	8.61e-11	7.1e-08	3.71e-09	7.03e-12	5.87e-09	1.62e-12	3.31e-15	2.57e-12	1.45e-10	3e-13	2.29e-10	2.2e-06	3.94e-09	3.48e-06	6.28e-05	1.02e-07	9.95e-05	6.66e-06	1.01e-08	1.05e-05	3.15e-09	4.71e-12	4.98e-09	0	0	0	0	0
0	0	0	0	0	0	0	0	0	0	0	0	0	0	0	2.21e-13	5.21e-16	3.5e-13	2.2e-09	4.54e-12	3.48e-09	4.51e-08	8.61e-11	7.13e-08	3.83e-09	7.21e-12	6.06e-09	1.75e-12	3.51e-15	2.76e-12	1.41e-10	2.89e-13	2.23e-10	2.17e-06	3.86e-09	3.44e-06	6.34e-05	1.02e-07	0.000100283	6.85e-06	1.03e-08	1.08e-05	3.31e-09	4.9e-12	5.24e-09	0	0	0	0	0
0	0	0	0	0	0	0	0	0	0	0	0	0	0	0	2.12e-13	5e-16	3.36e-13	2.14e-09	4.43e-12	3.39e-09	4.46e-08	8.55e-11	7.06e-08	3.85e-09	7.31e-12	6.09e-09	1.77e-12	3.63e-15	2.81e-12	1.37e-10	2.83e-13	2.17e-10	2.15e-06	3.86e-09	3.41e-06	6.39e-05	1.03e-07	0.000101113	7.05e-06	1.07e-08	1.12e-05	3.48e-09	5.22e-12	5.51e-09	0	0	0	0	0
0	0	0	0	0	0	0	0	0	0	0	0	0	0	0	2.05e-13	4.81e-16	3.24e-13	2.11e-09	4.34e-12	3.33e-09	4.48e-08	8.55e-11	7.09e-08	3.98e-09	7.5e-12	6.29e-09	1.91e-12	3.85e-15	3.03e-12	1.33e-10	2.73e-13	2.11e-10	2.13e-06	3.79e-09	3.37e-06	6.44e-05	1.03e-07	0.00010193	7.25e-06	1.09e-08	1.15e-05	3.66e-09	5.43e-12	5.8e-09	0	0	0	0	0
0	0	0	0	0	0	0	0	0	0	0	0	0	0	0	1.96e-13	4.62e-16	3.11e-13	2.05e-09	4.23e-12	3.25e-09	4.44e-08	8.49e-11	7.02e-08	4e-09	7.59e-12	6.32e-09	1.94e-12	3.99e-15	3.07e-12	1.3e-10	2.68e-13	2.05e-10	2.11e-06	3.78e-09	3.33e-06	6.49e-05	1.05e-07	0.000102761	7.46e-06	1.14e-08	1.18e-05	3.85e-09	5.78e-12	6.1e-09	0	0	0	0	0
0	0	0	0	0	0	0	0	0	0	0	0	0	0	0	1.89e-13	4.44e-16	3e-13	2.02e-09	4.15e-12	3.19e-09	4.46e-08	8.5e-11	7.06e-08	4.13e-09	7.79e-12	6.54e-09	2.09e-12	4.23e-15	3.31e-12	1.26e-10	2.58e-13	1.99e-10	2.08e-06	3.71e-09	3.3e-06	6.54e-05	1.05e-07	0.000103577	7.67e-06	1.16e-08	1.21e-05	4.05e-09	6.02e-12	6.41e-09	0	0	0	0	0
0	0	0	0	0	0	0	0	0	0	0	0	0	0	0	1.82e-13	4.26e-16	2.87e-13	1.97e-09	4.05e-12	3.11e-09	4.41e-08	8.44e-11	6.98e-08	4.15e-09	7.89e-12	6.57e-09	2.12e-12	4.38e-15	3.36e-12	1.22e-10	2.53e-13	1.94e-10	2.06e-06	3.7e-09	3.26e-06	6.6e-05	1.07e-07	0.000104407	7.89e-06	1.2e-08	1.25e-05	4.26e-09	6.41e-12	6.74e-09	0	0	0	0	0
0	0	0	0	0	0	0	0	0	0	0	0	0	0	0	1.75e-13	4.1e-16	2.77e-13	1.93e-09	3.96e-12	3.06e-09	4.43e-08	8.44e-11	7.02e-08	4.29e-09	8.11e-12	6.8e-09	2.29e-12	4.65e-15	3.63e-12	1.19e-10	2.44e-13	1.88e-10	2.04e-06	3.63e-09	3.23e-06	6.65e-05	1.07e-07	0.000105223	8.12e-06	1.23e-08	1.29e-05	4.48e-09	6.66e-12	7.09e-09	0	0	0	0	0
0	0	0	0	0	0	0	0	0	0	0	0	0	0	0	1.68e-13	3.94e-16	2.66e-13	1.88e-09	3.87e-12	2.98e-09	4.39e-08	8.39e-11	6.95e-08	4.31e-09	8.21e-12	6.82e-09	2.32e-12	4.81e-15	3.68e-12	1.16e-10	2.39e-13	1.83e-10	2.02e-06	3.63e-09	3.19e-06	6.7e-05	1.09e-07	0.000106052	8.35e-06	1.27e-08	1.32e-05	4.71e-09	7.09e-12	7.46e-09	0	0	0	0	0
0	0	0	0	0	0	0	0	0	0	0	0	0	0	0	1.62e-13	3.79e-16	2.57e-13	1.85e-09	3.79e-12	2.93e-09	4.41e-08	8.39e-11	6.98e-08	4.46e-09	8.43e-12	7.07e-09	2.52e-12	5.12e-15	3.98e-12	1.12e-10	2.31e-13	1.78e-10	2e-06	3.56e-09	3.16e-06	6.75e-05	1.09e-07	0.000106865	8.59e-06	1.3e-08	1.36e-05	4.95e-09	7.38e-12	7.84e-09	0	0	0	0	0
0	0	0	0	0	0	0	0	0	0	0	0	0	0	0	1.55e-13	3.63e-16	2.46e-13	1.8e-09	3.7e-12	2.85e-09	4.36e-08	8.34e-11	6.91e-08	4.48e-09	8.54e-12	7.09e-09	2.55e-12	5.29e-15	4.03e-12	1.09e-10	2.26e-13	1.73e-10	1.97e-06	3.55e-09	3.12e-06	6.8e-05	1.11e-07	0.000107693	8.83e-06	1.35e-08	1.4e-05	5.21e-09	7.85e-12	8.24e-09	0	0	0	0	0
0	0	0	0	0	0	0	0	0	0	0	0	0	0	0	1.5e-13	3.5e-16	2.37e-13	1.77e-09	3.62e-12	2.8e-09	4.39e-08	8.35e-11	6.95e-08	4.64e-09	8.78e-12	7.35e-09	2.76e-12	5.64e-15	4.37e-12	1.06e-10	2.18e-13	1.68e-10	1.95e-06	3.48e-09	3.09e-06	6.85e-05	1.1e-07	0.000108504	9.08e-06	1.37e-08	1.44e-05	5.47e-09	8.17e-12	8.66e-09	0	0	0	0	0
0	0	0	0	0	0	0	0	0	0	0	0	0	0	0	1.44e-13	3.36e-16	2.28e-13	1.73e-09	3.54e-12	2.73e-09	4.34e-08	8.29e-11	6.87e-08	4.65e-09	8.89e-12	7.37e-09	2.79e-12	5.83e-15	4.42e-12	1.03e-10	2.14e-13	1.63e-10	1.93e-06	3.48e-09	3.06e-06	6.91e-05	1.12e-07	0.000109329	9.34e-06	1.43e-08	1.48e-05	5.75e-09	8.69e-12	9.1e-09	0	0	0	0	0
0	0	0	0	0	0	0	0	0	0	0	0	0	0	0	1.39e-13	3.23e-16	2.2e-13	1.7e-09	3.47e-12	2.69e-09	4.37e-08	8.3e-11	6.91e-08	4.83e-09	9.15e-12	7.65e-09	3.03e-12	6.21e-15	4.8e-12	1e-10	2.06e-13	1.59e-10	1.91e-06	3.41e-09	3.02e-06	6.96e-05	1.12e-07	0.000110137	9.6e-06	1.46e-08	1.52e-05	6.04e-09	9.05e-12	9.57e-09	0	0	0	0	0
0	0	0	0	0	0	0	0	0	0	0	0	0	0	0	1.33e-13	3.1e-16	2.11e-13	1.65e-09	3.38e-12	2.62e-09	4.32e-08	8.24e-11	6.84e-08	4.84e-09	9.26e-12	7.66e-09	3.06e-12	6.42e-15	4.85e-12	9.74e-11	2.02e-13	1.54e-10	1.89e-06	3.4e-09	2.99e-06	7.01e-05	1.14e-07	0.000110959	9.87e-06	1.51e-08	1.56e-05	6.35e-09	9.62e-12	1.01e-08	0	0	0	0	0
0	0	0	0	0	0	0	0	0	0	0	0	0	0	0	1.28e-13	2.98e-16	2.03e-13	1.63e-09	3.32e-12	2.57e-09	4.35e-08	8.26e-11	6.88e-08	5.03e-09	9.53e-12	7.96e-09	3.33e-12	6.85e-15	5.28e-12	9.46e-11	1.95e-13	1.5e-10	1.87e-06	3.34e-09	2.95e-06	7.06e-05	1.14e-07	0.000111763	1.01e-05	1.54e-08	1.61e-05	6.67e-09	1e-11	1.06e-08	0	0	0	0	0
0	0	0	0	0	0	0	0	0	0	0	0	0	0	0	1.23e-13	2.86e-16	1.95e-13	1.58e-09	3.23e-12	2.51e-09	4.3e-08	8.2e-11	6.8e-08	5.03e-09	9.65e-12	7.97e-09	3.36e-12	7.08e-15	5.32e-12	9.19e-11	1.91e-13	1.45e-10	1.85e-06	3.33e-09	2.92e-06	7.11e-05	1.16e-07	0.000112581	1.04e-05	1.6e-08	1.65e-05	7.01e-09	1.06e-11	1.11e-08	0	0	0	0	0
0	0	0	0	0	0	0	0	0	0	0	0	0	0	0	1.19e-13	2.75e-16	1.88e-13	1.56e-09	3.17e-12	2.47e-09	4.33e-08	8.22e-11	6.85e-08	5.23e-09	9.94e-12	8.28e-09	3.67e-12	7.56e-15	5.8e-12	8.93e-11	1.84e-13	1.41e-10	1.82e-06	3.27e-09	2.89e-06	7.16e-05	1.16e-07	0.000113381	1.07e-05	1.63e-08	1.7e-05	7.37e-09	1.11e-11	1.17e-08	0	0	0	0	0
0	0	0	0	0	0	0	0	0	0	0	0	0	0	0	1.14e-13	2.64e-16	1.8e-13	1.52e-09	3.09e-12	2.4e-09	4.28e-08	8.16e-11	6.77e-08	5.24e-09	1.01e-11	8.29e-09	3.69e-12	7.81e-15	5.84e-12	8.67e-11	1.8e-13	1.37e-10	1.8e-06	3.26e-09	2.86e-06	7.21e-05	1.18e-07	0.000114195	1.1e-05	1.69e-08	1.74e-05	7.74e-09	1.18e-11	1.23e-08	0	0	0	0	0
0	0	0	0	0	0	0	0	0	0	0	0	0	0	0	1.1e-13	2.54e-16	1.74e-13	1.49e-09	3.03e-12	2.36e-09	4.31e-08	8.18e-11	6.82e-08	5.45e-09	1.04e-11	8.62e-09	4.04e-12	8.35e-15	6.39e-12	8.43e-11	1.74e-13	1.33e-10	1.78e-06	3.2e-09	2.82e-06	7.26e-05	1.18e-07	0.000114989	1.13e-05	1.72e-08	1.79e-05	8.13e-09	1.23e-11	1.29e-08	0	0	0	0	0
0	0	0	0	0	0	0	0	0	0	0	0	0	0	0	1.05e-13	2.44e-16	1.67e-13	1.45e-09	2.96e-12	2.3e-09	4.26e-08	8.12e-11	6.73e-08	5.45e-09	1.05e-11	8.62e-09	4.06e-12	8.63e-15	6.42e-12	8.18e-11	1.7e-13	1.3e-10	1.76e-06	3.19e-09	2.79e-06	7.32e-05	1.2e-07	0.000115798	1.16e-05	1.79e-08	1.84e-05	8.54e-09	1.3e-11	1.35e-08	0	0	0	0	0
0	0	0	0	0	0	0	0	0	0	0	0	0	0	0	1.02e-13	2.35e-16	1.61e-13	1.43e-09	2.9e-12	2.26e-09	4.29e-08	8.14e-11	6.79e-08	5.68e-09	1.08e-11	8.98e-09	4.44e-12	9.23e-15	7.03e-12	7.95e-11	1.64e-13	1.26e-10	1.74e-06	3.13e-09	2.76e-06	7.37e-05	1.19e-07	0.000116586	1.19e-05	1.82e-08	1.89e-05	8.97e-09	1.36e-11	1.42e-08	0	0	0	0	0
0	0	0	0	0	0	0	0	0	0	0	0	0	0	0	9.75e-14	2.25e-16	1.54e-13	1.39e-09	2.83e-12	2.2e-09	4.24e-08	8.08e-11	6.7e-08	5.67e-09	1.1e-11	8.98e-09	4.46e-12	9.54e-15	7.06e-12	7.72e-11	1.61e-13	1.22e-10	1.72e-06	3.12e-09	2.73e-06	7.42e-05	1.22e-07	0.000117389	1.23e-05	1.89e-08	1.94e-05	9.42e-09	1.44e-11	1.49e-08	0	0	0	0	0
0	0	0	0	0	0	0	0	0	0	0	0	0	0	0	9.41e-14	2.17e-16	1.49e-13	1.37e-09	2.78e-12	2.17e-09	4.27e-08	8.11e-11	6.76e-08	5.92e-09	1.13e-11	9.36e-09	4.9e-12	1.02e-14	7.75e-12	7.5e-11	1.55e-13	1.19e-10	1.7e-06	3.06e-09	2.69e-06	7.47e-05	1.21e-07	0.00011817	1.26e-05	1.93e-08	2e-05	9.89e-09	1.5e-11	1.57e-08	0	0	0	0	0
0	0	0	0	0	0	0	0	0	0	0	0	0	0	0	9.02e-14	2.08e-16	1.43e-13	1.33e-09	2.71e-12	2.11e-09	4.22e-08	8.05e-11	6.67e-08	5.91e-09	1.14e-11	9.35e-09	4.91e-12	1.05e-14	7.77e-12	7.28e-11	1.52e-13	1.15e-10	1.68e-06	3.05e-09	2.66e-06	7.52e-05	1.23e-07	0.000118966	1.3e-05	2e-08	2.05e-05	1.04e-08	1.59e-11	1.65e-08	0	0	0	0	0
0	0	0	0	0	0	0	0	0	0	0	0	0	0	0	8.71e-14	2e-16	1.38e-13	1.31e-09	2.66e-12	2.08e-09	4.26e-08	8.07e-11	6.73e-08	6.17e-09	1.18e-11	9.76e-09	5.4e-12	1.13e-14	8.55e-12	7.07e-11	1.46e-13	1.12e-10	1.66e-06	2.99e-09	2.63e-06	7.56e-05	1.23e-07	0.000119739	1.33e-05	2.04e-08	2.11e-05	1.09e-08	1.66e-11	1.73e-08	0	0	0	0	0
0	0	0	0	0	0	0	0	0	0	0	0	0	0	0	8.34e-14	1.92e-16	1.32e-13	1.28e-09	2.59e-12	2.02e-09	4.2e-08	8.02e-11	6.64e-08	6.15e-09	1.19e-11	9.74e-09	5.41e-12	1.17e-14	8.56e-12	6.86e-11	1.43e-13	1.09e-10	1.64e-06	2.98e-09	2.6e-06	7.61e-05	1.25e-07	0.000120528	1.37e-05	2.12e-08	2.16e-05	1.15e-08	1.76e-11	1.81e-08	0	0	0	0	0
0	0	0	0	0	0	0	0	0	0	0	0	0	0	0	8.06e-14	1.85e-16	1.28e-13	1.26e-09	2.55e-12	1.99e-09	4.24e-08	8.04e-11	6.71e-08	6.43e-09	1.23e-11	1.02e-08	5.96e-12	1.25e-14	9.44e-12	6.66e-11	1.38e-13	1.05e-10	1.62e-06	2.92e-09	2.57e-06	7.66e-05	1.25e-07	0.000121292	1.4e-05	2.16e-08	2.22e-05	1.2e-08	1.83e-11	1.9e-08	0	0	0	0	0
0	0	0	0	0	0	0	0	0	0	0	0	0	0	0	7.72e-14	1.78e-16	1.22e-13	1.22e-09	2.48e-12	1.94e-09	4.18e-08	7.99e-11	6.62e-08	6.41e-09	1.25e-11	1.01e-08	5.96e-12	1.29e-14	9.44e-12	6.47e-11	1.35e-13	1.02e-10	1.6e-06	2.92e-09	2.54e-06	7.71e-05	1.27e-07	0.000122073	1.44e-05	2.24e-08	2.28e-05	1.26e-08	1.94e-11	2e-08	0	0	0	0	0
0	0	0	0	0	0	0	0	0	0	0	0	0	0	0	7.46e-14	1.71e-16	1.18e-13	1.21e-09	2.44e-12	1.91e-09	4.22e-08	8.02e-11	6.68e-08	6.71e-09	1.29e-11	1.06e-08	6.59e-12	1.39e-14	1.04e-11	6.28e-11	1.3e-13	9.94e-11	1.58e-06	2.86e-09	2.5e-06	7.76e-05	1.27e-07	0.000122828	1.48e-05	2.28e-08	2.34e-05	1.32e-08	2.02e-11	2.1e-08	0	0	0	0	0
0	0	0	0	0	0	0	0	0	0	0	0	0	0	0	7.14e-14	1.64e-16	1.13e-13	1.17e-09	2.38e-12	1.86e-09	4.16e-08	7.96e-11	6.59e-08	6.68e-09	1.31e-11	1.06e-08	6.58e-12	1.43e-14	1.04e-11	6.09e-11	1.28e-13	9.65e-11	1.56e-06	2.85e-09	2.47e-06	7.81e-05	1.29e-07	0.000123599	1.52e-05	2.36e-08	2.4e-05	1.39e-08	2.15e-11	2.2e-08	0	0	0	0	0
0	0	0	0	0	0	0	0	0	0	0	0	0	0	0	6.9e-14	1.58e-16	1.09e-13	1.16e-09	2.33e-12	1.83e-09	4.21e-08	7.99e-11	6.66e-08	7e-09	1.35e-11	1.11e-08	7.28e-12	1.54e-14	1.15e-11	5.92e-11	1.23e-13	9.36e-11	1.54e-06	2.79e-09	2.44e-06	7.86e-05	1.29e-07	0.000124344	1.56e-05	2.41e-08	2.47e-05	1.46e-08	2.24e-11	2.31e-08	0	0	0	0	0
0	0	0	0	0	0	0	0	0	0	0	0	0	0	0	6.61e-14	1.52e-16	1.05e-13	1.12e-09	2.28e-12	1.78e-09	4.15e-08	7.94e-11	6.56e-08	6.97e-09	1.37e-11	1.1e-08	7.26e-12	1.59e-14	1.15e-11	5.74e-11	1.21e-13	9.09e-11	1.52e-06	2.79e-09	2.41e-06	7.9e-05	1.31e-07	0.000125105	1.6e-05	2.5e-08	2.53e-05	1.53e-08	2.37e-11	2.42e-08	0	0	0	0	0
0	0	0	0	0	0	0	0	0	0	0	0	0	0	0	6.39e-14	1.46e-16	1.01e-13	1.11e-09	2.23e-12	1.75e-09	4.2e-08	7.97e-11	6.64e-08	7.31e-09	1.41e-11	1.16e-08	8.05e-12	1.71e-14	1.27e-11	5.57e-11	1.16e-13	8.82e-11	1.51e-06	2.73e-09	2.38e-06	7.95e-05	1.3e-07	0.000125839	1.64e-05	2.54e-08	2.6e-05	1.61e-08	2.47e-11	2.54e-08	0	0	0	0	0
0	0	0	0	0	0	0	0	0	0	0	0	0	0	0	6.12e-14	1.4e-16	9.68e-14	1.08e-09	2.18e-12	1.7e-09	4.13e-08	7.92e-11	6.54e-08	7.27e-09	1.43e-11	1.15e-08	8.02e-12	1.77e-14	1.27e-11	5.41e-11	1.14e-13	8.56e-11	1.49e-06	2.72e-09	2.35e-06	8e-05	1.33e-07	0.000126589	1.69e-05	2.64e-08	2.67e-05	1.69e-08	2.62e-11	2.67e-08	0	0	0	0	0
0	0	0	0	0	0	0	0	0	0	0	0	0	0	0	5.91e-14	1.35e-16	9.36e-14	1.06e-09	2.14e-12	1.68e-09	4.18e-08	7.96e-11	6.62e-08	7.64e-09	1.48e-11	1.21e-08	8.91e-12	1.9e-14	1.41e-11	5.25e-11	1.1e-13	8.3e-11	1.47e-06	2.67e-09	2.32e-06	8.04e-05	1.32e-07	0.000127311	1.73e-05	2.68e-08	2.74e-05	1.77e-08	2.73e-11	2.8e-08	0	0	0	0	0
0	0	0	0	0	0	0	0	0	0	0	0	0	0	0	5.66e-14	1.29e-16	8.96e-14	1.03e-09	2.09e-12	1.63e-09	4.12e-08	7.9e-11	6.52e-08	7.59e-09	1.5e-11	1.2e-08	8.87e-12	1.97e-14	1.4e-11	5.09e-11	1.07e-13	8.06e-11	1.45e-06	2.66e-09	2.29e-06	8.09e-05	1.34e-07	0.000128049	1.78e-05	2.78e-08	2.81e-05	1.85e-08	2.89e-11	2.94e-08	0	0	0	0	0
0	0	0	0	0	0	0	0	0	0	0	0	0	0	0	5.47e-14	1.25e-16	8.66e-14	1.02e-09	2.05e-12	1.61e-09	4.17e-08	7.94e-11	6.6e-08	7.99e-09	1.55e-11	1.26e-08	9.88e-12	2.12e-14	1.56e-11	4.94e-11	1.03e-13	7.82e-11	1.43e-06	2.6e-09	2.26e-06	8.13e-05	1.34e-07	0.000128759	1.82e-05	2.83e-08	2.88e-05	1.94e-08	3.01e-11	3.08e-08	0	0	0	0	0
0	0	0	0	0	0	0	0	0	0	0	0	0	0	0	5.24e-14	1.2e-16	8.29e-14	9.89e-10	2e-12	1.56e-09	4.1e-08	7.88e-11	6.49e-08	7.93e-09	1.57e-11	1.25e-08	9.81e-12	2.19e-14	1.55e-11	4.79e-11	1.01e-13	7.58e-11	1.41e-06	2.6e-09	2.24e-06	8.18e-05	1.36e-07	0.000129484	1.87e-05	2.94e-08	2.96e-05	2.04e-08	3.19e-11	3.23e-08	0	0	0	0	0
0	0	0	0	0	0	0	0	0	0	0	0	0	0	0	5.06e-14	1.15e-16	8.02e-14	9.76e-10	1.97e-12	1.55e-09	4.16e-08	7.93e-11	6.58e-08	8.35e-09	1.63e-11	1.32e-08	1.1e-11	2.36e-14	1.73e-11	4.65e-11	9.74e-14	7.36e-11	1.39e-06	2.54e-09	2.21e-06	8.22e-05	1.36e-07	0.000130179	1.92e-05	2.99e-08	3.04e-05	2.14e-08	3.32e-11	3.38e-08	0	0	0	0	0
0	0	0	0	0	0	0	0	0	0	0	0	0	0	0	4.85e-14	1.11e-16	7.67e-14	9.48e-10	1.92e-12	1.5e-09	4.09e-08	7.87e-11	6.47e-08	8.28e-09	1.65e-11	1.31e-08	1.09e-11	2.44e-14	1.72e-11	4.51e-11	9.54e-14	7.14e-11	1.38e-06	2.54e-09	2.18e-06	8.27e-05	1.38e-07	0.000130891	1.97e-05	3.1e-08	3.11e-05	2.24e-08	3.52e-11	3.55e-08	0	0	0	0	0
0	0	0	0	0	0	0	0	0	0	0	0	0	0	0	4.69e-14	1.07e-16	7.42e-14	9.36e-10	1.88e-12	1.48e-09	4.15e-08	7.92e-11	6.57e-08	8.74e-09	1.71e-11	1.38e-08	1.21e-11	2.63e-14	1.92e-11	4.37e-11	9.19e-14	6.92e-11	1.36e-06	2.48e-09	2.15e-06	8.31e-05	1.38e-07	0.000131572	2.02e-05	3.16e-08	3.19e-05	2.35e-08	3.66e-11	3.72e-08	0	0	0	0	0
0	0	0	0	0	0	0	0	0	0	0	0	0	0	0	4.49e-14	1.02e-16	7.1e-14	9.09e-10	1.84e-12	1.44e-09	4.08e-08	7.86e-11	6.46e-08	8.65e-09	1.73e-11	1.37e-08	1.2e-11	2.71e-14	1.9e-11	4.24e-11	9e-14	6.71e-11	1.34e-06	2.47e-09	2.12e-06	8.36e-05	1.4e-07	0.000132269	2.07e-05	3.27e-08	3.28e-05	2.46e-08	3.88e-11	3.9e-08	0	0	0	0	0
0	0	0	0	0	0	0	0	0	0	0	0	0	0	0	4.34e-14	9.86e-17	6.87e-14	8.98e-10	1.81e-12	1.42e-09	4.14e-08	7.91e-11	6.56e-08	9.15e-09	1.8e-11	1.45e-08	1.35e-11	2.93e-14	2.14e-11	4.11e-11	8.66e-14	6.51e-11	1.32e-06	2.42e-09	2.09e-06	8.4e-05	1.39e-07	0.000132934	2.12e-05	3.33e-08	3.36e-05	2.58e-08	4.04e-11	4.09e-08	0	0	0	0	0
0	0	0	0	0	0	0	0	0	0	0	0	0	0	0	4.15e-14	9.45e-17	6.57e-14	8.71e-10	1.76e-12	1.38e-09	4.07e-08	7.85e-11	6.44e-08	9.05e-09	1.82e-11	1.43e-08	1.33e-11	3.03e-14	2.11e-11	3.99e-11	8.48e-14	6.32e-11	1.31e-06	2.42e-09	2.07e-06	8.44e-05	1.42e-07	0.000133615	2.18e-05	3.45e-08	3.44e-05	2.71e-08	4.28e-11	4.29e-08	0	0	0	0	0
0	0	0	0	0	0	0	0	0	0	0	0	0	0	0	4.02e-14	9.11e-17	6.36e-14	8.61e-10	1.73e-12	1.36e-09	4.13e-08	7.91e-11	6.54e-08	9.58e-09	1.89e-11	1.52e-08	1.5e-11	3.27e-14	2.37e-11	3.87e-11	8.16e-14	6.12e-11	1.29e-06	2.37e-09	2.04e-06	8.48e-05	1.41e-07	0.000134264	2.23e-05	3.51e-08	3.53e-05	2.84e-08	4.45e-11	4.49e-08	0	0	0	0	0
0	0	0	0	0	0	0	0	0	0	0	0	0	0	0	3.84e-14	8.74e-17	6.08e-14	8.35e-10	1.69e-12	1.32e-09	4.06e-08	7.85e-11	6.42e-08	9.47e-09	1.91e-11	1.5e-08	1.48e-11	3.38e-14	2.34e-11	3.75e-11	7.99e-14	5.94e-11	1.27e-06	2.36e-09	2.01e-06	8.52e-05	1.43e-07	0.000134928	2.29e-05	3.64e-08	3.62e-05	2.97e-08	4.71e-11	4.71e-08	0	0	0	0	0
0	0	0	0	0	0	0	0	0	0	0	0	0	0	0	3.72e-14	8.43e-17	5.89e-14	8.26e-10	1.66e-12	1.31e-09	4.13e-08	7.91e-11	6.53e-08	1e-08	1.99e-11	1.59e-08	1.67e-11	3.65e-14	2.64e-11	3.64e-11	7.69e-14	5.76e-11	1.25e-06	2.31e-09	1.98e-06	8.56e-05	1.43e-07	0.000135559	2.34e-05	3.7e-08	3.71e-05	3.11e-08	4.9e-11	4.93e-08	0	0	0	0	0
0	0	0	0	0	0	0	0	0	0	0	0	0	0	0	3.56e-14	8.08e-17	5.63e-14	8.01e-10	1.62e-12	1.27e-09	4.05e-08	7.85e-11	6.41e-08	9.91e-09	2.01e-11	1.57e-08	1.64e-11	3.77e-14	2.6e-11	3.53e-11	7.53e-14	5.58e-11	1.24e-06	2.3e-09	1.96e-06	8.6e-05	1.45e-07	0.000136206	2.4e-05	3.83e-08	3.81e-05	3.26e-08	5.19e-11	5.17e-08	0	0	0	0	0
0	0	0	0	0	0	0	0	0	0	0	0	0	0	0	3.45e-14	7.8e-17	5.45e-14	7.93e-10	1.59e-12	1.25e-09	4.12e-08	7.91e-11	6.53e-08	1.05e-08	2.09e-11	1.67e-08	1.86e-11	4.08e-14	2.94e-11	3.42e-11	7.25e-14	5.41e-11	1.22e-06	2.25e-09	1.93e-06	8.64e-05	1.45e-07	0.000136819	2.46e-05	3.9e-08	3.9e-05	3.42e-08	5.4e-11	5.41e-08	0	0	0	0	0
0	0	0	0	0	0	0	0	0	0	0	0	0	0	0	3.29e-14	7.48e-17	5.21e-14	7.68e-10	1.55e-12	1.22e-09	4.04e-08	7.85e-11	6.4e-08	1.04e-08	2.12e-11	1.64e-08	1.83e-11	4.21e-14	2.89e-11	3.31e-11	7.09e-14	5.25e-11	1.2e-06	2.24e-09	1.9e-06	8.68e-05	1.47e-07	0.000137447	2.52e-05	4.04e-08	4e-05	3.58e-08	5.72e-11	5.67e-08	0	0	0	0	0
0	0	0	0	0	0	0	0	0	0	0	0	0	0	0	3.19e-14	7.21e-17	5.05e-14	7.61e-10	1.53e-12	1.2e-09	4.12e-08	7.92e-11	6.52e-08	1.1e-08	2.2e-11	1.75e-08	2.07e-11	4.56e-14	3.27e-11	3.21e-11	6.82e-14	5.08e-11	1.19e-06	2.2e-09	1.88e-06	8.72e-05	1.46e-07	0.00013804	2.59e-05	4.11e-08	4.09e-05	3.75e-08	5.95e-11	5.93e-08	0	0	0	0	0
0	0	0	0	0	0	0	0	0	0	0	0	0	0	0	3.05e-14	6.92e-17	4.83e-14	7.37e-10	1.49e-12	1.17e-09	4.04e-08	7.86e-11	6.39e-08	1.09e-08	2.23e-11	1.72e-08	2.03e-11	4.71e-14	3.21e-11	3.11e-11	6.68e-14	4.93e-11	1.17e-06	2.19e-09	1.85e-06	8.76e-05	1.49e-07	0.000138649	2.65e-05	4.26e-08	4.2e-05	3.93e-08	6.3e-11	6.22e-08	0	0	0	0	0
0	0	0	0	0	0	0	0	0	0	0	0	0	0	0	2.95e-14	6.67e-17	4.68e-14	7.3e-10	1.47e-12	1.16e-09	4.12e-08	7.93e-11	6.51e-08	1.16e-08	2.32e-11	1.83e-08	2.3e-11	5.1e-14	3.64e-11	3.02e-11	6.43e-14	4.78e-11	1.15e-06	2.14e-09	1.83e-06	8.8e-05	1.48e-07	0.000139221	2.72e-05	4.33e-08	4.3e-05	4.11e-08	6.55e-11	6.51e-08	0	0	0	0	0
0	0	0	0	0	0	0	0	0	0	0	0	0	0	0	2.82e-14	6.4e-17	4.47e-14	7.07e-10	1.43e-12	1.12e-09	4.03e-08	7.87e-11	6.38e-08	1.14e-08	2.35e-11	1.8e-08	2.26e-11	5.27e-14	3.58e-11	2.92e-11	6.29e-14	4.63e-11	1.14e-06	2.13e-09	1.8e-06	8.83e-05	1.5e-07	0.00013981	2.78e-05	4.48e-08	4.4e-05	4.31e-08	6.93e-11	6.82e-08	0	0	0	0	0
0	0	0	0	0	0	0	0	0	0	0	0	0	0	0	2.74e-14	6.18e-17	4.33e-14	7.01e-10	1.41e-12	1.11e-09	4.11e-08	7.94e-11	6.51e-08	1.22e-08	2.45e-11	1.92e-08	2.57e-11	5.71e-14	4.06e-11	2.83e-11	6.05e-14	4.48e-11	1.12e-06	2.09e-09	1.77e-06	8.87e-05	1.5e-07	0.000140361	2.85e-05	4.56e-08	4.51e-05	4.51e-08	7.21e-11	7.13e-08	0	0	0	0	0
0	0	0	0	0	0	0	0	0	0	0	0	0	0	0	2.61e-14	5.92e-17	4.14e-14	6.78e-10	1.37e-12	1.07e-09	4.03e-08	7.88e-11	6.37e-08	1.2e-08	2.48e-11	1.89e-08	2.52e-11	5.9e-14	3.98e-11	2.75e-11	5.92e-14	4.35e-11	1.1e-06	2.08e-09	1.75e-06	8.9e-05	1.52e-07	0.000140927	2.92e-05	4.72e-08	4.62e-05	4.72e-08	7.63e-11	7.47e-08	0	0	0	0	0
0	0	0	0	0	0	0	0	0	0	0	0	0	0	0	2.53e-14	5.72e-17	4.01e-14	6.73e-10	1.35e-12	1.06e-09	4.11e-08	7.96e-11	6.51e-08	1.28e-08	2.58e-11	2.02e-08	2.87e-11	6.4e-14	4.54e-11	2.66e-11	5.7e-14	4.21e-11	1.09e-06	2.03e-09	1.72e-06	8.94e-05	1.51e-07	0.000141455	2.99e-05	4.8e-08	4.73e-05	4.94e-08	7.93e-11	7.81e-08	0	0	0	0	0
0	0	0	0	0	0	0	0	0	0	0	0	0	0	0	2.42e-14	5.48e-17	3.83e-14	6.51e-10	1.32e-12	1.03e-09	4.02e-08	7.9e-11	6.37e-08	1.26e-08	2.61e-11	1.99e-08	2.81e-11	6.61e-14	4.44e-11	2.58e-11	5.57e-14	4.08e-11	1.07e-06	2.02e-09	1.7e-06	8.97e-05	1.54e-07	0.000141999	3.06e-05	4.96e-08	4.84e-05	5.17e-08	8.39e-11	8.18e-08	0	0	0	0	0
0	0	0	0	0	0	0	0	0	0	0	0	0	0	0	2.35e-14	5.29e-17	3.72e-14	6.46e-10	1.3e-12	1.02e-09	4.11e-08	7.98e-11	6.51e-08	1.34e-08	2.73e-11	2.13e-08	3.2e-11	7.18e-14	5.07e-11	2.5e-11	5.36e-14	3.95e-11	1.06e-06	1.98e-09	1.67e-06	9e-05	1.53e-07	0.000142504	3.13e-05	5.05e-08	4.96e-05	5.41e-08	8.73e-11	8.56e-08	0	0	0	0	0
0	0	0	0	0	0	0	0	0	0	0	0	0	0	0	2.24e-14	5.07e-17	3.55e-14	6.25e-10	1.27e-12	9.89e-10	4.02e-08	7.92e-11	6.36e-08	1.32e-08	2.76e-11	2.09e-08	3.13e-11	7.42e-14	4.95e-11	2.42e-11	5.24e-14	3.83e-11	1.04e-06	1.97e-09	1.65e-06	9.04e-05	1.55e-07	0.000143024	3.21e-05	5.22e-08	5.08e-05	5.66e-08	9.22e-11	8.96e-08	0	0	0	0	0
0	0	0	0	0	0	0	0	0	0	0	0	0	0	0	2.17e-14	4.9e-17	3.44e-14	6.2e-10	1.25e-12	9.82e-10	4.12e-08	8.01e-11	6.52e-08	1.41e-08	2.88e-11	2.24e-08	3.58e-11	8.05e-14	5.66e-11	2.34e-11	5.04e-14	3.71e-11	1.03e-06	1.93e-09	1.63e-06	9.07e-05	1.55e-07	0.000143505	3.28e-05	5.31e-08	5.2e-05	5.92e-08	9.59e-11	9.36e-08	0	0	0	0	0
0	0	0	0	0	0	0	0	0	0	0	0	0	0	0	2.08e-14	4.7e-17	3.29e-14	6e-10	1.22e-12	9.49e-10	4.02e-08	7.95e-11	6.36e-08	1.38e-08	2.92e-11	2.19e-08	3.49e-11	8.32e-14	5.53e-11	2.27e-11	4.93e-14	3.59e-11	1.01e-06	1.92e-09	1.6e-06	9.1e-05	1.57e-07	0.000144	3.36e-05	5.49e-08	5.32e-05	6.19e-08	1.01e-10	9.8e-08	0	0	0	0	0
0	0	0	0	0	0	0	0	0	0	0	0	0	0	0	2.02e-14	4.54e-17	3.19e-14	5.96e-10	1.2e-12	9.43e-10	4.12e-08	8.04e-11	6.52e-08	1.49e-08	3.05e-11	2.35e-08	4e-11	9.04e-14	6.33e-11	2.2e-11	4.74e-14	3.48e-11	9.97e-07	1.88e-09	1.58e-06	9.13e-05	1.56e-07	0.000144455	3.44e-05	5.59e-08	5.44e-05	6.47e-08	1.05e-10	1.02e-07	0	0	0	0	0
0	0	0	0	0	0	0	0	0	0	0	0	0	0	0	1.92e-14	4.35e-17	3.04e-14	5.76e-10	1.17e-12	9.11e-10	4.02e-08	7.98e-11	6.36e-08	1.46e-08	3.08e-11	2.3e-08	3.9e-11	9.34e-14	6.17e-11	2.13e-11	4.64e-14	3.37e-11	9.82e-07	1.87e-09	1.55e-06	9.16e-05	1.58e-07	0.000144925	3.52e-05	5.78e-08	5.57e-05	6.77e-08	1.11e-10	1.07e-07	0	0	0	0	0
0	0	0	0	0	0	0	0	0	0	0	0	0	0	0	1.87e-14	4.2e-17	2.96e-14	5.72e-10	1.15e-12	9.06e-10	4.13e-08	8.07e-11	6.53e-08	1.57e-08	3.22e-11	2.48e-08	4.48e-11	1.01e-13	7.08e-11	2.06e-11	4.46e-14	3.26e-11	9.67e-07	1.83e-09	1.53e-06	9.18e-05	1.58e-07	0.000145353	3.6e-05	5.87e-08	5.7e-05	7.08e-08	1.16e-10	1.12e-07	0	0	0	0	0
0	0	0	0	0	0	0	0	0	0	0	0	0	0	0	1.78e-14	4.03e-17	2.82e-14	5.53e-10	1.13e-12	8.75e-10	4.02e-08	8.01e-11	6.37e-08	1.53e-08	3.26e-11	2.42e-08	4.36e-11	1.05e-13	6.9e-11	1.99e-11	4.36e-14	3.16e-11	9.53e-07	1.82e-09	1.51e-06	9.21e-05	1.6e-07	0.000145795	3.69e-05	6.07e-08	5.83e-05	7.4e-08	1.22e-10	1.17e-07	0	0	0	0	0
0	0	0	0	0	0	0	0	0	0	0	0	0	0	0	1.73e-14	3.89e-17	2.74e-14	5.5e-10	1.11e-12	8.7e-10	4.13e-08	8.11e-11	6.54e-08	1.65e-08	3.41e-11	2.61e-08	5.01e-11	1.14e-13	7.93e-11	1.93e-11	4.2e-14	3.06e-11	9.38e-07	1.78e-09	1.48e-06	9.24e-05	1.59e-07	0.000146196	3.77e-05	6.17e-08	5.97e-05	7.74e-08	1.27e-10	1.22e-07	0	0	0	0	0
0	0	0	0	0	0	0	0	0	0	0	0	0	0	0	1.65e-14	3.73e-17	2.61e-14	5.31e-10	1.08e-12	8.41e-10	4.03e-08	8.05e-11	6.37e-08	1.61e-08	3.45e-11	2.55e-08	4.88e-11	1.18e-13	7.71e-11	1.87e-11	4.1e-14	2.96e-11	9.24e-07	1.77e-09	1.46e-06	9.26e-05	1.61e-07	0.000146611	3.86e-05	6.38e-08	6.1e-05	8.09e-08	1.34e-10	1.28e-07	0	0	0	0	0
0	0	0	0	0	0	0	0	0	0	0	0	0	0	0	1.6e-14	3.61e-17	2.54e-14	5.28e-10	1.07e-12	8.36e-10	4.14e-08	8.15e-11	6.55e-08	1.74e-08	3.62e-11	2.75e-08	5.62e-11	1.28e-13	8.89e-11	1.81e-11	3.94e-14	2.86e-11	9.09e-07	1.73e-09	1.44e-06	9.29e-05	1.61e-07	0.000146983	3.94e-05	6.48e-08	6.24e-05	8.45e-08	1.4e-10	1.34e-07	0	0	0	0	0
0	0	0	0	0	0	0	0	0	0	0	0	0	0	0	1.53e-14	3.46e-17	2.42e-14	5.1e-10	1.04e-12	8.07e-10	4.03e-08	8.09e-11	6.38e-08	1.7e-08	3.66e-11	2.69e-08	5.46e-11	1.32e-13	8.63e-11	1.75e-11	3.86e-14	2.77e-11	8.95e-07	1.72e-09	1.42e-06	9.31e-05	1.63e-07	0.000147369	4.03e-05	6.7e-08	6.38e-05	8.83e-08	1.47e-10	1.4e-07	0	0	0	0	0
0	0	0	0	0	0	0	0	0	0	0	0	0	0	0	1.49e-14	3.34e-17	2.35e-14	5.08e-10	1.03e-12	8.04e-10	4.15e-08	8.2e-11	6.57e-08	1.84e-08	3.83e-11	2.91e-08	6.3e-11	1.44e-13	9.96e-11	1.69e-11	3.71e-14	2.68e-11	8.81e-07	1.68e-09	1.39e-06	9.33e-05	1.62e-07	0.000147712	4.12e-05	6.81e-08	6.53e-05	9.23e-08	1.53e-10	1.46e-07	0	0	0	0	0
0	0	0	0	0	0	0	0	0	0	0	0	0	0	0	1.42e-14	3.2e-17	2.24e-14	4.9e-10	1e-12	7.76e-10	4.04e-08	8.14e-11	6.39e-08	1.79e-08	3.88e-11	2.83e-08	6.11e-11	1.49e-13	9.67e-11	1.64e-11	3.62e-14	2.6e-11	8.68e-07	1.67e-09	1.37e-06	9.35e-05	1.64e-07	0.000148068	4.22e-05	7.03e-08	6.67e-05	9.64e-08	1.62e-10	1.53e-07	0	0	0	0	0
0	0	0	0	0	0	0	0	0	0	0	0	0	0	0	1.38e-14	3.1e-17	2.18e-14	4.88e-10	9.9e-13	7.73e-10	4.16e-08	8.25e-11	6.59e-08	1.94e-08	4.07e-11	3.07e-08	7.06e-11	1.62e-13	1.12e-10	1.59e-11	3.48e-14	2.51e-11	8.54e-07	1.64e-09	1.35e-06	9.37e-05	1.64e-07	0.00014838	4.31e-05	7.15e-08	6.82e-05	1.01e-07	1.68e-10	1.59e-07	0	0	0	0	0
0	0	0	0	0	0	0	0	0	0	0	0	0	0	0	1.31e-14	2.97e-17	2.08e-14	4.71e-10	9.65e-13	7.46e-10	4.05e-08	8.19e-11	6.4e-08	1.89e-08	4.12e-11	2.98e-08	6.84e-11	1.68e-13	1.08e-10	1.54e-11	3.4e-14	2.43e-11	8.4e-07	1.63e-09	1.33e-06	9.39e-05	1.66e-07	0.000148705	4.4e-05	7.38e-08	6.97e-05	1.05e-07	1.77e-10	1.67e-07	0	0	0	0	0
0	0	0	0	0	0	0	0	0	0	0	0	0	0	0	1.28e-14	2.87e-17	2.02e-14	4.7e-10	9.54e-13	7.43e-10	4.17e-08	8.3e-11	6.61e-08	2.05e-08	4.31e-11	3.24e-08	7.93e-11	1.83e-13	1.25e-10	1.49e-11	3.27e-14	2.35e-11	8.27e-07	1.59e-09	1.31e-06	9.41e-05	1.65e-07	0.000148986	4.5e-05	7.5e-08	7.12e-05	1.1e-07	1.84e-10	1.74e-07	0	0	0	0	0
0	0	0	0	0	0	0	0	0	0	0	0	0	0	0	1.22e-14	2.75e-17	1.93e-14	4.53e-10	9.3e-13	7.17e-10	4.06e-08	8.24e-11	6.42e-08	1.99e-08	4.37e-11	3.15e-08	7.67e-11	1.89e-13	1.21e-10	1.44e-11	3.2e-14	2.27e-11	8.14e-07	1.58e-09	1.29e-06	9.43e-05	1.67e-07	0.000149279	4.6e-05	7.74e-08	7.28e-05	1.15e-07	1.94e-10	1.82e-07	0	0	0	0	0
0	0	0	0	0	0	0	0	0	0	0	0	0	0	0	1.18e-14	2.66e-17	1.88e-14	4.52e-10	9.19e-13	7.15e-10	4.19e-08	8.37e-11	6.63e-08	2.16e-08	4.58e-11	3.42e-08	8.9e-11	2.06e-13	1.41e-10	1.39e-11	3.07e-14	2.2e-11	8.01e-07	1.55e-09	1.27e-06	9.45e-05	1.66e-07	0.000149528	4.7e-05	7.87e-08	7.44e-05	1.2e-07	2.02e-10	1.89e-07	0	0	0	0	0
0	0	0	0	0	0	0	0	0	0	0	0	0	0	0	1.13e-14	2.55e-17	1.79e-14	4.35e-10	8.96e-13	6.89e-10	4.07e-08	8.3e-11	6.44e-08	2.1e-08	4.64e-11	3.32e-08	8.61e-11	2.13e-13	1.36e-10	1.34e-11	3e-14	2.13e-11	7.88e-07	1.54e-09	1.25e-06	9.46e-05	1.68e-07	0.000149788	4.8e-05	8.12e-08	7.6e-05	1.25e-07	2.13e-10	1.98e-07	0	0	0	0	0
0	0	0	0	0	0	0	0	0	0	0	0	0	0	0	1.1e-14	2.47e-17	1.74e-14	4.35e-10	8.86e-13	6.88e-10	4.21e-08	8.43e-11	6.66e-08	2.29e-08	4.87e-11	3.62e-08	1e-10	2.32e-13	1.58e-10	1.3e-11	2.89e-14	2.06e-11	7.75e-07	1.5e-09	1.23e-06	9.48e-05	1.68e-07	0.000150004	4.9e-05	8.25e-08	7.76e-05	1.3e-07	2.21e-10	2.06e-07	0	0	0	0	0
0	0	0	0	0	0	0	0	0	0	0	0	0	0	0	1.05e-14	2.37e-17	1.66e-14	4.19e-10	8.63e-13	6.63e-10	4.08e-08	8.37e-11	6.46e-08	2.22e-08	4.93e-11	3.51e-08	9.66e-11	2.4e-13	1.53e-10	1.26e-11	2.82e-14	1.99e-11	7.62e-07	1.49e-09	1.21e-06	9.49e-05	1.7e-07	0.000150231	5.01e-05	8.51e-08	7.93e-05	1.36e-07	2.33e-10	2.15e-07	0	0	0	0	0
0	0	0	0	0	0	0	0	0	0	0	0	0	0	0	1.02e-14	2.29e-17	1.61e-14	4.18e-10	8.54e-13	6.62e-10	4.22e-08	8.5e-11	6.69e-08	2.42e-08	5.18e-11	3.83e-08	1.12e-10	2.62e-13	1.78e-10	1.22e-11	2.71e-14	1.92e-11	7.49e-07	1.46e-09	1.19e-06	9.5e-05	1.69e-07	0.000150412	5.11e-05	8.65e-08	8.1e-05	1.42e-07	2.42e-10	2.25e-07	0	0	0	0	0
0	0	0	0	0	0	0	0	0	0	0	0	0	0	0	9.7e-15	2.2e-17	1.54e-14	4.03e-10	8.32e-13	6.37e-10	4.09e-08	8.44e-11	6.48e-08	2.34e-08	5.24e-11	3.71e-08	1.08e-10	2.7e-13	1.72e-10	1.18e-11	2.65e-14	1.86e-11	7.37e-07	1.45e-09	1.17e-06	9.51e-05	1.71e-07	0.000150604	5.22e-05	8.92e-08	8.27e-05	1.48e-07	2.55e-10	2.35e-07	0	0	0	0	0
0	0	0	0	0	0	0	0	0	0	0	0	0	0	0	9.46e-15	2.13e-17	1.5e-14	4.03e-10	8.24e-13	6.37e-10	4.24e-08	8.58e-11	6.72e-08	2.56e-08	5.51e-11	4.06e-08	1.26e-10	2.95e-13	2e-10	1.14e-11	2.54e-14	1.8e-11	7.24e-07	1.42e-09	1.15e-06	9.52e-05	1.7e-07	0.000150751	5.33e-05	9.06e-08	8.44e-05	1.54e-07	2.65e-10	2.45e-07	0	0	0	0	0
0	0	0	0	0	0	0	0	0	0	0	0	0	0	0	9e-15	2.04e-17	1.42e-14	3.87e-10	8.03e-13	6.13e-10	4.11e-08	8.52e-11	6.5e-08	2.48e-08	5.58e-11	3.92e-08	1.22e-10	3.05e-13	1.93e-10	1.1e-11	2.48e-14	1.74e-11	7.12e-07	1.41e-09	1.13e-06	9.53e-05	1.72e-07	0.000150907	5.44e-05	9.34e-08	8.62e-05	1.61e-07	2.79e-10	2.55e-07	0	0	0	0	0
0	0	0	0	0	0	0	0	0	0	0	0	0	0	0	8.77e-15	1.98e-17	1.39e-14	3.88e-10	7.95e-13	6.14e-10	4.27e-08	8.66e-11	6.75e-08	2.71e-08	5.86e-11	4.3e-08	1.42e-10	3.33e-13	2.25e-10	1.06e-11	2.39e-14	1.68e-11	7e-07	1.38e-09	1.11e-06	9.54e-05	1.71e-07	0.000151018	5.55e-05	9.49e-08	8.79e-05	1.68e-07	2.9e-10	2.66e-07	0	0	0	0	0
0	0	0	0	0	0	0	0	0	0	0	0	0	0	0	8.35e-15	1.89e-17	1.32e-14	3.73e-10	7.75e-13	5.9e-10	4.13e-08	8.6e-11	6.53e-08	2.62e-08	5.94e-11	4.15e-08	1.37e-10	3.44e-13	2.17e-10	1.03e-11	2.33e-14	1.62e-11	6.88e-07	1.37e-09	1.09e-06	9.55e-05	1.73e-07	0.000151138	5.67e-05	9.78e-08	8.97e-05	1.75e-07	3.05e-10	2.77e-07	0	0	0	0	0
0	0	0	0	0	0	0	0	0	0	0	0	0	0	0	8.14e-15	1.83e-17	1.29e-14	3.73e-10	7.67e-13	5.91e-10	4.29e-08	8.75e-11	6.79e-08	2.88e-08	6.25e-11	4.55e-08	1.6e-10	3.76e-13	2.53e-10	9.92e-12	2.24e-14	1.57e-11	6.76e-07	1.34e-09	1.07e-06	9.55e-05	1.72e-07	0.000151213	5.78e-05	9.93e-08	9.16e-05	1.83e-07	3.17e-10	2.89e-07	0	0	0	0	0
0	0	0	0	0	0	0	0	0	0	0	0	0	0	0	7.74e-15	1.76e-17	1.23e-14	3.59e-10	7.48e-13	5.68e-10	4.15e-08	8.68e-11	6.56e-08	2.78e-08	6.33e-11	4.39e-08	1.54e-10	3.88e-13	2.44e-10	9.59e-12	2.18e-14	1.52e-11	6.65e-07	1.33e-09	1.05e-06	9.56e-05	1.74e-07	0.000151296	5.9e-05	1.02e-07	9.34e-05	1.9e-07	3.34e-10	3.01e-07	0	0	0	0	0
0	0	0	0	0	0	0	0	0	0	0	0	0	0	0	7.56e-15	1.7e-17	1.2e-14	3.6e-10	7.41e-13	5.69e-10	4.32e-08	8.84e-11	6.83e-08	3.05e-08	6.66e-11	4.83e-08	1.8e-10	4.24e-13	2.85e-10	9.26e-12	2.1e-14	1.47e-11	6.53e-07	1.3e-09	1.03e-06	9.56e-05	1.73e-07	0.000151333	6.02e-05	1.04e-07	9.53e-05	1.98e-07	3.46e-10	3.14e-07	0	0	0	0	0
0	0	0	0	0	0	0	0	0	0	0	0	0	0	0	7.18e-15	1.63e-17	1.14e-14	3.46e-10	7.22e-13	5.47e-10	4.17e-08	8.78e-11	6.6e-08	2.94e-08	6.74e-11	4.66e-08	1.73e-10	4.38e-13	2.74e-10	8.95e-12	2.05e-14	1.42e-11	6.42e-07	1.29e-09	1.02e-06	9.56e-05	1.75e-07	0.000151378	6.14e-05	1.07e-07	9.72e-05	2.07e-07	3.64e-10	3.27e-07	0	0	0	0	0
0	0	0	0	0	0	0	0	0	0	0	0	0	0	0	7.02e-15	1.58e-17	1.11e-14	3.47e-10	7.16e-13	5.49e-10	4.35e-08	8.94e-11	6.88e-08	3.24e-08	7.1e-11	5.13e-08	2.03e-10	4.79e-13	3.22e-10	8.65e-12	1.97e-14	1.37e-11	6.3e-07	1.26e-09	9.98e-07	9.56e-05	1.74e-07	0.000151378	6.26e-05	1.09e-07	9.91e-05	2.15e-07	3.78e-10	3.41e-07	0	0	0	0	0
0	0	0	0	0	0	0	0	0	0	0	0	0	0	0	6.67e-15	1.52e-17	1.05e-14	3.33e-10	6.98e-13	5.27e-10	4.19e-08	8.87e-11	6.64e-08	3.12e-08	7.19e-11	4.93e-08	1.95e-10	4.95e-13	3.09e-10	8.35e-12	1.92e-14	1.32e-11	6.19e-07	1.25e-09	9.8e-07	9.56e-05	1.76e-07	0.000151385	6.39e-05	1.12e-07	0.000101074	2.24e-07	3.98e-10	3.55e-07	0	0	0	0	0
0	0	0	0	0	0	0	0	0	0	0	0	0	0	0	6.51e-15	1.47e-17	1.03e-14	3.34e-10	6.92e-13	5.29e-10	4.38e-08	9.04e-11	6.93e-08	3.44e-08	7.57e-11	5.44e-08	2.29e-10	5.41e-13	3.63e-10	8.07e-12	1.84e-14	1.28e-11	6.08e-07	1.22e-09	9.63e-07	9.56e-05	1.75e-07	0.000151347	6.51e-05	1.14e-07	0.000103028	2.34e-07	4.13e-10	3.7e-07	0	0	0	0	0
0	0	0	0	0	0	0	0	0	0	0	0	0	0	0	6.19e-15	1.41e-17	9.79e-15	3.21e-10	6.74e-13	5.07e-10	4.22e-08	8.98e-11	6.68e-08	3.31e-08	7.67e-11	5.23e-08	2.2e-10	5.59e-13	3.48e-10	7.79e-12	1.8e-14	1.23e-11	5.97e-07	1.21e-09	9.46e-07	9.56e-05	1.77e-07	0.000151314	6.64e-05	1.17e-07	0.00010504	2.43e-07	4.34e-10	3.85e-07	0	0	0	0	0
0	0	0	0	0	0	0	0	0	0	0	0	0	0	0	6.05e-15	1.37e-17	9.57e-15	3.22e-10	6.69e-13	5.1e-10	4.41e-08	9.15e-11	6.98e-08	3.65e-08	8.08e-11	5.78e-08	2.58e-10	6.11e-13	4.09e-10	7.52e-12	1.73e-14	1.19e-11	5.87e-07	1.18e-09	9.28e-07	9.56e-05	1.76e-07	0.000151237	6.76e-05	1.19e-07	0.000107039	2.53e-07	4.5e-10	4.01e-07	0	0	0	0	0
0	0	0	0	0	0	0	0	0	0	0	0	0	0	0	5.74e-15	1.31e-17	9.09e-15	3.09e-10	6.52e-13	4.89e-10	4.25e-08	9.09e-11	6.72e-08	3.51e-08	8.18e-11	5.55e-08	2.47e-10	6.32e-13	3.92e-10	7.27e-12	1.69e-14	1.15e-11	5.76e-07	1.17e-09	9.12e-07	9.55e-05	1.78e-07	0.000151166	6.89e-05	1.22e-07	0.000109097	2.64e-07	4.74e-10	4.17e-07	0	0	0	0	0
0	0	0	0	0	0	0	0	0	0	0	0	0	0	0	5.62e-15	1.27e-17	8.89e-15	3.11e-10	6.47e-13	4.92e-10	4.44e-08	9.27e-11	7.03e-08	3.88e-08	8.63e-11	6.15e-08	2.91e-10	6.91e-13	4.61e-10	7.02e-12	1.62e-14	1.11e-11	5.65e-07	1.14e-09	8.95e-07	9.54e-05	1.77e-07	0.000151049	7.02e-05	1.24e-07	0.000111141	2.74e-07	4.91e-10	4.34e-07	0	0	0	0	0
0	0	0	0	0	0	0	0	0	0	0	0	0	0	0	5.33e-15	1.22e-17	8.44e-15	2.98e-10	6.31e-13	4.71e-10	4.28e-08	9.2e-11	6.77e-08	3.73e-08	8.74e-11	5.9e-08	2.79e-10	7.14e-13	4.41e-10	6.77e-12	1.58e-14	1.07e-11	5.55e-07	1.14e-09	8.79e-07	9.54e-05	1.78e-07	0.000150937	7.15e-05	1.28e-07	0.000113242	2.86e-07	5.16e-10	4.52e-07	0	0	0	0	0
0	0	0	0	0	0	0	0	0	0	0	0	0	0	0	5.22e-15	1.18e-17	8.26e-15	3e-10	6.26e-13	4.75e-10	4.48e-08	9.39e-11	7.09e-08	4.13e-08	9.22e-11	6.54e-08	3.29e-10	7.82e-13	5.2e-10	6.54e-12	1.52e-14	1.03e-11	5.45e-07	1.11e-09	8.62e-07	9.53e-05	1.77e-07	0.000150782	7.29e-05	1.3e-07	0.00011533	2.97e-07	5.35e-10	4.7e-07	0	0	0	0	0
0	0	0	0	0	0	0	0	0	0	0	0	0	0	0	4.95e-15	1.13e-17	7.84e-15	2.87e-10	6.11e-13	4.54e-10	4.31e-08	9.33e-11	6.82e-08	3.96e-08	9.34e-11	6.26e-08	3.14e-10	8.08e-13	4.98e-10	6.31e-12	1.48e-14	9.99e-12	5.35e-07	1.1e-09	8.46e-07	9.52e-05	1.79e-07	0.000150629	7.42e-05	1.33e-07	0.000117474	3.09e-07	5.63e-10	4.89e-07	0	0	0	0	0
0	0	0	0	0	0	0	0	0	0	0	0	0	0	0	4.85e-15	1.1e-17	7.68e-15	2.89e-10	6.06e-13	4.58e-10	4.52e-08	9.52e-11	7.16e-08	4.39e-08	9.85e-11	6.95e-08	3.71e-10	8.84e-13	5.87e-10	6.09e-12	1.42e-14	9.64e-12	5.25e-07	1.07e-09	8.3e-07	9.5e-05	1.78e-07	0.000150434	7.56e-05	1.35e-07	0.000119603	3.21e-07	5.83e-10	5.08e-07	0	0	0	0	0
0	0	0	0	0	0	0	0	0	0	0	0	0	0	0	4.6e-15	1.06e-17	7.28e-15	2.77e-10	5.91e-13	4.38e-10	4.34e-08	9.46e-11	6.87e-08	4.21e-08	9.98e-11	6.66e-08	3.55e-10	9.14e-13	5.61e-10	5.88e-12	1.38e-14	9.3e-12	5.15e-07	1.06e-09	8.15e-07	9.49e-05	1.79e-07	0.000150241	7.69e-05	1.39e-07	0.000121788	3.34e-07	6.13e-10	5.29e-07	0	0	0	0	0
0	0	0	0	0	0	0	0	0	0	0	0	0	0	0	4.51e-15	1.02e-17	7.13e-15	2.79e-10	5.87e-13	4.42e-10	4.57e-08	9.66e-11	7.22e-08	4.68e-08	1.05e-10	7.4e-08	4.19e-10	1e-12	6.63e-10	5.67e-12	1.33e-14	8.98e-12	5.05e-07	1.04e-09	7.99e-07	9.48e-05	1.78e-07	0.000150005	7.83e-05	1.41e-07	0.000123956	3.47e-07	6.35e-10	5.5e-07	0	0	0	0	0
0	0	0	0	0	0	0	0	0	0	0	0	0	0	0	4.27e-15	9.82e-18	6.76e-15	2.67e-10	5.73e-13	4.23e-10	4.38e-08	9.59e-11	6.93e-08	4.47e-08	1.07e-10	7.08e-08	4e-10	1.03e-12	6.33e-10	5.47e-12	1.29e-14	8.66e-12	4.95e-07	1.03e-09	7.84e-07	9.46e-05	1.8e-07	0.000149772	7.97e-05	1.45e-07	0.000126181	3.61e-07	6.67e-10	5.72e-07	0	0	0	0	0
0	0	0	0	0	0	0	0	0	0	0	0	0	0	0	4.19e-15	9.54e-18	6.63e-15	2.7e-10	5.69e-13	4.27e-10	4.61e-08	9.8e-11	7.3e-08	4.98e-08	1.13e-10	7.89e-08	4.73e-10	1.13e-12	7.49e-10	5.28e-12	1.24e-14	8.36e-12	4.86e-07	1e-09	7.69e-07	9.45e-05	1.79e-07	0.000149496	8.11e-05	1.47e-07	0.000128387	3.75e-07	6.91e-10	5.94e-07	0	0	0	0	0
0	0	0	0	0	0	0	0	0	0	0	0	0	0	0	3.97e-15	9.15e-18	6.28e-15	2.58e-10	5.55e-13	4.08e-10	4.42e-08	9.74e-11	6.99e-08	4.76e-08	1.14e-10	7.54e-08	4.52e-10	1.17e-12	7.15e-10	5.09e-12	1.21e-14	8.06e-12	4.77e-07	9.96e-10	7.54e-07	9.43e-05	1.8e-07	0.000149221	8.25e-05	1.51e-07	0.000130649	3.9e-07	7.25e-10	6.17e-07	0	0	0	0	0
0	0	0	0	0	0	0	0	0	0	0	0	0	0	0	3.9e-15	8.89e-18	6.17e-15	2.61e-10	5.52e-13	4.12e-10	4.66e-08	9.95e-11	7.37e-08	5.31e-08	1.21e-10	8.4e-08	5.35e-10	1.28e-12	8.46e-10	4.91e-12	1.16e-14	7.78e-12	4.67e-07	9.72e-10	7.4e-07	9.41e-05	1.79e-07	0.000148905	8.4e-05	1.53e-07	0.000132891	4.05e-07	7.52e-10	6.41e-07	0	0	0	0	0
0	0	0	0	0	0	0	0	0	0	0	0	0	0	0	3.69e-15	8.52e-18	5.84e-15	2.49e-10	5.38e-13	3.94e-10	4.46e-08	9.89e-11	7.06e-08	5.07e-08	1.22e-10	8.02e-08	5.1e-10	1.32e-12	8.07e-10	4.74e-12	1.13e-14	7.5e-12	4.58e-07	9.63e-10	7.25e-07	9.39e-05	1.81e-07	0.00014859	8.54e-05	1.58e-07	0.000135188	4.21e-07	7.89e-10	6.66e-07	0	0	0	0	0
0	0	0	0	0	0	0	0	0	0	0	0	0	0	0	3.62e-15	8.28e-18	5.73e-15	2.52e-10	5.35e-13	3.99e-10	4.71e-08	1.01e-10	7.45e-08	5.66e-08	1.29e-10	8.96e-08	6.04e-10	1.45e-12	9.56e-10	4.57e-12	1.09e-14	7.23e-12	4.49e-07	9.4e-10	7.11e-07	9.37e-05	1.8e-07	0.000148234	8.68e-05	1.6e-07	0.000137464	4.37e-07	8.17e-10	6.91e-07	0	0	0	0	0
0	0	0	0	0	0	0	0	0	0	0	0	0	0	0	3.43e-15	7.94e-18	5.43e-15	2.4e-10	5.22e-13	3.8e-10	4.5e-08	1e-10	7.13e-08	5.4e-08	1.31e-10	8.54e-08	5.76e-10	1.5e-12	9.11e-10	4.41e-12	1.06e-14	6.98e-12	4.4e-07	9.31e-10	6.97e-07	9.34e-05	1.81e-07	0.000147878	8.83e-05	1.64e-07	0.000139793	4.54e-07	8.57e-10	7.18e-07	0	0	0	0	0
0	0	0	0	0	0	0	0	0	0	0	0	0	0	0	3.37e-15	7.72e-18	5.33e-15	2.43e-10	5.19e-13	3.85e-10	4.76e-08	1.03e-10	7.54e-08	6.04e-08	1.38e-10	9.56e-08	6.83e-10	1.64e-12	1.08e-09	4.25e-12	1.02e-14	6.73e-12	4.32e-07	9.08e-10	6.83e-07	9.32e-05	1.8e-07	0.000147482	8.98e-05	1.66e-07	0.0001421	4.71e-07	8.87e-10	7.45e-07	0	0	0	0	0
0	0	0	0	0	0	0	0	0	0	0	0	0	0	0	3.19e-15	7.4e-18	5.05e-15	2.32e-10	5.06e-13	3.67e-10	4.55e-08	1.02e-10	7.2e-08	5.75e-08	1.4e-10	9.11e-08	6.51e-10	1.7e-12	1.03e-09	4.1e-12	9.9e-15	6.48e-12	4.23e-07	9e-10	6.7e-07	9.29e-05	1.81e-07	0.000147085	9.13e-05	1.71e-07	0.00014446	4.89e-07	9.31e-10	7.74e-07	0	0	0	0	0
0	0	0	0	0	0	0	0	0	0	0	0	0	0	0	3.14e-15	7.2e-18	4.96e-15	2.35e-10	5.04e-13	3.73e-10	4.82e-08	1.05e-10	7.63e-08	6.45e-08	1.48e-10	1.02e-07	7.73e-10	1.86e-12	1.22e-09	3.95e-12	9.49e-15	6.25e-12	4.15e-07	8.78e-10	6.56e-07	9.27e-05	1.8e-07	0.00014665	9.27e-05	1.73e-07	0.000146795	5.07e-07	9.63e-10	8.03e-07	0	0	0	0	0
0	0	0	0	0	0	0	0	0	0	0	0	0	0	0	2.97e-15	6.9e-18	4.69e-15	2.24e-10	4.92e-13	3.55e-10	4.6e-08	1.04e-10	7.28e-08	6.14e-08	1.5e-10	9.71e-08	7.35e-10	1.92e-12	1.16e-09	3.81e-12	9.25e-15	6.03e-12	4.06e-07	8.69e-10	6.43e-07	9.24e-05	1.81e-07	0.000146213	9.43e-05	1.78e-07	0.000149182	5.26e-07	1.01e-09	8.33e-07	0	0	0	0	0
0	0	0	0	0	0	0	0	0	0	0	0	0	0	0	2.92e-15	6.71e-18	4.62e-15	2.28e-10	4.9e-13	3.6e-10	4.88e-08	1.06e-10	7.72e-08	6.88e-08	1.59e-10	1.09e-07	8.74e-10	2.1e-12	1.38e-09	3.67e-12	8.87e-15	5.81e-12	3.98e-07	8.48e-10	6.3e-07	9.21e-05	1.8e-07	0.000145738	9.57e-05	1.8e-07	0.000151543	5.46e-07	1.05e-09	8.64e-07	0	0	0	0	0
0	0	0	0	0	0	0	0	0	0	0	0	0	0	0	2.76e-15	6.43e-18	4.37e-15	2.17e-10	4.78e-13	3.43e-10	4.65e-08	1.06e-10	7.36e-08	6.54e-08	1.61e-10	1.04e-07	8.31e-10	2.18e-12	1.31e-09	3.54e-12	8.64e-15	5.6e-12	3.9e-07	8.39e-10	6.17e-07	9.18e-05	1.82e-07	0.000145262	9.73e-05	1.85e-07	0.000153954	5.66e-07	1.1e-09	8.96e-07	0	0	0	0	0
0	0	0	0	0	0	0	0	0	0	0	0	0	0	0	2.72e-15	6.26e-18	4.3e-15	2.2e-10	4.76e-13	3.49e-10	4.94e-08	1.08e-10	7.82e-08	7.35e-08	1.7e-10	1.16e-07	9.88e-10	2.38e-12	1.56e-09	3.41e-12	8.29e-15	5.39e-12	3.82e-07	8.18e-10	6.04e-07	9.15e-05	1.8e-07	0.000144749	9.88e-05	1.87e-07	0.000156339	5.87e-07	1.13e-09	9.29e-07	0	0	0	0	0
0	0	0	0	0	0	0	0	0	0	0	0	0	0	0	2.57e-15	6e-18	4.06e-15	2.1e-10	4.64e-13	3.32e-10	4.71e-08	1.08e-10	7.45e-08	6.98e-08	1.73e-10	1.11e-07	9.4e-10	2.46e-12	1.49e-09	3.28e-12	8.07e-15	5.2e-12	3.74e-07	8.1e-10	5.92e-07	9.11e-05	1.82e-07	0.000144233	0.000100314	1.92e-07	0.000158771	6.09e-07	1.19e-09	9.63e-07	0	0	0	0	0
0	0	0	0	0	0	0	0	0	0	0	0	0	0	0	2.53e-15	5.85e-18	4e-15	2.13e-10	4.63e-13	3.38e-10	5.01e-08	1.1e-10	7.92e-08	7.86e-08	1.83e-10	1.24e-07	1.12e-09	2.7e-12	1.77e-09	3.16e-12	7.74e-15	5.01e-12	3.66e-07	7.9e-10	5.79e-07	9.08e-05	1.8e-07	0.000143682	0.000101833	1.94e-07	0.000161176	6.31e-07	1.23e-09	9.98e-07	0	0	0	0	0
0	0	0	0	0	0	0	0	0	0	0	0	0	0	0	2.39e-15	5.6e-18	3.78e-15	2.03e-10	4.51e-13	3.21e-10	4.76e-08	1.1e-10	7.54e-08	7.46e-08	1.85e-10	1.18e-07	1.06e-09	2.79e-12	1.68e-09	3.05e-12	7.54e-15	4.82e-12	3.58e-07	7.82e-10	5.67e-07	9.04e-05	1.81e-07	0.000143128	0.000103382	1.99e-07	0.000163626	6.54e-07	1.29e-09	1.03e-06	0	0	0	0	0
0	0	0	0	0	0	0	0	0	0	0	0	0	0	0	2.36e-15	5.46e-18	3.73e-15	2.07e-10	4.5e-13	3.27e-10	5.07e-08	1.12e-10	8.03e-08	8.4e-08	1.96e-10	1.33e-07	1.27e-09	3.06e-12	2e-09	2.94e-12	7.22e-15	4.65e-12	3.51e-07	7.62e-10	5.55e-07	9.01e-05	1.8e-07	0.000142539	0.000104912	2.02e-07	0.000166048	6.77e-07	1.33e-09	1.07e-06	0	0	0	0	0
0	0	0	0	0	0	0	0	0	0	0	0	0	0	0	2.22e-15	5.23e-18	3.52e-15	1.96e-10	4.39e-13	3.11e-10	4.83e-08	1.12e-10	7.64e-08	7.97e-08	1.99e-10	1.26e-07	1.2e-09	3.16e-12	1.9e-09	2.83e-12	7.03e-15	4.48e-12	3.43e-07	7.54e-10	5.43e-07	8.97e-05	1.81e-07	0.000141948	0.00010647	2.07e-07	0.000168514	7.02e-07	1.39e-09	1.11e-06	0	0	0	0	0
0	0	0	0	0	0	0	0	0	0	0	0	0	0	0	2.2e-15	5.1e-18	3.47e-15	2e-10	4.38e-13	3.17e-10	5.15e-08	1.15e-10	8.14e-08	8.98e-08	2.1e-10	1.42e-07	1.43e-09	3.47e-12	2.27e-09	2.72e-12	6.74e-15	4.31e-12	3.36e-07	7.35e-10	5.32e-07	8.93e-05	1.8e-07	0.000141323	0.000108009	2.09e-07	0.00017095	7.26e-07	1.44e-09	1.15e-06	0	0	0	0	0
0	0	0	0	0	0	0	0	0	0	0	0	0	0	0	2.07e-15	4.89e-18	3.28e-15	1.9e-10	4.27e-13	3.01e-10	4.89e-08	1.14e-10	7.74e-08	8.51e-08	2.13e-10	1.35e-07	1.36e-09	3.59e-12	2.15e-09	2.62e-12	6.56e-15	4.15e-12	3.29e-07	7.27e-10	5.21e-07	8.89e-05	1.81e-07	0.000140695	0.000109575	2.15e-07	0.000173427	7.52e-07	1.51e-09	1.19e-06	0	0	0	0	0
0	0	0	0	0	0	0	0	0	0	0	0	0	0	0	2.05e-15	4.77e-18	3.24e-15	1.94e-10	4.26e-13	3.07e-10	5.22e-08	1.17e-10	8.26e-08	9.61e-08	2.26e-10	1.52e-07	1.62e-09	3.93e-12	2.57e-09	2.53e-12	6.29e-15	4e-12	3.22e-07	7.09e-10	5.09e-07	8.85e-05	1.79e-07	0.000140034	0.000111121	2.17e-07	0.000175873	7.79e-07	1.56e-09	1.23e-06	0	0	0	0	0
0	0	0	0	0	0	0	0	0	0	0	0	0	0	0	1.93e-15	4.57e-18	3.05e-15	1.84e-10	4.16e-13	2.91e-10	4.96e-08	1.16e-10	7.84e-08	9.1e-08	2.29e-10	1.44e-07	1.54e-09	4.06e-12	2.43e-09	2.43e-12	6.12e-15	3.85e-12	3.15e-07	7.01e-10	4.98e-07	8.81e-05	1.81e-07	0.000139371	0.000112692	2.23e-07	0.000178359	8.06e-07	1.63e-09	1.28e-06	0	0	0	0	0
0	0	0	0	0	0	0	0	0	0	0	0	0	0	0	1.91e-15	4.45e-18	3.02e-15	1.88e-10	4.15e-13	2.98e-10	5.3e-08	1.19e-10	8.39e-08	1.03e-07	2.43e-10	1.63e-07	1.84e-09	4.45e-12	2.91e-09	2.34e-12	5.86e-15	3.7e-12	3.08e-07	6.83e-10	4.87e-07	8.76e-05	1.79e-07	0.000138676	0.000114242	2.25e-07	0.000180813	8.34e-07	1.68e-09	1.32e-06	0	0	0	0	0
0	0	0	0	0	0	0	0	0	0	0	0	0	0	0	1.8e-15	4.27e-18	2.84e-15	1.78e-10	4.05e-13	2.82e-10	5.03e-08	1.18e-10	7.96e-08	9.73e-08	2.46e-10	1.54e-07	1.74e-09	4.61e-12	2.76e-09	2.25e-12	5.71e-15	3.57e-12	3.01e-07	6.76e-10	4.77e-07	8.72e-05	1.8e-07	0.000137978	0.000115817	2.31e-07	0.000183304	8.63e-07	1.76e-09	1.37e-06	0	0	0	0	0
0	0	0	0	0	0	0	0	0	0	0	0	0	0	0	1.78e-15	4.17e-18	2.81e-15	1.82e-10	4.04e-13	2.89e-10	5.38e-08	1.22e-10	8.52e-08	1.1e-07	2.61e-10	1.74e-07	2.08e-09	5.05e-12	3.29e-09	2.17e-12	5.47e-15	3.43e-12	2.95e-07	6.58e-10	4.66e-07	8.67e-05	1.79e-07	0.00013725	0.00011737	2.33e-07	0.000185761	8.93e-07	1.82e-09	1.41e-06	0	0	0	0	0
0	0	0	0	0	0	0	0	0	0	0	0	0	0	0	1.67e-15	3.99e-18	2.65e-15	1.73e-10	3.95e-13	2.74e-10	5.1e-08	1.21e-10	8.07e-08	1.04e-07	2.64e-10	1.65e-07	1.97e-09	5.22e-12	3.12e-09	2.09e-12	5.32e-15	3.3e-12	2.88e-07	6.51e-10	4.56e-07	8.63e-05	1.8e-07	0.000136519	0.000118946	2.39e-07	0.000188254	9.23e-07	1.9e-09	1.46e-06	0	0	0	0	0
0	0	0	0	0	0	0	0	0	0	0	0	0	0	0	1.66e-15	3.9e-18	2.62e-15	1.77e-10	3.94e-13	2.8e-10	5.47e-08	1.24e-10	8.66e-08	1.18e-07	2.8e-10	1.87e-07	2.36e-09	5.72e-12	3.73e-09	2.01e-12	5.1e-15	3.18e-12	2.82e-07	6.34e-10	4.46e-07	8.58e-05	1.78e-07	0.00013576	0.000120499	2.42e-07	0.000190712	9.55e-07	1.97e-09	1.51e-06	0	0	0	0	0
0	0	0	0	0	0	0	0	0	0	0	0	0	0	0	1.56e-15	3.74e-18	2.47e-15	1.68e-10	3.85e-13	2.65e-10	5.18e-08	1.23e-10	8.19e-08	1.11e-07	2.84e-10	1.76e-07	2.23e-09	5.92e-12	3.53e-09	1.93e-12	4.96e-15	3.06e-12	2.75e-07	6.27e-10	4.36e-07	8.53e-05	1.79e-07	0.000134997	0.000122074	2.48e-07	0.000193203	9.87e-07	2.06e-09	1.56e-06	0	0	0	0	0
0	0	0	0	0	0	0	0	0	0	0	0	0	0	0	1.55e-15	3.65e-18	2.45e-15	1.72e-10	3.85e-13	2.72e-10	5.56e-08	1.27e-10	8.8e-08	1.26e-07	3.01e-10	2e-07	2.67e-09	6.49e-12	4.22e-09	1.86e-12	4.75e-15	2.94e-12	2.69e-07	6.1e-10	4.26e-07	8.48e-05	1.78e-07	0.000134207	0.000123625	2.5e-07	0.000195659	1.02e-06	2.12e-09	1.61e-06	0	0	0	0	0
0	0	0	0	0	0	0	0	0	0	0	0	0	0	0	1.46e-15	3.5e-18	2.3e-15	1.63e-10	3.75e-13	2.57e-10	5.26e-08	1.26e-10	8.32e-08	1.19e-07	3.05e-10	1.89e-07	2.53e-09	6.71e-12	4e-09	1.79e-12	4.62e-15	2.83e-12	2.63e-07	6.03e-10	4.16e-07	8.43e-05	1.79e-07	0.000133414	0.000125197	2.56e-07	0.000198145	1.05e-06	2.22e-09	1.67e-06	0	0	0	0	0
0	0	0	0	0	0	0	0	0	0	0	0	0	0	0	1.44e-15	3.41e-18	2.28e-15	1.67e-10	3.75e-13	2.64e-10	5.66e-08	1.3e-10	8.95e-08	1.36e-07	3.24e-10	2.14e-07	3.02e-09	7.36e-12	4.78e-09	1.72e-12	4.42e-15	2.72e-12	2.57e-07	5.87e-10	4.07e-07	8.38e-05	1.77e-07	0.000132596	0.000126745	2.59e-07	0.000200595	1.09e-06	2.29e-09	1.72e-06	0	0	0	0	0
0	0	0	0	0	0	0	0	0	0	0	0	0	0	0	1.36e-15	3.27e-18	2.15e-15	1.58e-10	3.66e-13	2.5e-10	5.34e-08	1.29e-10	8.46e-08	1.28e-07	3.28e-10	2.02e-07	2.86e-09	7.61e-12	4.53e-09	1.65e-12	4.31e-15	2.62e-12	2.51e-07	5.8e-10	3.98e-07	8.33e-05	1.78e-07	0.000131775	0.000128312	2.65e-07	0.000203074	1.12e-06	2.39e-09	1.78e-06	0	0	0	0	0
0	0	0	0	0	0	0	0	0	0	0	0	0	0	0	1.35e-15	3.2e-18	2.13e-15	1.62e-10	3.66e-13	2.57e-10	5.75e-08	1.33e-10	9.11e-08	1.45e-07	3.48e-10	2.3e-07	3.43e-09	8.35e-12	5.42e-09	1.59e-12	4.12e-15	2.52e-12	2.46e-07	5.65e-10	3.89e-07	8.27e-05	1.76e-07	0.000130929	0.000129854	2.68e-07	0.000205515	1.16e-06	2.47e-09	1.84e-06	0	0	0	0	0
0	0	0	0	0	0	0	0	0	0	0	0	0	0	0	1.27e-15	3.07e-18	2e-15	1.53e-10	3.57e-13	2.42e-10	5.43e-08	1.32e-10	8.6e-08	1.37e-07	3.53e-10	2.17e-07	3.24e-09	8.63e-12	5.13e-09	1.53e-12	4.01e-15	2.42e-12	2.4e-07	5.58e-10	3.8e-07	8.22e-05	1.77e-07	0.000130081	0.000131414	2.74e-07	0.000207982	1.2e-06	2.58e-09	1.9e-06	0	0	0	0	0
0	0	0	0	0	0	0	0	0	0	0	0	0	0	0	1.26e-15	3e-18	1.99e-15	1.58e-10	3.58e-13	2.49e-10	5.86e-08	1.36e-10	9.27e-08	1.56e-07	3.74e-10	2.47e-07	3.88e-09	9.46e-12	6.14e-09	1.47e-12	3.84e-15	2.33e-12	2.34e-07	5.43e-10	3.71e-07	8.16e-05	1.75e-07	0.00012921	0.000132949	2.77e-07	0.000210411	1.24e-06	2.66e-09	1.96e-06	0	0	0	0	0
0	0	0	0	0	0	0	0	0	0	0	0	0	0	0	1.18e-15	2.87e-18	1.87e-15	1.49e-10	3.49e-13	2.35e-10	5.52e-08	1.35e-10	8.74e-08	1.47e-07	3.79e-10	2.32e-07	3.67e-09	9.79e-12	5.81e-09	1.42e-12	3.73e-15	2.24e-12	2.29e-07	5.37e-10	3.62e-07	8.11e-05	1.76e-07	0.000128337	0.0001345	2.84e-07	0.000212864	1.28e-06	2.78e-09	2.02e-06	0	0	0	0	0
0	0	0	0	0	0	0	0	0	0	0	0	0	0	0	1.18e-15	2.81e-18	1.86e-15	1.53e-10	3.49e-13	2.42e-10	5.96e-08	1.39e-10	9.44e-08	1.67e-07	4.03e-10	2.65e-07	4.4e-09	1.07e-11	6.96e-09	1.36e-12	3.57e-15	2.15e-12	2.24e-07	5.22e-10	3.54e-07	8.05e-05	1.74e-07	0.000127442	0.000136026	2.86e-07	0.000215279	1.32e-06	2.86e-09	2.09e-06	0	0	0	0	0
0	0	0	0	0	0	0	0	0	0	0	0	0	0	0	1.1e-15	2.69e-18	1.75e-15	1.44e-10	3.41e-13	2.29e-10	5.62e-08	1.38e-10	8.89e-08	1.57e-07	4.08e-10	2.49e-07	4.16e-09	1.11e-11	6.58e-09	1.31e-12	3.47e-15	2.07e-12	2.18e-07	5.16e-10	3.45e-07	8e-05	1.75e-07	0.000126546	0.000137567	2.93e-07	0.000217716	1.36e-06	2.99e-09	2.15e-06	0	0	0	0	0
0	0	0	0	0	0	0	0	0	0	0	0	0	0	0	1.1e-15	2.63e-18	1.74e-15	1.49e-10	3.41e-13	2.36e-10	6.08e-08	1.42e-10	9.62e-08	1.79e-07	4.33e-10	2.84e-07	4.99e-09	1.22e-11	7.89e-09	1.26e-12	3.32e-15	1.99e-12	2.13e-07	5.02e-10	3.37e-07	7.94e-05	1.73e-07	0.00012563	0.000139081	2.95e-07	0.000220113	1.4e-06	3.08e-09	2.22e-06	0	0	0	0	0
0	0	0	0	0	0	0	0	0	0	0	0	0	0	0	1.03e-15	2.53e-18	1.63e-15	1.4e-10	3.33e-13	2.22e-10	5.72e-08	1.41e-10	9.05e-08	1.69e-07	4.39e-10	2.67e-07	4.71e-09	1.26e-11	7.46e-09	1.21e-12	3.23e-15	1.91e-12	2.08e-07	4.96e-10	3.29e-07	7.88e-05	1.74e-07	0.000124712	0.00014061	3.02e-07	0.00022253	1.45e-06	3.22e-09	2.29e-06	0	0	0	0	0
0	0	0	0	0	0	0	0	0	0	0	0	0	0	0	1.03e-15	2.47e-18	1.62e-15	1.45e-10	3.34e-13	2.29e-10	6.19e-08	1.45e-10	9.8e-08	1.93e-07	4.66e-10	3.05e-07	5.65e-09	1.38e-11	8.94e-09	1.16e-12	3.09e-15	1.84e-12	2.03e-07	4.82e-10	3.21e-07	7.82e-05	1.72e-07	0.000123776	0.000142112	3.05e-07	0.000224908	1.49e-06	3.31e-09	2.36e-06	0	0	0	0	0
0	0	0	0	0	0	0	0	0	0	0	0	0	0	0	9.62e-16	2.37e-18	1.52e-15	1.36e-10	3.26e-13	2.16e-10	5.83e-08	1.44e-10	9.22e-08	1.81e-07	4.72e-10	2.86e-07	5.34e-09	1.43e-11	8.45e-09	1.12e-12	3.01e-15	1.77e-12	1.98e-07	4.76e-10	3.14e-07	7.76e-05	1.73e-07	0.000122839	0.000143627	3.12e-07	0.000227303	1.54e-06	3.46e-09	2.43e-06	0	0	0	0	0
0	0	0	0	0	0	0	0	0	0	0	0	0	0	0	9.6e-16	2.32e-18	1.52e-15	1.41e-10	3.27e-13	2.23e-10	6.31e-08	1.49e-10	9.99e-08	2.07e-07	5.02e-10	3.27e-07	6.41e-09	1.57e-11	1.01e-08	1.07e-12	2.87e-15	1.7e-12	1.93e-07	4.63e-10	3.06e-07	7.7e-05	1.71e-07	0.000121885	0.000145115	3.14e-07	0.000229659	1.59e-06	3.56e-09	2.51e-06	0	0	0	0	0
0	0	0	0	0	0	0	0	0	0	0	0	0	0	0	8.99e-16	2.22e-18	1.42e-15	1.33e-10	3.19e-13	2.1e-10	5.93e-08	1.48e-10	9.39e-08	1.94e-07	5.08e-10	3.07e-07	6.05e-09	1.62e-11	9.58e-09	1.03e-12	2.8e-15	1.63e-12	1.89e-07	4.57e-10	2.99e-07	7.64e-05	1.72e-07	0.000120931	0.000146616	3.22e-07	0.000232031	1.63e-06	3.71e-09	2.59e-06	0	0	0	0	0
0	0	0	0	0	0	0	0	0	0	0	0	0	0	0	8.97e-16	2.18e-18	1.42e-15	1.37e-10	3.2e-13	2.17e-10	6.44e-08	1.53e-10	1.02e-07	2.22e-07	5.4e-10	3.51e-07	7.26e-09	1.78e-11	1.15e-08	9.9e-13	2.67e-15	1.57e-12	1.84e-07	4.44e-10	2.92e-07	7.58e-05	1.7e-07	0.000119962	0.000148089	3.24e-07	0.000234363	1.68e-06	3.82e-09	2.66e-06	0	0	0	0	0
0	0	0	0	0	0	0	0	0	0	0	0	0	0	0	8.4e-16	2.09e-18	1.33e-15	1.29e-10	3.12e-13	2.04e-10	6.05e-08	1.52e-10	9.57e-08	2.08e-07	5.47e-10	3.3e-07	6.86e-09	1.84e-11	1.09e-08	9.51e-13	2.6e-15	1.5e-12	1.8e-07	4.39e-10	2.84e-07	7.52e-05	1.71e-07	0.000118992	0.000149573	3.32e-07	0.00023671	1.73e-06	3.99e-09	2.74e-06	0	0	0	0	0
0	0	0	0	0	0	0	0	0	0	0	0	0	0	0	8.4e-16	2.05e-18	1.33e-15	1.34e-10	3.13e-13	2.12e-10	6.57e-08	1.56e-10	1.04e-07	2.39e-07	5.81e-10	3.77e-07	8.24e-09	2.02e-11	1.3e-08	9.13e-13	2.48e-15	1.45e-12	1.75e-07	4.26e-10	2.78e-07	7.46e-05	1.69e-07	0.00011801	0.00015103	3.34e-07	0.000239017	1.79e-06	4.1e-09	2.83e-06	0	0	0	0	0
0	0	0	0	0	0	0	0	0	0	0	0	0	0	0	7.86e-16	1.96e-18	1.24e-15	1.26e-10	3.05e-13	1.99e-10	6.17e-08	1.55e-10	9.76e-08	2.24e-07	5.89e-10	3.54e-07	7.78e-09	2.08e-11	1.23e-08	8.77e-13	2.42e-15	1.39e-12	1.71e-07	4.21e-10	2.71e-07	7.39e-05	1.7e-07	0.000117027	0.000152498	3.42e-07	0.000241336	1.84e-06	4.28e-09	2.91e-06	0	0	0	0	0
0	0	0	0	0	0	0	0	0	0	0	0	0	0	0	7.86e-16	1.92e-18	1.24e-15	1.3e-10	3.06e-13	2.06e-10	6.71e-08	1.6e-10	1.06e-07	2.56e-07	6.26e-10	4.06e-07	9.34e-09	2.29e-11	1.48e-08	8.43e-13	2.31e-15	1.33e-12	1.67e-07	4.09e-10	2.64e-07	7.33e-05	1.68e-07	0.000116033	0.000153938	3.44e-07	0.000243616	1.89e-06	4.4e-09	3e-06	0	0	0	0	0
0	0	0	0	0	0	0	0	0	0	0	0	0	0	0	7.35e-16	1.84e-18	1.16e-15	1.22e-10	2.99e-13	1.94e-10	6.29e-08	1.59e-10	9.95e-08	2.4e-07	6.35e-10	3.8e-07	8.82e-09	2.37e-11	1.39e-08	8.09e-13	2.24e-15	1.28e-12	1.63e-07	4.04e-10	2.58e-07	7.27e-05	1.69e-07	0.000115039	0.000155388	3.52e-07	0.000245908	1.95e-06	4.59e-09	3.08e-06	0	0	0	0	0
0	0	0	0	0	0	0	0	0	0	0	0	0	0	0	7.35e-16	1.81e-18	1.16e-15	1.27e-10	3e-13	2.01e-10	6.85e-08	1.64e-10	1.08e-07	2.75e-07	6.74e-10	4.36e-07	1.06e-08	2.59e-11	1.68e-08	7.77e-13	2.14e-15	1.23e-12	1.59e-07	3.92e-10	2.51e-07	7.21e-05	1.66e-07	0.000114035	0.000156811	3.54e-07	0.000248161	2.01e-06	4.72e-09	3.17e-06	0	0	0	0	0
0	0	0	0	0	0	0	0	0	0	0	0	0	0	0	6.87e-16	1.73e-18	1.09e-15	1.19e-10	2.93e-13	1.89e-10	6.42e-08	1.63e-10	1.02e-07	2.58e-07	6.83e-10	4.09e-07	9.99e-09	2.68e-11	1.58e-08	7.46e-13	2.08e-15	1.18e-12	1.55e-07	3.88e-10	2.45e-07	7.14e-05	1.67e-07	0.000113033	0.000158243	3.62e-07	0.000250424	2.06e-06	4.93e-09	3.27e-06	0	0	0	0	0
0	0	0	0	0	0	0	0	0	0	0	0	0	0	0	6.89e-16	1.7e-18	1.09e-15	1.24e-10	2.94e-13	1.96e-10	7e-08	1.68e-10	1.11e-07	2.96e-07	7.26e-10	4.68e-07	1.2e-08	2.94e-11	1.9e-08	7.17e-13	1.99e-15	1.13e-12	1.51e-07	3.76e-10	2.39e-07	7.08e-05	1.65e-07	0.000112022	0.000159648	3.65e-07	0.000252648	2.12e-06	5.06e-09	3.36e-06	0	0	0	0	0
0	0	0	0	0	0	0	0	0	0	0	0	0	0	0	6.43e-16	1.63e-18	1.02e-15	1.16e-10	2.87e-13	1.84e-10	6.55e-08	1.68e-10	1.04e-07	2.77e-07	7.36e-10	4.39e-07	1.13e-08	3.04e-11	1.79e-08	6.88e-13	1.94e-15	1.09e-12	1.47e-07	3.72e-10	2.33e-07	7.02e-05	1.66e-07	0.000111012	0.000161062	3.73e-07	0.000254882	2.18e-06	5.28e-09	3.46e-06	0	0	0	0	0
0	0	0	0	0	0	0	0	0	0	0	0	0	0	0	6.45e-16	1.6e-18	1.02e-15	1.21e-10	2.89e-13	1.91e-10	7.15e-08	1.73e-10	1.13e-07	3.18e-07	7.82e-10	5.04e-07	1.36e-08	3.34e-11	2.15e-08	6.61e-13	1.85e-15	1.05e-12	1.43e-07	3.61e-10	2.27e-07	6.95e-05	1.64e-07	0.000109996	0.000162449	3.75e-07	0.000257078	2.25e-06	5.42e-09	3.56e-06	0	0	0	0	0
0	0	0	0	0	0	0	0	0	0	0	0	0	0	0	6.02e-16	1.53e-18	9.53e-16	1.13e-10	2.82e-13	1.79e-10	6.69e-08	1.72e-10	1.06e-07	2.98e-07	7.93e-10	4.72e-07	1.28e-08	3.45e-11	2.03e-08	6.34e-13	1.8e-15	1e-12	1.4e-07	3.56e-10	2.21e-07	6.89e-05	1.64e-07	0.000108982	0.000163844	3.84e-07	0.000259283	2.31e-06	5.65e-09	3.66e-06	0	0	0	0	0
0	0	0	0	0	0	0	0	0	0	0	0	0	0	0	6.05e-16	1.5e-18	9.57e-16	1.18e-10	2.83e-13	1.87e-10	7.31e-08	1.77e-10	1.16e-07	3.42e-07	8.43e-10	5.42e-07	1.54e-08	3.79e-11	2.44e-08	6.09e-13	1.72e-15	9.63e-13	1.36e-07	3.46e-10	2.16e-07	6.82e-05	1.62e-07	0.000107962	0.000165214	3.86e-07	0.000261451	2.38e-06	5.8e-09	3.76e-06	0	0	0	0	0
0	0	0	0	0	0	0	0	0	0	0	0	0	0	0	5.64e-16	1.44e-18	8.92e-16	1.1e-10	2.76e-13	1.75e-10	6.83e-08	1.76e-10	1.08e-07	3.2e-07	8.54e-10	5.07e-07	1.46e-08	3.92e-11	2.3e-08	5.84e-13	1.67e-15	9.24e-13	1.33e-07	3.41e-10	2.1e-07	6.76e-05	1.63e-07	0.000106946	0.000166591	3.94e-07	0.000263627	2.44e-06	6.05e-09	3.87e-06	0	0	0	0	0
0	0	0	0	0	0	0	0	0	0	0	0	0	0	0	5.67e-16	1.42e-18	8.97e-16	1.15e-10	2.78e-13	1.82e-10	7.47e-08	1.82e-10	1.18e-07	3.68e-07	9.08e-10	5.82e-07	1.75e-08	4.3e-11	2.77e-08	5.61e-13	1.59e-15	8.87e-13	1.29e-07	3.31e-10	2.05e-07	6.69e-05	1.61e-07	0.000105924	0.000167943	3.96e-07	0.000265767	2.51e-06	6.21e-09	3.97e-06	0	0	0	0	0
0	0	0	0	0	0	0	0	0	0	0	0	0	0	0	5.28e-16	1.36e-18	8.36e-16	1.08e-10	2.71e-13	1.71e-10	6.98e-08	1.81e-10	1.1e-07	3.44e-07	9.21e-10	5.45e-07	1.65e-08	4.45e-11	2.61e-08	5.38e-13	1.55e-15	8.52e-13	1.26e-07	3.27e-10	2e-07	6.63e-05	1.61e-07	0.000104907	0.000169302	4.05e-07	0.000267915	2.58e-06	6.48e-09	4.08e-06	0	0	0	0	0
0	0	0	0	0	0	0	0	0	0	0	0	0	0	0	5.31e-16	1.33e-18	8.41e-16	1.13e-10	2.73e-13	1.78e-10	7.64e-08	1.87e-10	1.21e-07	3.96e-07	9.79e-10	6.26e-07	1.99e-08	4.88e-11	3.14e-08	5.17e-13	1.48e-15	8.17e-13	1.23e-07	3.17e-10	1.95e-07	6.56e-05	1.59e-07	0.000103886	0.000170638	4.07e-07	0.000270029	2.65e-06	6.64e-09	4.2e-06	0	0	0	0	0
0	0	0	0	0	0	0	0	0	0	0	0	0	0	0	4.95e-16	1.28e-18	7.83e-16	1.05e-10	2.66e-13	1.67e-10	7.14e-08	1.86e-10	1.13e-07	3.7e-07	9.92e-10	5.86e-07	1.87e-08	5.05e-11	2.96e-08	4.96e-13	1.44e-15	7.84e-13	1.2e-07	3.13e-10	1.9e-07	6.5e-05	1.6e-07	0.00010287	0.00017198	4.16e-07	0.00027215	2.72e-06	6.93e-09	4.31e-06	0	0	0	0	0
0	0	0	0	0	0	0	0	0	0	0	0	0	0	0	4.98e-16	1.26e-18	7.89e-16	1.1e-10	2.68e-13	1.74e-10	7.82e-08	1.92e-10	1.24e-07	4.26e-07	1.05e-09	6.74e-07	2.25e-08	5.54e-11	3.56e-08	4.76e-13	1.37e-15	7.53e-13	1.17e-07	3.03e-10	1.85e-07	6.44e-05	1.58e-07	0.000101852	0.0001733	4.18e-07	0.000274239	2.8e-06	7.1e-09	4.43e-06	0	0	0	0	0
0	0	0	0	0	0	0	0	0	0	0	0	0	0	0	4.64e-16	1.2e-18	7.34e-16	1.03e-10	2.61e-13	1.63e-10	7.3e-08	1.91e-10	1.15e-07	3.98e-07	1.07e-09	6.3e-07	2.12e-08	5.72e-11	3.36e-08	4.56e-13	1.33e-15	7.22e-13	1.14e-07	3e-10	1.8e-07	6.37e-05	1.58e-07	0.000100839	0.000174626	4.28e-07	0.000276334	2.88e-06	7.41e-09	4.55e-06	0	0	0	0	0
0	0	0	0	0	0	0	0	0	0	0	0	0	0	0	4.68e-16	1.18e-18	7.4e-16	1.08e-10	2.63e-13	1.7e-10	8e-08	1.97e-10	1.27e-07	4.58e-07	1.14e-09	7.25e-07	2.55e-08	6.28e-11	4.04e-08	4.38e-13	1.27e-15	6.93e-13	1.11e-07	2.9e-10	1.75e-07	6.31e-05	1.56e-07	9.98e-05	0.00017593	4.29e-07	0.000278399	2.95e-06	7.59e-09	4.67e-06	0	0	0	0	0
0	0	0	0	0	0	0	0	0	0	0	0	0	0	0	4.35e-16	1.14e-18	6.89e-16	1e-10	2.57e-13	1.59e-10	7.46e-08	1.96e-10	1.18e-07	4.28e-07	1.15e-09	6.78e-07	2.41e-08	6.5e-11	3.81e-08	4.2e-13	1.24e-15	6.65e-13	1.08e-07	2.87e-10	1.71e-07	6.24e-05	1.56e-07	9.88e-05	0.000177242	4.39e-07	0.000280471	3.03e-06	7.91e-09	4.8e-06	0	0	0	0	0
0	0	0	0	0	0	0	0	0	0	0	0	0	0	0	4.39e-16	1.12e-18	6.95e-16	1.05e-10	2.58e-13	1.66e-10	8.19e-08	2.03e-10	1.3e-07	4.93e-07	1.23e-09	7.8e-07	2.9e-08	7.13e-11	4.58e-08	4.03e-13	1.18e-15	6.38e-13	1.05e-07	2.78e-10	1.66e-07	6.18e-05	1.54e-07	9.78e-05	0.000178533	4.41e-07	0.000282515	3.11e-06	8.11e-09	4.93e-06	0	0	0	0	0
0	0	0	0	0	0	0	0	0	0	0	0	0	0	0	4.08e-16	1.07e-18	6.46e-16	9.81e-11	2.52e-13	1.55e-10	7.64e-08	2.01e-10	1.21e-07	4.61e-07	1.24e-09	7.29e-07	2.73e-08	7.37e-11	4.32e-08	3.87e-13	1.15e-15	6.12e-13	1.02e-07	2.74e-10	1.62e-07	6.12e-05	1.55e-07	9.68e-05	0.000179832	4.51e-07	0.000284566	3.2e-06	8.45e-09	5.06e-06	0	0	0	0	0
0	0	0	0	0	0	0	0	0	0	0	0	0	0	0	4.12e-16	1.05e-18	6.52e-16	1.03e-10	2.54e-13	1.63e-10	8.39e-08	2.08e-10	1.33e-07	5.31e-07	1.32e-09	8.4e-07	3.29e-08	8.09e-11	5.2e-08	3.71e-13	1.09e-15	5.87e-13	9.97e-08	2.66e-10	1.58e-07	6.05e-05	1.53e-07	9.58e-05	0.00018111	4.52e-07	0.00028659	3.28e-06	8.66e-09	5.19e-06	0	0	0	0	0
0	0	0	0	0	0	0	0	0	0	0	0	0	0	0	3.83e-16	1.01e-18	6.06e-16	9.59e-11	2.48e-13	1.52e-10	7.81e-08	2.07e-10	1.24e-07	4.96e-07	1.34e-09	7.84e-07	3.1e-08	8.36e-11	4.9e-08	3.56e-13	1.06e-15	5.63e-13	9.71e-08	2.62e-10	1.54e-07	5.99e-05	1.53e-07	9.48e-05	0.000182397	4.62e-07	0.000288622	3.37e-06	9.03e-09	5.33e-06	0	0	0	0	0
0	0	0	0	0	0	0	0	0	0	0	0	0	0	0	3.87e-16	9.93e-19	6.13e-16	1.01e-10	2.5e-13	1.59e-10	8.59e-08	2.14e-10	1.36e-07	5.71e-07	1.42e-09	9.04e-07	3.73e-08	9.18e-11	5.9e-08	3.41e-13	1.01e-15	5.4e-13	9.45e-08	2.54e-10	1.5e-07	5.93e-05	1.51e-07	9.38e-05	0.000183665	4.64e-07	0.00029063	3.46e-06	9.24e-09	5.47e-06	0	0	0	0	0
0	0	0	0	0	0	0	0	0	0	0	0	0	0	0	3.6e-16	9.53e-19	5.69e-16	9.37e-11	2.44e-13	1.48e-10	8e-08	2.13e-10	1.27e-07	5.33e-07	1.44e-09	8.44e-07	3.51e-08	9.49e-11	5.56e-08	3.27e-13	9.84e-16	5.18e-13	9.21e-08	2.51e-10	1.46e-07	5.87e-05	1.51e-07	9.28e-05	0.000184943	4.74e-07	0.000292647	3.55e-06	9.63e-09	5.62e-06	0	0	0	0	0
0	0	0	0	0	0	0	0	0	0	0	0	0	0	0	3.64e-16	9.38e-19	5.76e-16	9.86e-11	2.45e-13	1.56e-10	8.8e-08	2.2e-10	1.39e-07	6.15e-07	1.53e-09	9.73e-07	4.23e-08	1.04e-10	6.69e-08	3.14e-13	9.38e-16	4.97e-13	8.97e-08	2.43e-10	1.42e-07	5.81e-05	1.49e-07	9.19e-05	0.000186202	4.75e-07	0.000294641	3.64e-06	9.86e-09	5.76e-06	0	0	0	0	0
0	0	0	0	0	0	0	0	0	0	0	0	0	0	0	3.38e-16	8.99e-19	5.34e-16	9.17e-11	2.4e-13	1.45e-10	8.19e-08	2.19e-10	1.3e-07	5.74e-07	1.56e-09	9.08e-07	3.98e-08	1.08e-10	6.3e-08	3.01e-13	9.12e-16	4.77e-13	8.73e-08	2.4e-10	1.38e-07	5.74e-05	1.5e-07	9.09e-05	0.000187472	4.86e-07	0.000296646	3.74e-06	1.03e-08	5.91e-06	0	0	0	0	0
0	0	0	0	0	0	0	0	0	0	0	0	0	0	0	3.42e-16	8.85e-19	5.41e-16	9.65e-11	2.41e-13	1.53e-10	9.02e-08	2.26e-10	1.43e-07	6.62e-07	1.65e-09	1.05e-06	4.79e-08	1.18e-10	7.59e-08	2.89e-13	8.69e-16	4.57e-13	8.5e-08	2.32e-10	1.35e-07	5.68e-05	1.47e-07	8.99e-05	0.000188725	4.87e-07	0.00029863	3.83e-06	1.05e-08	6.07e-06	0	0	0	0	0
0	0	0	0	0	0	0	0	0	0	0	0	0	0	0	3.17e-16	8.49e-19	5.02e-16	8.97e-11	2.36e-13	1.42e-10	8.39e-08	2.25e-10	1.33e-07	6.18e-07	1.68e-09	9.78e-07	4.52e-08	1.22e-10	7.15e-08	2.77e-13	8.45e-16	4.38e-13	8.28e-08	2.29e-10	1.31e-07	5.62e-05	1.48e-07	8.9e-05	0.000189989	4.98e-07	0.000300626	3.93e-06	1.1e-08	6.22e-06	0	0	0	0	0
0	0	0	0	0	0	0	0	0	0	0	0	0	0	0	3.21e-16	8.36e-19	5.09e-16	9.45e-11	2.37e-13	1.5e-10	9.25e-08	2.33e-10	1.46e-07	7.13e-07	1.78e-09	1.13e-06	5.44e-08	1.34e-10	8.6e-08	2.66e-13	8.05e-16	4.2e-13	8.06e-08	2.22e-10	1.28e-07	5.56e-05	1.46e-07	8.8e-05	0.000191238	4.99e-07	0.000302604	4.04e-06	1.12e-08	6.38e-06	0	0	0	0	0
0	0	0	0	0	0	0	0	0	0	0	0	0	0	0	2.98e-16	8.02e-19	4.71e-16	8.78e-11	2.32e-13	1.39e-10	8.6e-08	2.31e-10	1.36e-07	6.65e-07	1.81e-09	1.05e-06	5.12e-08	1.39e-10	8.11e-08	2.55e-13	7.82e-16	4.03e-13	7.85e-08	2.19e-10	1.24e-07	5.5e-05	1.46e-07	8.71e-05	0.0001925	5.1e-07	0.000304595	4.14e-06	1.17e-08	6.55e-06	0	0	0	0	0
0	0	0	0	0	0	0	0	0	0	0	0	0	0	0	3.02e-16	7.9e-19	4.78e-16	9.26e-11	2.34e-13	1.47e-10	9.48e-08	2.39e-10	1.5e-07	7.68e-07	1.92e-09	1.21e-06	6.17e-08	1.52e-10	9.76e-08	2.44e-13	7.46e-16	3.87e-13	7.64e-08	2.12e-10	1.21e-07	5.44e-05	1.44e-07	8.61e-05	0.000193747	5.11e-07	0.000306571	4.25e-06	1.19e-08	6.72e-06	0	0	0	0	0
0	0	0	0	0	0	0	0	0	0	0	0	0	0	0	2.8e-16	7.58e-19	4.43e-16	8.6e-11	2.28e-13	1.36e-10	8.81e-08	2.38e-10	1.39e-07	7.16e-07	1.95e-09	1.13e-06	5.81e-08	1.57e-10	9.19e-08	2.34e-13	7.25e-16	3.71e-13	7.44e-08	2.1e-10	1.18e-07	5.38e-05	1.44e-07	8.52e-05	0.000195008	5.23e-07	0.000308561	4.36e-06	1.25e-08	6.89e-06	0	0	0	0	0
0	0	0	0	0	0	0	0	0	0	0	0	0	0	0	2.84e-16	7.47e-19	4.5e-16	9.08e-11	2.3e-13	1.44e-10	9.73e-08	2.46e-10	1.54e-07	8.27e-07	2.07e-09	1.31e-06	6.99e-08	1.73e-10	1.11e-07	2.25e-13	6.9e-16	3.56e-13	7.24e-08	2.03e-10	1.15e-07	5.32e-05	1.42e-07	8.43e-05	0.000196256	5.23e-07	0.000310538	4.47e-06	1.27e-08	7.07e-06	0	0	0	0	0
0	0	0	0	0	0	0	0	0	0	0	0	0	0	0	2.63e-16	7.16e-19	4.17e-16	8.42e-11	2.25e-13	1.33e-10	9.03e-08	2.45e-10	1.43e-07	7.71e-07	2.1e-09	1.22e-06	6.59e-08	1.78e-10	1.04e-07	2.16e-13	6.71e-16	3.41e-13	7.05e-08	2e-10	1.12e-07	5.27e-05	1.43e-07	8.33e-05	0.000197519	5.35e-07	0.000312531	4.58e-06	1.33e-08	7.25e-06	0	0	0	0	0
0	0	0	0	0	0	0	0	0	0	0	0	0	0	0	2.68e-16	7.06e-19	4.24e-16	8.9e-11	2.27e-13	1.41e-10	9.98e-08	2.53e-10	1.58e-07	8.9e-07	2.24e-09	1.41e-06	7.93e-08	1.96e-10	1.26e-07	2.07e-13	6.39e-16	3.27e-13	6.86e-08	1.94e-10	1.09e-07	5.21e-05	1.4e-07	8.24e-05	0.000198772	5.36e-07	0.000314514	4.7e-06	1.36e-08	7.43e-06	0	0	0	0	0
0	0	0	0	0	0	0	0	0	0	0	0	0	0	0	2.48e-16	6.77e-19	3.92e-16	8.25e-11	2.21e-13	1.31e-10	9.26e-08	2.52e-10	1.47e-07	8.3e-07	2.27e-09	1.31e-06	7.47e-08	2.02e-10	1.18e-07	1.98e-13	6.21e-16	3.14e-13	6.68e-08	1.91e-10	1.06e-07	5.15e-05	1.41e-07	8.15e-05	0.000200039	5.48e-07	0.000316515	4.82e-06	1.41e-08	7.62e-06	0	0	0	0	0
0	0	0	0	0	0	0	0	0	0	0	0	0	0	0	2.52e-16	6.68e-19	3.99e-16	8.73e-11	2.23e-13	1.38e-10	1.02e-07	2.6e-10	1.62e-07	9.59e-07	2.41e-09	1.52e-06	9e-08	2.22e-10	1.42e-07	1.9e-13	5.92e-16	3.01e-13	6.5e-08	1.85e-10	1.03e-07	5.1e-05	1.38e-07	8.06e-05	0.000201298	5.48e-07	0.000318509	4.94e-06	1.44e-08	7.82e-06	0	0	0	0	0
0	0	0	0	0	0	0	0	0	0	0	0	0	0	0	2.33e-16	6.4e-19	3.69e-16	8.09e-11	2.18e-13	1.28e-10	9.5e-08	2.59e-10	1.5e-07	8.94e-07	2.44e-09	1.41e-06	8.47e-08	2.3e-10	1.34e-07	1.82e-13	5.75e-16	2.88e-13	6.33e-08	1.83e-10	1e-07	5.04e-05	1.39e-07	7.97e-05	0.000202574	5.61e-07	0.000320522	5.07e-06	1.51e-08	8.02e-06	0	0	0	0	0
0	0	0	0	0	0	0	0	0	0	0	0	0	0	0	2.37e-16	6.31e-19	3.75e-16	8.56e-11	2.2e-13	1.36e-10	1.05e-07	2.68e-10	1.66e-07	1.03e-06	2.6e-09	1.63e-06	1.02e-07	2.52e-10	1.61e-07	1.75e-13	5.48e-16	2.76e-13	6.16e-08	1.77e-10	9.75e-08	4.98e-05	1.37e-07	7.89e-05	0.000203842	5.61e-07	0.000322531	5.2e-06	1.54e-08	8.22e-06	0	0	0	0	0
0	0	0	0	0	0	0	0	0	0	0	0	0	0	0	2.19e-16	6.06e-19	3.47e-16	7.93e-11	2.15e-13	1.25e-10	9.74e-08	2.66e-10	1.54e-07	9.62e-07	2.64e-09	1.52e-06	9.61e-08	2.61e-10	1.52e-07	1.68e-13	5.32e-16	2.65e-13	6e-08	1.74e-10	9.49e-08	4.93e-05	1.37e-07	7.8e-05	0.000205129	5.74e-07	0.000324561	5.33e-06	1.6e-08	8.43e-06	0	0	0	0	0
0	0	0	0	0	0	0	0	0	0	0	0	0	0	0	2.24e-16	5.98e-19	3.54e-16	8.4e-11	2.17e-13	1.33e-10	1.08e-07	2.76e-10	1.71e-07	1.11e-06	2.81e-09	1.76e-06	1.16e-07	2.86e-10	1.83e-07	1.61e-13	5.07e-16	2.54e-13	5.84e-08	1.69e-10	9.24e-08	4.88e-05	1.35e-07	7.71e-05	0.000206409	5.74e-07	0.000326589	5.46e-06	1.64e-08	8.65e-06	0	0	0	0	0
0	0	0	0	0	0	0	0	0	0	0	0	0	0	0	2.06e-16	5.73e-19	3.27e-16	7.78e-11	2.12e-13	1.23e-10	9.99e-08	2.74e-10	1.58e-07	1.04e-06	2.84e-09	1.64e-06	1.09e-07	2.96e-10	1.72e-07	1.54e-13	4.92e-16	2.44e-13	5.68e-08	1.67e-10	8.99e-08	4.82e-05	1.35e-07	7.63e-05	0.00020771	5.87e-07	0.000328641	5.6e-06	1.71e-08	8.87e-06	0	0	0	0	0
0	0	0	0	0	0	0	0	0	0	0	0	0	0	0	2.11e-16	5.66e-19	3.33e-16	8.25e-11	2.14e-13	1.31e-10	1.11e-07	2.84e-10	1.75e-07	1.2e-06	3.03e-09	1.9e-06	1.31e-07	3.24e-10	2.08e-07	1.48e-13	4.69e-16	2.34e-13	5.53e-08	1.61e-10	8.75e-08	4.77e-05	1.33e-07	7.55e-05	0.000209006	5.87e-07	0.000330694	5.75e-06	1.74e-08	9.09e-06	0	0	0	0	0
0	0	0	0	0	0	0	0	0	0	0	0	0	0	0	1.94e-16	5.43e-19	3.08e-16	7.63e-11	2.09e-13	1.21e-10	1.03e-07	2.82e-10	1.62e-07	1.12e-06	3.07e-09	1.77e-06	1.24e-07	3.35e-10	1.96e-07	1.42e-13	4.55e-16	2.24e-13	5.38e-08	1.59e-10	8.52e-08	4.72e-05	1.34e-07	7.46e-05	0.000210323	6.01e-07	0.000332772	5.89e-06	1.82e-08	9.32e-06	0	0	0	0	0
0	0	0	0	0	0	0	0	0	0	0	0	0	0	0	1.99e-16	5.36e-19	3.14e-16	8.1e-11	2.11e-13	1.28e-10	1.14e-07	2.92e-10	1.8e-07	1.29e-06	3.26e-09	2.04e-06	1.49e-07	3.68e-10	2.35e-07	1.36e-13	4.34e-16	2.15e-13	5.24e-08	1.54e-10	8.29e-08	4.66e-05	1.31e-07	7.38e-05	0.000211637	6.01e-07	0.000334854	6.04e-06	1.85e-08	9.56e-06	0	0	0	0	0
0	0	0	0	0	0	0	0	0	0	0	0	0	0	0	1.83e-16	5.14e-19	2.9e-16	7.49e-11	2.06e-13	1.18e-10	1.05e-07	2.9e-10	1.66e-07	1.2e-06	3.31e-09	1.9e-06	1.4e-07	3.81e-10	2.22e-07	1.3e-13	4.21e-16	2.06e-13	5.1e-08	1.52e-10	8.07e-08	4.61e-05	1.32e-07	7.3e-05	0.000212974	6.14e-07	0.000336963	6.2e-06	1.93e-08	9.8e-06	0	0	0	0	0
0	0	0	0	0	0	0	0	0	0	0	0	0	0	0	1.87e-16	5.07e-19	2.96e-16	7.95e-11	2.08e-13	1.26e-10	1.17e-07	3.01e-10	1.85e-07	1.39e-06	3.52e-09	2.2e-06	1.69e-07	4.18e-10	2.67e-07	1.25e-13	4.01e-16	1.97e-13	4.97e-08	1.47e-10	7.86e-08	4.56e-05	1.29e-07	7.22e-05	0.00021431	6.14e-07	0.000339079	6.35e-06	1.97e-08	1.01e-05	0	0	0	0	0
0	0	0	0	0	0	0	0	0	0	0	0	0	0	0	1.73e-16	4.87e-19	2.73e-16	7.35e-11	2.03e-13	1.16e-10	1.08e-07	2.99e-10	1.71e-07	1.29e-06	3.57e-09	2.05e-06	1.59e-07	4.32e-10	2.51e-07	1.2e-13	3.9e-16	1.89e-13	4.83e-08	1.45e-10	7.65e-08	4.51e-05	1.3e-07	7.14e-05	0.000215669	6.28e-07	0.000341224	6.52e-06	2.06e-08	1.03e-05	0	0	0	0	0
0	0	0	0	0	0	0	0	0	0	0	0	0	0	0	1.77e-16	4.8e-19	2.79e-16	7.81e-11	2.05e-13	1.24e-10	1.2e-07	3.09e-10	1.9e-07	1.5e-06	3.79e-09	2.37e-06	1.91e-07	4.74e-10	3.03e-07	1.15e-13	3.71e-16	1.82e-13	4.7e-08	1.4e-10	7.44e-08	4.46e-05	1.28e-07	7.06e-05	0.00021703	6.28e-07	0.000343379	6.68e-06	2.09e-08	1.06e-05	0	0	0	0	0
0	0	0	0	0	0	0	0	0	0	0	0	0	0	0	1.63e-16	4.61e-19	2.57e-16	7.22e-11	2e-13	1.14e-10	1.11e-07	3.08e-10	1.75e-07	1.39e-06	3.85e-09	2.21e-06	1.8e-07	4.9e-10	2.85e-07	1.1e-13	3.6e-16	1.74e-13	4.58e-08	1.38e-10	7.24e-08	4.41e-05	1.28e-07	6.98e-05	0.000218415	6.43e-07	0.000345564	6.85e-06	2.19e-08	1.08e-05	0	0	0	0	0
0	0	0	0	0	0	0	0	0	0	0	0	0	0	0	1.67e-16	4.55e-19	2.64e-16	7.68e-11	2.02e-13	1.21e-10	1.23e-07	3.19e-10	1.95e-07	1.61e-06	4.09e-09	2.55e-06	2.17e-07	5.37e-10	3.43e-07	1.05e-13	3.43e-16	1.67e-13	4.46e-08	1.34e-10	7.05e-08	4.37e-05	1.26e-07	6.91e-05	0.000219803	6.42e-07	0.000347763	7.03e-06	2.23e-08	1.11e-05	0	0	0	0	0
0	0	0	0	0	0	0	0	0	0	0	0	0	0	0	1.53e-16	4.37e-19	2.43e-16	7.09e-11	1.97e-13	1.12e-10	1.14e-07	3.17e-10	1.8e-07	1.5e-06	4.15e-09	2.38e-06	2.04e-07	5.55e-10	3.23e-07	1.01e-13	3.33e-16	1.6e-13	4.34e-08	1.32e-10	6.86e-08	4.32e-05	1.26e-07	6.83e-05	0.000221217	6.57e-07	0.000349994	7.21e-06	2.33e-08	1.14e-05	0	0	0	0	0
0	0	0	0	0	0	0	0	0	0	0	0	0	0	0	1.57e-16	4.32e-19	2.49e-16	7.55e-11	1.99e-13	1.19e-10	1.26e-07	3.28e-10	2e-07	1.74e-06	4.41e-09	2.75e-06	2.46e-07	6.09e-10	3.89e-07	9.7e-14	3.17e-16	1.53e-13	4.22e-08	1.27e-10	6.68e-08	4.27e-05	1.24e-07	6.76e-05	0.000222635	6.56e-07	0.00035224	7.39e-06	2.37e-08	1.17e-05	0	0	0	0	0
0	0	0	0	0	0	0	0	0	0	0	0	0	0	0	1.45e-16	4.14e-19	2.29e-16	6.96e-11	1.95e-13	1.1e-10	1.17e-07	3.26e-10	1.85e-07	1.62e-06	4.47e-09	2.56e-06	2.32e-07	6.3e-10	3.66e-07	9.3e-14	3.08e-16	1.47e-13	4.11e-08	1.26e-10	6.5e-08	4.23e-05	1.25e-07	6.68e-05	0.000224081	6.72e-07	0.000354521	7.58e-06	2.47e-08	1.2e-05	0	0	0	0	0
0	0	0	0	0	0	0	0	0	0	0	0	0	0	0	1.48e-16	4.09e-19	2.35e-16	7.42e-11	1.97e-13	1.17e-10	1.3e-07	3.38e-10	2.05e-07	1.87e-06	4.76e-09	2.96e-06	2.79e-07	6.91e-10	4.41e-07	8.91e-14	2.93e-16	1.41e-13	4e-08	1.21e-10	6.33e-08	4.18e-05	1.22e-07	6.61e-05	0.000225532	6.71e-07	0.00035682	7.78e-06	2.52e-08	1.23e-05	0	0	0	0	0
0	0	0	0	0	0	0	0	0	0	0	0	0	0	0	1.36e-16	3.93e-19	2.16e-16	6.84e-11	1.92e-13	1.08e-10	1.2e-07	3.36e-10	1.9e-07	1.74e-06	4.82e-09	2.76e-06	2.63e-07	7.15e-10	4.15e-07	8.55e-14	2.85e-16	1.35e-13	3.9e-08	1.2e-10	6.16e-08	4.13e-05	1.23e-07	6.54e-05	0.000227012	6.87e-07	0.000359155	7.98e-06	2.63e-08	1.26e-05	0	0	0	0	0
0	0	0	0	0	0	0	0	0	0	0	0	0	0	0	1.4e-16	3.88e-19	2.22e-16	7.29e-11	1.94e-13	1.15e-10	1.33e-07	3.48e-10	2.11e-07	2.02e-06	5.13e-09	3.19e-06	3.16e-07	7.84e-10	5e-07	8.19e-14	2.71e-16	1.3e-13	3.79e-08	1.16e-10	6e-08	4.09e-05	1.21e-07	6.47e-05	0.000228498	6.85e-07	0.00036151	8.19e-06	2.68e-08	1.29e-05	0	0	0	0	0
0	0	0	0	0	0	0	0	0	0	0	0	0	0	0	1.29e-16	3.72e-19	2.04e-16	6.72e-11	1.89e-13	1.06e-10	1.23e-07	3.46e-10	1.95e-07	1.88e-06	5.2e-09	2.97e-06	2.98e-07	8.1e-10	4.71e-07	7.86e-14	2.63e-16	1.24e-13	3.69e-08	1.14e-10	5.84e-08	4.05e-05	1.21e-07	6.4e-05	0.000230016	7.02e-07	0.000363904	8.4e-06	2.8e-08	1.33e-05	0	0	0	0	0
0	0	0	0	0	0	0	0	0	0	0	0	0	0	0	1.32e-16	3.68e-19	2.09e-16	7.17e-11	1.91e-13	1.13e-10	1.37e-07	3.58e-10	2.17e-07	2.17e-06	5.54e-09	3.44e-06	3.58e-07	8.89e-10	5.67e-07	7.53e-14	2.5e-16	1.19e-13	3.59e-08	1.1e-10	5.69e-08	4e-05	1.19e-07	6.33e-05	0.000231541	7.01e-07	0.00036632	8.62e-06	2.85e-08	1.36e-05	0	0	0	0	0
0	0	0	0	0	0	0	0	0	0	0	0	0	0	0	1.22e-16	3.53e-19	1.92e-16	6.61e-11	1.87e-13	1.05e-10	1.27e-07	3.56e-10	2e-07	2.02e-06	5.61e-09	3.2e-06	3.37e-07	9.19e-10	5.34e-07	7.22e-14	2.43e-16	1.14e-13	3.5e-08	1.09e-10	5.54e-08	3.96e-05	1.2e-07	6.26e-05	0.000233098	7.17e-07	0.000368776	8.84e-06	2.97e-08	1.4e-05	0	0	0	0	0
0	0	0	0	0	0	0	0	0	0	0	0	0	0	0	1.25e-16	3.49e-19	1.98e-16	7.05e-11	1.89e-13	1.12e-10	1.41e-07	3.69e-10	2.23e-07	2.34e-06	5.97e-09	3.7e-06	4.06e-07	1.01e-09	6.42e-07	6.92e-14	2.31e-16	1.1e-13	3.41e-08	1.05e-10	5.39e-08	3.92e-05	1.17e-07	6.2e-05	0.000234664	7.16e-07	0.000371257	9.07e-06	3.02e-08	1.43e-05	0	0	0	0	0
0	0	0	0	0	0	0	0	0	0	0	0	0	0	0	1.15e-16	3.35e-19	1.82e-16	6.5e-11	1.85e-13	1.03e-10	1.3e-07	3.67e-10	2.06e-07	2.18e-06	6.05e-09	3.45e-06	3.82e-07	1.04e-09	6.05e-07	6.64e-14	2.25e-16	1.05e-13	3.32e-08	1.04e-10	5.25e-08	3.87e-05	1.18e-07	6.13e-05	0.000236263	7.33e-07	0.00037378	9.31e-06	3.16e-08	1.47e-05	0	0	0	0	0
0	0	0	0	0	0	0	0	0	0	0	0	0	0	0	1.18e-16	3.31e-19	1.87e-16	6.94e-11	1.87e-13	1.1e-10	1.45e-07	3.8e-10	2.29e-07	2.52e-06	6.44e-09	3.99e-06	4.6e-07	1.14e-09	7.28e-07	6.37e-14	2.14e-16	1.01e-13	3.23e-08	1e-10	5.11e-08	3.83e-05	1.16e-07	6.06e-05	0.000237872	7.31e-07	0.00037633	9.55e-06	3.21e-08	1.51e-05	0	0	0	0	0
0	0	0	0	0	0	0	0	0	0	0	0	0	0	0	1.08e-16	3.18e-19	1.71e-16	6.39e-11	1.82e-13	1.01e-10	1.34e-07	3.78e-10	2.12e-07	2.35e-06	6.52e-09	3.71e-06	4.33e-07	1.18e-09	6.86e-07	6.1e-14	2.08e-16	9.65e-14	3.14e-08	9.92e-11	4.97e-08	3.79e-05	1.16e-07	6e-05	0.000239515	7.49e-07	0.000378922	9.8e-06	3.36e-08	1.55e-05	0	0	0	0	0
0	0	0	0	0	0	0	0	0	0	0	0	0	0	0	1.12e-16	3.14e-19	1.77e-16	6.83e-11	1.84e-13	1.08e-10	1.49e-07	3.91e-10	2.35e-07	2.71e-06	6.94e-09	4.29e-06	5.21e-07	1.3e-09	8.25e-07	5.85e-14	1.98e-16	9.26e-14	3.06e-08	9.58e-11	4.84e-08	3.75e-05	1.14e-07	5.94e-05	0.00024117	7.47e-07	0.000381544	1.01e-05	3.42e-08	1.59e-05	0	0	0	0	0
0	0	0	0	0	0	0	0	0	0	0	0	0	0	0	1.02e-16	3.02e-19	1.62e-16	6.28e-11	1.8e-13	9.94e-11	1.37e-07	3.89e-10	2.17e-07	2.53e-06	7.03e-09	4e-06	4.91e-07	1.34e-09	7.77e-07	5.61e-14	1.92e-16	8.88e-14	2.98e-08	9.46e-11	4.71e-08	3.71e-05	1.14e-07	5.87e-05	0.00024286	7.66e-07	0.00038421	1.03e-05	3.57e-08	1.63e-05	0	0	0	0	0
0	0	0	0	0	0	0	0	0	0	0	0	0	0	0	1.05e-16	2.98e-19	1.67e-16	6.72e-11	1.82e-13	1.06e-10	1.53e-07	4.03e-10	2.42e-07	2.92e-06	7.48e-09	4.63e-06	5.9e-07	1.47e-09	9.34e-07	5.38e-14	1.83e-16	8.51e-14	2.9e-08	9.13e-11	4.59e-08	3.67e-05	1.12e-07	5.81e-05	0.000244562	7.63e-07	0.000386908	1.06e-05	3.63e-08	1.68e-05	0	0	0	0	0
0	0	0	0	0	0	0	0	0	0	0	0	0	0	0	9.67e-17	2.86e-19	1.53e-16	6.18e-11	1.78e-13	9.78e-11	1.41e-07	4.01e-10	2.23e-07	2.72e-06	7.58e-09	4.3e-06	5.56e-07	1.52e-09	8.8e-07	5.16e-14	1.77e-16	8.16e-14	2.82e-08	9.02e-11	4.47e-08	3.64e-05	1.13e-07	5.75e-05	0.000246301	7.82e-07	0.00038965	1.09e-05	3.8e-08	1.72e-05	0	0	0	0	0
0	0	0	0	0	0	0	0	0	0	0	0	0	0	0	9.97e-17	2.83e-19	1.58e-16	6.61e-11	1.8e-13	1.05e-10	1.57e-07	4.15e-10	2.49e-07	3.15e-06	8.07e-09	4.98e-06	6.69e-07	1.67e-09	1.06e-06	4.95e-14	1.69e-16	7.82e-14	2.75e-08	8.7e-11	4.35e-08	3.6e-05	1.11e-07	5.69e-05	0.000248052	7.8e-07	0.000392426	1.12e-05	3.86e-08	1.77e-05	0	0	0	0	0
0	0	0	0	0	0	0	0	0	0	0	0	0	0	0	9.14e-17	2.72e-19	1.45e-16	6.08e-11	1.75e-13	9.62e-11	1.45e-07	4.13e-10	2.29e-07	2.93e-06	8.17e-09	4.64e-06	6.3e-07	1.72e-09	9.97e-07	4.74e-14	1.64e-16	7.5e-14	2.68e-08	8.6e-11	4.23e-08	3.56e-05	1.11e-07	5.63e-05	0.000249841	7.99e-07	0.000395247	1.15e-05	4.04e-08	1.81e-05	0	0	0	0	0
0	0	0	0	0	0	0	0	0	0	0	0	0	0	0	9.43e-17	2.69e-19	1.49e-16	6.51e-11	1.77e-13	1.03e-10	1.61e-07	4.27e-10	2.55e-07	3.39e-06	8.7e-09	5.36e-06	7.58e-07	1.89e-09	1.2e-06	4.55e-14	1.56e-16	7.19e-14	2.61e-08	8.29e-11	4.12e-08	3.52e-05	1.09e-07	5.57e-05	0.000251644	7.97e-07	0.000398104	1.18e-05	4.1e-08	1.86e-05	0	0	0	0	0
0	0	0	0	0	0	0	0	0	0	0	0	0	0	0	8.64e-17	2.58e-19	1.37e-16	5.98e-11	1.73e-13	9.46e-11	1.49e-07	4.25e-10	2.36e-07	3.15e-06	8.81e-09	4.99e-06	7.14e-07	1.95e-09	1.13e-06	4.36e-14	1.51e-16	6.89e-14	2.54e-08	8.19e-11	4.01e-08	3.49e-05	1.1e-07	5.52e-05	0.000253484	8.17e-07	0.000401007	1.21e-05	4.29e-08	1.91e-05	0	0	0	0	0
0	0	0	0	0	0	0	0	0	0	0	0	0	0	0	8.92e-17	2.55e-19	1.41e-16	6.41e-11	1.75e-13	1.01e-10	1.66e-07	4.4e-10	2.63e-07	3.65e-06	9.38e-09	5.77e-06	8.58e-07	2.14e-09	1.36e-06	4.18e-14	1.44e-16	6.61e-14	2.47e-08	7.9e-11	3.91e-08	3.45e-05	1.07e-07	5.46e-05	0.000255339	8.14e-07	0.000403947	1.24e-05	4.35e-08	1.96e-05	0	0	0	0	0
0	0	0	0	0	0	0	0	0	0	0	0	0	0	0	8.16e-17	2.45e-19	1.29e-16	5.89e-11	1.71e-13	9.31e-11	1.53e-07	4.38e-10	2.42e-07	3.4e-06	9.5e-09	5.37e-06	8.09e-07	2.21e-09	1.28e-06	4.01e-14	1.4e-16	6.34e-14	2.41e-08	7.81e-11	3.81e-08	3.41e-05	1.08e-07	5.4e-05	0.000257233	8.34e-07	0.000406935	1.28e-05	4.56e-08	2.02e-05	0	0	0	0	0
0	0	0	0	0	0	0	0	0	0	0	0	0	0	0	8.44e-17	2.43e-19	1.33e-16	6.31e-11	1.73e-13	9.98e-11	1.71e-07	4.53e-10	2.7e-07	3.93e-06	1.01e-08	6.22e-06	9.72e-07	2.43e-09	1.54e-06	3.84e-14	1.33e-16	6.08e-14	2.34e-08	7.53e-11	3.71e-08	3.38e-05	1.06e-07	5.35e-05	0.000259142	8.31e-07	0.00040996	1.31e-05	4.63e-08	2.07e-05	0	0	0	0	0
0	0	0	0	0	0	0	0	0	0	0	0	0	0	0	7.72e-17	2.33e-19	1.22e-16	5.79e-11	1.69e-13	9.16e-11	1.57e-07	4.51e-10	2.49e-07	3.66e-06	1.02e-08	5.79e-06	9.16e-07	2.51e-09	1.45e-06	3.68e-14	1.29e-16	5.83e-14	2.28e-08	7.44e-11	3.61e-08	3.34e-05	1.06e-07	5.29e-05	0.00026109	8.52e-07	0.000413033	1.35e-05	4.85e-08	2.13e-05	0	0	0	0	0
0	0	0	0	0	0	0	0	0	0	0	0	0	0	0	7.98e-17	2.31e-19	1.26e-16	6.21e-11	1.71e-13	9.83e-11	1.75e-07	4.67e-10	2.77e-07	4.23e-06	1.09e-08	6.69e-06	1.1e-06	2.75e-09	1.74e-06	3.54e-14	1.23e-16	5.59e-14	2.23e-08	7.18e-11	3.52e-08	3.32e-05	1.04e-07	5.25e-05	0.000264079	8.49e-07	0.00041777	1.39e-05	4.92e-08	2.2e-05	0	0	0	0	0
0	0	0	0	0	0	0	0	0	0	0	0	0	0	0	7.3e-17	2.21e-19	1.16e-16	5.7e-11	1.67e-13	9.02e-11	1.62e-07	4.64e-10	2.56e-07	3.94e-06	1.1e-08	6.23e-06	1.04e-06	2.84e-09	1.64e-06	3.39e-14	1.19e-16	5.36e-14	2.17e-08	7.09e-11	3.43e-08	3.28e-05	1.05e-07	5.2e-05	0.000265875	8.71e-07	0.000420602	1.43e-05	5.15e-08	2.26e-05	0	0	0	0	0
0	0	0	0	0	0	0	0	0	0	0	0	0	0	0	7.55e-17	2.19e-19	1.19e-16	6.11e-11	1.69e-13	9.67e-11	1.8e-07	4.81e-10	2.85e-07	4.55e-06	1.17e-08	7.2e-06	1.25e-06	3.12e-09	1.97e-06	3.25e-14	1.13e-16	5.15e-14	2.11e-08	6.84e-11	3.34e-08	3.26e-05	1.03e-07	5.16e-05	0.000268812	8.67e-07	0.000425255	1.47e-05	5.22e-08	2.33e-05	0	0	0	0	0
0	0	0	0	0	0	0	0	0	0	0	0	0	0	0	6.91e-17	2.1e-19	1.09e-16	5.61e-11	1.65e-13	8.88e-11	1.66e-07	4.78e-10	2.63e-07	4.24e-06	1.19e-08	6.7e-06	1.17e-06	3.22e-09	1.86e-06	3.12e-14	1.1e-16	4.94e-14	2.06e-08	6.76e-11	3.26e-08	3.23e-05	1.03e-07	5.11e-05	0.000271181	8.9e-07	0.000428995	1.51e-05	5.48e-08	2.39e-05	0	0	0	0	0
0	0	0	0	0	0	0	0	0	0	0	0	0	0	0	7.15e-17	2.08e-19	1.13e-16	6.02e-11	1.67e-13	9.53e-11	1.85e-07	4.95e-10	2.93e-07	4.9e-06	1.27e-08	7.75e-06	1.41e-06	3.53e-09	2.23e-06	3e-14	1.04e-16	4.74e-14	2.01e-08	6.51e-11	3.18e-08	3.2e-05	1.01e-07	5.07e-05	0.000274076	8.86e-07	0.000433581	1.56e-05	5.55e-08	2.47e-05	0	0	0	0	0
0	0	0	0	0	0	0	0	0	0	0	0	0	0	0	6.53e-17	2e-19	1.03e-16	5.52e-11	1.63e-13	8.74e-11	1.71e-07	4.92e-10	2.7e-07	4.56e-06	1.28e-08	7.21e-06	1.33e-06	3.65e-09	2.1e-06	2.87e-14	1.02e-16	4.55e-14	1.96e-08	6.44e-11	3.1e-08	3.17e-05	1.02e-07	5.02e-05	0.000276377	9.09e-07	0.000437213	1.61e-05	5.82e-08	2.54e-05	0	0	0	0	0
0	0	0	0	0	0	0	0	0	0	0	0	0	0	0	6.76e-17	1.98e-19	1.07e-16	5.93e-11	1.65e-13	9.38e-11	1.9e-07	5.1e-10	3.01e-07	5.27e-06	1.36e-08	8.34e-06	1.59e-06	4e-09	2.52e-06	2.76e-14	9.64e-17	4.36e-14	1.91e-08	6.21e-11	3.02e-08	3.15e-05	9.95e-08	4.98e-05	0.000279342	9.05e-07	0.00044191	1.66e-05	5.9e-08	2.62e-05	0	0	0	0	0
0	0	0	0	0	0	0	0	0	0	0	0	0	0	0	6.18e-17	1.9e-19	9.78e-17	5.44e-11	1.61e-13	8.6e-11	1.75e-07	5.06e-10	2.77e-07	4.91e-06	1.38e-08	7.76e-06	1.5e-06	4.13e-09	2.38e-06	2.65e-14	9.38e-17	4.18e-14	1.86e-08	6.13e-11	2.94e-08	3.12e-05	1e-07	4.93e-05	0.000281663	9.29e-07	0.000445573	1.7e-05	6.19e-08	2.69e-05	0	0	0	0	0
0	0	0	0	0	0	0	0	0	0	0	0	0	0	0	6.4e-17	1.88e-19	1.01e-16	5.84e-11	1.63e-13	9.24e-11	1.95e-07	5.25e-10	3.09e-07	5.67e-06	1.47e-08	8.97e-06	1.8e-06	4.53e-09	2.85e-06	2.54e-14	8.9e-17	4.01e-14	1.81e-08	5.91e-11	2.87e-08	3.09e-05	9.8e-08	4.89e-05	0.00028473	9.24e-07	0.000450434	1.76e-05	6.27e-08	2.78e-05	0	0	0	0	0
0	0	0	0	0	0	0	0	0	0	0	0	0	0	0	5.85e-17	1.8e-19	9.25e-17	5.35e-11	1.59e-13	8.47e-11	1.8e-07	5.21e-10	2.85e-07	5.28e-06	1.49e-08	8.35e-06	1.7e-06	4.68e-09	2.69e-06	2.43e-14	8.65e-17	3.85e-14	1.77e-08	5.84e-11	2.79e-08	3.06e-05	9.87e-08	4.84e-05	0.000287095	9.49e-07	0.000454165	1.81e-05	6.58e-08	2.86e-05	0	0	0	0	0
0	0	0	0	0	0	0	0	0	0	0	0	0	0	0	6.06e-17	1.79e-19	9.59e-17	5.75e-11	1.61e-13	9.09e-11	2.01e-07	5.4e-10	3.17e-07	6.1e-06	1.58e-08	9.65e-06	2.04e-06	5.14e-09	3.23e-06	2.34e-14	8.21e-17	3.69e-14	1.72e-08	5.63e-11	2.72e-08	3.04e-05	9.66e-08	4.81e-05	0.000290275	9.44e-07	0.000459205	1.87e-05	6.66e-08	2.95e-05	0	0	0	0	0
0	0	0	0	0	0	0	0	0	0	0	0	0	0	0	5.53e-17	1.71e-19	8.75e-17	5.27e-11	1.57e-13	8.34e-11	1.85e-07	5.37e-10	2.93e-07	5.68e-06	1.6e-08	8.98e-06	1.92e-06	5.3e-09	3.04e-06	2.24e-14	7.98e-17	3.54e-14	1.68e-08	5.57e-11	2.65e-08	3.01e-05	9.72e-08	4.76e-05	0.00029269	9.7e-07	0.000463015	1.92e-05	6.99e-08	3.04e-05	0	0	0	0	0
0	0	0	0	0	0	0	0	0	0	0	0	0	0	0	5.74e-17	1.7e-19	9.08e-17	5.66e-11	1.59e-13	8.95e-11	2.06e-07	5.56e-10	3.26e-07	6.56e-06	1.7e-08	1.04e-05	2.31e-06	5.82e-09	3.65e-06	2.15e-14	7.58e-17	3.4e-14	1.64e-08	5.36e-11	2.59e-08	2.98e-05	9.51e-08	4.72e-05	0.000295984	9.65e-07	0.000468235	1.98e-05	7.08e-08	3.13e-05	0	0	0	0	0
0	0	0	0	0	0	0	0	0	0	0	0	0	0	0	5.24e-17	1.63e-19	8.28e-17	5.19e-11	1.55e-13	8.21e-11	1.9e-07	5.52e-10	3.01e-07	6.1e-06	1.73e-08	9.66e-06	2.18e-06	6e-09	3.44e-06	2.06e-14	7.37e-17	3.26e-14	1.59e-08	5.3e-11	2.52e-08	2.96e-05	9.57e-08	4.68e-05	0.000298448	9.9e-07	0.000472123	2.04e-05	7.43e-08	3.22e-05	0	0	0	0	0
0	0	0	0	0	0	0	0	0	0	0	0	0	0	0	5.43e-17	1.61e-19	8.59e-17	5.57e-11	1.57e-13	8.82e-11	2.12e-07	5.72e-10	3.35e-07	7.05e-06	1.84e-08	1.12e-05	2.61e-06	6.58e-09	4.13e-06	1.98e-14	6.99e-17	3.13e-14	1.55e-08	5.11e-11	2.46e-08	2.94e-05	9.36e-08	4.64e-05	0.000302153	9.85e-07	0.000477994	2.11e-05	7.53e-08	3.33e-05	0	0	0	0	0
0	0	0	0	0	0	0	0	0	0	0	0	0	0	0	4.95e-17	1.55e-19	7.84e-17	5.11e-11	1.53e-13	8.08e-11	1.95e-07	5.69e-10	3.09e-07	6.56e-06	1.86e-08	1.04e-05	2.46e-06	6.79e-09	3.89e-06	1.9e-14	6.8e-17	3e-14	1.51e-08	5.05e-11	2.39e-08	2.91e-05	9.43e-08	4.6e-05	0.000304604	1.01e-06	0.000481861	2.17e-05	7.9e-08	3.43e-05	0	0	0	0	0
0	0	0	0	0	0	0	0	0	0	0	0	0	0	0	5.14e-17	1.53e-19	8.14e-17	5.49e-11	1.55e-13	8.68e-11	2.17e-07	5.89e-10	3.44e-07	7.58e-06	1.98e-08	1.2e-05	2.95e-06	7.45e-09	4.66e-06	1.82e-14	6.45e-17	2.88e-14	1.48e-08	4.86e-11	2.34e-08	2.89e-05	9.22e-08	4.57e-05	0.000308918	1.01e-06	0.000488696	2.25e-05	8e-08	3.55e-05	0	0	0	0	0
0	0	0	0	0	0	0	0	0	0	0	0	0	0	0	4.69e-17	1.47e-19	7.42e-17	5.02e-11	1.51e-13	7.95e-11	2e-07	5.85e-10	3.17e-07	7.05e-06	2e-08	1.12e-05	2.78e-06	7.69e-09	4.4e-06	1.75e-14	6.27e-17	2.76e-14	1.44e-08	4.81e-11	2.28e-08	2.86e-05	9.28e-08	4.53e-05	0.00031128	1.03e-06	0.000492421	2.31e-05	8.4e-08	3.65e-05	0	0	0	0	0
0	0	0	0	0	0	0	0	0	0	0	0	0	0	0	4.87e-17	1.46e-19	7.7e-17	5.4e-11	1.53e-13	8.54e-11	2.23e-07	6.06e-10	3.53e-07	8.14e-06	2.13e-08	1.29e-05	3.33e-06	8.43e-09	5.27e-06	1.68e-14	5.95e-17	2.65e-14	1.41e-08	4.63e-11	2.22e-08	2.84e-05	9.08e-08	4.5e-05	0.000315646	1.03e-06	0.00049934	2.39e-05	8.51e-08	3.78e-05	0	0	0	0	0
0	0	0	0	0	0	0	0	0	0	0	0	0	0	0	4.44e-17	1.4e-19	7.02e-17	4.94e-11	1.49e-13	7.82e-11	2.06e-07	6.02e-10	3.25e-07	7.58e-06	2.15e-08	1.2e-05	3.14e-06	8.7e-09	4.97e-06	1.61e-14	5.78e-17	2.54e-14	1.37e-08	4.58e-11	2.17e-08	2.81e-05	9.14e-08	4.45e-05	0.000317984	1.06e-06	0.000503026	2.46e-05	8.93e-08	3.88e-05	0	0	0	0	0
0	0	0	0	0	0	0	0	0	0	0	0	0	0	0	4.61e-17	1.39e-19	7.29e-17	5.31e-11	1.51e-13	8.41e-11	2.29e-07	6.24e-10	3.62e-07	8.75e-06	2.29e-08	1.38e-05	3.76e-06	9.54e-09	5.95e-06	1.54e-14	5.48e-17	2.44e-14	1.34e-08	4.41e-11	2.11e-08	2.8e-05	8.94e-08	4.43e-05	0.000322477	1.05e-06	0.000510147	2.55e-05	9.04e-08	4.03e-05	0	0	0	0	0
0	0	0	0	0	0	0	0	0	0	0	0	0	0	0	4.2e-17	1.33e-19	6.64e-17	4.87e-11	1.47e-13	7.7e-11	2.11e-07	6.19e-10	3.34e-07	8.14e-06	2.32e-08	1.29e-05	3.55e-06	9.84e-09	5.61e-06	1.49e-14	5.33e-17	2.36e-14	1.32e-08	4.36e-11	2.08e-08	2.81e-05	9e-08	4.45e-05	0.000331093	1.08e-06	0.000523776	2.68e-05	9.5e-08	4.23e-05	0	0	0	0	0
0	0	0	0	0	0	0	0	0	0	0	0	0	0	0	4.36e-17	1.32e-19	6.9e-17	5.23e-11	1.49e-13	8.27e-11	2.35e-07	6.42e-10	3.71e-07	9.39e-06	2.47e-08	1.49e-05	4.24e-06	1.08e-08	6.71e-06	1.43e-14	5.06e-17	2.27e-14	1.28e-08	4.2e-11	2.03e-08	2.79e-05	8.81e-08	4.41e-05	0.000334464	1.07e-06	0.000529118	2.76e-05	9.62e-08	4.37e-05	0	0	0	0	0
0	0	0	0	0	0	0	0	0	0	0	0	0	0	0	3.97e-17	1.26e-19	6.29e-17	4.79e-11	1.46e-13	7.57e-11	2.16e-07	6.37e-10	3.42e-07	8.74e-06	2.49e-08	1.38e-05	4e-06	1.11e-08	6.34e-06	1.38e-14	4.92e-17	2.19e-14	1.26e-08	4.15e-11	2e-08	2.79e-05	8.87e-08	4.42e-05	0.000342451	1.1e-06	0.000541751	2.89e-05	1.01e-07	4.58e-05	0	0	0	0	0
0	0	0	0	0	0	0	0	0	0	0	0	0	0	0	4.13e-17	1.25e-19	6.53e-17	5.15e-11	1.47e-13	8.14e-11	2.41e-07	6.6e-10	3.81e-07	1.01e-05	2.65e-08	1.59e-05	4.79e-06	1.22e-08	7.58e-06	1.33e-14	4.67e-17	2.1e-14	1.23e-08	4e-11	1.94e-08	2.77e-05	8.68e-08	4.38e-05	0.0003454	1.1e-06	0.000546425	2.98e-05	1.02e-07	4.71e-05	0	0	0	0	0
0	0	0	0	0	0	0	0	0	0	0	0	0	0	0	3.76e-17	1.2e-19	5.95e-17	4.71e-11	1.44e-13	7.45e-11	2.22e-07	6.55e-10	3.51e-07	9.38e-06	2.68e-08	1.48e-05	4.52e-06	1.26e-08	7.15e-06	1.28e-14	4.54e-17	2.02e-14	1.21e-08	3.96e-11	1.91e-08	2.77e-05	8.75e-08	4.38e-05	0.000353541	1.13e-06	0.000559301	3.12e-05	1.08e-07	4.94e-05	0	0	0	0	0
0	0	0	0	0	0	0	0	0	0	0	0	0	0	0	3.91e-17	1.19e-19	6.18e-17	5.06e-11	1.45e-13	8.01e-11	2.47e-07	6.78e-10	3.91e-07	1.08e-05	2.85e-08	1.71e-05	5.4e-06	1.38e-08	8.55e-06	1.23e-14	4.31e-17	1.94e-14	1.17e-08	3.81e-11	1.86e-08	2.74e-05	8.56e-08	4.34e-05	0.000356251	1.12e-06	0.000563597	3.21e-05	1.09e-07	5.08e-05	0	0	0	0	0
0	0	0	0	0	0	0	0	0	0	0	0	0	0	0	3.56e-17	1.14e-19	5.63e-17	4.63e-11	1.42e-13	7.33e-11	2.27e-07	6.73e-10	3.6e-07	1.01e-05	2.88e-08	1.59e-05	5.1e-06	1.42e-08	8.06e-06	1.18e-14	4.19e-17	1.87e-14	1.15e-08	3.77e-11	1.83e-08	2.75e-05	8.63e-08	4.35e-05	0.000364816	1.16e-06	0.000577144	3.37e-05	1.15e-07	5.32e-05	0	0	0	0	0
0	0	0	0	0	0	0	0	0	0	0	0	0	0	0	3.7e-17	1.13e-19	5.85e-17	4.98e-11	1.44e-13	7.87e-11	2.53e-07	6.97e-10	4e-07	1.16e-05	3.07e-08	1.83e-05	6.09e-06	1.56e-08	9.63e-06	1.13e-14	3.97e-17	1.79e-14	1.12e-08	3.63e-11	1.78e-08	2.72e-05	8.45e-08	4.3e-05	0.000367311	1.15e-06	0.000581098	3.46e-05	1.16e-07	5.47e-05	0	0	0	0	0
0	0	0	0	0	0	0	0	0	0	0	0	0	0	0	3.36e-17	1.08e-19	5.32e-17	4.55e-11	1.4e-13	7.2e-11	2.33e-07	6.92e-10	3.69e-07	1.08e-05	3.1e-08	1.71e-05	5.75e-06	1.61e-08	9.09e-06	1.09e-14	3.86e-17	1.73e-14	1.1e-08	3.59e-11	1.75e-08	2.72e-05	8.52e-08	4.31e-05	0.000376399	1.18e-06	0.000595474	3.63e-05	1.22e-07	5.74e-05	0	0	0	0	0
0	0	0	0	0	0	0	0	0	0	0	0	0	0	0	3.5e-17	1.07e-19	5.53e-17	4.89e-11	1.42e-13	7.74e-11	2.59e-07	7.17e-10	4.1e-07	1.24e-05	3.3e-08	1.97e-05	6.86e-06	1.76e-08	1.09e-05	1.05e-14	3.67e-17	1.65e-14	1.07e-08	3.46e-11	1.7e-08	2.69e-05	8.33e-08	4.26e-05	0.000378723	1.18e-06	0.000599157	3.72e-05	1.24e-07	5.89e-05	0	0	0	0	0
0	0	0	0	0	0	0	0	0	0	0	0	0	0	0	3.18e-17	1.03e-19	5.03e-17	4.47e-11	1.38e-13	7.08e-11	2.39e-07	7.11e-10	3.78e-07	1.16e-05	3.33e-08	1.83e-05	6.48e-06	1.82e-08	1.02e-05	1.01e-14	3.57e-17	1.6e-14	1.05e-08	3.42e-11	1.67e-08	2.7e-05	8.4e-08	4.27e-05	0.00038837	1.21e-06	0.000614416	3.91e-05	1.31e-07	6.19e-05	0	0	0	0	0
0	0	0	0	0	0	0	0	0	0	0	0	0	0	0	3.31e-17	1.02e-19	5.23e-17	4.81e-11	1.4e-13	7.61e-11	2.65e-07	7.36e-10	4.2e-07	1.33e-05	3.54e-08	2.11e-05	7.72e-06	1.99e-08	1.22e-05	9.65e-15	3.38e-17	1.53e-14	1.02e-08	3.3e-11	1.62e-08	2.66e-05	8.22e-08	4.22e-05	0.000390397	1.21e-06	0.00061763	4.01e-05	1.32e-07	6.35e-05	0	0	0	0	0
0	0	0	0	0	0	0	0	0	0	0	0	0	0	0	3.01e-17	9.78e-20	4.76e-17	4.4e-11	1.36e-13	6.96e-11	2.45e-07	7.3e-10	3.87e-07	1.24e-05	3.58e-08	1.96e-05	7.29e-06	2.05e-08	1.15e-05	9.32e-15	3.29e-17	1.47e-14	1.01e-08	3.26e-11	1.59e-08	2.67e-05	8.29e-08	4.23e-05	0.000400641	1.24e-06	0.000633835	4.22e-05	1.39e-07	6.68e-05	0	0	0	0	0
0	0	0	0	0	0	0	0	0	0	0	0	0	0	0	3.13e-17	9.7e-20	4.95e-17	4.72e-11	1.38e-13	7.47e-11	2.72e-07	7.56e-10	4.3e-07	1.43e-05	3.81e-08	2.26e-05	8.69e-06	2.25e-08	1.38e-05	8.91e-15	3.12e-17	1.41e-14	9.78e-09	3.14e-11	1.55e-08	2.64e-05	8.11e-08	4.17e-05	0.000402329	1.24e-06	0.000636513	4.32e-05	1.41e-07	6.84e-05	0	0	0	0	0
0	0	0	0	0	0	0	0	0	0	0	0	0	0	0	2.84e-17	9.29e-20	4.5e-17	4.32e-11	1.34e-13	6.83e-11	2.5e-07	7.5e-10	3.96e-07	1.33e-05	3.84e-08	2.1e-05	8.21e-06	2.31e-08	1.3e-05	8.61e-15	3.03e-17	1.36e-14	9.62e-09	3.11e-11	1.52e-08	2.65e-05	8.18e-08	4.19e-05	0.000413196	1.27e-06	0.000653704	4.55e-05	1.49e-07	7.2e-05	0	0	0	0	0
0	0	0	0	0	0	0	0	0	0	0	0	0	0	0	2.96e-17	9.21e-20	4.68e-17	4.64e-11	1.36e-13	7.34e-11	2.78e-07	7.77e-10	4.4e-07	1.53e-05	4.09e-08	2.41e-05	9.77e-06	2.54e-08	1.55e-05	8.22e-15	2.88e-17	1.3e-14	9.33e-09	3e-11	1.48e-08	2.61e-05	8e-08	4.13e-05	0.000414495	1.27e-06	0.000655764	4.65e-05	1.51e-07	7.36e-05	0	0	0	0	0
0	0	0	0	0	0	0	0	0	0	0	0	0	0	0	2.69e-17	8.82e-20	4.25e-17	4.24e-11	1.32e-13	6.71e-11	2.56e-07	7.7e-10	4.05e-07	1.42e-05	4.13e-08	2.25e-05	9.23e-06	2.61e-08	1.46e-05	7.94e-15	2.8e-17	1.26e-14	9.18e-09	2.96e-11	1.45e-08	2.62e-05	8.07e-08	4.15e-05	0.000426002	1.3e-06	0.000673967	4.91e-05	1.59e-07	7.76e-05	0	0	0	0	0
0	0	0	0	0	0	0	0	0	0	0	0	0	0	0	2.79e-17	8.74e-20	4.42e-17	4.55e-11	1.34e-13	7.2e-11	2.84e-07	7.97e-10	4.49e-07	1.63e-05	4.39e-08	2.58e-05	1.1e-05	2.86e-08	1.74e-05	7.58e-15	2.65e-17	1.2e-14	8.9e-09	2.85e-11	1.41e-08	2.58e-05	7.89e-08	4.09e-05	0.000426855	1.3e-06	0.000675322	5.01e-05	1.61e-07	7.92e-05	0	0	0	0	0
0	0	0	0	0	0	0	0	0	0	0	0	0	0	0	2.54e-17	8.37e-20	4.02e-17	4.16e-11	1.3e-13	6.58e-11	2.62e-07	7.9e-10	4.14e-07	1.52e-05	4.43e-08	2.4e-05	1.04e-05	2.94e-08	1.64e-05	7.33e-15	2.58e-17	1.16e-14	8.76e-09	2.82e-11	1.39e-08	2.6e-05	7.96e-08	4.11e-05	0.000439011	1.34e-06	0.000694554	5.29e-05	1.7e-07	8.36e-05	0	0	0	0	0
0	0	0	0	0	0	0	0	0	0	0	0	0	0	0	2.64e-17	8.3e-20	4.17e-17	4.46e-11	1.32e-13	7.06e-11	2.9e-07	8.18e-10	4.59e-07	1.74e-05	4.71e-08	2.76e-05	1.23e-05	3.23e-08	1.95e-05	6.99e-15	2.45e-17	1.11e-14	8.49e-09	2.72e-11	1.34e-08	2.55e-05	7.79e-08	4.04e-05	0.000439365	1.33e-06	0.000695117	5.39e-05	1.72e-07	8.52e-05	0	0	0	0	0
0	0	0	0	0	0	0	0	0	0	0	0	0	0	0	2.4e-17	7.95e-20	3.79e-17	4.08e-11	1.28e-13	6.45e-11	2.67e-07	8.1e-10	4.23e-07	1.62e-05	4.75e-08	2.57e-05	1.17e-05	3.32e-08	1.84e-05	6.76e-15	2.38e-17	1.07e-14	8.36e-09	2.69e-11	1.32e-08	2.57e-05	7.85e-08	4.06e-05	0.000452167	1.37e-06	0.000715372	5.69e-05	1.81e-07	9e-05	0	0	0	0	0
0	0	0	0	0	0	0	0	0	0	0	0	0	0	0	2.49e-17	7.88e-20	3.94e-17	4.38e-11	1.3e-13	6.92e-11	2.96e-07	8.38e-10	4.69e-07	1.86e-05	5.05e-08	2.94e-05	1.38e-05	3.64e-08	2.19e-05	6.44e-15	2.26e-17	1.02e-14	8.09e-09	2.59e-11	1.28e-08	2.53e-05	7.68e-08	4e-05	0.000452006	1.36e-06	0.00071512	5.79e-05	1.84e-07	9.16e-05	0	0	0	0	0
0	0	0	0	0	0	0	0	0	0	0	0	0	0	0	2.26e-17	7.54e-20	3.58e-17	4e-11	1.27e-13	6.33e-11	2.73e-07	8.3e-10	4.32e-07	1.73e-05	5.09e-08	2.74e-05	1.31e-05	3.74e-08	2.07e-05	6.23e-15	2.19e-17	9.85e-15	7.97e-09	2.56e-11	1.26e-08	2.54e-05	7.74e-08	4.02e-05	0.000465434	1.4e-06	0.000736365	6.13e-05	1.93e-07	9.69e-05	0	0	0	0	0
0	0	0	0	0	0	0	0	0	0	0	0	0	0	0	2.35e-17	7.47e-20	3.72e-17	4.29e-11	1.28e-13	6.78e-11	3.02e-07	8.59e-10	4.78e-07	1.98e-05	5.41e-08	3.14e-05	1.55e-05	4.1e-08	2.45e-05	5.94e-15	2.08e-17	9.39e-15	7.71e-09	2.47e-11	1.22e-08	2.49e-05	7.57e-08	3.95e-05	0.000464663	1.4e-06	0.000735148	6.22e-05	1.96e-07	9.84e-05	0	0	0	0	0
0	0	0	0	0	0	0	0	0	0	0	0	0	0	0	2.13e-17	7.15e-20	3.38e-17	3.92e-11	1.25e-13	6.2e-11	2.78e-07	8.51e-10	4.41e-07	1.85e-05	5.45e-08	2.93e-05	1.47e-05	4.21e-08	2.32e-05	5.73e-15	2.02e-17	9.07e-15	7.59e-09	2.44e-11	1.2e-08	2.51e-05	7.63e-08	3.97e-05	0.000478696	1.44e-06	0.000757349	6.59e-05	2.06e-07	0.000104187	0	0	0	0	0
0	0	0	0	0	0	0	0	0	0	0	0	0	0	0	2.22e-17	7.09e-20	3.51e-17	4.2e-11	1.26e-13	6.64e-11	3.08e-07	8.8e-10	4.87e-07	2.12e-05	5.79e-08	3.35e-05	1.74e-05	4.61e-08	2.75e-05	5.46e-15	1.91e-17	8.64e-15	7.34e-09	2.35e-11	1.16e-08	2.46e-05	7.47e-08	3.89e-05	0.000477273	1.43e-06	0.0007551	6.68e-05	2.09e-07	0.000105663	0	0	0	0	0
0	0	0	0	0	0	0	0	0	0	0	0	0	0	0	2.01e-17	6.78e-20	3.18e-17	3.83e-11	1.23e-13	6.07e-11	2.84e-07	8.71e-10	4.49e-07	1.97e-05	5.84e-08	3.12e-05	1.64e-05	4.74e-08	2.6e-05	5.28e-15	1.86e-17	8.35e-15	7.23e-09	2.32e-11	1.14e-08	2.48e-05	7.53e-08	3.92e-05	0.000491869	1.47e-06	0.000778193	7.07e-05	2.21e-07	0.0001119	0	0	0	0	0
0	0	0	0	0	0	0	0	0	0	0	0	0	0	0	2.09e-17	6.72e-20	3.3e-17	4.1e-11	1.24e-13	6.49e-11	3.14e-07	9.01e-10	4.96e-07	2.25e-05	6.2e-08	3.56e-05	1.94e-05	5.19e-08	3.07e-05	5.03e-15	1.76e-17	7.95e-15	6.98e-09	2.23e-11	1.1e-08	2.43e-05	7.36e-08	3.84e-05	0.000489753	1.47e-06	0.000774846	7.16e-05	2.24e-07	0.000113285	0	0	0	0	0
0	0	0	0	0	0	0	0	0	0	0	0	0	0	0	1.9e-17	6.42e-20	3e-17	3.75e-11	1.2e-13	5.93e-11	2.89e-07	8.91e-10	4.57e-07	2.1e-05	6.24e-08	3.32e-05	1.84e-05	5.32e-08	2.9e-05	4.85e-15	1.71e-17	7.68e-15	6.87e-09	2.21e-11	1.09e-08	2.44e-05	7.42e-08	3.86e-05	0.000504853	1.51e-06	0.000798738	7.59e-05	2.35e-07	0.000120035	0	0	0	0	0
0	0	0	0	0	0	0	0	0	0	0	0	0	0	0	1.97e-17	6.37e-20	3.11e-17	4.01e-11	1.22e-13	6.35e-11	3.19e-07	9.22e-10	5.05e-07	2.39e-05	6.63e-08	3.79e-05	2.17e-05	5.83e-08	3.43e-05	4.62e-15	1.62e-17	7.31e-15	6.64e-09	2.13e-11	1.05e-08	2.39e-05	7.25e-08	3.78e-05	0.000502007	1.5e-06	0.000794235	7.67e-05	2.39e-07	0.000121307	0	0	0	0	0
0	0	0	0	0	0	0	0	0	0	0	0	0	0	0	1.78e-17	6.08e-20	2.82e-17	3.66e-11	1.18e-13	5.8e-11	2.94e-07	9.12e-10	4.65e-07	2.23e-05	6.68e-08	3.53e-05	2.05e-05	5.98e-08	3.25e-05	4.46e-15	1.58e-17	7.06e-15	6.53e-09	2.1e-11	1.03e-08	2.41e-05	7.31e-08	3.81e-05	0.000517536	1.54e-06	0.000818804	8.13e-05	2.51e-07	0.000128578	0	0	0	0	0
0	0	0	0	0	0	0	0	0	0	0	0	0	0	0	1.85e-17	6.03e-20	2.93e-17	3.92e-11	1.2e-13	6.2e-11	3.24e-07	9.43e-10	5.13e-07	2.54e-05	7.09e-08	4.02e-05	2.42e-05	6.55e-08	3.83e-05	4.25e-15	1.49e-17	6.72e-15	6.31e-09	2.02e-11	9.98e-09	2.36e-05	7.15e-08	3.73e-05	0.000514695	1.54e-06	0.00081431	8.21e-05	2.55e-07	0.00012991	0	0	0	0	0
0	0	0	0	0	0	0	0	0	0	0	0	0	0	0	1.68e-17	5.76e-20	2.66e-17	3.58e-11	1.16e-13	5.66e-11	2.99e-07	9.32e-10	4.73e-07	2.37e-05	7.13e-08	3.75e-05	2.29e-05	6.72e-08	3.62e-05	4.1e-15	1.45e-17	6.48e-15	6.21e-09	2e-11	9.82e-09	2.37e-05	7.2e-08	3.75e-05	0.000530402	1.58e-06	0.000839162	8.7e-05	2.68e-07	0.000137662	0	0	0	0	0
0	0	0	0	0	0	0	0	0	0	0	0	0	0	0	1.74e-17	5.71e-20	2.75e-17	3.82e-11	1.18e-13	6.04e-11	3.29e-07	9.64e-10	5.21e-07	2.7e-05	7.57e-08	4.27e-05	2.7e-05	7.35e-08	4.27e-05	3.9e-15	1.38e-17	6.17e-15	5.99e-09	1.92e-11	9.48e-09	2.32e-05	7.04e-08	3.67e-05	0.000526704	1.57e-06	0.000833308	8.78e-05	2.72e-07	0.000138825	0	0	0	0	0
0	0	0	0	0	0	0	0	0	0	0	0	0	0	0	1.58e-17	5.45e-20	2.5e-17	3.49e-11	1.14e-13	5.52e-11	3.03e-07	9.51e-10	4.8e-07	2.52e-05	7.61e-08	3.98e-05	2.55e-05	7.53e-08	4.04e-05	3.76e-15	1.34e-17	5.95e-15	5.89e-09	1.9e-11	9.32e-09	2.33e-05	7.09e-08	3.69e-05	0.000542562	1.62e-06	0.000858399	9.3e-05	2.86e-07	0.000147069	0	0	0	0	0
0	0	0	0	0	0	0	0	0	0	0	0	0	0	0	1.63e-17	5.4e-20	2.58e-17	3.72e-11	1.15e-13	5.89e-11	3.34e-07	9.84e-10	5.28e-07	2.86e-05	8.08e-08	4.52e-05	3e-05	8.24e-08	4.75e-05	3.58e-15	1.26e-17	5.66e-15	5.68e-09	1.83e-11	8.99e-09	2.28e-05	6.93e-08	3.6e-05	0.000538096	1.61e-06	0.000851331	9.36e-05	2.9e-07	0.000148071	0	0	0	0	0
0	0	0	0	0	0	0	0	0	0	0	0	0	0	0	1.48e-17	5.15e-20	2.34e-17	3.4e-11	1.12e-13	5.38e-11	3.07e-07	9.71e-10	4.86e-07	2.67e-05	8.12e-08	4.22e-05	2.84e-05	8.44e-08	4.49e-05	3.45e-15	1.23e-17	5.46e-15	5.58e-09	1.81e-11	8.83e-09	2.29e-05	6.97e-08	3.62e-05	0.000554001	1.65e-06	0.000876495	9.91e-05	3.06e-07	0.000156789	0	0	0	0	0
0	0	0	0	0	0	0	0	0	0	0	0	0	0	0	1.53e-17	5.1e-20	2.43e-17	3.62e-11	1.13e-13	5.73e-11	3.38e-07	1e-09	5.34e-07	3.02e-05	8.62e-08	4.78e-05	3.33e-05	9.23e-08	5.27e-05	3.28e-15	1.16e-17	5.19e-15	5.38e-09	1.74e-11	8.51e-09	2.23e-05	6.82e-08	3.54e-05	0.000548803	1.65e-06	0.000868269	9.96e-05	3.1e-07	0.00015762	0	0	0	0	0
0	0	0	0	0	0	0	0	0	0	0	0	0	0	0	1.39e-17	4.87e-20	2.2e-17	3.31e-11	1.1e-13	5.23e-11	3.11e-07	9.9e-10	4.92e-07	2.82e-05	8.65e-08	4.46e-05	3.15e-05	9.45e-08	4.99e-05	3.16e-15	1.13e-17	5e-15	5.28e-09	1.72e-11	8.36e-09	2.24e-05	6.86e-08	3.55e-05	0.000564612	1.69e-06	0.000893281	0.000105418	3.26e-07	0.000166777	0	0	0	0	0
0	0	0	0	0	0	0	0	0	0	0	0	0	0	0	1.44e-17	4.82e-20	2.27e-17	3.52e-11	1.11e-13	5.57e-11	3.41e-07	1.02e-09	5.4e-07	3.19e-05	9.18e-08	5.05e-05	3.7e-05	1.03e-07	5.85e-05	3e-15	1.07e-17	4.75e-15	5.09e-09	1.65e-11	8.05e-09	2.19e-05	6.7e-08	3.46e-05	0.000558706	1.68e-06	0.000883932	0.000105828	3.3e-07	0.000167424	0	0	0	0	0
0	0	0	0	0	0	0	0	0	0	0	0	0	0	0	1.3e-17	4.6e-20	2.06e-17	3.21e-11	1.07e-13	5.08e-11	3.15e-07	1.01e-09	4.98e-07	2.98e-05	9.21e-08	4.71e-05	3.5e-05	1.06e-07	5.54e-05	2.89e-15	1.04e-17	4.57e-15	5e-09	1.63e-11	7.9e-09	2.2e-05	6.74e-08	3.47e-05	0.000574264	1.73e-06	0.000908547	0.000111863	3.47e-07	0.000176972	0	0	0	0	0
0	0	0	0	0	0	0	0	0	0	0	0	0	0	0	1.34e-17	4.55e-20	2.13e-17	3.41e-11	1.08e-13	5.4e-11	3.44e-07	1.04e-09	5.45e-07	3.37e-05	9.77e-08	5.33e-05	4.09e-05	1.16e-07	6.47e-05	2.75e-15	9.81e-18	4.34e-15	4.81e-09	1.56e-11	7.6e-09	2.14e-05	6.59e-08	3.39e-05	0.000567683	1.72e-06	0.000898129	0.000112151	3.52e-07	0.000177427	0	0	0	0	0
0	0	0	0	0	0	0	0	0	0	0	0	0	0	0	1.22e-17	4.34e-20	1.93e-17	3.12e-11	1.05e-13	4.93e-11	3.17e-07	1.03e-09	5.02e-07	3.14e-05	9.79e-08	4.97e-05	3.87e-05	1.18e-07	6.13e-05	2.64e-15	9.52e-18	4.18e-15	4.71e-09	1.54e-11	7.46e-09	2.15e-05	6.62e-08	3.39e-05	0.00058283	1.76e-06	0.000922093	0.000118395	3.7e-07	0.000187305	0	0	0	0	0
0	0	0	0	0	0	0	0	0	0	0	0	0	0	0	1.26e-17	4.29e-20	1.99e-17	3.31e-11	1.06e-13	5.23e-11	3.47e-07	1.06e-09	5.49e-07	3.54e-05	1.04e-07	5.61e-05	4.52e-05	1.29e-07	7.15e-05	2.51e-15	9.01e-18	3.97e-15	4.53e-09	1.48e-11	7.17e-09	2.09e-05	6.47e-08	3.31e-05	0.000575621	1.75e-06	0.000910681	0.00011856	3.75e-07	0.000187564	0	0	0	0	0
0	0	0	0	0	0	0	0	0	0	0	0	0	0	0	1.14e-17	4.09e-20	1.8e-17	3.02e-11	1.03e-13	4.78e-11	3.2e-07	1.04e-09	5.06e-07	3.31e-05	1.04e-07	5.23e-05	4.28e-05	1.32e-07	6.77e-05	2.41e-15	8.74e-18	3.82e-15	4.45e-09	1.46e-11	7.04e-09	2.09e-05	6.5e-08	3.31e-05	0.000591053	1.8e-06	0.000935096	0.000125148	3.93e-07	0.000197987	0	0	0	0	0
0	0	0	0	0	0	0	0	0	0	0	0	0	0	0	1.17e-17	4.05e-20	1.86e-17	3.2e-11	1.04e-13	5.06e-11	3.49e-07	1.08e-09	5.52e-07	3.72e-05	1.1e-07	5.89e-05	4.98e-05	1.44e-07	7.89e-05	2.29e-15	8.26e-18	3.62e-15	4.27e-09	1.41e-11	6.76e-09	2.04e-05	6.35e-08	3.23e-05	0.000583102	1.79e-06	0.000922511	0.000125155	3.98e-07	0.000197996	0	0	0	0	0
0	0	0	0	0	0	0	0	0	0	0	0	0	0	0	1.06e-17	3.85e-20	1.68e-17	2.92e-11	1e-13	4.62e-11	3.22e-07	1.06e-09	5.09e-07	3.47e-05	1.1e-07	5.49e-05	4.72e-05	1.47e-07	7.47e-05	2.2e-15	8.02e-18	3.48e-15	4.19e-09	1.39e-11	6.63e-09	2.04e-05	6.38e-08	3.23e-05	0.00059772	1.83e-06	0.000945636	0.000131848	4.18e-07	0.000208586	0	0	0	0	0
0	0	0	0	0	0	0	0	0	0	0	0	0	0	0	1.09e-17	3.81e-20	1.73e-17	3.09e-11	1.01e-13	4.89e-11	3.5e-07	1.09e-09	5.54e-07	3.9e-05	1.17e-07	6.17e-05	5.48e-05	1.6e-07	8.68e-05	2.09e-15	7.58e-18	3.3e-15	4.02e-09	1.33e-11	6.36e-09	1.99e-05	6.22e-08	3.14e-05	0.0005892	1.82e-06	0.00093215	0.000131725	4.23e-07	0.000208387	0	0	0	0	0
0	0	0	0	0	0	0	0	0	0	0	0	0	0	0	9.91e-18	3.63e-20	1.57e-17	2.82e-11	9.78e-14	4.46e-11	3.23e-07	1.07e-09	5.11e-07	3.64e-05	1.17e-07	5.76e-05	5.2e-05	1.63e-07	8.22e-05	2.01e-15	7.35e-18	3.17e-15	3.94e-09	1.31e-11	6.23e-09	1.98e-05	6.25e-08	3.14e-05	0.000602978	1.87e-06	0.000953945	0.000138496	4.44e-07	0.0002191	0	0	0	0	0
0	0	0	0	0	0	0	0	0	0	0	0	0	0	0	1.02e-17	3.58e-20	1.61e-17	2.98e-11	9.86e-14	4.71e-11	3.51e-07	1.11e-09	5.55e-07	4.08e-05	1.24e-07	6.46e-05	6.02e-05	1.78e-07	9.52e-05	1.9e-15	6.94e-18	3.01e-15	3.78e-09	1.26e-11	5.98e-09	1.93e-05	6.1e-08	3.05e-05	0.000594001	1.85e-06	0.000939735	0.000138259	4.49e-07	0.000218721	0	0	0	0	0
0	0	0	0	0	0	0	0	0	0	0	0	0	0	0	9.22e-18	3.41e-20	1.46e-17	2.72e-11	9.52e-14	4.3e-11	3.23e-07	1.09e-09	5.12e-07	3.81e-05	1.24e-07	6.02e-05	5.71e-05	1.81e-07	9.03e-05	1.83e-15	6.73e-18	2.89e-15	3.7e-09	1.24e-11	5.85e-09	1.93e-05	6.12e-08	3.05e-05	0.000606855	1.9e-06	0.000960067	0.000145064	4.71e-07	0.000229486	0	0	0	0	0
0	0	0	0	0	0	0	0	0	0	0	0	0	0	0	9.46e-18	3.37e-20	1.5e-17	2.87e-11	9.6e-14	4.53e-11	3.51e-07	1.12e-09	5.55e-07	4.26e-05	1.31e-07	6.74e-05	6.59e-05	1.98e-07	0.000104306	1.73e-15	6.35e-18	2.74e-15	3.55e-09	1.19e-11	5.61e-09	1.87e-05	5.97e-08	2.96e-05	0.000597525	1.88e-06	0.000945298	0.00014473	4.76e-07	0.000228954	0	0	0	0	0
0	0	0	0	0	0	0	0	0	0	0	0	0	0	0	8.57e-18	3.2e-20	1.35e-17	2.62e-11	9.26e-14	4.14e-11	3.23e-07	1.1e-09	5.12e-07	3.98e-05	1.31e-07	6.29e-05	6.25e-05	2.01e-07	9.89e-05	1.66e-15	6.16e-18	2.62e-15	3.47e-09	1.17e-11	5.48e-09	1.87e-05	5.99e-08	2.95e-05	0.000609371	1.93e-06	0.000964034	0.00015152	4.99e-07	0.000239695	0	0	0	0	0
0	0	0	0	0	0	0	0	0	0	0	0	0	0	0	8.77e-18	3.16e-20	1.39e-17	2.75e-11	9.33e-14	4.35e-11	3.5e-07	1.13e-09	5.54e-07	4.43e-05	1.38e-07	7.01e-05	7.2e-05	2.19e-07	0.000113937	1.57e-15	5.81e-18	2.49e-15	3.33e-09	1.13e-11	5.26e-09	1.81e-05	5.83e-08	2.87e-05	0.000600371	1.91e-06	0.000949788	0.000151304	5.05e-07	0.000239351	0	0	0	0	0
0	0	0	0	0	0	0	0	0	0	0	0	0	0	0	7.94e-18	3e-20	1.26e-17	2.51e-11	9e-14	3.97e-11	3.23e-07	1.11e-09	5.1e-07	4.14e-05	1.38e-07	6.55e-05	6.83e-05	2.23e-07	0.000108099	1.51e-15	5.63e-18	2.38e-15	3.24e-09	1.11e-11	5.13e-09	1.8e-05	5.85e-08	2.86e-05	0.000611056	1.96e-06	0.000966684	0.000158005	5.29e-07	0.00024995	0	0	0	0	0
0	0	0	0	0	0	0	0	0	0	0	0	0	0	0	8.12e-18	2.96e-20	1.28e-17	2.64e-11	9.06e-14	4.17e-11	3.48e-07	1.14e-09	5.51e-07	4.6e-05	1.46e-07	7.28e-05	7.85e-05	2.43e-07	0.000124127	1.43e-15	5.32e-18	2.26e-15	3.12e-09	1.06e-11	4.93e-09	1.76e-05	5.7e-08	2.78e-05	0.000602438	1.94e-06	0.000953046	0.00015789	5.34e-07	0.000249765	0	0	0	0	0
0	0	0	0	0	0	0	0	0	0	0	0	0	0	0	7.35e-18	2.81e-20	1.16e-17	2.41e-11	8.73e-14	3.81e-11	3.21e-07	1.12e-09	5.08e-07	4.3e-05	1.45e-07	6.8e-05	7.45e-05	2.46e-07	0.000117814	1.37e-15	5.15e-18	2.16e-15	3.04e-09	1.05e-11	4.8e-09	1.74e-05	5.72e-08	2.76e-05	0.000611836	1.99e-06	0.000967904	0.000164438	5.59e-07	0.000260121	0	0	0	0	0
0	0	0	0	0	0	0	0	0	0	0	0	0	0	0	7.5e-18	2.77e-20	1.19e-17	2.52e-11	8.79e-14	3.99e-11	3.46e-07	1.15e-09	5.47e-07	4.77e-05	1.53e-07	7.54e-05	8.52e-05	2.68e-07	0.000134855	1.3e-15	4.86e-18	2.05e-15	2.92e-09	1e-11	4.61e-09	1.7e-05	5.56e-08	2.69e-05	0.000603786	1.97e-06	0.000955164	0.000164499	5.64e-07	0.000260215	0	0	0	0	0
0	0	0	0	0	0	0	0	0	0	0	0	0	0	0	6.79e-18	2.63e-20	1.07e-17	2.3e-11	8.45e-14	3.64e-11	3.19e-07	1.13e-09	5.04e-07	4.45e-05	1.52e-07	7.05e-05	8.09e-05	2.72e-07	0.00012805	1.24e-15	4.7e-18	1.96e-15	2.84e-09	9.87e-12	4.49e-09	1.68e-05	5.58e-08	2.66e-05	0.000611838	2.02e-06	0.000967892	0.000170847	5.91e-07	0.000270253	0	0	0	0	0
0	0	0	0	0	0	0	0	0	0	0	0	0	0	0	6.91e-18	2.59e-20	1.09e-17	2.4e-11	8.51e-14	3.8e-11	3.42e-07	1.16e-09	5.41e-07	4.92e-05	1.61e-07	7.79e-05	9.23e-05	2.96e-07	0.000146087	1.17e-15	4.44e-18	1.86e-15	2.73e-09	9.45e-12	4.31e-09	1.64e-05	5.43e-08	2.59e-05	0.000603839	1.99e-06	0.000955235	0.000170959	5.96e-07	0.000270428	0	0	0	0	0
0	0	0	0	0	0	0	0	0	0	0	0	0	0	0	6.26e-18	2.46e-20	9.89e-18	2.19e-11	8.17e-14	3.47e-11	3.15e-07	1.13e-09	4.99e-07	4.6e-05	1.6e-07	7.28e-05	8.77e-05	2.99e-07	0.000138776	1.12e-15	4.29e-18	1.78e-15	2.65e-09	9.3e-12	4.19e-09	1.62e-05	5.44e-08	2.57e-05	0.000610691	2.04e-06	0.00096606	0.000177113	6.24e-07	0.000280159	0	0	0	0	0
0	0	0	0	0	0	0	0	0	0	0	0	0	0	0	6.35e-18	2.42e-20	1.01e-17	2.29e-11	8.22e-14	3.61e-11	3.38e-07	1.16e-09	5.34e-07	5.07e-05	1.69e-07	8.02e-05	9.97e-05	3.26e-07	0.000157782	1.06e-15	4.05e-18	1.68e-15	2.55e-09	8.9e-12	4.03e-09	1.58e-05	5.29e-08	2.5e-05	0.000603533	2.02e-06	0.000954735	0.00017754	6.29e-07	0.000280832	0	0	0	0	0
0	0	0	0	0	0	0	0	0	0	0	0	0	0	0	5.75e-18	2.29e-20	9.1e-18	2.09e-11	7.89e-14	3.3e-11	3.11e-07	1.13e-09	4.93e-07	4.74e-05	1.67e-07	7.5e-05	9.48e-05	3.29e-07	0.000149955	1.02e-15	3.92e-18	1.61e-15	2.47e-09	8.76e-12	3.91e-09	1.56e-05	5.3e-08	2.47e-05	0.000609072	2.06e-06	0.000963482	0.000183433	6.58e-07	0.000290149	0	0	0	0	0
0	0	0	0	0	0	0	0	0	0	0	0	0	0	0	5.83e-18	2.26e-20	9.22e-18	2.17e-11	7.93e-14	3.43e-11	3.33e-07	1.17e-09	5.26e-07	5.21e-05	1.77e-07	8.24e-05	0.000107393	3.58e-07	0.000169886	9.64e-16	3.69e-18	1.52e-15	2.38e-09	8.38e-12	3.76e-09	1.52e-05	5.15e-08	2.41e-05	0.000602245	2.04e-06	0.000952682	0.000184034	6.63e-07	0.000291097	0	0	0	0	0
0	0	0	0	0	0	0	0	0	0	0	0	0	0	0	5.28e-18	2.13e-20	8.35e-18	1.98e-11	7.61e-14	3.13e-11	3.07e-07	1.14e-09	4.85e-07	4.87e-05	1.75e-07	7.7e-05	0.000102121	3.61e-07	0.000161535	9.19e-16	3.57e-18	1.45e-15	2.31e-09	8.24e-12	3.65e-09	1.51e-05	5.16e-08	2.38e-05	0.000607044	2.09e-06	0.000960257	0.000189855	6.93e-07	0.0003003	0	0	0	0	0
0	0	0	0	0	0	0	0	0	0	0	0	0	0	0	5.34e-18	2.1e-20	8.44e-18	2.05e-11	7.64e-14	3.24e-11	3.26e-07	1.17e-09	5.16e-07	5.33e-05	1.85e-07	8.43e-05	0.000115267	3.93e-07	0.000182337	8.72e-16	3.37e-18	1.38e-15	2.22e-09	7.88e-12	3.51e-09	1.47e-05	5.01e-08	2.32e-05	0.000600621	2.06e-06	0.000950097	0.000190668	6.98e-07	0.000301585	0	0	0	0	0
0	0	0	0	0	0	0	0	0	0	0	0	0	0	0	4.83e-18	1.98e-20	7.64e-18	1.87e-11	7.32e-14	2.96e-11	3.01e-07	1.13e-09	4.76e-07	4.99e-05	1.83e-07	7.89e-05	0.000109661	3.95e-07	0.000173457	8.31e-16	3.26e-18	1.31e-15	2.15e-09	7.75e-12	3.4e-09	1.45e-05	5.02e-08	2.29e-05	0.000604174	2.11e-06	0.0009557	0.000196186	7.29e-07	0.000310306	0	0	0	0	0
0	0	0	0	0	0	0	0	0	0	0	0	0	0	0	4.87e-18	1.95e-20	7.71e-18	1.94e-11	7.35e-14	3.06e-11	3.2e-07	1.17e-09	5.05e-07	5.44e-05	1.93e-07	8.61e-05	0.000123314	4.3e-07	0.000195061	7.88e-16	3.07e-18	1.25e-15	2.07e-09	7.41e-12	3.27e-09	1.41e-05	4.87e-08	2.23e-05	0.00059831	2.08e-06	0.000946426	0.000197293	7.34e-07	0.000312057	0	0	0	0	0
0	0	0	0	0	0	0	0	0	0	0	0	0	0	0	4.41e-18	1.84e-20	6.98e-18	1.77e-11	7.03e-14	2.79e-11	2.95e-07	1.13e-09	4.66e-07	5.09e-05	1.9e-07	8.05e-05	0.000117372	4.32e-07	0.000185649	7.5e-16	2.96e-18	1.19e-15	2e-09	7.28e-12	3.16e-09	1.39e-05	4.88e-08	2.2e-05	0.000600719	2.13e-06	0.000950216	0.000202514	7.67e-07	0.000320307	0	0	0	0	0
0	0	0	0	0	0	0	0	0	0	0	0	0	0	0	4.44e-18	1.81e-20	7.02e-18	1.82e-11	7.05e-14	2.88e-11	3.12e-07	1.16e-09	4.93e-07	5.53e-05	2e-07	8.75e-05	0.00013148	4.69e-07	0.000207972	7.12e-16	2.79e-18	1.13e-15	1.92e-09	6.96e-12	3.04e-09	1.36e-05	4.74e-08	2.15e-05	0.000595492	2.1e-06	0.000941953	0.000203971	7.71e-07	0.000322612	0	0	0	0	0
0	0	0	0	0	0	0	0	0	0	0	0	0	0	0	4.02e-18	1.7e-20	6.35e-18	1.66e-11	6.73e-14	2.63e-11	2.88e-07	1.13e-09	4.55e-07	5.18e-05	1.97e-07	8.19e-05	0.000125202	4.71e-07	0.000198028	6.77e-16	2.7e-18	1.07e-15	1.86e-09	6.84e-12	2.94e-09	1.33e-05	4.74e-08	2.11e-05	0.000596829	2.14e-06	0.000944044	0.000208893	8.06e-07	0.000330387	0	0	0	0	0
0	0	0	0	0	0	0	0	0	0	0	0	0	0	0	4.03e-18	1.68e-20	6.38e-18	1.71e-11	6.75e-14	2.7e-11	3.03e-07	1.15e-09	4.8e-07	5.61e-05	2.08e-07	8.87e-05	0.000139707	5.11e-07	0.000220978	6.42e-16	2.54e-18	1.02e-15	1.79e-09	6.53e-12	2.83e-09	1.3e-05	4.6e-08	2.06e-05	0.000592277	2.11e-06	0.000936852	0.000210744	8.1e-07	0.000333316	0	0	0	0	0
0	0	0	0	0	0	0	0	0	0	0	0	0	0	0	3.65e-18	1.58e-20	5.77e-18	1.56e-11	6.44e-14	2.47e-11	2.8e-07	1.12e-09	4.43e-07	5.25e-05	2.04e-07	8.3e-05	0.000133092	5.12e-07	0.000210501	6.1e-16	2.45e-18	9.65e-16	1.73e-09	6.42e-12	2.73e-09	1.28e-05	4.6e-08	2.02e-05	0.000592599	2.16e-06	0.000937336	0.000215359	8.46e-07	0.000340606	0	0	0	0	0
0	0	0	0	0	0	0	0	0	0	0	0	0	0	0	3.65e-18	1.55e-20	5.78e-18	1.6e-11	6.45e-14	2.53e-11	2.94e-07	1.15e-09	4.65e-07	5.67e-05	2.15e-07	8.97e-05	0.000147929	5.56e-07	0.000233975	5.79e-16	2.31e-18	9.16e-16	1.66e-09	6.13e-12	2.63e-09	1.25e-05	4.46e-08	1.98e-05	0.000588734	2.13e-06	0.000931232	0.000217638	8.5e-07	0.000344213	0	0	0	0	0
0	0	0	0	0	0	0	0	0	0	0	0	0	0	0	3.31e-18	1.45e-20	5.23e-18	1.46e-11	6.15e-14	2.31e-11	2.71e-07	1.11e-09	4.29e-07	5.31e-05	2.11e-07	8.39e-05	0.000140978	5.56e-07	0.000222965	5.5e-16	2.23e-18	8.69e-16	1.6e-09	6.02e-12	2.53e-09	1.23e-05	4.46e-08	1.94e-05	0.000588092	2.17e-06	0.00093019	0.000221941	8.87e-07	0.000351006	0	0	0	0	0
0	0	0	0	0	0	0	0	0	0	0	0	0	0	0	3.3e-18	1.43e-20	5.22e-18	1.49e-11	6.15e-14	2.36e-11	2.84e-07	1.13e-09	4.5e-07	5.71e-05	2.22e-07	9.03e-05	0.000156074	6.03e-07	0.000246849	5.22e-16	2.1e-18	8.25e-16	1.54e-09	5.74e-12	2.44e-09	1.2e-05	4.32e-08	1.9e-05	0.000585275	2.14e-06	0.000925745	0.000224842	8.91e-07	0.000355599	0	0	0	0	0
0	0	0	0	0	0	0	0	0	0	0	0	0	0	0	2.99e-18	1.34e-20	4.73e-18	1.36e-11	5.85e-14	2.15e-11	2.62e-07	1.09e-09	4.15e-07	5.34e-05	2.18e-07	8.45e-05	0.000148786	6.01e-07	0.000235306	4.95e-16	2.03e-18	7.83e-16	1.49e-09	5.64e-12	2.35e-09	1.18e-05	4.32e-08	1.86e-05	0.000583638	2.18e-06	0.000923127	0.000228788	9.29e-07	0.000361826	0	0	0	0	0
0	0	0	0	0	0	0	0	0	0	0	0	0	0	0	2.98e-18	1.32e-20	4.71e-18	1.39e-11	5.86e-14	2.19e-11	2.74e-07	1.12e-09	4.33e-07	5.73e-05	2.29e-07	9.06e-05	0.000164067	6.52e-07	0.000259479	4.7e-16	1.9e-18	7.43e-16	1.43e-09	5.38e-12	2.27e-09	1.15e-05	4.19e-08	1.82e-05	0.000581425	2.15e-06	0.000919641	0.000232146	9.33e-07	0.000367142	0	0	0	0	0
0	0	0	0	0	0	0	0	0	0	0	0	0	0	0	2.69e-18	1.23e-20	4.26e-18	1.27e-11	5.56e-14	2e-11	2.53e-07	1.08e-09	4e-07	5.36e-05	2.24e-07	8.48e-05	0.00015644	6.49e-07	0.000247401	4.46e-16	1.84e-18	7.05e-16	1.38e-09	5.28e-12	2.18e-09	1.13e-05	4.18e-08	1.78e-05	0.000578875	2.19e-06	0.000915577	0.000235743	9.73e-07	0.000372816	0	0	0	0	0
0	0	0	0	0	0	0	0	0	0	0	0	0	0	0	2.68e-18	1.21e-20	4.23e-18	1.29e-11	5.56e-14	2.03e-11	2.63e-07	1.1e-09	4.16e-07	5.73e-05	2.36e-07	9.06e-05	0.000171826	7.03e-07	0.000271738	4.23e-16	1.73e-18	6.69e-16	1.33e-09	5.03e-12	2.1e-09	1.1e-05	4.05e-08	1.75e-05	0.000577219	2.16e-06	0.000912974	0.000239563	9.77e-07	0.000378864	0	0	0	0	0
0	0	0	0	0	0	0	0	0	0	0	0	0	0	0	2.42e-18	1.13e-20	3.83e-18	1.17e-11	5.27e-14	1.85e-11	2.43e-07	1.06e-09	3.83e-07	5.36e-05	2.3e-07	8.48e-05	0.000163855	6.99e-07	0.000259116	4.01e-16	1.67e-18	6.34e-16	1.28e-09	4.94e-12	2.02e-09	1.08e-05	4.05e-08	1.7e-05	0.000573814	2.2e-06	0.000907556	0.000242808	1.02e-06	0.00038398	0	0	0	0	0
0	0	0	0	0	0	0	0	0	0	0	0	0	0	0	2.4e-18	1.11e-20	3.79e-18	1.19e-11	5.27e-14	1.88e-11	2.52e-07	1.09e-09	3.98e-07	5.71e-05	2.42e-07	9.02e-05	0.000179264	7.57e-07	0.000283488	3.8e-16	1.57e-18	6.02e-16	1.23e-09	4.71e-12	1.95e-09	1.06e-05	3.92e-08	1.67e-05	0.000572678	2.17e-06	0.000905778	0.000247096	1.02e-06	0.00039077	0	0	0	0	0
0	0	0	0	0	0	0	0	0	0	0	0	0	0	0	2.17e-18	1.03e-20	3.43e-18	1.08e-11	4.99e-14	1.71e-11	2.32e-07	1.04e-09	3.67e-07	5.34e-05	2.36e-07	8.44e-05	0.000170943	7.51e-07	0.000270313	3.6e-16	1.51e-18	5.69e-16	1.18e-09	4.62e-12	1.87e-09	1.03e-05	3.91e-08	1.63e-05	0.000568457	2.21e-06	0.000899067	0.000249978	1.06e-06	0.000395309	0	0	0	0	0
0	0	0	0	0	0	0	0	0	0	0	0	0	0	0	2.14e-18	1.01e-20	3.39e-18	1.09e-11	4.98e-14	1.73e-11	2.4e-07	1.06e-09	3.79e-07	5.66e-05	2.47e-07	8.95e-05	0.000186292	8.13e-07	0.000294587	3.42e-16	1.42e-18	5.41e-16	1.14e-09	4.4e-12	1.81e-09	1.01e-05	3.79e-08	1.6e-05	0.000567783	2.18e-06	0.000898021	0.000254727	1.07e-06	0.000402829	0	0	0	0	0
0	0	0	0	0	0	0	0	0	0	0	0	0	0	0	1.94e-18	9.45e-21	3.06e-18	9.98e-12	4.71e-14	1.58e-11	2.21e-07	1.02e-09	3.5e-07	5.3e-05	2.41e-07	8.38e-05	0.000177613	8.04e-07	0.000280845	3.23e-16	1.37e-18	5.11e-16	1.1e-09	4.32e-12	1.73e-09	9.85e-06	3.78e-08	1.56e-05	0.000562781	2.22e-06	0.000890075	0.00025723	1.11e-06	0.000406767	0	0	0	0	0
0	0	0	0	0	0	0	0	0	0	0	0	0	0	0	1.91e-18	9.25e-21	3.02e-18	1e-11	4.7e-14	1.59e-11	2.28e-07	1.04e-09	3.6e-07	5.6e-05	2.52e-07	8.85e-05	0.000192818	8.7e-07	0.000304889	3.07e-16	1.28e-18	4.85e-16	1.06e-09	4.11e-12	1.67e-09	9.67e-06	3.66e-08	1.53e-05	0.000562499	2.18e-06	0.000889649	0.00026242	1.11e-06	0.000414987	0	0	0	0	0
0	0	0	0	0	0	0	0	0	0	0	0	0	0	0	1.73e-18	8.61e-21	2.73e-18	9.16e-12	4.43e-14	1.45e-11	2.1e-07	9.96e-10	3.32e-07	5.24e-05	2.45e-07	8.28e-05	0.000183768	8.59e-07	0.000290562	2.9e-16	1.24e-18	4.59e-16	1.01e-09	4.03e-12	1.6e-09	9.41e-06	3.65e-08	1.49e-05	0.000556746	2.22e-06	0.000880513	0.000264527	1.16e-06	0.000418296	0	0	0	0	0
0	0	0	0	0	0	0	0	0	0	0	0	0	0	0	1.7e-18	8.43e-21	2.69e-18	9.2e-12	4.42e-14	1.45e-11	2.16e-07	1.02e-09	3.41e-07	5.51e-05	2.57e-07	8.72e-05	0.000198748	9.28e-07	0.000314247	2.75e-16	1.16e-18	4.35e-16	9.78e-10	3.84e-12	1.55e-09	9.23e-06	3.53e-08	1.46e-05	0.000556779	2.18e-06	0.000880588	0.000270132	1.16e-06	0.000427173	0	0	0	0	0
0	0	0	0	0	0	0	0	0	0	0	0	0	0	0	1.53e-18	7.83e-21	2.43e-18	8.38e-12	4.16e-14	1.32e-11	1.99e-07	9.7e-10	3.14e-07	5.15e-05	2.49e-07	8.15e-05	0.000189315	9.15e-07	0.000299315	2.6e-16	1.12e-18	4.11e-16	9.36e-10	3.76e-12	1.48e-09	8.98e-06	3.52e-08	1.42e-05	0.00055031	2.22e-06	0.000870318	0.000271825	1.21e-06	0.000429827	0	0	0	0	0
0	0	0	0	0	0	0	0	0	0	0	0	0	0	0	1.51e-18	7.66e-21	2.38e-18	8.39e-12	4.14e-14	1.33e-11	2.03e-07	9.88e-10	3.21e-07	5.41e-05	2.6e-07	8.55e-05	0.000203988	9.88e-07	0.000322513	2.47e-16	1.05e-18	3.9e-16	9.03e-10	3.58e-12	1.43e-09	8.81e-06	3.4e-08	1.39e-05	0.00055058	2.18e-06	0.000870769	0.000277811	1.21e-06	0.000439306	0	0	0	0	0
0	0	0	0	0	0	0	0	0	0	0	0	0	0	0	1.36e-18	7.11e-21	2.15e-18	7.64e-12	3.9e-14	1.21e-11	1.87e-07	9.42e-10	2.96e-07	5.05e-05	2.52e-07	7.98e-05	0.000194161	9.71e-07	0.000306957	2.33e-16	1.01e-18	3.68e-16	8.64e-10	3.5e-12	1.37e-09	8.56e-06	3.39e-08	1.35e-05	0.000543432	2.22e-06	0.000859425	0.000279076	1.26e-06	0.000441281	0	0	0	0	0
0	0	0	0	0	0	0	0	0	0	0	0	0	0	0	1.33e-18	6.94e-21	2.1e-18	7.62e-12	3.88e-14	1.21e-11	1.91e-07	9.59e-10	3.02e-07	5.28e-05	2.63e-07	8.35e-05	0.000208451	1.05e-06	0.000329545	2.21e-16	9.5e-19	3.49e-16	8.33e-10	3.33e-12	1.32e-09	8.4e-06	3.28e-08	1.33e-05	0.000543863	2.18e-06	0.000860129	0.000285401	1.26e-06	0.000451297	0	0	0	0	0
0	0	0	0	0	0	0	0	0	0	0	0	0	0	0	1.2e-18	6.43e-21	1.9e-18	6.94e-12	3.64e-14	1.1e-11	1.76e-07	9.12e-10	2.78e-07	4.93e-05	2.54e-07	7.79e-05	0.000198217	1.03e-06	0.000313348	2.08e-16	9.15e-19	3.29e-16	7.97e-10	3.26e-12	1.26e-09	8.15e-06	3.27e-08	1.29e-05	0.000536294	2.22e-06	0.000848119	0.00028637	1.32e-06	0.000452802	0	0	0	0	0
0	0	0	0	0	0	0	0	0	0	0	0	0	0	0	1.17e-18	6.28e-21	1.85e-18	6.91e-12	3.62e-14	1.09e-11	1.79e-07	9.27e-10	2.82e-07	5.14e-05	2.66e-07	8.12e-05	0.000212051	1.11e-06	0.000335212	1.99e-16	8.57e-19	3.14e-16	7.72e-10	3.1e-12	1.22e-09	8.05e-06	3.15e-08	1.27e-05	0.000541032	2.18e-06	0.000855647	0.000295893	1.32e-06	0.000467886	0	0	0	0	0
0	0	0	0	0	0	0	0	0	0	0	0	0	0	0	1.06e-18	5.81e-21	1.67e-18	6.28e-12	3.39e-14	9.93e-12	1.64e-07	8.8e-10	2.59e-07	4.79e-05	2.56e-07	7.57e-05	0.000201405	1.09e-06	0.000318365	1.87e-16	8.26e-19	2.96e-16	7.37e-10	3.04e-12	1.17e-09	7.79e-06	3.14e-08	1.23e-05	0.000531988	2.22e-06	0.000841301	0.000295802	1.37e-06	0.000467711	0	0	0	0	0
0	0	0	0	0	0	0	0	0	0	0	0	0	0	0	1.03e-18	5.66e-21	1.63e-18	6.23e-12	3.37e-14	9.85e-12	1.67e-07	8.95e-10	2.63e-07	4.97e-05	2.67e-07	7.86e-05	0.000214715	1.17e-06	0.000339397	1.78e-16	7.74e-19	2.81e-16	7.14e-10	2.89e-12	1.13e-09	7.69e-06	3.04e-08	1.22e-05	0.000535706	2.18e-06	0.000847213	0.000304961	1.37e-06	0.000482217	0	0	0	0	0
0	0	0	0	0	0	0	0	0	0	0	0	0	0	0	9.29e-19	5.23e-21	1.47e-18	5.66e-12	3.15e-14	8.95e-12	1.53e-07	8.47e-10	2.42e-07	4.63e-05	2.57e-07	7.32e-05	0.000203657	1.14e-06	0.000321898	1.67e-16	7.45e-19	2.65e-16	6.81e-10	2.83e-12	1.08e-09	7.44e-06	3.03e-08	1.18e-05	0.000526219	2.22e-06	0.000832166	0.000304513	1.43e-06	0.000481475	0	0	0	0	0
0	0	0	0	0	0	0	0	0	0	0	0	0	0	0	9.02e-19	5.1e-21	1.43e-18	5.61e-12	3.13e-14	8.86e-12	1.55e-07	8.61e-10	2.44e-07	4.79e-05	2.68e-07	7.58e-05	0.000216383	1.23e-06	0.000342003	1.59e-16	6.98e-19	2.52e-16	6.58e-10	2.69e-12	1.04e-09	7.32e-06	2.92e-08	1.16e-05	0.000529231	2.17e-06	0.000836961	0.000313489	1.43e-06	0.000495691	0	0	0	0	0
0	0	0	0	0	0	0	0	0	0	0	0	0	0	0	8.14e-19	4.7e-21	1.29e-18	5.09e-12	2.92e-14	8.05e-12	1.42e-07	8.13e-10	2.24e-07	4.46e-05	2.57e-07	7.04e-05	0.000204921	1.2e-06	0.000323867	1.5e-16	6.72e-19	2.37e-16	6.27e-10	2.63e-12	9.92e-10	7.08e-06	2.91e-08	1.12e-05	0.000519082	2.21e-06	0.000820865	0.000312483	1.48e-06	0.000494065	0	0	0	0	0
0	0	0	0	0	0	0	0	0	0	0	0	0	0	0	7.89e-19	4.58e-21	1.25e-18	5.03e-12	2.9e-14	7.95e-12	1.43e-07	8.25e-10	2.26e-07	4.6e-05	2.68e-07	7.27e-05	0.000217011	1.29e-06	0.000342963	1.42e-16	6.29e-19	2.25e-16	6.06e-10	2.5e-12	9.59e-10	6.97e-06	2.8e-08	1.1e-05	0.000521607	2.17e-06	0.000824888	0.00032139	1.48e-06	0.000508172	0	0	0	0	0
0	0	0	0	0	0	0	0	0	0	0	0	0	0	0	7.11e-19	4.21e-21	1.12e-18	4.56e-12	2.7e-14	7.21e-12	1.31e-07	7.78e-10	2.07e-07	4.27e-05	2.56e-07	6.75e-05	0.000205161	1.25e-06	0.000324216	1.34e-16	6.05e-19	2.11e-16	5.77e-10	2.44e-12	9.13e-10	6.72e-06	2.79e-08	1.06e-05	0.000511031	2.2e-06	0.000808118	0.000319951	1.54e-06	0.00050586	0	0	0	0	0
0	0	0	0	0	0	0	0	0	0	0	0	0	0	0	6.87e-19	4.1e-21	1.09e-18	4.49e-12	2.67e-14	7.1e-12	1.32e-07	7.89e-10	2.08e-07	4.4e-05	2.66e-07	6.95e-05	0.000216574	1.35e-06	0.000342236	1.27e-16	5.66e-19	2.01e-16	5.57e-10	2.32e-12	8.82e-10	6.61e-06	2.69e-08	1.05e-05	0.000513113	2.16e-06	0.000811441	0.000328787	1.54e-06	0.000519856	0	0	0	0	0
0	0	0	0	0	0	0	0	0	0	0	0	0	0	0	6.19e-19	3.77e-21	9.79e-19	4.07e-12	2.48e-14	6.44e-12	1.2e-07	7.43e-10	1.9e-07	4.07e-05	2.54e-07	6.44e-05	0.000204366	1.31e-06	0.000322926	1.19e-16	5.45e-19	1.88e-16	5.3e-10	2.27e-12	8.38e-10	6.38e-06	2.68e-08	1.01e-05	0.000502169	2.19e-06	0.000794087	0.000326913	1.6e-06	0.000516852	0	0	0	0	0
0	0	0	0	0	0	0	0	0	0	0	0	0	0	0	5.97e-19	3.66e-21	9.44e-19	4e-12	2.46e-14	6.32e-12	1.21e-07	7.52e-10	1.91e-07	4.18e-05	2.65e-07	6.6e-05	0.000215068	1.4e-06	0.00033982	1.13e-16	5.09e-19	1.79e-16	5.12e-10	2.15e-12	8.09e-10	6.27e-06	2.58e-08	9.92e-06	0.00050385	2.15e-06	0.000796775	0.000335671	1.6e-06	0.000530725	0	0	0	0	0
0	0	0	0	0	0	0	0	0	0	0	0	0	0	0	5.38e-19	3.36e-21	8.5e-19	3.62e-12	2.28e-14	5.72e-12	1.1e-07	7.06e-10	1.74e-07	3.87e-05	2.52e-07	6.11e-05	0.000202543	1.36e-06	0.000320009	1.06e-16	4.9e-19	1.68e-16	4.86e-10	2.1e-12	7.69e-10	6.04e-06	2.57e-08	9.55e-06	0.00049263	2.18e-06	0.000778986	0.000333395	1.66e-06	0.000527085	0	0	0	0	0
0	0	0	0	0	0	0	0	0	0	0	0	0	0	0	5.18e-19	3.26e-21	8.18e-19	3.55e-12	2.26e-14	5.61e-12	1.1e-07	7.15e-10	1.74e-07	3.96e-05	2.62e-07	6.25e-05	0.000212516	1.46e-06	0.000335746	1.01e-16	4.58e-19	1.59e-16	4.69e-10	1.99e-12	7.42e-10	5.93e-06	2.47e-08	9.39e-06	0.000493932	2.14e-06	0.000781074	0.000342057	1.65e-06	0.000540807	0	0	0	0	0
0	0	0	0	0	0	0	0	0	0	0	0	0	0	0	4.66e-19	2.99e-21	7.37e-19	3.21e-12	2.09e-14	5.08e-12	1e-07	6.69e-10	1.59e-07	3.65e-05	2.49e-07	5.77e-05	0.000199724	1.4e-06	0.000315517	9.44e-17	4.4e-19	1.49e-16	4.46e-10	1.95e-12	7.05e-10	5.71e-06	2.46e-08	9.03e-06	0.000482518	2.17e-06	0.000762977	0.000339409	1.72e-06	0.000536576	0	0	0	0	0
0	0	0	0	0	0	0	0	0	0	0	0	0	0	0	4.48e-19	2.9e-21	7.08e-19	3.14e-12	2.07e-14	4.96e-12	1e-07	6.77e-10	1.58e-07	3.73e-05	2.58e-07	5.89e-05	0.000208959	1.51e-06	0.000330084	8.95e-17	4.11e-19	1.42e-16	4.3e-10	1.85e-12	6.8e-10	5.61e-06	2.37e-08	8.87e-06	0.000483469	2.12e-06	0.000764511	0.00034797	1.71e-06	0.000550137	0	0	0	0	0
0	0	0	0	0	0	0	0	0	0	0	0	0	0	0	4.03e-19	2.65e-21	6.38e-19	2.84e-12	1.91e-14	4.49e-12	9.12e-08	6.33e-10	1.44e-07	3.44e-05	2.45e-07	5.43e-05	0.000195963	1.45e-06	0.000309533	8.39e-17	3.95e-19	1.33e-16	4.08e-10	1.8e-12	6.45e-10	5.4e-06	2.35e-08	8.53e-06	0.00047193	2.15e-06	0.000746216	0.000344978	1.78e-06	0.000545361	0	0	0	0	0
0	0	0	0	0	0	0	0	0	0	0	0	0	0	0	3.87e-19	2.57e-21	6.11e-19	2.77e-12	1.89e-14	4.38e-12	9.07e-08	6.39e-10	1.43e-07	3.5e-05	2.54e-07	5.52e-05	0.000204465	1.55e-06	0.000322938	7.95e-17	3.69e-19	1.26e-16	3.93e-10	1.71e-12	6.22e-10	5.3e-06	2.26e-08	8.37e-06	0.000472535	2.1e-06	0.000747202	0.0003534	1.77e-06	0.000558704	0	0	0	0	0
0	0	0	0	0	0	0	0	0	0	0	0	0	0	0	3.48e-19	2.34e-21	5.5e-19	2.5e-12	1.74e-14	3.96e-12	8.25e-08	5.96e-10	1.3e-07	3.22e-05	2.4e-07	5.08e-05	0.000191332	1.49e-06	0.000302174	7.45e-17	3.55e-19	1.18e-16	3.73e-10	1.67e-12	5.9e-10	5.09e-06	2.25e-08	8.05e-06	0.000460939	2.13e-06	0.000728819	0.0003501	1.84e-06	0.000553439	0	0	0	0	0
0	0	0	0	0	0	0	0	0	0	0	0	0	0	0	3.33e-19	2.27e-21	5.27e-19	2.44e-12	1.72e-14	3.85e-12	8.19e-08	6.02e-10	1.29e-07	3.27e-05	2.49e-07	5.16e-05	0.000199117	1.6e-06	0.000314443	7.08e-17	3.31e-19	1.12e-16	3.6e-10	1.58e-12	5.7e-10	5.01e-06	2.16e-08	7.92e-06	0.000462496	2.09e-06	0.000731312	0.000359333	1.83e-06	0.000568066	0	0	0	0	0
0	0	0	0	0	0	0	0	0	0	0	0	0	0	0	3e-19	2.07e-21	4.74e-19	2.2e-12	1.58e-14	3.48e-12	7.44e-08	5.6e-10	1.17e-07	3e-05	2.35e-07	4.74e-05	0.000185923	1.53e-06	0.000293585	6.72e-17	3.18e-19	1.06e-16	3.47e-10	1.54e-12	5.48e-10	4.88e-06	2.15e-08	7.72e-06	0.000457733	2.11e-06	0.000723752	0.000361018	1.9e-06	0.000570696	0	0	0	0	0
0	0	0	0	0	0	0	0	0	0	0	0	0	0	0	2.87e-19	2e-21	4.53e-19	2.14e-12	1.56e-14	3.38e-12	7.37e-08	5.65e-10	1.16e-07	3.04e-05	2.43e-07	4.8e-05	0.000193018	1.63e-06	0.000304761	6.36e-17	2.97e-19	1.01e-16	3.34e-10	1.46e-12	5.28e-10	4.79e-06	2.07e-08	7.57e-06	0.000457411	2.07e-06	0.000723269	0.000368931	1.89e-06	0.000583232	0	0	0	0	0
0	0	0	0	0	0	0	0	0	0	0	0	0	0	0	2.58e-19	1.82e-21	4.08e-19	1.93e-12	1.43e-14	3.05e-12	6.68e-08	5.24e-10	1.06e-07	2.79e-05	2.29e-07	4.4e-05	0.00017984	1.56e-06	0.000283932	6.03e-17	2.85e-19	9.54e-17	3.2e-10	1.42e-12	5.07e-10	4.66e-06	2.05e-08	7.37e-06	0.000451826	2.1e-06	0.000714407	0.000370008	1.96e-06	0.000584899	0	0	0	0	0
0	0	0	0	0	0	0	0	0	0	0	0	0	0	0	2.47e-19	1.76e-21	3.9e-19	1.87e-12	1.41e-14	2.96e-12	6.6e-08	5.28e-10	1.04e-07	2.81e-05	2.37e-07	4.44e-05	0.000186283	1.67e-06	0.000294073	5.7e-17	2.67e-19	9.02e-17	3.08e-10	1.35e-12	4.87e-10	4.56e-06	1.98e-08	7.2e-06	0.00045062	2.05e-06	0.000712522	0.000377345	1.95e-06	0.000596521	0	0	0	0	0
0	0	0	0	0	0	0	0	0	0	0	0	0	0	0	2.22e-19	1.6e-21	3.51e-19	1.69e-12	1.29e-14	2.67e-12	5.98e-08	4.9e-10	9.45e-08	2.58e-05	2.22e-07	4.07e-05	0.000173199	1.59e-06	0.000273395	5.4e-17	2.56e-19	8.54e-17	2.96e-10	1.32e-12	4.68e-10	4.44e-06	1.96e-08	7.01e-06	0.000445253	2.08e-06	0.000704006	0.000378676	2.02e-06	0.000598589	0	0	0	0	0
0	0	0	0	0	0	0	0	0	0	0	0	0	0	0	2.12e-19	1.55e-21	3.35e-19	1.64e-12	1.27e-14	2.59e-12	5.9e-08	4.93e-10	9.32e-08	2.6e-05	2.3e-07	4.1e-05	0.000179034	1.7e-06	0.000282575	5.1e-17	2.4e-19	8.07e-17	2.84e-10	1.25e-12	4.49e-10	4.33e-06	1.89e-08	6.85e-06	0.000443442	2.03e-06	0.000701164	0.000385599	2.02e-06	0.000609558	0	0	0	0	0
0	0	0	0	0	0	0	0	0	0	0	0	0	0	0	1.91e-19	1.4e-21	3.02e-19	1.48e-12	1.16e-14	2.33e-12	5.34e-08	4.56e-10	8.44e-08	2.37e-05	2.16e-07	3.75e-05	0.000166118	1.61e-06	0.000262166	4.84e-17	2.3e-19	7.65e-17	2.73e-10	1.22e-12	4.31e-10	4.22e-06	1.88e-08	6.68e-06	0.000438876	2.06e-06	0.000693916	0.000387826	2.09e-06	0.000613043	0	0	0	0	0
0	0	0	0	0	0	0	0	0	0	0	0	0	0	0	1.82e-19	1.35e-21	2.87e-19	1.43e-12	1.14e-14	2.26e-12	5.26e-08	4.59e-10	8.3e-08	2.39e-05	2.23e-07	3.77e-05	0.000171399	1.72e-06	0.000270466	4.56e-17	2.15e-19	7.22e-17	2.61e-10	1.16e-12	4.13e-10	4.12e-06	1.81e-08	6.51e-06	0.00043648	2.02e-06	0.000690147	0.000394271	2.08e-06	0.000623254	0	0	0	0	0
0	0	0	0	0	0	0	0	0	0	0	0	0	0	0	1.64e-19	1.23e-21	2.59e-19	1.29e-12	1.05e-14	2.04e-12	4.76e-08	4.23e-10	7.51e-08	2.18e-05	2.08e-07	3.44e-05	0.00015872	1.63e-06	0.000250436	4.33e-17	2.07e-19	6.84e-17	2.51e-10	1.13e-12	3.97e-10	4.02e-06	1.79e-08	6.35e-06	0.000432526	2.04e-06	0.000683869	0.000397143	2.16e-06	0.00062776	0	0	0	0	0
0	0	0	0	0	0	0	0	0	0	0	0	0	0	0	1.56e-19	1.18e-21	2.46e-19	1.25e-12	1.03e-14	1.97e-12	4.68e-08	4.26e-10	7.38e-08	2.19e-05	2.15e-07	3.45e-05	0.000163503	1.74e-06	0.000257948	4.08e-17	1.93e-19	6.45e-17	2.41e-10	1.07e-12	3.81e-10	3.92e-06	1.73e-08	6.19e-06	0.000429623	2e-06	0.000679297	0.000403148	2.15e-06	0.000637274	0	0	0	0	0
0	0	0	0	0	0	0	0	0	0	0	0	0	0	0	1.41e-19	1.07e-21	2.23e-19	1.12e-12	9.38e-15	1.78e-12	4.23e-08	3.92e-10	6.68e-08	1.99e-05	2.01e-07	3.15e-05	0.000151124	1.65e-06	0.000238395	3.87e-17	1.86e-19	6.12e-17	2.32e-10	1.04e-12	3.66e-10	3.82e-06	1.71e-08	6.05e-06	0.00042637	2.02e-06	0.000674129	0.000406826	2.23e-06	0.000643055	0	0	0	0	0
0	0	0	0	0	0	0	0	0	0	0	0	0	0	0	1.34e-19	1.03e-21	2.11e-19	1.08e-12	9.21e-15	1.71e-12	4.15e-08	3.94e-10	6.55e-08	2e-05	2.07e-07	3.15e-05	0.000155469	1.76e-06	0.000245214	3.65e-17	1.73e-19	5.77e-17	2.22e-10	9.9e-13	3.51e-10	3.72e-06	1.65e-08	5.89e-06	0.000422927	1.98e-06	0.000668701	0.000412322	2.22e-06	0.000651765	0	0	0	0	0
[truncated: 737 more rows]
[truncated: 130 more columns]

## Sheet: Endtime
1eq	1ineq0.8	1ineq0.9	6eq	6ineq0.8	6ineq0.9	7eq	7ineq0.8	7ineq0.9	4eq	4ineq0.8	4ineq0.9
[truncated: 1 more rows]
