# Supplementary material for: Equitable access to COVID-19 vaccines makes a life-saving difference to all countries
Source: Nat Hum Behav. 2022 Jan 31;6(2):207–16. doi: 10.1038/s41562-022-01289-8 (PMC8873023; doi:10.1038/s41562-022-01289-8)
Supplement: Source Data Fig. 4 — Statistical source data. [file 41562_2022_1289_MOESM6_ESM.xlsx]

## Sheet: Note
Sheets Fig4a-Fig4d contain all data to generate the corresponding heat maps (col: I_{thre}, row: \delta)
column name explanation
Fig4e and Fig4f
ad8e-050.1 refers to ad(allow-donation)8e-05(I_{thre} value)0.1(\delta value)
Fig4g-4f
ad8e-050.1L refers to ad(vaccine allocation strategy code)8e-05(I_{thre} value)0.1(\delta value)L(income level code)
vaccine allocation strategy code
ad: allow-donation
eq: equitable
ineq: inequitable
income level code
H: HICs
L: LMICs
Each column contain all data to generate the correponding line plot

## Sheet: Fig4a
	0	1	2	3	4	5	6	7	8	9	10	11	12	13	14	15	16	17	18	19	20	21	22	23	24	25	26	27	28	29	30	31	32	33	34	35	36	37	38	39	40	41	42	43	44	45	46	47	48
0	0	0	0	0	0	0	0	0	0	0	0	0	0	0	0	0	0	0	0	0	0	0	0	0	0	0	0	0	0	0	0	0	0	0	0	0	0	0	0	0	0	0	0	0	0	0	0	0	0
1	0	0.983051	0.983051	0.983051	0.915254	0.898305	0.864407	0.898305	0.830508	0.694915	0.830508	0.779661	1	1	1	1	1	0.79661	0.79661	0.79661	0.813559	0.830508	1	1	1	1	1	1	1	1	1	1	1	1	1	1	1	1	1	0.983051	0.949153	0.949153	0.949153	0.932203	0.949153	0.932203	0.932203	0.898305	0.881356
2	0	0.983051	0.983051	0.949153	0.847458	0.898305	0.898305	0.915254	0.932203	0.813559	0.847458	0.779661	1	1	1	1	0.79661	0.813559	0.79661	0.79661	0.847458	0.881356	1	1	1	1	1	1	1	1	1	1	1	1	1	1	1	1	1	0.915254	0.79661	0.847458	0.864407	0.830508	0.915254	0.881356	0.762712	0.711864	0.711864
3	0	0.983051	0.983051	0.949153	0.847458	0.881356	0.881356	0.915254	0.915254	0.864407	0.79661	0.79661	1	1	1	1	0.79661	0.813559	0.79661	0.847458	0.881356	0.898305	1	1	1	1	1	1	1	1	1	1	1	1	1	1	1	1	0.966102	0.898305	0.711864	0.728814	0.79661	0.762712	0.813559	0.762712	0.661017	0.677966	0.576271
4	0	0.966102	0.983051	0.898305	0.847458	0.881356	0.881356	0.915254	0.898305	0.830508	0.779661	0.711864	1	1	1	1	0.79661	0.813559	0.830508	0.881356	0.881356	0.932203	1	1	1	1	1	1	1	1	1	1	1	1	1	1	1	1	0.915254	0.881356	0.694915	0.677966	0.711864	0.728814	0.745763	0.677966	0.610169	0.559322	0.508475
5	0	0.966102	0.983051	0.881356	0.847458	0.881356	0.881356	0.881356	0.898305	0.881356	0.779661	0.694915	1	1	1	1	0.79661	0.813559	0.830508	0.881356	0.881356	0.932203	1	1	1	1	1	1	1	1	1	1	1	1	1	1	1	1	0.881356	0.779661	0.59322	0.627119	0.728814	0.661017	0.694915	0.627119	0.559322	0.508475	0.423729
6	0	0.966102	0.983051	0.864407	0.847458	0.881356	0.881356	0.881356	0.864407	0.898305	0.779661	0.728814	1	1	1	0.762712	0.79661	0.813559	0.847458	0.881356	0.898305	0.932203	1	1	1	1	1	1	1	1	1	1	1	1	1	1	1	0.949153	0.881356	0.779661	0.559322	0.559322	0.711864	0.610169	0.661017	0.59322	0.508475	0.457627	0.389831
7	0	0.966102	0.949153	0.847458	0.847458	0.881356	0.881356	0.898305	0.881356	0.881356	0.762712	0.728814	1	1	1	0.779661	0.813559	0.830508	0.864407	0.881356	0.915254	0.983051	1	1	1	1	1	1	1	1	1	1	1	1	1	1	1	1	0.881356	0.728814	0.525424	0.525424	0.644068	0.610169	0.59322	0.559322	0.457627	0.40678	0.372881
8	0	0.983051	0.949153	0.847458	0.847458	0.881356	0.881356	0.864407	0.864407	0.881356	0.762712	0.728814	1	1	1	0.779661	0.813559	0.830508	0.881356	0.898305	0.915254	0.983051	1	1	1	1	1	1	1	1	1	1	1	1	1	1	1	1	0.830508	0.677966	0.491525	0.474576	0.627119	0.559322	0.525424	0.457627	0.40678	0.389831	0.338983
9	0	0.983051	0.949153	0.847458	0.847458	0.881356	0.881356	0.864407	0.881356	0.881356	0.762712	0.728814	1	1	1	0.779661	0.813559	0.830508	0.881356	0.898305	0.915254	1	1	1	1	1	1	1	1	1	1	1	1	1	1	1	1	1	0.79661	0.644068	0.423729	0.457627	0.576271	0.491525	0.474576	0.389831	0.40678	0.372881	0.338983
10	0	0.983051	0.949153	0.847458	0.847458	0.881356	0.881356	0.864407	0.881356	0.847458	0.745763	0.728814	1	1	1	0.779661	0.813559	0.830508	0.898305	0.915254	0.932203	1	1	1	1	1	1	1	1	1	1	1	1	1	1	1	1	0.932203	1	0.644068	0.389831	0.440678	0.525424	0.440678	0.440678	0.389831	0.372881	0.372881	0.305085
11	0	0.983051	0.949153	0.847458	0.847458	0.881356	0.881356	0.847458	0.864407	0.864407	0.745763	0.728814	1	1	1	0.779661	0.813559	0.864407	0.898305	0.915254	0.932203	1	1	1	1	1	1	1	1	1	1	1	1	1	1	1	1	0.932203	0.779661	0.627119	0.355932	0.423729	0.508475	0.423729	0.423729	0.355932	0.355932	0.355932	0.254237
12	0	0.983051	0.949153	0.847458	0.847458	0.881356	0.881356	0.830508	0.864407	0.864407	0.762712	0.728814	1	1	1	0.779661	0.830508	0.864407	0.898305	0.915254	0.949153	1	1	1	1	1	1	1	1	1	1	1	1	1	1	1	1	0.898305	0.779661	0.525424	0.355932	0.389831	0.474576	0.423729	0.355932	0.355932	0.355932	0.305085	0.305085
13	0	0.983051	0.932203	0.847458	0.847458	0.881356	0.881356	0.830508	0.864407	0.813559	0.745763	0.728814	1	1	1	0.779661	0.830508	0.864407	0.915254	0.915254	1	1	1	1	1	1	1	1	1	1	1	1	1	1	1	1	1	0.915254	0.762712	0.491525	0.338983	0.389831	0.474576	0.372881	0.338983	0.355932	0.322034	0.305085	0.271186
14	0	0.983051	0.932203	0.847458	0.847458	0.881356	0.881356	0.830508	0.864407	0.813559	0.745763	0.728814	1	1	1	0.779661	0.847458	0.864407	0.915254	0.915254	1	1	1	1	1	1	1	1	1	1	1	1	1	1	1	1	1	1	0.745763	0.423729	0.322034	0.372881	0.440678	0.372881	0.305085	0.322034	0.288136	0.288136	0.254237
15	0	0.983051	0.932203	0.847458	0.847458	0.881356	0.864407	0.830508	0.864407	0.813559	0.728814	0.728814	1	1	1	0.79661	0.847458	0.864407	0.915254	0.915254	1	1	1	1	1	1	1	1	1	1	1	1	1	1	1	1	1	1	0.728814	1	0.322034	0.355932	0.389831	0.355932	0.305085	0.322034	0.288136	0.271186	0.254237
16	0	0.983051	0.932203	0.847458	0.847458	0.881356	0.864407	0.830508	0.728814	0.813559	0.728814	0.728814	1	1	1	0.79661	0.847458	0.864407	0.915254	0.949153	1	1	1	1	1	1	1	1	1	1	1	1	1	1	1	1	1	1	0.728814	1	0.322034	0.338983	0.372881	0.338983	0.288136	0.305085	0.288136	0.237288	0.237288
17	0	0.983051	0.915254	0.847458	0.847458	0.881356	0.847458	0.813559	0.711864	0.745763	0.728814	0.728814	1	1	1	0.79661	0.847458	0.881356	0.915254	0.983051	1	1	1	1	1	1	1	1	1	1	1	1	1	1	1	1	1	1	0.694915	1	0.322034	0.305085	0.372881	0.338983	0.288136	0.288136	0.254237	0.237288	0.220339
18	0	0.966102	0.915254	0.847458	0.847458	0.881356	0.847458	0.813559	0.677966	0.745763	0.728814	0.728814	1	1	1	0.79661	0.847458	0.898305	0.915254	0.983051	1	1	1	1	1	1	1	1	1	1	1	1	1	1	1	1	1	1	0.694915	1	0.288136	0.305085	0.355932	0.322034	0.288136	0.288136	0.237288	0.237288	0.220339
19	0	0.966102	0.915254	0.847458	0.847458	0.881356	0.847458	0.813559	0.677966	0.728814	0.728814	0.728814	1	1	1	0.813559	0.847458	0.898305	0.915254	0.983051	1	1	1	1	1	1	1	1	1	1	1	1	1	1	1	1	1	1	0.661017	1	0.288136	0.305085	0.322034	0.322034	0.271186	0.271186	0.237288	0.220339	0.220339
20	0	0.966102	0.915254	0.847458	0.847458	0.881356	0.847458	0.813559	0.644068	0.711864	0.728814	0.728814	1	1	0.779661	0.813559	0.847458	0.898305	0.915254	0.983051	1	1	1	1	1	1	1	1	1	1	1	1	1	1	1	1	1	1	0.610169	1	0.288136	0.271186	0.305085	0.322034	0.271186	0.254237	0.237288	0.220339	0.220339
21	0	0.966102	0.932203	0.847458	0.864407	0.881356	0.847458	0.813559	0.644068	0.728814	0.728814	0.728814	1	1	1	0.813559	0.847458	0.898305	0.915254	0.983051	1	1	1	1	1	1	1	1	1	1	1	1	1	1	1	1	1	1	0.610169	1	0.271186	0.271186	0.305085	0.305085	0.271186	0.254237	0.237288	0.220339	0.220339
22	0	0.966102	0.915254	0.847458	0.864407	0.881356	0.847458	0.813559	0.644068	0.711864	0.728814	0.728814	1	1	0.779661	0.813559	0.864407	0.915254	0.915254	0.983051	1	1	1	1	1	1	1	1	1	1	1	1	1	1	1	1	1	1	1	1	0.271186	0.254237	0.305085	0.271186	0.288136	0.254237	0.237288	0.220339	0.20339
23	0	0.966102	0.915254	0.847458	0.864407	0.881356	0.847458	0.79661	0.644068	0.711864	0.728814	0.728814	1	1	0.779661	0.813559	0.864407	0.915254	0.915254	0.983051	1	1	1	1	1	1	1	1	1	1	1	1	1	1	1	1	1	1	1	1	1	0.254237	0.288136	0.271186	0.271186	0.254237	0.220339	0.220339	0.186441
24	0	0.966102	0.915254	0.847458	0.864407	0.881356	0.847458	0.79661	0.644068	0.694915	0.728814	0.728814	1	1	1	0.830508	0.864407	0.915254	0.915254	0.983051	1	1	1	1	1	1	1	1	1	1	1	1	1	1	1	1	1	1	1	1	1	0.237288	0.271186	0.254237	0.254237	0.237288	0.220339	0.20339	0.186441
25	0	0.966102	0.915254	0.847458	0.864407	0.881356	0.847458	0.79661	0.644068	0.677966	0.728814	0.728814	1	1	0.779661	0.830508	0.881356	0.915254	0.915254	0.983051	1	1	1	1	1	1	1	1	1	1	1	1	1	1	1	1	1	1	1	1	1	0.237288	0.271186	0.254237	0.237288	0.237288	0.220339	0.20339	0.186441
26	0	0.966102	0.915254	0.847458	0.864407	0.881356	0.847458	0.79661	0.644068	0.661017	0.728814	0.728814	1	1	0.779661	0.830508	0.881356	0.915254	0.932203	0.983051	1	1	1	1	1	1	1	1	1	1	1	1	1	1	1	1	1	1	1	1	0.983051	0.237288	0.271186	0.254237	0.254237	0.237288	0.220339	0.20339	0.186441
27	0	0.966102	0.915254	0.847458	0.864407	0.881356	0.847458	0.79661	0.644068	0.661017	0.728814	0.728814	1	1	0.79661	0.813559	0.881356	0.915254	0.932203	0.983051	1	1	1	1	1	1	1	1	1	1	1	1	1	1	1	1	1	0.830508	0.983051	0.983051	0.983051	0.237288	0.254237	0.254237	0.237288	0.220339	0.220339	0.186441	0.186441
28	0	0.966102	0.915254	0.847458	0.864407	0.881356	0.847458	0.79661	0.644068	0.661017	0.728814	0.728814	1	1	0.79661	0.830508	0.881356	0.915254	0.932203	0.983051	1	1	1	1	1	1	1	1	1	1	1	1	1	1	1	1	1	0.813559	0.983051	0.983051	0.983051	0.237288	0.254237	0.237288	0.20339	0.220339	0.20339	0.186441	0.186441
29	0	0.966102	0.915254	0.847458	0.864407	0.881356	0.847458	0.79661	0.644068	0.661017	0.728814	0.728814	1	1	0.79661	0.830508	0.881356	0.915254	0.932203	0.983051	1	1	1	1	1	1	1	1	1	1	1	1	1	1	0.983051	0.983051	0.983051	0.79661	0.983051	0.983051	0.983051	0.237288	0.237288	0.237288	0.20339	0.220339	0.20339	0.186441	0.186441
30	0	0.966102	0.915254	0.847458	0.864407	0.881356	0.847458	0.79661	0.644068	0.661017	0.728814	0.728814	1	1	0.779661	0.830508	0.881356	0.915254	0.932203	0.983051	1	1	1	1	1	1	1	1	1	1	1	1	1	0.983051	0.983051	0.983051	0.983051	0.983051	0.983051	0.983051	0.237288	0.237288	0.237288	0.220339	0.20339	0.220339	0.20339	0.186441	0.186441
31	0	0.966102	0.915254	0.847458	0.864407	0.881356	0.847458	0.79661	0.644068	0.661017	0.728814	0.728814	1	1	0.779661	0.830508	0.881356	0.915254	0.932203	0.983051	1	1	1	1	1	1	1	1	1	1	1	1	0.983051	0.983051	0.983051	0.983051	0.983051	0.983051	0.983051	0.983051	0.20339	0.20339	0.237288	0.220339	0.186441	0.220339	0.20339	0.186441	0.186441
32	0	0.966102	0.915254	0.830508	0.864407	0.881356	0.847458	0.79661	0.644068	0.661017	0.728814	0.728814	1	1	0.779661	0.830508	0.864407	0.915254	0.932203	0.983051	1	1	1	1	1	1	1	1	1	1	0.983051	0.983051	0.983051	0.983051	0.983051	0.983051	0.983051	0.983051	0.983051	0.966102	0.20339	0.20339	0.20339	0.220339	0.186441	0.220339	0.186441	0.186441	0.169492
33	0	0.966102	0.915254	0.830508	0.864407	0.881356	0.847458	0.779661	0.644068	0.661017	0.728814	0.728814	1	1	0.779661	0.830508	0.864407	0.915254	0.932203	0.983051	1	1	1	1	1	1	1	1	1	0.983051	0.983051	0.983051	0.983051	0.983051	0.983051	0.983051	0.983051	0.966102	0.966102	0.966102	0.20339	0.20339	0.186441	0.220339	0.186441	0.20339	0.186441	0.186441	0.186441
34	0	0.949153	0.898305	0.830508	0.864407	0.881356	0.847458	0.779661	0.644068	0.661017	0.711864	0.728814	1	1	0.779661	0.813559	0.864407	0.898305	0.932203	0.983051	1	1	1	1	1	1	1	1	0.983051	0.983051	0.983051	0.983051	0.983051	0.983051	0.983051	0.983051	0.966102	0.966102	0.966102	0.966102	0.20339	0.20339	0.186441	0.20339	0.186441	0.20339	0.169492	0.186441	0.135593
35	0	0.932203	0.898305	0.830508	0.864407	0.881356	0.830508	0.779661	0.644068	0.661017	0.728814	0.728814	1	1	0.779661	0.813559	0.864407	0.898305	0.932203	0.983051	1	1	1	1	1	1	1	1	0.983051	0.983051	0.983051	0.983051	0.983051	0.983051	0.983051	0.966102	0.966102	0.966102	0.966102	0.966102	0.20339	0.20339	0.186441	0.169492	0.186441	0.186441	0.169492	0.186441	0.135593
36	0	0.932203	0.898305	0.830508	0.864407	0.881356	0.830508	0.779661	0.644068	0.661017	0.711864	0.728814	1	1	0.779661	0.813559	0.864407	0.898305	0.898305	0.983051	1	1	1	1	1	1	1	1	0.983051	0.983051	0.983051	0.983051	0.983051	0.983051	0.966102	0.966102	0.966102	0.966102	0.966102	0.966102	0.20339	0.20339	0.186441	0.169492	0.186441	0.186441	0.169492	0.169492	0.135593
37	0	0.932203	0.898305	0.830508	0.847458	0.881356	0.830508	0.779661	0.644068	0.661017	0.711864	0.728814	1	1	0.779661	0.813559	0.864407	0.898305	0.898305	0.983051	1	1	1	1	1	1	1	0.983051	0.983051	0.983051	0.983051	0.983051	0.983051	0.983051	0.966102	0.966102	0.966102	0.966102	0.966102	0.966102	0.966102	0.20339	0.186441	0.152542	0.169492	0.186441	0.152542	0.152542	0.135593
38	0	0.932203	0.898305	0.830508	0.847458	0.881356	0.830508	0.762712	0.644068	0.661017	0.711864	0.728814	1	1	0.779661	0.813559	0.864407	0.898305	0.898305	0.983051	1	1	1	1	1	1	1	0.983051	0.983051	0.983051	0.983051	0.983051	0.983051	0.983051	0.966102	0.966102	0.966102	0.966102	0.966102	0.966102	0.966102	0.20339	0.186441	0.152542	0.169492	0.186441	0.152542	0.152542	0.135593
39	0	0.932203	0.898305	0.830508	0.847458	0.881356	0.830508	0.762712	0.644068	0.661017	0.711864	0.728814	1	1	0.779661	0.813559	0.864407	0.898305	0.898305	0.983051	1	1	1	1	1	1	1	0.983051	0.983051	0.983051	0.983051	0.983051	0.983051	0.983051	0.966102	0.966102	0.966102	0.966102	0.966102	0.949153	0.186441	0.186441	0.169492	0.152542	0.169492	0.186441	0.152542	0.152542	0.135593
40	0	0.932203	0.898305	0.830508	0.847458	0.881356	0.830508	0.762712	0.644068	0.661017	0.711864	0.728814	1	1	0.779661	0.813559	0.864407	0.898305	0.898305	0.983051	1	1	1	1	1	1	0.983051	0.983051	0.983051	0.983051	0.983051	0.983051	0.983051	0.966102	0.966102	0.966102	0.966102	0.966102	0.966102	0.966102	0.169492	0.186441	0.169492	0.152542	0.169492	0.186441	0.152542	0.152542	0.135593
41	0	0.932203	0.898305	0.830508	0.847458	0.881356	0.830508	0.762712	0.644068	0.661017	0.711864	0.728814	1	1	0.779661	0.813559	0.864407	0.898305	0.898305	0.983051	1	1	1	1	1	1	0.983051	0.983051	0.983051	0.983051	0.983051	0.983051	0.983051	0.966102	0.966102	0.966102	0.966102	0.966102	0.949153	0.966102	0.169492	0.186441	0.169492	0.152542	0.169492	0.169492	0.152542	0.135593	0.135593
42	0	0.932203	0.898305	0.830508	0.847458	0.881356	0.830508	0.762712	0.644068	0.661017	0.711864	0.728814	1	1	0.779661	0.813559	0.864407	0.898305	0.898305	0.983051	1	1	1	1	1	1	1	1	1	0.983051	0.983051	0.983051	0.983051	0.966102	0.983051	0.983051	0.983051	0.983051	0.966102	0.966102	0.169492	0.186441	0.169492	0.152542	0.169492	0.169492	0.152542	0.135593	0.135593
43	0	0.932203	0.898305	0.830508	0.847458	0.881356	0.830508	0.762712	0.644068	0.661017	0.711864	0.711864	1	1	0.779661	0.813559	0.864407	0.898305	0.898305	0.983051	1	1	1	1	1	1	1	1	1	0.983051	0.983051	0.983051	0.966102	0.966102	0.983051	0.983051	0.983051	0.966102	0.966102	0.966102	0.169492	0.169492	0.169492	0.152542	0.169492	0.169492	0.135593	0.135593	0.135593
44	0	0.932203	0.898305	0.830508	0.847458	0.881356	0.830508	0.762712	0.644068	0.644068	0.711864	0.711864	1	1	0.779661	0.813559	0.864407	0.898305	0.898305	0.983051	1	1	1	1	1	1	1	1	1	0.983051	0.983051	0.983051	0.966102	0.966102	0.983051	0.983051	0.983051	0.966102	0.966102	0.966102	0.169492	0.169492	0.169492	0.152542	0.152542	0.152542	0.135593	0.135593	0.135593
45	0	0.932203	0.881356	0.830508	0.847458	0.881356	0.830508	0.762712	0.644068	0.644068	0.694915	0.711864	1	1	0.779661	0.830508	0.864407	0.898305	0.898305	0.983051	1	1	1	1	1	1	1	1	1	1	1	1	0.983051	0.983051	0.983051	0.966102	0.966102	0.966102	0.966102	0.966102	0.169492	0.169492	0.169492	0.152542	0.152542	0.135593	0.135593	0.135593	0.135593
46	0	0.932203	0.881356	0.830508	0.847458	0.881356	0.830508	0.762712	0.644068	0.644068	0.694915	0.711864	1	1	0.779661	0.830508	0.864407	0.898305	0.898305	0.983051	1	1	1	1	1	1	1	1	1	1	1	1	0.983051	0.983051	0.983051	0.966102	0.966102	0.966102	0.966102	0.966102	0.169492	0.169492	0.152542	0.135593	0.152542	0.135593	0.135593	0.135593	0.135593
47	0	0.932203	0.881356	0.830508	0.847458	0.881356	0.830508	0.762712	0.644068	0.644068	0.694915	0.711864	1	1	0.779661	0.830508	0.864407	0.898305	0.898305	0.983051	1	1	1	1	1	1	1	1	1	1	1	1	0.983051	0.983051	0.966102	0.966102	0.966102	0.966102	0.966102	0.966102	0.169492	0.169492	0.135593	0.135593	0.152542	0.135593	0.135593	0.135593	0.135593
48	0	0.932203	0.881356	0.830508	0.847458	0.881356	0.830508	0.762712	0.644068	0.644068	0.694915	0.711864	1	1	0.779661	0.830508	0.864407	0.898305	0.898305	0.983051	1	1	1	1	1	1	1	1	1	1	1	1	0.983051	0.983051	0.966102	0.966102	0.966102	0.966102	0.966102	0.966102	0.169492	0.135593	0.118644	0.135593	0.152542	0.135593	0.135593	0.135593	0.135593
49	0	0.915254	0.881356	0.830508	0.847458	0.881356	0.830508	0.762712	0.644068	0.644068	0.694915	1	1	1	0.779661	0.830508	0.864407	0.898305	0.898305	0.983051	1	1	1	1	1	1	1	1	1	1	1	1	0.983051	0.966102	0.966102	0.966102	0.966102	0.966102	0.966102	0.966102	0.169492	0.135593	0.118644	0.135593	0.152542	0.135593	0.135593	0.135593	0.135593
50	0	0.915254	0.881356	0.830508	0.847458	0.881356	0.830508	0.762712	0.644068	0.644068	0.694915	1	1	1	0.779661	0.830508	0.864407	0.898305	0.898305	0.983051	1	1	1	1	1	1	1	1	1	1	1	1	0.966102	0.966102	0.966102	0.966102	0.966102	0.966102	0.966102	0.966102	0.169492	0.135593	0.118644	0.135593	0.152542	0.135593	0.135593	0.135593	0.135593
[truncated: 2 more columns]

## Sheet: Fig4b
	0	1	2	3	4	5	6	7	8	9	10	11	12	13	14	15	16	17	18	19	20	21	22	23	24	25	26	27	28	29	30	31	32	33	34	35	36	37	38	39	40	41	42	43	44	45	46	47	48
0	0	0	0	0	0	0	0	0	0	0	0	0	0	0	0	0	0	0	0	0	0	0	0	0	0	0	0	0	0	0	0	0	0	0	0	0	0	0	0	0	0	0	0	0	0	0	0	0	0
1	0	1.27141e-05	2.61371e-05	4.65303e-05	6.20879e-05	6.80372e-05	3.83887e-05	6.19494e-05	2.17042e-05	3.37763e-06	5.87145e-06	1.99706e-06	0.000124688	0.00012471	0.00012473	0.000124753	0.000124775	1.97067e-05	2.06809e-05	2.0923e-05	2.34167e-05	2.56737e-05	0.000124894	0.000124911	0.000124929	0.000124946	0.000124964	0.000124982	0.000125	0.000125014	0.00012503	0.000125047	0.000125062	0.000125076	0.000125091	0.000125105	0.000125118	0.000125136	0.000125147	0.00012145	0.000117025	0.000117845	0.00011844	0.000117663	0.000118101	0.000117313	0.000116097	0.000113952	0.00011402
2	0	1.33271e-05	2.77181e-05	4.97734e-05	6.10934e-05	6.83192e-05	6.67844e-05	7.24811e-05	3.83961e-05	1.19759e-05	1.38885e-05	4.71494e-06	0.00012467	0.000124691	0.00012471	0.000124728	1.86987e-05	2.11815e-05	2.18341e-05	2.36926e-05	2.76066e-05	3.27934e-05	0.000124852	0.00012487	0.000124883	0.000124899	0.000124915	0.000124932	0.000124946	0.000124957	0.000124969	0.000124983	0.000124993	0.000125004	0.000125015	0.000125026	0.000125041	0.000125041	0.000121029	0.000117607	0.000108214	0.000110526	0.00011203	0.000109658	0.000110619	0.000108209	0.00010659	9.96181e-05	0.000100979
3	0	1.36248e-05	2.88528e-05	5.16803e-05	6.11273e-05	6.58102e-05	5.74324e-05	7.15886e-05	5.26675e-05	1.79857e-05	8.22334e-06	2.47207e-06	0.000124646	0.000124666	0.000124685	0.000124702	1.98936e-05	2.24534e-05	2.35832e-05	2.64602e-05	3.19326e-05	4.19267e-05	0.000124809	0.000124822	0.000124831	0.000124847	0.000124857	0.000124866	0.000124874	0.000124885	0.000124892	0.000124898	0.000124906	0.000124911	0.000124931	0.000124939	0.000124957	0.000124983	0.000119015	0.000113264	0.000102282	0.00010199	0.00010634	0.000103423	0.000103189	0.000101621	9.77733e-05	9.446e-05	8.5884e-05
4	0	1.39408e-05	2.93719e-05	5.31496e-05	6.184e-05	6.46338e-05	6.01945e-05	6.4012e-05	4.91344e-05	1.01391e-05	7.92755e-06	-1.72083e-06	0.000124629	0.00012464	0.000124657	0.000124671	2.09524e-05	2.36862e-05	2.54803e-05	2.93187e-05	3.59875e-05	5.00833e-05	0.000124757	0.000124765	0.000124776	0.000124785	0.000124795	0.000124803	0.000124807	0.000124815	0.000124816	0.000124817	0.000124817	0.000124809	0.000124797	0.000124815	0.000124827	0.000124809	0.000116113	0.000109122	9.51515e-05	9.39217e-05	0.00010014	9.61589e-05	9.5829e-05	9.4424e-05	8.82084e-05	8.35541e-05	7.04321e-05
5	0	1.43801e-05	3.00098e-05	5.36203e-05	6.23812e-05	6.55146e-05	6.06735e-05	6.17548e-05	5.036e-05	2.81757e-05	7.65469e-06	-2.84959e-07	0.000124609	0.000124622	0.000124636	0.000124648	2.18638e-05	2.4762e-05	2.73673e-05	3.24828e-05	4.1975e-05	5.51464e-05	0.00011581	0.000124728	0.000124733	0.000124739	0.000124749	0.000124759	0.000124769	0.000124777	0.000124793	0.000124802	0.00012481	0.000124808	0.000124801	0.000124789	0.000124833	0.000124824	0.000114432	0.000105273	8.78528e-05	8.62e-05	9.54526e-05	8.91535e-05	8.80753e-05	8.58755e-05	8.05438e-05	7.24796e-05	5.44816e-05
6	0	1.41232e-05	2.88451e-05	5.34364e-05	6.28386e-05	6.6389e-05	6.0083e-05	6.06377e-05	5.24409e-05	4.38432e-05	6.64847e-06	5.34116e-07	0.00012461	0.000124627	0.000124641	1.65402e-05	2.28054e-05	2.59675e-05	2.94416e-05	3.58637e-05	4.59884e-05	6.07864e-05	0.000116883	0.000124747	0.000124765	0.000124782	0.000124796	0.000124804	0.000124824	0.000124835	0.000124851	0.000124865	0.000124879	0.00012489	0.000124901	0.000124906	0.000124906	0.000119258	0.000112264	0.000101072	8.02387e-05	7.88372e-05	9.00592e-05	8.08253e-05	7.93507e-05	7.6426e-05	7.26409e-05	6.22099e-05	3.95526e-05
7	0	1.37784e-05	2.9694e-05	5.26688e-05	6.3046e-05	6.69098e-05	6.04352e-05	5.92869e-05	5.07113e-05	4.53061e-05	3.286e-06	1.12298e-06	0.000124611	0.000124623	0.000124638	1.82122e-05	2.38753e-05	2.77407e-05	3.22284e-05	4.19956e-05	5.162e-05	6.62203e-05	0.000117318	0.000124755	0.000124772	0.00012479	0.000124804	0.000124816	0.000124831	0.000124838	0.000124851	0.000124862	0.000124873	0.000124881	0.000124887	0.000124884	0.000124873	0.000124865	0.000109883	9.78362e-05	7.25598e-05	7.17887e-05	8.41475e-05	7.59454e-05	7.34293e-05	7.04374e-05	6.41154e-05	5.24624e-05	2.45003e-05
8	0	1.37812e-05	2.97618e-05	5.30926e-05	6.32933e-05	6.71001e-05	6.06878e-05	5.71979e-05	5.14509e-05	4.9114e-05	1.72863e-06	1.67591e-06	0.000124603	0.000124619	0.000124633	1.95183e-05	2.46526e-05	2.90936e-05	3.43869e-05	4.44773e-05	5.38977e-05	7.29787e-05	0.000117839	0.000124756	0.000124772	0.00012478	0.000124794	0.000124801	0.000124809	0.000124818	0.000124826	0.000124839	0.000124841	0.000124842	0.00012484	0.000124828	0.000124887	0.000124881	0.000107327	9.43095e-05	6.53425e-05	6.34066e-05	7.80113e-05	6.905e-05	6.54867e-05	6.22105e-05	5.45932e-05	4.06353e-05	8.28554e-06
9	0	1.38328e-05	2.98424e-05	5.34336e-05	6.34831e-05	6.71829e-05	6.04932e-05	5.58282e-05	5.17239e-05	4.36713e-05	1.84554e-06	2.00417e-06	0.000124599	0.000124614	0.000124628	2.00392e-05	2.52263e-05	3.03058e-05	3.66499e-05	4.68928e-05	5.57641e-05	9.8288e-05	0.000118019	0.000124756	0.000124767	0.000124777	0.000124785	0.000124795	0.000124801	0.000124814	0.000124817	0.00012482	0.000124822	0.000124817	0.000124811	0.000124867	0.000124875	0.000124876	0.00010556	9.02126e-05	5.72773e-05	5.47731e-05	7.17957e-05	6.0353e-05	5.69997e-05	5.42234e-05	4.55759e-05	3.05299e-05	-7.49411e-06
10	0	1.38219e-05	3.02591e-05	5.38285e-05	6.36508e-05	6.73343e-05	6.10745e-05	5.52276e-05	5.07524e-05	3.21817e-05	1.83164e-06	3.80087e-06	0.000124593	0.000124606	0.000124622	2.05842e-05	2.59551e-05	3.13173e-05	3.88772e-05	4.94283e-05	5.7943e-05	0.00010052	0.000118079	0.000124724	0.000124737	0.000124747	0.000124754	0.000124758	0.000124763	0.000124765	0.000124767	0.00012476	0.000124753	0.000124741	0.000124724	0.000124769	0.000124755	0.000115098	0.000124678	8.55765e-05	4.89177e-05	4.66653e-05	6.55907e-05	5.26842e-05	4.94045e-05	4.57038e-05	3.53677e-05	1.92056e-05	-2.35493e-05
11	0	1.38222e-05	2.9924e-05	5.39503e-05	6.37908e-05	6.74244e-05	6.08338e-05	5.37744e-05	4.74282e-05	4.26388e-05	2.20531e-06	5.31775e-06	0.000124578	0.000124591	0.000124602	2.10212e-05	2.68004e-05	3.24711e-05	4.05895e-05	5.06654e-05	6.23546e-05	0.000101232	0.000118126	0.000124683	0.00012469	0.000124698	0.000124702	0.000124702	0.0001247	0.000124698	0.000124691	0.000124681	0.000124663	0.00012464	0.000124615	0.000124648	0.000124623	0.000113756	0.000100078	8.11434e-05	4.09395e-05	4.04066e-05	5.94268e-05	4.70441e-05	4.16088e-05	3.63973e-05	2.71637e-05	8.92664e-06	-3.74692e-05
12	0	1.38223e-05	2.99566e-05	5.40141e-05	6.38595e-05	6.76319e-05	6.01707e-05	5.31412e-05	4.72562e-05	3.37272e-05	5.33052e-06	5.77946e-06	0.000124567	0.000124579	0.000124588	2.1505e-05	2.73829e-05	3.40261e-05	4.18091e-05	5.2212e-05	7.25279e-05	0.000101768	0.000118154	0.000124635	0.00012463	0.000124629	0.00012464	0.00012463	0.000124615	0.000124593	0.000124574	0.000124553	0.00012452	0.000124503	0.000124448	0.000124457	0.000124393	0.000112576	9.74069e-05	7.63084e-05	3.34901e-05	3.22366e-05	5.32227e-05	3.91653e-05	1.31852e-05	2.9078e-05	1.98686e-05	-1.58585e-06	-1.26331e-05
13	0	1.3871e-05	3.03487e-05	5.40099e-05	6.39749e-05	6.7661e-05	6.04726e-05	5.1732e-05	4.61108e-05	2.47534e-05	5.28377e-06	6.05318e-06	0.000124548	0.000124555	0.000124564	2.20442e-05	2.8101e-05	3.52071e-05	4.31899e-05	5.39738e-05	8.48549e-05	0.000102288	0.000118179	0.000124605	0.000124603	0.000124598	0.000124588	0.000124576	0.00012457	0.000124552	0.000124528	0.000124506	0.00012448	0.000124439	0.0001244	0.000124436	0.000124408	0.000111881	9.48124e-05	7.11611e-05	2.6966e-05	2.46723e-05	4.61608e-05	3.24443e-05	2.61255e-05	2.03472e-05	9.88699e-06	-1.40738e-05	-2.45435e-05
14	0	1.41376e-05	3.03865e-05	5.40333e-05	6.40844e-05	6.77121e-05	6.04514e-05	4.99539e-05	4.61781e-05	1.81003e-05	5.41978e-06	6.3012e-06	0.000124535	0.000124541	0.00012455	2.25617e-05	2.90058e-05	3.60136e-05	4.49303e-05	5.67062e-05	8.58454e-05	0.000102882	0.000118222	0.000124579	0.000124573	0.000124572	0.000124553	0.000124546	0.000124536	0.000124514	0.000124493	0.000124473	0.000124439	0.0001244	0.000124435	0.000124481	0.000124458	0.000124414	9.17673e-05	6.72025e-05	1.9347e-05	1.70954e-05	4.03059e-05	3.78304e-05	1.79672e-05	1.23607e-05	2.88741e-06	-2.53149e-05	-3.63076e-05
15	0	1.41327e-05	3.03907e-05	5.44085e-05	6.41256e-05	6.77198e-05	5.96177e-05	4.84089e-05	4.4797e-05	1.33739e-05	5.22469e-06	6.73132e-06	0.000124527	0.000124536	0.00012454	2.3005e-05	2.97231e-05	3.68069e-05	4.62821e-05	6.07042e-05	8.60931e-05	0.000103204	0.000118294	0.000124561	0.000124551	0.000124547	0.000124534	0.000124521	0.000124506	0.000124487	0.000124464	0.000124468	0.00012444	0.000124409	0.000124417	0.000124403	0.000124357	0.000124286	8.89593e-05	0.000124247	1.21884e-05	9.35909e-06	3.53016e-05	3.10187e-05	9.43072e-06	4.24521e-06	-8.10756e-06	-3.51971e-05	-4.65205e-05
16	0	1.41139e-05	3.0797e-05	5.44614e-05	6.42189e-05	6.76192e-05	5.90089e-05	4.66821e-05	9.30352e-06	1.07041e-05	5.4584e-06	7.14876e-06	0.000124515	0.000124519	0.00012453	2.34968e-05	3.06411e-05	3.7533e-05	4.81849e-05	6.66451e-05	8.62266e-05	0.000103613	0.000118398	0.000124529	0.000124526	0.000124514	0.000124513	0.000124499	0.00012448	0.000124469	0.000124455	0.000124428	0.000124403	0.000124372	0.000124379	0.000124361	0.000124315	0.000124254	8.68695e-05	0.000124342	6.71628e-06	-1.08221e-07	2.81778e-05	2.48201e-05	1.44562e-06	-4.52962e-06	-1.47029e-05	-4.69835e-05	-6.08636e-05
17	0	1.41232e-05	3.08527e-05	5.46925e-05	6.4269e-05	6.7693e-05	5.83936e-05	4.39692e-05	8.1944e-06	6.85029e-06	5.37739e-06	7.5133e-06	0.000124504	0.000124506	0.000124512	2.40695e-05	3.11527e-05	3.83228e-05	5.03366e-05	7.12684e-05	8.6367e-05	0.00010451	0.000118359	0.000124486	0.000124477	0.000124464	0.000124444	0.00012444	0.000124422	0.000124409	0.000124388	0.000124362	0.000124327	0.000124285	0.000124282	0.000124255	0.000124198	0.000124307	8.40807e-05	0.000124428	2.05034e-06	-8.32547e-06	2.13892e-05	1.79752e-05	-7.05482e-06	-1.26169e-05	-2.40358e-05	-6.10845e-05	-6.7112e-05
18	0	1.41178e-05	3.08743e-05	5.47756e-05	6.43393e-05	6.7371e-05	5.80732e-05	4.24151e-05	6.88401e-06	5.99782e-06	5.75158e-06	7.76432e-06	0.000124493	0.00012449	0.0001245	2.48205e-05	3.18121e-05	3.93065e-05	5.26876e-05	7.18785e-05	8.65598e-05	0.000104682	0.000118327	0.000124449	0.000124442	0.000124424	0.000124404	0.000124389	0.000124358	0.00012433	0.0001243	0.00012426	0.000124209	0.000124149	0.000124126	0.000124092	0.000124387	0.000124409	8.25893e-05	0.000124387	-4.47161e-06	-1.67027e-05	1.36349e-05	1.13522e-05	-1.55351e-05	-2.12629e-05	-3.26662e-05	-6.94267e-05	-7.89067e-05
19	0	1.41361e-05	3.09037e-05	5.48086e-05	6.4392e-05	6.75134e-05	5.80575e-05	3.98292e-05	7.09619e-06	5.9226e-06	5.77279e-06	8.12625e-06	0.000124477	0.00012448	0.000124477	2.54396e-05	3.21683e-05	4.02754e-05	5.51862e-05	7.24377e-05	8.70298e-05	0.000104838	0.00011829	0.000124413	0.000124395	0.000124386	0.000124359	0.000124336	0.000124307	0.000124266	0.000124222	0.000124178	0.000124117	0.0001242	0.000124224	0.00012437	0.000124373	0.000124354	7.97074e-05	0.000124284	-1.11678e-05	-2.52524e-05	6.26663e-06	3.90213e-06	-2.33876e-05	-2.8848e-05	-4.24312e-05	-8.0296e-05	-9.35363e-05
20	0	1.41759e-05	3.09391e-05	5.5023e-05	6.44688e-05	6.74377e-05	5.81819e-05	3.77603e-05	7.17071e-06	5.96168e-06	6.21239e-06	8.44773e-06	0.000124464	0.000124461	2.30909e-05	2.57782e-05	3.26841e-05	4.13691e-05	5.8901e-05	7.28922e-05	8.74729e-05	0.000105011	0.000118261	0.000124384	0.000124361	0.000124345	0.00012432	0.000124293	0.000124256	0.000124215	0.000124165	0.000124107	0.000124213	0.000124173	0.000124352	0.000124372	0.000124352	0.000124323	7.6263e-05	0.000124223	-1.83387e-05	-3.39245e-05	-3.43182e-07	-2.90985e-06	-3.25375e-05	-3.84851e-05	-5.17401e-05	-9.10652e-05	-0.000103653
21	0	1.41161e-05	3.09716e-05	5.5068e-05	6.45091e-05	6.74366e-05	5.8086e-05	3.66674e-05	7.13717e-06	5.99067e-06	6.23563e-06	8.57556e-06	0.00012445	0.000124453	0.000124446	2.60069e-05	3.32131e-05	4.26408e-05	5.9296e-05	7.30042e-05	8.76147e-05	0.000105078	0.000118234	0.000124343	0.000124322	0.000124301	0.000124266	0.000124232	0.000124197	0.000124148	0.000124091	0.000124193	0.000124157	0.000124272	0.000124331	0.000124328	0.0001243	0.000124262	7.436e-05	0.000124136	-2.60221e-05	-4.13537e-05	-7.54466e-06	-1.01501e-05	-3.61136e-05	-4.58803e-05	-6.07181e-05	-0.000102674	-0.000112574
22	0	1.41125e-05	3.13792e-05	5.51091e-05	6.46147e-05	6.74245e-05	5.82871e-05	3.55341e-05	7.01162e-06	6.73885e-06	6.68951e-06	8.85013e-06	0.000124436	0.000124427	2.36962e-05	2.63714e-05	3.37275e-05	4.41888e-05	5.96444e-05	7.32361e-05	8.78849e-05	0.000105217	0.000118208	0.000124298	0.000124272	0.000124243	0.00012421	0.000124169	0.00012412	0.000124111	0.000124171	0.000124131	0.000124292	0.000124279	0.000124311	0.000124295	0.000124256	0.000124193	0.000124126	0.000124049	-3.29844e-05	-4.9347e-05	-1.37244e-05	-1.74975e-05	-4.30245e-05	-5.57409e-05	-7.13484e-05	-0.000117522	-0.00012471
23	0	1.40975e-05	3.13879e-05	5.49198e-05	6.46306e-05	6.73613e-05	5.82298e-05	3.50469e-05	7.04601e-06	6.78315e-06	7.01635e-06	9.10578e-06	0.000124412	0.000124411	2.40682e-05	2.67718e-05	3.43055e-05	4.69721e-05	5.98848e-05	7.32346e-05	8.80291e-05	0.000105292	0.000118159	0.000124244	0.000124214	0.000124177	0.000124137	0.000124094	0.000124159	0.000124144	0.000124228	0.000124301	0.000124283	0.000124252	0.000124268	0.000124238	0.000124191	0.000124128	0.000124053	0.000123956	0.00012382	-5.87438e-05	-2.07542e-05	-2.35556e-05	-5.10734e-05	-6.27982e-05	-8.00898e-05	-0.000128986	-0.000135857
24	0	1.41306e-05	3.13969e-05	5.51731e-05	6.46607e-05	6.72119e-05	5.84833e-05	3.45771e-05	7.04646e-06	6.74494e-06	7.33863e-06	9.45776e-06	0.000124386	0.000124382	0.000124371	2.72267e-05	3.5091e-05	4.85051e-05	6.00352e-05	7.32873e-05	8.8181e-05	0.000105333	0.000118099	0.000124175	0.000124139	0.000124093	0.000124043	0.000123991	0.000124048	0.00012428	0.000124293	0.000124272	0.000124241	0.0001242	0.000124205	0.000124167	0.00012411	0.000124038	0.000123941	0.000123826	0.000123663	-6.64371e-05	-2.54658e-05	-3.01491e-05	-5.9045e-05	-7.15547e-05	-8.9696e-05	-0.000134657	-0.000145571
25	0	1.44731e-05	3.14067e-05	5.52334e-05	6.46892e-05	6.69839e-05	5.80988e-05	3.35055e-05	7.17089e-06	6.71681e-06	7.70416e-06	9.66613e-06	0.000124368	0.000124358	2.43268e-05	2.74388e-05	3.60801e-05	4.86784e-05	6.02637e-05	7.33309e-05	8.84178e-05	0.000105486	0.00011808	0.000124158	0.000124133	0.000124119	0.000124092	0.000124061	0.000124275	0.000124278	0.000124264	0.000124227	0.00012419	0.000124137	0.000124131	0.000124086	0.000124021	0.000123926	0.000123819	0.00012367	0.000123887	-7.352e-05	-3.28261e-05	-3.7517e-05	-6.57589e-05	-8.02415e-05	-9.88553e-05	-0.000148681	-0.00015886
26	0	1.44637e-05	3.14533e-05	5.52795e-05	6.47534e-05	6.70423e-05	5.78991e-05	3.35863e-05	6.95925e-06	6.67489e-06	8.03884e-06	9.98498e-06	0.000124358	0.000124356	2.46902e-05	2.806e-05	3.7626e-05	4.87646e-05	6.04561e-05	7.3472e-05	8.85717e-05	0.000105688	0.000118071	0.000124155	0.000124125	0.000124095	0.000124056	0.00012407	0.000124228	0.000124223	0.000124202	0.000124153	0.000124098	0.000124044	0.000124031	0.000123967	0.000123889	0.000123785	0.000123652	0.000123944	0.000123862	-8.06041e-05	-3.91303e-05	-4.48929e-05	-7.36154e-05	-8.88651e-05	-0.000108032	-0.00015858	-0.000171448
27	0	1.447e-05	3.18757e-05	5.53126e-05	6.47654e-05	6.70033e-05	5.77803e-05	3.26535e-05	6.85796e-06	6.74069e-06	8.28888e-06	1.01353e-05	0.000124343	0.000124339	2.49972e-05	2.84621e-05	3.9622e-05	4.89518e-05	6.07194e-05	7.3469e-05	8.87664e-05	0.00010578	0.00011804	0.000124113	0.000124081	0.00012405	0.000124005	0.00012414	0.000124193	0.000124174	0.000124141	0.000124103	0.000124046	0.000123979	0.000123961	0.000123899	0.000123813	9.5343e-05	0.000123944	0.000123899	0.000123795	-9.06797e-05	-4.53066e-05	-5.16076e-05	-8.11901e-05	-9.86689e-05	-0.000117398	-0.000174884	-0.000183689
28	0	1.44801e-05	3.18821e-05	5.55936e-05	6.47894e-05	6.67305e-05	5.74018e-05	3.21046e-05	6.94505e-06	6.60287e-06	8.46344e-06	1.07544e-05	0.000124334	0.000124324	2.51843e-05	2.93431e-05	3.9479e-05	4.89698e-05	6.0929e-05	7.35192e-05	8.89646e-05	0.000105845	0.000118023	0.000124088	0.000124052	0.000124011	0.000123963	0.000124125	0.000124144	0.000124116	0.000124082	0.000124036	0.000123972	0.000123899	0.000123874	0.000123803	0.000123922	9.44602e-05	0.000123945	0.000123852	0.000123733	-9.2e-05	-5.20866e-05	-6.44182e-05	-8.89576e-05	-0.00010758	-0.000126475	-0.000185641	-0.000194798
29	0	1.44404e-05	3.1871e-05	5.56035e-05	6.49257e-05	6.66161e-05	5.70655e-05	3.11886e-05	6.79649e-06	6.82954e-06	8.42172e-06	1.13389e-05	0.000124323	0.000124306	2.55598e-05	3.01893e-05	3.96875e-05	4.91227e-05	6.09636e-05	7.36645e-05	8.92704e-05	0.000105827	0.000118	0.000124053	0.000124015	0.000123971	0.000123917	0.000124082	0.000124095	0.000124064	0.000124024	0.000123972	0.000123903	0.000123824	0.000123792	0.000123714	0.000123824	9.27689e-05	0.000123823	0.000123712	0.00012356	-0.000100927	-6.0082e-05	-7.1828e-05	-9.82557e-05	-0.000115739	-0.000134454	-0.000198738	-0.000207322
30	0	1.4446e-05	3.18767e-05	5.56165e-05	6.4949e-05	6.66288e-05	5.69686e-05	3.11459e-05	6.78826e-06	6.79581e-06	8.42459e-06	1.14145e-05	0.000124308	0.000124293	2.5871e-05	3.14466e-05	3.97044e-05	4.91782e-05	6.10537e-05	7.37007e-05	8.93149e-05	0.000105892	0.00011797	0.000124025	0.000123981	0.00012393	0.000123872	0.000124058	0.000124052	0.000124014	0.000123968	0.000123905	0.000123838	0.000123753	0.000123707	0.000123867	0.000123912	0.000123847	0.00012375	0.000123633	-8.21374e-05	-0.000107899	-6.5773e-05	-7.86803e-05	-0.000103239	-0.000123115	-0.000144907	-0.00020763	-0.000220822
31	0	1.44424e-05	3.14793e-05	5.56047e-05	6.49517e-05	6.65141e-05	5.67245e-05	3.11879e-05	6.7944e-06	6.77107e-06	8.45957e-06	1.14194e-05	0.000124295	0.000124284	2.64712e-05	3.14076e-05	3.98576e-05	4.92583e-05	6.10896e-05	7.37284e-05	8.93994e-05	0.000105934	0.000117937	0.000123992	0.000123944	0.000123893	0.000123829	0.000124011	0.000124002	0.000123964	0.000123912	0.000123845	0.000123775	0.000123684	0.000123632	0.000123786	0.000123824	0.00012375	0.000123641	0.0001235	-9.08466e-05	-0.000116942	-7.39687e-05	-8.62937e-05	-0.000109651	-0.000132114	-0.000153463	-0.000219671	-0.000231494
32	0	1.44458e-05	3.14836e-05	5.54393e-05	6.49506e-05	6.65305e-05	5.69257e-05	3.06482e-05	6.67405e-06	6.78606e-06	8.46308e-06	1.1488e-05	0.000124283	0.000124263	2.68403e-05	3.14785e-05	3.99368e-05	4.93619e-05	6.10269e-05	7.37783e-05	8.93965e-05	0.000105965	0.000117912	0.000123956	0.000123906	0.000123848	0.000123779	0.000123956	0.000123944	0.0001239	0.000123843	0.00012377	0.000123694	0.000123598	0.000123857	0.000123847	0.000123785	0.000123685	0.000123553	0.00012339	-9.84211e-05	-0.000122664	-8.06453e-05	-8.52554e-05	-0.000117617	-0.000141046	-0.000163955	-0.000230705	-0.000243889
33	0	1.44279e-05	3.14808e-05	5.53732e-05	6.49365e-05	6.63752e-05	5.6925e-05	3.02688e-05	6.72265e-06	6.81682e-06	8.54962e-06	1.14986e-05	0.000124273	0.000124246	2.69624e-05	3.13393e-05	4.00456e-05	4.93606e-05	6.10592e-05	7.38074e-05	8.95228e-05	0.000105962	0.000117876	0.000123917	0.000123866	0.000123804	0.000123733	0.000123907	0.000123889	0.000123839	0.00012378	0.000123701	0.00012362	0.000123517	0.000123768	0.000123749	0.000123678	0.000123568	0.000123422	0.000123235	-0.000105153	-0.000128966	-8.61059e-05	-9.14545e-05	-0.000124403	-0.000150347	-0.000173546	-0.000242396	-0.000257085
34	0	1.43911e-05	3.14809e-05	5.51942e-05	6.49133e-05	6.64238e-05	5.68889e-05	3.02184e-05	6.67068e-06	6.81989e-06	8.44522e-06	1.16049e-05	0.000124272	0.00012425	2.69425e-05	3.15123e-05	4.00925e-05	4.94338e-05	6.09881e-05	7.39307e-05	8.95862e-05	0.000106041	0.000117876	0.000123911	0.000123853	0.000123787	0.00012373	0.000123941	0.000123925	0.000123889	0.000123871	0.00012385	0.000123828	0.000123783	0.000123774	0.000123708	0.000123612	0.000123481	0.000123332	0.000123116	-0.000112873	-0.000136448	-9.19039e-05	-9.89077e-05	-0.000130503	-0.000157952	-0.000182936	-0.000250947	-0.000269501
35	0	1.43918e-05	3.1484e-05	5.51898e-05	6.49171e-05	6.6446e-05	5.68076e-05	3.031e-05	6.66974e-06	6.84156e-06	8.54762e-06	1.17074e-05	0.000124257	0.000124232	2.69992e-05	3.14937e-05	4.00711e-05	4.9533e-05	6.11489e-05	7.38788e-05	8.98373e-05	0.00010604	0.000117853	0.000123877	0.000123818	0.000123749	0.00012369	0.000123898	0.000123879	0.00012384	0.000123818	0.000123795	0.000123768	0.000123718	0.000123704	0.000123634	0.000123534	0.000123395	0.000123236	0.000123004	-0.000119188	-0.000143804	-9.80427e-05	-0.000106451	-0.000138814	-0.000169009	-0.00019247	-0.000264519	-0.000282832
36	0	1.44033e-05	3.14965e-05	5.5185e-05	6.49134e-05	6.64658e-05	5.66108e-05	3.02412e-05	6.62222e-06	6.75372e-06	8.55218e-06	1.16994e-05	0.00012424	0.000124218	2.70324e-05	3.15369e-05	4.0142e-05	4.96447e-05	6.11368e-05	7.40154e-05	9.00738e-05	0.000106073	0.000117847	0.000123871	0.000123824	0.000123766	0.0001237	0.000123914	0.000123901	0.000123873	0.000123842	0.000123795	0.000123743	0.00012367	0.000123642	0.00012356	0.000123449	0.000123303	0.000123131	0.00012289	-0.00012619	-0.000151655	-0.000106433	-0.000112276	-0.00014607	-0.000177434	-0.000202181	-0.000270565	-0.000293587
37	0	1.43985e-05	3.14791e-05	5.53749e-05	6.48616e-05	6.64701e-05	5.66054e-05	2.96986e-05	6.6728e-06	6.76292e-06	8.49847e-06	1.1722e-05	0.000124225	0.000124201	2.71677e-05	3.16069e-05	4.01443e-05	4.97476e-05	6.11748e-05	7.40546e-05	9.01118e-05	0.000106144	0.000117819	0.000123836	0.000123787	0.000123727	0.00012366	0.000123871	0.000123856	0.000123824	0.000123788	0.000123737	0.000123679	0.000123601	0.000123564	0.000123477	0.000123362	0.000123207	0.000123027	0.000122756	0.000123125	-0.000158254	-0.000113512	-0.000119829	-0.000153875	-0.000187111	-0.000212685	-0.000287195	-0.000306173
38	0	1.4395e-05	3.14737e-05	5.51796e-05	6.48675e-05	6.64738e-05	5.65671e-05	2.88674e-05	6.65286e-06	6.70096e-06	8.58854e-06	1.17578e-05	0.000124216	0.000124187	2.71502e-05	3.16683e-05	4.01982e-05	4.97361e-05	6.11426e-05	7.41e-05	9.00242e-05	0.000106214	0.000117781	0.000123799	0.000123744	0.00012368	0.000123764	0.000123827	0.000123807	0.000123775	0.000123736	0.00012368	0.000123619	0.000123542	0.000123502	0.000123403	0.000123279	0.000123127	0.000122931	0.00012267	0.00012304	-0.000166419	-0.000121909	-0.000126195	-0.000161726	-0.000195565	-0.000219971	-0.000304957	-0.000321875
39	0	1.43587e-05	3.14748e-05	5.51912e-05	6.49132e-05	6.63808e-05	5.63457e-05	2.88861e-05	6.62883e-06	6.81037e-06	8.54876e-06	1.17661e-05	0.000124211	0.000124182	2.71973e-05	3.16838e-05	4.02801e-05	4.98378e-05	6.11304e-05	7.41871e-05	9.00634e-05	0.000106232	0.000117778	0.000123798	0.000123737	0.000123669	0.000123761	0.00012382	0.0001238	0.000123757	0.000123712	0.000123648	0.000123571	0.000123483	0.000123432	0.000123326	0.000123196	0.000123027	0.000122823	0.000122547	-0.000143689	-0.000173769	-0.000126969	-0.000134807	-0.000168126	-0.000204481	-0.000228253	-0.000309401	-0.000333455
40	0	1.43628e-05	3.14794e-05	5.53844e-05	6.48907e-05	6.63591e-05	5.62786e-05	2.88404e-05	6.65791e-06	6.73981e-06	8.62034e-06	1.16839e-05	0.000124198	0.000124173	2.74859e-05	3.17638e-05	4.02902e-05	4.98948e-05	6.11386e-05	7.42625e-05	9.00023e-05	0.000106266	0.000117739	0.00012376	0.000123697	0.000123627	0.000123716	0.000123771	0.000123744	0.000123697	0.000123648	0.000123582	0.0001235	0.000123404	0.00012335	0.000123237	0.000123098	0.000122932	0.000122881	0.000123071	-0.000153515	-0.000181331	-0.00013461	-0.000142226	-0.000175633	-0.000214955	-0.000239523	-0.000332242	-0.000347798
41	0	1.43609e-05	3.14975e-05	5.539e-05	6.48887e-05	6.63519e-05	5.62256e-05	2.84104e-05	6.68223e-06	6.785e-06	8.57699e-06	1.17416e-05	0.000124182	0.000124165	2.72853e-05	3.16967e-05	4.04557e-05	4.98409e-05	6.11488e-05	7.44033e-05	9.00176e-05	0.000106276	0.000117728	0.000123738	0.000123673	0.000123605	0.000123693	0.000123747	0.000123711	0.000123662	0.0001236	0.000123527	0.000123438	0.000123333	0.000123276	0.000123155	0.000123009	0.00012283	0.000122769	0.000122949	-0.000159176	-0.000189091	-0.000141628	-0.000150572	-0.000182298	-0.000223109	-0.000248213	-0.000332026	-0.000357295
42	0	1.43322e-05	3.15028e-05	5.53907e-05	6.48883e-05	6.63598e-05	5.63464e-05	2.88797e-05	6.6855e-06	6.70542e-06	8.54232e-06	1.17653e-05	0.000124161	0.00012414	2.74677e-05	3.17173e-05	4.03461e-05	4.98005e-05	6.12794e-05	7.45249e-05	9.00397e-05	0.000106342	0.000117709	0.000123713	0.000123643	0.000123574	0.000123658	0.000123718	0.000123689	0.000123636	0.000123591	0.000123511	0.000123441	0.000123355	0.000123331	0.000123285	0.000123242	0.00012318	0.000123064	0.000122899	-0.000166884	-0.000196575	-0.000148334	-0.000157795	-0.000189316	-0.000231184	-0.000259721	-0.000345905	-0.000369916
43	0	1.43036e-05	3.15103e-05	5.54291e-05	6.48886e-05	6.62666e-05	5.63553e-05	2.88237e-05	6.67791e-06	6.76303e-06	8.58903e-06	1.18497e-05	0.000124148	0.000124126	2.74859e-05	3.16857e-05	4.03998e-05	4.97981e-05	6.12923e-05	7.47484e-05	8.99724e-05	0.000106384	0.000117665	0.000123675	0.000123602	0.00012353	0.00012361	0.000123672	0.000123635	0.000123577	0.000123532	0.000123449	0.000123374	0.000123285	0.000123258	0.000123203	0.000123148	0.000123081	0.000122956	0.000122771	-0.000175875	-0.00020411	-0.0001562	-0.000164623	-0.000195571	-0.000240096	-0.000268732	-0.000355739	-0.000382017
44	0	1.43064e-05	3.15112e-05	5.5426e-05	6.48811e-05	6.62363e-05	5.64182e-05	2.83923e-05	6.55301e-06	6.71681e-06	8.59714e-06	1.20546e-05	0.000124141	0.000124109	2.75061e-05	3.18527e-05	4.06511e-05	4.99829e-05	6.13097e-05	7.47127e-05	9.00221e-05	0.000106393	0.000117655	0.000123648	0.00012358	0.000123504	0.000123581	0.000123639	0.000123594	0.00012353	0.000123477	0.00012339	0.000123308	0.000123209	0.000123177	0.000123115	0.000123054	0.000122973	0.000122842	0.000122647	-0.000185699	-0.000209833	-0.00016422	-0.000171628	-0.000201971	-0.000248534	-0.000279141	-0.000376003	-0.000394139
45	0	1.43362e-05	3.15075e-05	5.54287e-05	6.48745e-05	6.62368e-05	5.62159e-05	2.83899e-05	6.55698e-06	6.6329e-06	8.61243e-06	1.2077e-05	0.000124135	0.000124103	2.74402e-05	3.18109e-05	4.06419e-05	4.99339e-05	6.12666e-05	7.47266e-05	9.00028e-05	0.000106466	0.000117626	0.00012363	0.000123561	0.000123479	0.000123569	0.000123605	0.000123573	0.000123524	0.000123463	0.000123377	0.000123302	0.000123224	0.000123183	0.000123105	0.000123003	0.000122878	0.000122703	0.000122479	-0.000192856	-0.000219792	-0.000171918	-0.000158823	-0.000209876	-0.000260235	-0.000288396	-0.000376463	-0.000408418
46	0	1.43341e-05	3.15229e-05	5.54133e-05	6.48744e-05	6.62415e-05	5.60803e-05	2.84065e-05	6.49592e-06	6.52169e-06	8.62956e-06	1.21948e-05	0.000124118	0.000124082	2.75114e-05	3.18236e-05	4.05861e-05	4.99039e-05	6.13058e-05	7.47789e-05	8.99252e-05	0.0001064	0.000117581	0.000123591	0.000123517	0.000123435	0.000123519	0.000123552	0.000123518	0.000123464	0.000123402	0.000123323	0.000123242	0.000123157	0.000123114	0.000123044	0.000122935	0.00012281	0.000122627	0.000122393	-0.000199495	-0.000226725	-0.000180879	-0.000167678	-0.000216229	-0.000267395	-0.000297731	-0.00039675	-0.000417533
47	0	1.43329e-05	3.15228e-05	5.53922e-05	6.484e-05	6.61366e-05	5.60276e-05	2.80633e-05	6.52357e-06	6.51262e-06	8.6096e-06	1.21508e-05	0.0001241	0.000124065	2.74758e-05	3.19977e-05	4.07425e-05	4.98654e-05	6.12857e-05	7.47382e-05	8.99447e-05	0.000106375	0.000117551	0.000123546	0.000123469	0.00012338	0.000123524	0.000123507	0.000123463	0.000123407	0.000123329	0.000123247	0.000123161	0.00012307	0.000123009	0.00012293	0.000122805	0.000122656	0.000122467	0.000122203	-0.000210026	-0.000234164	-0.000188875	-0.000172521	-0.000224815	-0.000276369	-0.000307321	-0.000397157	-0.000432693
48	0	1.43289e-05	3.1508e-05	5.52159e-05	6.48278e-05	6.60958e-05	5.60225e-05	2.80299e-05	6.53382e-06	6.50887e-06	8.61879e-06	1.2105e-05	0.000124083	0.000124039	2.75327e-05	3.19836e-05	4.07427e-05	4.98941e-05	6.12672e-05	7.47374e-05	8.99104e-05	0.000106358	0.000117535	0.000123509	0.000123441	0.000123348	0.000123488	0.00012348	0.00012343	0.000123368	0.000123292	0.000123217	0.000123117	0.000123009	0.000122952	0.000122845	0.000122709	0.000122536	0.000122319	0.000122027	-0.000217952	-0.000243869	-0.000194771	-0.000179952	-0.000233709	-0.000285766	-0.000316366	-0.000410123	-0.000443491
49	0	1.43277e-05	3.15101e-05	5.5216e-05	6.47869e-05	6.60915e-05	5.5993e-05	2.79331e-05	6.48973e-06	6.48762e-06	8.62356e-06	0.000124088	0.000124057	0.000124008	2.7582e-05	3.22213e-05	4.05496e-05	4.97587e-05	6.12939e-05	7.47166e-05	8.98526e-05	0.000106298	0.000117476	0.000123456	0.000123382	0.00012329	0.000123424	0.00012341	0.000123347	0.000123278	0.0001232	0.000123114	0.000123009	0.000122896	0.000122825	0.000122711	0.000122557	0.000122368	0.000122136	0.000121809	-0.000225115	-0.000248462	-0.000205541	-0.000186931	-0.000241096	-0.000292388	-0.000325419	-0.000420574	-0.000457491
50	0	1.43274e-05	3.15204e-05	5.52095e-05	6.47781e-05	6.60372e-05	5.58744e-05	2.79566e-05	6.48058e-06	6.53722e-06	8.55253e-06	0.000124071	0.000124021	0.000123976	2.75581e-05	3.22284e-05	4.07187e-05	4.97998e-05	6.14204e-05	7.47471e-05	8.98604e-05	0.000106282	0.000117436	0.000123412	0.000123333	0.000123233	0.00012337	0.00012335	0.000123297	0.000123224	0.000123141	0.000123052	0.000122942	0.000122828	0.000122748	0.00012263	0.000122476	0.000122276	0.000122034	0.000121699	-0.000233216	-0.000256187	-0.00021119	-0.000193039	-0.000248684	-0.000303583	-0.000332905	-0.000440692	-0.00047044
[truncated: 2 more columns]

## Sheet: Fig4c
	0	1	2	3	4	5	6	7	8	9	10	11	12	13	14	15	16	17	18	19	20	21	22	23	24	25	26	27	28	29	30	31	32	33	34	35	36	37	38	39	40	41	42	43	44	45	46	47	48
0	0	0	0	0	0	0	0	0	0	0	0	0	0	0	0	0	0	0	0	0	0	0	0	0	0	0	0	0	0	0	0	0	0	0	0	0	0	0	0	0	0	0	0	0	0	0	0	0	0
1	0	0.916667	0.941667	0.95	0.95	0.925	0.916667	0.933333	0.9	0.825	0.841667	0.833333	1	1	1	1	1	0.933333	0.933333	0.941667	0.933333	0.933333	1	1	1	1	1	1	1	1	1	1	1	1	1	1	1	1	1	1	1	1	1	1	1	1	1	1	1
2	0	0.916667	0.933333	0.941667	0.925	0.925	0.933333	0.933333	0.9	0.841667	0.85	0.841667	1	1	1	1	0.925	0.933333	0.941667	0.941667	0.933333	0.933333	1	1	1	1	1	1	1	1	1	1	1	1	1	1	1	1	1	1	1	1	1	1	1	1	1	1	1
3	0	0.908333	0.925	0.925	0.916667	0.916667	0.925	0.933333	0.9	0.85	0.841667	0.866667	1	1	1	1	0.933333	0.941667	0.941667	0.941667	0.941667	0.941667	1	1	1	1	1	1	1	1	1	1	1	1	1	1	1	1	1	1	1	1	1	1	1	1	1	1	1
4	0	0.9	0.925	0.916667	0.916667	0.916667	0.916667	0.9	0.875	0.85	0.85	0.875	1	1	1	1	0.933333	0.941667	0.941667	0.95	0.95	0.95	1	1	1	1	1	1	1	1	1	1	1	1	1	1	1	1	1	1	1	1	1	1	1	1	1	1	1
5	0	0.9	0.925	0.916667	0.916667	0.916667	0.916667	0.891667	0.866667	0.875	0.866667	0.875	1	1	1	1	0.933333	0.95	0.95	0.95	0.958333	0.95	1	1	1	1	1	1	1	1	1	1	1	1	1	1	1	1	1	1	1	1	1	1	1	1	1	1	1
6	0	0.9	0.916667	0.916667	0.916667	0.925	0.908333	0.883333	0.858333	0.875	0.866667	0.875	1	1	1	0.925	0.933333	0.95	0.95	0.958333	0.958333	0.958333	1	1	1	1	1	1	1	1	1	1	1	1	1	1	1	1	1	1	1	1	1	1	1	1	1	1	1
7	0	0.9	0.916667	0.916667	0.916667	0.916667	0.916667	0.875	0.858333	0.866667	0.866667	0.875	1	1	1	0.933333	0.95	0.95	0.95	0.958333	0.958333	0.966667	1	1	1	1	1	1	1	1	1	1	1	1	1	1	1	1	1	1	1	1	1	1	1	1	1	1	1
8	0	0.9	0.916667	0.916667	0.916667	0.916667	0.916667	0.883333	0.858333	0.866667	0.866667	0.875	1	1	1	0.941667	0.95	0.95	0.95	0.958333	0.958333	0.991667	1	1	1	1	1	1	1	1	1	1	1	1	1	1	1	1	1	1	1	1	1	1	1	1	1	1	1
9	0	0.908333	0.916667	0.916667	0.916667	0.916667	0.908333	0.875	0.858333	0.875	0.875	0.875	1	1	1	0.941667	0.95	0.95	0.95	0.958333	0.958333	1	1	1	1	1	1	1	1	1	1	1	1	1	1	1	1	1	1	1	1	1	1	1	1	1	1	1	1
10	0	0.908333	0.916667	0.916667	0.916667	0.916667	0.9	0.875	0.858333	0.866667	0.875	0.875	1	1	1	0.941667	0.95	0.95	0.958333	0.966667	0.975	1	1	1	1	1	1	1	1	1	1	1	1	1	1	1	1	1	1	1	1	1	1	1	1	1	1	1	1
11	0	0.908333	0.916667	0.916667	0.916667	0.916667	0.9	0.875	0.85	0.866667	0.875	0.875	1	1	1	0.941667	0.95	0.95	0.966667	0.975	0.975	1	1	1	1	1	1	1	1	1	1	1	1	1	1	1	1	1	1	1	1	1	1	1	1	1	1	1	1
12	0	0.908333	0.916667	0.916667	0.916667	0.916667	0.891667	0.875	0.85	0.866667	0.875	0.875	1	1	1	0.941667	0.95	0.95	0.966667	0.975	0.991667	1	1	1	1	1	1	1	1	1	1	1	1	1	1	1	1	1	1	1	1	1	1	1	1	1	1	1	1
13	0	0.908333	0.916667	0.916667	0.916667	0.916667	0.891667	0.875	0.85	0.866667	0.875	0.866667	1	1	1	0.941667	0.95	0.958333	0.975	0.975	1	1	1	1	1	1	1	1	1	1	1	1	1	1	1	1	1	1	1	1	1	1	1	1	1	1	1	1	1
14	0	0.908333	0.916667	0.916667	0.916667	0.916667	0.891667	0.866667	0.841667	0.875	0.875	0.866667	1	1	1	0.941667	0.95	0.966667	0.975	0.991667	1	1	1	1	1	1	1	1	1	1	1	1	1	1	1	1	1	1	1	1	1	1	1	1	1	1	1	1	1
15	0	0.908333	0.908333	0.916667	0.916667	0.916667	0.891667	0.866667	0.841667	0.875	0.875	0.866667	1	1	1	0.941667	0.95	0.966667	0.975	0.991667	1	1	1	1	1	1	1	1	1	1	1	1	1	1	1	1	1	1	1	1	1	1	1	1	1	1	1	1	1
16	0	0.908333	0.908333	0.916667	0.916667	0.916667	0.891667	0.866667	0.841667	0.875	0.875	0.866667	1	1	1	0.941667	0.95	0.966667	0.975	1	1	1	1	1	1	1	1	1	1	1	1	1	1	1	1	1	1	1	1	1	1	1	1	1	1	1	1	1	1
17	0	0.908333	0.908333	0.908333	0.916667	0.916667	0.883333	0.858333	0.841667	0.875	0.875	0.866667	1	1	1	0.941667	0.958333	0.966667	0.983333	1	1	1	1	1	1	1	1	1	1	1	1	1	1	1	1	1	1	1	1	1	1	1	1	1	1	1	1	1	1
18	0	0.908333	0.908333	0.908333	0.916667	0.925	0.883333	0.858333	0.841667	0.875	0.875	0.875	1	1	1	0.941667	0.958333	0.966667	0.991667	1	1	1	1	1	1	1	1	1	1	1	1	1	1	1	1	1	1	1	1	1	1	1	1	1	1	1	1	1	1
19	0	0.908333	0.908333	0.908333	0.916667	0.916667	0.883333	0.858333	0.841667	0.875	0.875	0.875	1	1	1	0.95	0.966667	0.966667	0.991667	1	1	1	1	1	1	1	1	1	1	1	1	1	1	1	1	1	1	1	1	1	1	1	1	1	1	1	1	1	1
20	0	0.908333	0.9	0.908333	0.916667	0.916667	0.883333	0.858333	0.841667	0.875	0.875	0.875	1	1	0.941667	0.95	0.966667	0.966667	1	1	1	1	1	1	1	1	1	1	1	1	1	1	1	1	1	1	1	1	1	1	1	1	1	1	1	1	1	1	1
21	0	0.908333	0.9	0.916667	0.916667	0.925	0.883333	0.858333	0.841667	0.875	0.875	0.883333	1	1	1	0.95	0.966667	0.966667	1	1	1	1	1	1	1	1	1	1	1	1	1	1	1	1	1	1	1	1	1	1	1	1	1	1	1	1	1	1	1
22	0	0.908333	0.9	0.916667	0.916667	0.925	0.883333	0.858333	0.841667	0.875	0.866667	0.883333	1	1	0.941667	0.95	0.966667	0.975	1	1	1	1	1	1	1	1	1	1	1	1	1	1	1	1	1	1	1	1	1	1	1	1	1	1	1	1	1	1	1
23	0	0.908333	0.9	0.916667	0.916667	0.925	0.883333	0.858333	0.841667	0.875	0.866667	0.883333	1	1	0.941667	0.95	0.966667	0.983333	1	1	1	1	1	1	1	1	1	1	1	1	1	1	1	1	1	1	1	1	1	1	1	1	1	1	1	1	1	1	1
24	0	0.908333	0.9	0.916667	0.916667	0.925	0.883333	0.858333	0.841667	0.875	0.866667	0.883333	1	1	1	0.95	0.966667	0.983333	1	1	1	1	1	1	1	1	1	1	1	1	1	1	1	1	1	1	1	1	1	1	1	1	1	1	1	1	1	1	1
25	0	0.908333	0.9	0.916667	0.916667	0.925	0.883333	0.858333	0.841667	0.875	0.866667	0.883333	1	1	0.941667	0.95	0.966667	0.983333	1	1	1	1	1	1	1	1	1	1	1	1	1	1	1	1	1	1	1	1	1	1	1	1	1	1	1	1	1	1	1
26	0	0.908333	0.9	0.916667	0.916667	0.925	0.883333	0.858333	0.841667	0.875	0.866667	0.883333	1	1	0.941667	0.95	0.966667	0.983333	1	1	1	1	1	1	1	1	1	1	1	1	1	1	1	1	1	1	1	1	1	1	1	1	1	1	1	1	1	1	1
27	0	0.908333	0.9	0.916667	0.916667	0.925	0.883333	0.858333	0.841667	0.875	0.866667	0.883333	1	1	0.941667	0.958333	0.975	0.983333	1	1	1	1	1	1	1	1	1	1	1	1	1	1	1	1	1	1	1	1	1	1	1	1	1	1	1	1	1	1	1
28	0	0.908333	0.9	0.908333	0.916667	0.925	0.883333	0.858333	0.841667	0.875	0.866667	0.883333	1	1	0.941667	0.958333	0.975	0.983333	1	1	1	1	1	1	1	1	1	1	1	1	1	1	1	1	1	1	1	1	1	1	1	1	1	1	1	1	1	1	1
29	0	0.908333	0.9	0.916667	0.916667	0.925	0.883333	0.858333	0.841667	0.875	0.866667	0.883333	1	1	0.941667	0.958333	0.975	0.983333	1	1	1	1	1	1	1	1	1	1	1	1	1	1	1	1	1	1	1	1	1	1	1	1	1	1	1	1	1	1	1
30	0	0.908333	0.9	0.916667	0.916667	0.925	0.883333	0.858333	0.841667	0.875	0.866667	0.883333	1	1	0.941667	0.958333	0.975	0.983333	1	1	1	1	1	1	1	1	1	1	1	1	1	1	1	1	1	1	1	1	1	1	1	1	1	1	1	1	1	1	1
31	0	0.908333	0.9	0.916667	0.916667	0.925	0.883333	0.858333	0.841667	0.875	0.866667	0.891667	1	1	0.941667	0.958333	0.975	0.983333	1	1	1	1	1	1	1	1	1	1	1	1	1	1	1	1	1	1	1	1	1	1	1	1	1	1	1	1	1	1	1
32	0	0.908333	0.9	0.916667	0.916667	0.925	0.883333	0.858333	0.841667	0.875	0.866667	0.891667	1	1	0.95	0.966667	0.975	0.983333	1	1	1	1	1	1	1	1	1	1	1	1	1	1	1	1	1	1	1	1	1	1	1	1	1	1	1	1	1	1	1
33	0	0.908333	0.9	0.916667	0.916667	0.925	0.883333	0.858333	0.841667	0.875	0.866667	0.891667	1	1	0.95	0.966667	0.975	0.983333	1	1	1	1	1	1	1	1	1	1	1	1	1	1	1	1	1	1	1	1	1	1	1	1	1	1	1	1	1	1	1
34	0	0.908333	0.9	0.916667	0.916667	0.925	0.883333	0.858333	0.841667	0.875	0.866667	0.891667	1	1	0.95	0.966667	0.975	0.983333	1	1	1	1	1	1	1	1	1	1	1	1	1	1	1	1	1	1	1	1	1	1	1	1	1	1	1	1	1	1	1
35	0	0.908333	0.9	0.908333	0.916667	0.925	0.883333	0.858333	0.841667	0.875	0.866667	0.891667	1	1	0.95	0.966667	0.975	0.983333	1	1	1	1	1	1	1	1	1	1	1	1	1	1	1	1	1	1	1	1	1	1	1	1	1	1	1	1	1	1	1
36	0	0.908333	0.9	0.908333	0.916667	0.925	0.883333	0.858333	0.841667	0.875	0.866667	0.891667	1	1	0.95	0.966667	0.975	0.983333	1	1	1	1	1	1	1	1	1	1	1	1	1	1	1	1	1	1	1	1	1	1	1	1	1	1	1	1	1	1	1
37	0	0.908333	0.9	0.908333	0.916667	0.925	0.883333	0.858333	0.841667	0.875	0.866667	0.891667	1	1	0.95	0.966667	0.975	0.983333	1	1	1	1	1	1	1	1	1	1	1	1	1	1	1	1	1	1	1	1	1	1	1	1	1	1	1	1	1	1	1
38	0	0.908333	0.9	0.908333	0.916667	0.925	0.883333	0.858333	0.841667	0.875	0.866667	0.891667	1	1	0.95	0.966667	0.975	0.983333	1	1	1	1	1	1	1	1	1	1	1	1	1	1	1	1	1	1	1	1	1	1	1	1	1	1	1	1	1	1	1
39	0	0.908333	0.9	0.908333	0.916667	0.925	0.883333	0.858333	0.841667	0.875	0.866667	0.891667	1	1	0.95	0.966667	0.975	0.983333	1	1	1	1	1	1	1	1	1	1	1	1	1	1	1	1	1	1	1	1	1	1	1	1	1	1	1	1	1	1	1
40	0	0.908333	0.9	0.908333	0.916667	0.925	0.883333	0.858333	0.841667	0.875	0.866667	0.891667	1	1	0.95	0.966667	0.975	0.983333	1	1	1	1	1	1	1	1	1	1	1	1	1	1	1	1	1	1	1	1	1	1	1	1	1	1	1	1	1	1	1
41	0	0.908333	0.9	0.908333	0.916667	0.925	0.883333	0.858333	0.841667	0.875	0.875	0.891667	1	1	0.95	0.966667	0.975	0.983333	1	1	1	1	1	1	1	1	1	1	1	1	1	1	1	1	1	1	1	1	1	1	1	1	1	1	1	1	1	1	1
42	0	0.908333	0.9	0.908333	0.916667	0.925	0.883333	0.858333	0.841667	0.883333	0.866667	0.891667	1	1	0.95	0.966667	0.975	0.983333	1	1	1	1	1	1	1	1	1	1	1	1	1	1	1	1	1	1	1	1	1	1	1	1	1	1	1	1	1	1	1
43	0	0.908333	0.9	0.908333	0.916667	0.925	0.883333	0.858333	0.841667	0.883333	0.866667	0.891667	1	1	0.95	0.966667	0.975	0.983333	1	1	1	1	1	1	1	1	1	1	1	1	1	1	1	1	1	1	1	1	1	1	1	1	1	1	1	1	1	1	1
44	0	0.908333	0.9	0.908333	0.916667	0.925	0.883333	0.858333	0.841667	0.883333	0.866667	0.891667	1	1	0.95	0.966667	0.975	0.983333	1	1	1	1	1	1	1	1	1	1	1	1	1	1	1	1	1	1	1	1	1	1	1	1	1	1	1	1	1	1	1
45	0	0.908333	0.9	0.908333	0.916667	0.925	0.883333	0.858333	0.841667	0.883333	0.875	0.891667	1	1	0.95	0.966667	0.975	0.983333	1	1	1	1	1	1	1	1	1	1	1	1	1	1	1	1	1	1	1	1	1	1	1	1	1	1	1	1	1	1	1
46	0	0.908333	0.9	0.908333	0.916667	0.925	0.883333	0.858333	0.841667	0.883333	0.866667	0.891667	1	1	0.95	0.966667	0.975	0.983333	1	1	1	1	1	1	1	1	1	1	1	1	1	1	1	1	1	1	1	1	1	1	1	1	1	1	1	1	1	1	1
47	0	0.908333	0.9	0.908333	0.916667	0.925	0.883333	0.858333	0.841667	0.883333	0.866667	0.891667	1	1	0.95	0.966667	0.975	0.983333	1	1	1	1	1	1	1	1	1	1	1	1	1	1	1	1	1	1	1	1	1	1	1	1	1	1	1	1	1	1	1
48	0	0.908333	0.9	0.916667	0.916667	0.925	0.883333	0.858333	0.841667	0.883333	0.866667	0.891667	1	1	0.95	0.966667	0.975	0.983333	1	1	1	1	1	1	1	1	1	1	1	1	1	1	1	1	1	1	1	1	1	1	1	1	1	1	1	1	1	1	1
49	0	0.908333	0.9	0.916667	0.916667	0.925	0.883333	0.858333	0.841667	0.883333	0.866667	1	1	1	0.95	0.966667	0.975	0.983333	1	1	1	1	1	1	1	1	1	1	1	1	1	1	1	1	1	1	1	1	1	1	1	1	1	1	1	1	1	1	1
50	0	0.908333	0.9	0.916667	0.916667	0.925	0.883333	0.858333	0.841667	0.883333	0.875	1	1	1	0.95	0.966667	0.975	0.983333	1	1	1	1	1	1	1	1	1	1	1	1	1	1	1	1	1	1	1	1	1	1	1	1	1	1	1	1	1	1	1
[truncated: 2 more columns]

## Sheet: Fig4d
	0	1	2	3	4	5	6	7	8	9	10	11	12	13	14	15	16	17	18	19	20	21	22	23	24	25	26	27	28	29	30	31	32	33	34	35	36	37	38	39	40	41	42	43	44	45	46	47	48
0	0	0	0	0	0	0	0	0	0	0	0	0	0	0	0	0	0	0	0	0	0	0	0	0	0	0	0	0	0	0	0	0	0	0	0	0	0	0	0	0	0	0	0	0	0	0	0	0	0
1	0	0.000800731	0.00161176	0.00203342	0.00246064	0.0025773	0.00216353	0.00270919	0.00169172	0.000889401	0.00102573	0.0012202	0.0104508	0.0104521	0.0104534	0.0104546	0.0104558	0.00366867	0.00371001	0.00376404	0.0040633	0.00439701	0.0104619	0.0104628	0.0104637	0.0104645	0.0104653	0.010466	0.0104669	0.0104677	0.0104684	0.0104692	0.0104699	0.0104707	0.0104714	0.010472	0.0104727	0.0104734	0.010474	0.0104747	0.0104753	0.0104759	0.0104765	0.0104771	0.0104777	0.0104783	0.0104789	0.0104794	0.01048
2	0	0.000826907	0.0015976	0.00194601	0.00210579	0.00258375	0.00276229	0.00316825	0.0021861	0.00115508	0.00128923	0.00140907	0.0104514	0.0104527	0.010454	0.0104552	0.00360521	0.00375207	0.00379103	0.00396664	0.00439139	0.00488775	0.0104624	0.0104633	0.0104641	0.0104649	0.0104657	0.0104665	0.0104673	0.0104681	0.0104689	0.0104696	0.0104704	0.0104711	0.0104718	0.0104725	0.0104731	0.0104738	0.0104744	0.0104751	0.0104757	0.0104763	0.0104769	0.0104775	0.0104781	0.0104786	0.0104792	0.0104798	0.0104803
3	0	0.00084522	0.00157349	0.00190384	0.00207568	0.00247247	0.0025959	0.00315639	0.00281672	0.0013959	0.00133516	0.00156353	0.0104518	0.0104531	0.0104544	0.0104556	0.00368586	0.00384333	0.00391314	0.00419178	0.00468398	0.00548197	0.0104628	0.0104636	0.0104644	0.0104652	0.0104661	0.0104669	0.0104677	0.0104685	0.0104692	0.01047	0.0104707	0.0104714	0.0104721	0.0104728	0.0104735	0.0104741	0.0104747	0.0104754	0.010476	0.0104766	0.0104772	0.0104778	0.0104783	0.0104789	0.0104795	0.0104801	0.0104806
4	0	0.000850685	0.00156299	0.00180196	0.00210408	0.00244915	0.00265553	0.00298511	0.00265624	0.00167763	0.00144945	0.00266288	0.0104521	0.0104534	0.0104547	0.0104559	0.00375231	0.00393976	0.00407407	0.00438532	0.00493042	0.00592677	0.0104631	0.0104639	0.0104647	0.0104656	0.0104664	0.0104672	0.010468	0.0104688	0.0104696	0.0104703	0.010471	0.0104718	0.0104724	0.0104731	0.0104738	0.0104744	0.0104751	0.0104757	0.0104763	0.0104769	0.0104775	0.0104781	0.0104786	0.0104792	0.0104798	0.0104804	0.0104809
5	0	0.000854908	0.00155426	0.00174845	0.00213793	0.0024841	0.00267288	0.00299838	0.00270263	0.00229812	0.00155951	0.0027608	0.0104523	0.0104536	0.0104549	0.0104561	0.003843	0.00403532	0.00422293	0.00461066	0.00518718	0.00631011	0.00976366	0.0104641	0.0104649	0.0104658	0.0104666	0.0104674	0.0104682	0.010469	0.0104698	0.0104705	0.0104712	0.0104719	0.0104726	0.0104733	0.010474	0.0104746	0.0104753	0.0104759	0.0104765	0.0104771	0.0104777	0.0104783	0.0104788	0.0104794	0.01048	0.0104805	0.0104811
6	0	0.000807247	0.00146547	0.0017353	0.00216482	0.00252241	0.00263091	0.00303087	0.00291392	0.00263563	0.0017394	0.00286025	0.0104525	0.0104538	0.0104551	0.00344533	0.00389658	0.00412796	0.00437816	0.00483653	0.00553147	0.00678098	0.00982176	0.0104643	0.0104651	0.0104659	0.0104668	0.0104676	0.0104684	0.0104692	0.01047	0.0104707	0.0104714	0.0104721	0.0104728	0.0104735	0.0104742	0.0104748	0.0104754	0.010476	0.0104766	0.0104772	0.0104778	0.0104784	0.010479	0.0104795	0.0104801	0.0104807	0.0104812
7	0	0.00074849	0.0014398	0.00173384	0.00218362	0.00254556	0.00263275	0.00304544	0.00269829	0.00285661	0.00193052	0.00294324	0.0104526	0.0104539	0.0104552	0.00362964	0.00403591	0.00431723	0.00463187	0.00517984	0.00610652	0.00724268	0.00984993	0.0104644	0.0104653	0.0104661	0.010467	0.0104678	0.0104686	0.0104694	0.0104701	0.0104709	0.0104716	0.0104723	0.010473	0.0104737	0.0104743	0.010475	0.0104756	0.0104762	0.0104768	0.0104774	0.010478	0.0104786	0.0104791	0.0104797	0.0104803	0.0104808	0.0104813
8	0	0.000745093	0.00144052	0.00172754	0.00220077	0.00256158	0.00264072	0.00298774	0.00280605	0.00312521	0.00213524	0.00297837	0.0104527	0.0104541	0.0104554	0.00389376	0.0041083	0.00445491	0.00483899	0.00563369	0.00629615	0.00788842	0.00988616	0.0104646	0.0104654	0.0104662	0.0104671	0.0104679	0.0104687	0.0104695	0.0104703	0.010471	0.0104717	0.0104724	0.0104731	0.0104738	0.0104745	0.0104751	0.0104757	0.0104763	0.0104769	0.0104775	0.0104781	0.0104787	0.0104793	0.0104798	0.0104804	0.010481	0.0104815
9	0	0.000746687	0.00143903	0.00172287	0.00221106	0.00257281	0.00263907	0.00295203	0.00284027	0.00293343	0.00228369	0.00303811	0.0104529	0.0104542	0.0104555	0.00395101	0.00417548	0.00456984	0.00506675	0.00579884	0.00647934	0.00911801	0.00990038	0.0104647	0.0104655	0.0104664	0.0104672	0.0104681	0.0104689	0.0104697	0.0104704	0.0104711	0.0104719	0.0104726	0.0104733	0.0104739	0.0104746	0.0104753	0.0104759	0.0104765	0.0104771	0.0104777	0.0104782	0.0104788	0.0104794	0.0104799	0.0104805	0.0104811	0.0104816
10	0	0.00074905	0.00144025	0.00173124	0.00222337	0.00258115	0.00266151	0.00293726	0.00274952	0.00270018	0.00239462	0.00323979	0.010453	0.0104543	0.0104556	0.00399289	0.00423905	0.0046837	0.00531622	0.00596465	0.00669842	0.0091767	0.00990853	0.0104648	0.0104657	0.0104665	0.0104674	0.0104682	0.010469	0.0104698	0.0104705	0.0104713	0.010472	0.0104727	0.0104734	0.0104741	0.0104747	0.0104754	0.010476	0.0104766	0.0104772	0.0104778	0.0104784	0.0104789	0.0104795	0.0104801	0.0104807	0.0104812	0.0104817
11	0	0.000746329	0.00143192	0.00173014	0.00223175	0.00258928	0.0026657	0.00290179	0.00275321	0.00293384	0.00256988	0.00349442	0.0104531	0.0104544	0.0104557	0.00404493	0.00431482	0.0048171	0.00547425	0.00611586	0.00729089	0.00919809	0.00991695	0.0104649	0.0104658	0.0104666	0.0104675	0.0104683	0.0104691	0.0104699	0.0104707	0.0104714	0.0104721	0.0104728	0.0104735	0.0104742	0.0104749	0.0104755	0.0104761	0.0104767	0.0104773	0.0104779	0.0104785	0.010479	0.0104796	0.0104802	0.0104808	0.0104813	0.0104818
12	0	0.000744992	0.00142201	0.00172732	0.00223939	0.00260141	0.00266014	0.00287847	0.00277532	0.00277887	0.00270062	0.00359594	0.0104532	0.0104545	0.0104558	0.00409776	0.00438775	0.00495895	0.00559162	0.00631576	0.0080064	0.00921476	0.00992333	0.0104651	0.0104659	0.0104668	0.0104676	0.0104684	0.0104693	0.01047	0.0104708	0.0104715	0.0104722	0.010473	0.0104736	0.0104743	0.010475	0.0104756	0.0104762	0.0104768	0.0104774	0.010478	0.0104786	0.0104792	0.0104797	0.0104803	0.0104809	0.0104814	0.010482
13	0	0.000745245	0.00141855	0.0017217	0.0022474	0.00260765	0.00266945	0.00283754	0.00276855	0.00267443	0.00282678	0.00362413	0.0104533	0.0104546	0.0104559	0.00413893	0.00447019	0.00510657	0.00573319	0.00658688	0.00850414	0.0092333	0.009929	0.0104652	0.010466	0.0104669	0.0104677	0.0104686	0.0104694	0.0104701	0.0104709	0.0104716	0.0104724	0.0104731	0.0104737	0.0104744	0.0104751	0.0104757	0.0104763	0.0104769	0.0104775	0.0104781	0.0104787	0.0104792	0.0104798	0.0104804	0.010481	0.0104815	0.0104821
14	0	0.000754109	0.00142051	0.00171863	0.00225135	0.00261486	0.00267916	0.00279775	0.00274153	0.00258402	0.00289422	0.00367209	0.0104533	0.0104547	0.010456	0.00418926	0.00455368	0.00517787	0.00589561	0.00696205	0.0085258	0.00925254	0.00993463	0.0104652	0.0104661	0.0104669	0.0104678	0.0104686	0.0104694	0.0104702	0.010471	0.0104717	0.0104724	0.0104731	0.0104738	0.0104745	0.0104752	0.0104758	0.0104764	0.010477	0.0104776	0.0104782	0.0104788	0.0104793	0.0104799	0.0104804	0.0104811	0.0104816	0.0104821
15	0	0.000751639	0.00141739	0.00172612	0.00225413	0.00261844	0.00267205	0.00275099	0.0027263	0.00261445	0.00300458	0.00370816	0.0104534	0.0104548	0.0104561	0.00426308	0.00464027	0.00527775	0.00605905	0.00728514	0.00853849	0.00926308	0.00994324	0.0104653	0.0104662	0.010467	0.0104679	0.0104687	0.0104695	0.0104703	0.0104711	0.0104718	0.0104725	0.0104733	0.0104739	0.0104746	0.0104753	0.0104759	0.0104765	0.0104772	0.0104777	0.0104783	0.0104789	0.0104794	0.01048	0.0104805	0.0104812	0.0104817	0.0104822
16	0	0.000752517	0.00142229	0.00171907	0.00225964	0.0026178	0.00267304	0.00271492	0.00253002	0.00269586	0.00311992	0.00376333	0.0104535	0.0104549	0.0104562	0.00433893	0.00473797	0.00536709	0.00627774	0.0076094	0.00854636	0.00927513	0.00995326	0.0104654	0.0104663	0.0104671	0.010468	0.0104688	0.0104696	0.0104704	0.0104712	0.0104719	0.0104726	0.0104733	0.010474	0.0104747	0.0104754	0.010476	0.0104766	0.0104773	0.0104778	0.0104784	0.0104789	0.0104795	0.01048	0.0104806	0.0104812	0.0104818	0.0104823
17	0	0.000753462	0.00142625	0.00171779	0.00226186	0.00262118	0.00267268	0.0026759	0.00258885	0.00309113	0.00319552	0.00380518	0.0104536	0.0104549	0.0104562	0.00441708	0.00479679	0.0054775	0.00650841	0.00782651	0.00855515	0.00930025	0.00995502	0.0104655	0.0104664	0.0104672	0.0104681	0.0104689	0.0104697	0.0104705	0.0104713	0.010472	0.0104727	0.0104734	0.0104741	0.0104748	0.0104755	0.0104761	0.0104767	0.0104774	0.0104779	0.0104785	0.010479	0.0104796	0.0104801	0.0104807	0.0104813	0.0104819	0.0104824
18	0	0.00075111	0.00141267	0.00171771	0.00226577	0.00261369	0.00267571	0.00264993	0.00266295	0.00312355	0.00326294	0.00385062	0.0104536	0.010455	0.0104563	0.00452856	0.0048545	0.00559889	0.00675132	0.0078559	0.00856591	0.0093059	0.00995663	0.0104656	0.0104664	0.0104673	0.0104682	0.010469	0.0104698	0.0104706	0.0104714	0.0104721	0.0104728	0.0104735	0.0104742	0.0104749	0.0104755	0.0104762	0.0104768	0.0104775	0.0104779	0.0104785	0.0104791	0.0104797	0.0104802	0.0104808	0.0104814	0.0104819	0.0104825
19	0	0.000753059	0.00140838	0.00171988	0.00227081	0.00262516	0.0026833	0.0026193	0.00267885	0.003184	0.00334317	0.00389336	0.0104537	0.0104551	0.0104564	0.00460196	0.00491146	0.00574731	0.00697312	0.0078864	0.00858663	0.00931182	0.00995791	0.0104657	0.0104665	0.0104674	0.0104683	0.0104691	0.0104699	0.0104707	0.0104715	0.0104722	0.0104729	0.0104736	0.0104743	0.010475	0.0104757	0.0104763	0.0104769	0.0104776	0.010478	0.0104786	0.0104792	0.0104798	0.0104803	0.0104808	0.0104815	0.010482	0.0104826
20	0	0.000756334	0.00140574	0.00172084	0.00227477	0.00262431	0.00269452	0.0025881	0.00267056	0.00322402	0.00339938	0.0038867	0.0104538	0.0104552	0.00494544	0.00465583	0.00498297	0.00591149	0.007208	0.00791128	0.00860543	0.00931878	0.00995931	0.0104658	0.0104666	0.0104675	0.0104684	0.0104692	0.01047	0.0104708	0.0104715	0.0104723	0.010473	0.0104737	0.0104744	0.0104751	0.0104757	0.0104764	0.0104769	0.0104777	0.0104781	0.0104787	0.0104793	0.0104798	0.0104803	0.0104809	0.0104816	0.0104821	0.0104827
21	0	0.000751431	0.00140834	0.00172491	0.00227707	0.00262707	0.00270145	0.00257878	0.00268333	0.00329894	0.00348083	0.00388574	0.0104538	0.0104552	0.0104565	0.00468285	0.00506009	0.00607796	0.00722465	0.0079218	0.00861328	0.00932232	0.0099611	0.0104658	0.0104667	0.0104676	0.0104684	0.0104693	0.0104701	0.0104709	0.0104716	0.0104724	0.0104731	0.0104738	0.0104745	0.0104751	0.0104758	0.0104765	0.010477	0.0104777	0.0104782	0.0104788	0.0104793	0.0104799	0.0104804	0.010481	0.0104816	0.0104822	0.0104827
22	0	0.00075154	0.00140685	0.00172639	0.00228307	0.00262965	0.00271573	0.00256498	0.00271739	0.00340414	0.00353622	0.00391637	0.0104539	0.0104553	0.0050477	0.00469959	0.00514726	0.00625038	0.00724418	0.0079351	0.00862321	0.00932668	0.00996252	0.0104659	0.0104668	0.0104676	0.0104685	0.0104693	0.0104701	0.0104709	0.0104717	0.0104724	0.0104732	0.0104739	0.0104745	0.0104752	0.0104759	0.0104765	0.0104772	0.0104778	0.0104782	0.0104788	0.0104794	0.01048	0.0104805	0.010481	0.0104817	0.0104822	0.0104828
23	0	0.000750608	0.00140832	0.00172384	0.00228547	0.00262945	0.00272212	0.00256091	0.00274647	0.00341427	0.00355003	0.00394752	0.010454	0.0104553	0.0050817	0.00476496	0.00524755	0.00652862	0.00726026	0.00794008	0.00863156	0.00933115	0.00996299	0.010466	0.0104668	0.0104677	0.0104686	0.0104694	0.0104702	0.010471	0.0104718	0.0104725	0.0104732	0.0104739	0.0104746	0.0104753	0.010476	0.0104766	0.0104773	0.0104779	0.0104785	0.0104789	0.0104795	0.01048	0.0104805	0.0104811	0.0104818	0.0104823	0.0104829
24	0	0.000755043	0.00140834	0.00172781	0.00228826	0.00262519	0.00273438	0.00255451	0.00276052	0.00341936	0.00360367	0.00396842	0.010454	0.0104554	0.0104567	0.00478128	0.00538307	0.0066278	0.00727134	0.00794498	0.0086404	0.00933553	0.00996367	0.010466	0.0104669	0.0104678	0.0104687	0.0104695	0.0104703	0.0104711	0.0104718	0.0104726	0.0104733	0.010474	0.0104747	0.0104754	0.0104761	0.0104767	0.0104774	0.010478	0.0104786	0.010479	0.0104796	0.0104801	0.0104806	0.0104812	0.0104818	0.0104824	0.0104829
25	0	0.000769251	0.00140431	0.00172971	0.00229222	0.00261749	0.00273216	0.00254272	0.00277848	0.00342462	0.00363127	0.00399489	0.0104541	0.0104555	0.0051293	0.00485601	0.00553943	0.00664179	0.00728389	0.00795127	0.00864843	0.00934055	0.00996412	0.0104661	0.010467	0.0104679	0.0104687	0.0104696	0.0104704	0.0104711	0.0104719	0.0104726	0.0104734	0.0104741	0.0104748	0.0104755	0.0104761	0.0104768	0.0104774	0.010478	0.0104787	0.0104791	0.0104796	0.0104802	0.0104807	0.0104812	0.0104819	0.0104824	0.010483
26	0	0.000762857	0.00140635	0.00172908	0.00229438	0.00262223	0.00272872	0.0025457	0.00279251	0.00343139	0.00369007	0.00402336	0.0104541	0.0104555	0.00512104	0.00492431	0.00574666	0.00665462	0.00729831	0.00795597	0.0086561	0.00934771	0.00996457	0.0104662	0.0104671	0.0104679	0.0104688	0.0104696	0.0104705	0.0104712	0.010472	0.0104727	0.0104735	0.0104742	0.0104749	0.0104755	0.0104762	0.0104769	0.0104775	0.0104781	0.0104787	0.0104791	0.0104797	0.0104802	0.0104807	0.0104813	0.010482	0.0104825	0.0104831
27	0	0.000763536	0.0014109	0.00173135	0.00229714	0.00262143	0.00272802	0.00253621	0.00279526	0.0034362	0.00376144	0.00406735	0.0104542	0.0104556	0.00514986	0.00502063	0.00598026	0.00667302	0.00731722	0.00796059	0.00866194	0.00935353	0.00996505	0.0104663	0.0104671	0.010468	0.0104689	0.0104697	0.0104705	0.0104713	0.0104721	0.0104728	0.0104735	0.0104742	0.0104749	0.0104756	0.0104763	0.0104768	0.0104776	0.0104782	0.0104788	0.0104792	0.0104798	0.0104803	0.0104808	0.0104814	0.010482	0.0104826	0.0104831
28	0	0.000764053	0.0014106	0.00173586	0.00230088	0.00261371	0.00272232	0.00252937	0.00280213	0.00344668	0.00375795	0.00409271	0.0104542	0.0104556	0.0050853	0.00513275	0.00599555	0.00668059	0.0073229	0.00796642	0.00867064	0.00935568	0.0099655	0.0104663	0.0104672	0.0104681	0.010469	0.0104698	0.0104706	0.0104714	0.0104721	0.0104729	0.0104736	0.0104743	0.010475	0.0104757	0.0104764	0.0104769	0.0104777	0.0104783	0.0104789	0.0104793	0.0104798	0.0104804	0.0104809	0.0104814	0.0104821	0.0104827	0.0104832
29	0	0.000761328	0.00140534	0.00173553	0.00231027	0.00260991	0.00271826	0.00252055	0.00280616	0.00344261	0.00376584	0.00415181	0.0104543	0.0104557	0.00512756	0.00523788	0.00600115	0.00668975	0.00733053	0.00797098	0.00868316	0.00935807	0.00996589	0.0104664	0.0104672	0.0104681	0.010469	0.0104698	0.0104706	0.0104714	0.0104722	0.0104729	0.0104737	0.0104744	0.0104751	0.0104757	0.0104764	0.010477	0.0104777	0.0104783	0.010479	0.0104793	0.0104799	0.0104804	0.0104809	0.0104815	0.0104822	0.0104827	0.0104833
30	0	0.000762728	0.00140476	0.00173691	0.00231155	0.00261224	0.00271694	0.00252001	0.0028111	0.0034471	0.00377509	0.00415744	0.0104543	0.0104557	0.00518883	0.00544967	0.00601112	0.00669553	0.00733401	0.00797571	0.00868772	0.00936008	0.00996623	0.0104664	0.0104673	0.0104682	0.0104691	0.0104699	0.0104707	0.0104715	0.0104723	0.010473	0.0104737	0.0104745	0.0104752	0.0104758	0.0104765	0.0104772	0.0104778	0.0104784	0.0104788	0.0104794	0.01048	0.0104805	0.010481	0.0104816	0.0104822	0.0104828	0.0104833
31	0	0.000760169	0.00140092	0.00173378	0.00231384	0.00260902	0.00271536	0.00252225	0.00281071	0.00345195	0.00378048	0.00416617	0.0104544	0.0104558	0.00526386	0.00546329	0.00602351	0.006704	0.00733877	0.00798119	0.00869064	0.00936395	0.00996651	0.0104665	0.0104674	0.0104683	0.0104691	0.01047	0.0104708	0.0104716	0.0104723	0.0104731	0.0104738	0.0104745	0.0104752	0.0104759	0.0104766	0.0104772	0.0104779	0.0104785	0.0104788	0.0104795	0.01048	0.0104805	0.010481	0.0104816	0.0104823	0.0104828	0.0104834
32	0	0.000758441	0.00139589	0.00173222	0.00231428	0.00261008	0.00271757	0.00251512	0.00281635	0.00345614	0.00378725	0.00416913	0.0104544	0.0104558	0.00531363	0.0054678	0.00604551	0.00671241	0.00734011	0.00798575	0.00869404	0.00936519	0.00996698	0.0104666	0.0104674	0.0104683	0.0104692	0.01047	0.0104709	0.0104716	0.0104724	0.0104731	0.0104739	0.0104746	0.0104753	0.010476	0.0104766	0.0104773	0.0104779	0.0104786	0.0104789	0.0104795	0.0104801	0.0104806	0.0104811	0.0104817	0.0104823	0.0104829	0.0104835
33	0	0.000756635	0.00139584	0.00172617	0.00231418	0.00260542	0.00271826	0.00251349	0.00282319	0.00346526	0.00379038	0.0041849	0.0104545	0.0104559	0.0053278	0.0054637	0.00605976	0.0067174	0.0073436	0.00799137	0.00869772	0.00936808	0.00996711	0.0104666	0.0104675	0.0104684	0.0104693	0.0104701	0.0104709	0.0104717	0.0104725	0.0104732	0.0104739	0.0104747	0.0104753	0.010476	0.0104767	0.0104774	0.010478	0.0104786	0.010479	0.0104796	0.0104801	0.0104807	0.0104812	0.0104817	0.0104824	0.010483	0.0104835
34	0	0.000755808	0.00139407	0.00172571	0.00231221	0.00260869	0.00272028	0.00251358	0.0028219	0.00346809	0.00379619	0.00419283	0.0104545	0.0104559	0.00534342	0.00546246	0.00606422	0.0067255	0.00734487	0.00799396	0.0087027	0.00936971	0.00996768	0.0104667	0.0104676	0.0104685	0.0104693	0.0104702	0.010471	0.0104718	0.0104725	0.0104733	0.010474	0.0104747	0.0104754	0.0104761	0.0104768	0.0104774	0.0104781	0.0104787	0.010479	0.0104796	0.0104802	0.0104807	0.0104812	0.0104818	0.0104825	0.010483	0.0104836
35	0	0.000754617	0.00139522	0.00172389	0.00231253	0.00261152	0.00272138	0.0025195	0.00282387	0.00347093	0.0037969	0.00420105	0.0104546	0.010456	0.00535722	0.00547486	0.00607429	0.00673424	0.00734732	0.00799953	0.00871005	0.00937207	0.009968	0.0104668	0.0104676	0.0104685	0.0104694	0.0104702	0.010471	0.0104718	0.0104726	0.0104733	0.0104741	0.0104748	0.0104755	0.0104762	0.0104768	0.0104775	0.0104781	0.0104788	0.0104791	0.0104797	0.0104803	0.0104808	0.0104813	0.0104818	0.0104825	0.0104831	0.0104836
36	0	0.00075472	0.00139618	0.00172364	0.00231404	0.00261192	0.00271987	0.00251419	0.00282803	0.00347494	0.00380086	0.00420777	0.0104546	0.010456	0.00536671	0.00549775	0.00607908	0.00674812	0.00734879	0.00800324	0.00871992	0.00937366	0.00996837	0.0104668	0.0104677	0.0104686	0.0104695	0.0104703	0.0104711	0.0104719	0.0104727	0.0104734	0.0104741	0.0104749	0.0104756	0.0104762	0.0104769	0.0104776	0.0104782	0.0104788	0.0104791	0.0104798	0.0104803	0.0104809	0.0104813	0.0104819	0.0104826	0.0104831	0.0104837
37	0	0.000747564	0.00139065	0.00172476	0.00231234	0.0026115	0.00272068	0.00250919	0.00283519	0.00348078	0.00380771	0.00421246	0.0104547	0.0104561	0.00537985	0.00550674	0.00608581	0.00675427	0.0073536	0.00800856	0.00872152	0.00937687	0.0099686	0.0104669	0.0104678	0.0104687	0.0104695	0.0104704	0.0104712	0.010472	0.0104727	0.0104735	0.0104742	0.0104749	0.0104756	0.0104763	0.010477	0.0104776	0.0104783	0.0104789	0.0104795	0.0104798	0.0104804	0.0104809	0.0104814	0.0104819	0.0104826	0.0104832	0.0104838
38	0	0.000747372	0.00138616	0.00172384	0.00231335	0.00261291	0.00272065	0.00250378	0.00283743	0.00348386	0.00381069	0.00422128	0.0104547	0.0104561	0.00539973	0.00550969	0.00609308	0.00675762	0.0073546	0.00801352	0.00872242	0.00937919	0.00996877	0.0104669	0.0104678	0.0104687	0.0104696	0.0104704	0.0104712	0.010472	0.0104728	0.0104735	0.0104743	0.010475	0.0104757	0.0104764	0.010477	0.0104777	0.0104783	0.010479	0.0104796	0.0104799	0.0104804	0.010481	0.0104815	0.010482	0.0104827	0.0104832	0.0104838
39	0	0.000747065	0.00138574	0.0017225	0.00231455	0.00261178	0.00271423	0.00250403	0.00283874	0.00348716	0.00381396	0.0042312	0.0104548	0.0104562	0.00540854	0.00551824	0.00610157	0.00676527	0.00735629	0.00801945	0.00872403	0.00938079	0.00996919	0.010467	0.0104679	0.0104688	0.0104696	0.0104705	0.0104713	0.0104721	0.0104729	0.0104736	0.0104743	0.010475	0.0104758	0.0104764	0.0104771	0.0104778	0.0104784	0.010479	0.0104793	0.01048	0.0104805	0.010481	0.0104815	0.0104821	0.0104828	0.0104833	0.0104839
40	0	0.000747672	0.0013869	0.00172428	0.00231058	0.00261128	0.0027143	0.00250099	0.00283327	0.00348999	0.00382572	0.00423624	0.0104548	0.0104562	0.00540346	0.00551726	0.00610776	0.00676692	0.00735941	0.00802721	0.0087242	0.00938253	0.00996942	0.0104671	0.0104679	0.0104688	0.0104697	0.0104706	0.0104714	0.0104722	0.0104729	0.0104737	0.0104744	0.0104751	0.0104758	0.0104765	0.0104772	0.0104778	0.0104785	0.0104791	0.0104794	0.01048	0.0104806	0.0104811	0.0104816	0.0104821	0.0104828	0.0104834	0.0104839
41	0	0.00074773	0.00138753	0.00172578	0.00231086	0.00261206	0.00271451	0.00249906	0.00283724	0.00349332	0.00383469	0.00424329	0.0104549	0.0104563	0.00542285	0.00553072	0.00611312	0.00676849	0.007362	0.00803487	0.00872546	0.00938438	0.00996977	0.0104671	0.010468	0.0104689	0.0104698	0.0104706	0.0104714	0.0104722	0.010473	0.0104737	0.0104745	0.0104752	0.0104759	0.0104766	0.0104772	0.0104779	0.0104785	0.0104792	0.0104794	0.0104801	0.0104806	0.0104811	0.0104816	0.0104822	0.0104829	0.0104834	0.010484
42	0	0.000747486	0.00138839	0.00172757	0.0023132	0.00261334	0.00271931	0.00250496	0.00283902	0.00349367	0.00383736	0.00424916	0.0104549	0.0104563	0.00542048	0.0055355	0.00612558	0.00677045	0.00736659	0.00804434	0.00872681	0.00938665	0.00997015	0.0104672	0.0104681	0.010469	0.0104698	0.0104707	0.0104715	0.0104723	0.0104731	0.0104738	0.0104745	0.0104753	0.010476	0.0104766	0.0104773	0.010478	0.0104786	0.0104792	0.0104795	0.0104801	0.0104807	0.0104812	0.0104817	0.0104822	0.0104829	0.0104835	0.0104841
43	0	0.000745396	0.00138868	0.00172841	0.0023133	0.00261155	0.00271928	0.00250187	0.00283926	0.00349487	0.00383944	0.00426203	0.010455	0.0104564	0.00542532	0.00554206	0.00613416	0.00677195	0.00736938	0.00805221	0.00872784	0.00938813	0.00997015	0.0104672	0.0104681	0.010469	0.0104699	0.0104707	0.0104716	0.0104723	0.0104731	0.0104739	0.0104746	0.0104753	0.010476	0.0104767	0.0104774	0.010478	0.0104787	0.0104793	0.0104796	0.0104802	0.0104808	0.0104813	0.0104818	0.0104823	0.010483	0.0104836	0.0104841
44	0	0.000745771	0.00138899	0.00172774	0.00231226	0.00261214	0.00271964	0.00250076	0.00284346	0.00349385	0.00384345	0.0042795	0.010455	0.0104564	0.00543079	0.00554661	0.00615081	0.00677114	0.00737345	0.0080528	0.00872897	0.00939004	0.00997077	0.0104673	0.0104682	0.0104691	0.0104699	0.0104708	0.0104716	0.0104724	0.0104732	0.0104739	0.0104747	0.0104754	0.0104761	0.0104768	0.0104774	0.0104781	0.0104787	0.0104794	0.0104796	0.0104802	0.0104808	0.0104813	0.0104818	0.0104823	0.010483	0.0104836	0.0104842
45	0	0.0007486	0.0013863	0.00172919	0.00231504	0.00261181	0.00271559	0.00250106	0.00284613	0.00349679	0.00384472	0.00428206	0.010455	0.0104565	0.00544678	0.00555974	0.00615519	0.0067727	0.00737574	0.00805688	0.00872942	0.00939284	0.00997081	0.0104673	0.0104682	0.0104691	0.01047	0.0104709	0.0104717	0.0104725	0.0104732	0.010474	0.0104747	0.0104754	0.0104761	0.0104768	0.0104775	0.0104782	0.0104788	0.0104794	0.0104797	0.0104803	0.0104809	0.0104814	0.0104819	0.0104824	0.0104831	0.0104837	0.0104842
46	0	0.000748775	0.00139144	0.00172737	0.00231398	0.0026115	0.00271442	0.00250153	0.00284441	0.00349602	0.00384772	0.00428486	0.0104551	0.0104565	0.00544579	0.00557057	0.00616321	0.00677596	0.00737813	0.00805771	0.00873097	0.00939307	0.00997101	0.0104674	0.0104683	0.0104692	0.0104701	0.0104709	0.0104717	0.0104725	0.0104733	0.010474	0.0104748	0.0104755	0.0104762	0.0104769	0.0104776	0.0104782	0.0104789	0.0104795	0.0104797	0.0104804	0.0104809	0.0104814	0.0104819	0.0104825	0.0104832	0.0104837	0.0104843
47	0	0.000749011	0.00138747	0.00172828	0.00231309	0.0026072	0.00271426	0.00250218	0.00284569	0.00349844	0.0038493	0.00429103	0.0104551	0.0104566	0.00544827	0.00557303	0.00616673	0.00677725	0.00738032	0.00805899	0.00873168	0.00939339	0.00997141	0.0104675	0.0104683	0.0104693	0.0104701	0.010471	0.0104718	0.0104726	0.0104734	0.0104741	0.0104748	0.0104756	0.0104763	0.010477	0.0104776	0.0104783	0.0104789	0.0104796	0.0104798	0.0104804	0.010481	0.0104815	0.010482	0.0104825	0.0104832	0.0104838	0.0104843
48	0	0.000748863	0.00138448	0.00172758	0.00231428	0.00260752	0.00271309	0.00250186	0.00285228	0.00349892	0.00385499	0.00429441	0.0104552	0.0104566	0.00545318	0.00558615	0.00617031	0.00677877	0.00738183	0.00806046	0.00873264	0.00939381	0.00997166	0.0104675	0.0104684	0.0104693	0.0104702	0.010471	0.0104718	0.0104726	0.0104734	0.0104742	0.0104749	0.0104756	0.0104763	0.010477	0.0104777	0.0104783	0.010479	0.0104796	0.0104798	0.0104805	0.010481	0.0104815	0.010482	0.0104826	0.0104833	0.0104838	0.0104844
49	0	0.000749067	0.00138276	0.001726	0.00231213	0.00260802	0.00271341	0.00249989	0.00285233	0.0034983	0.00386333	0.0104537	0.0104552	0.0104566	0.00545508	0.00560325	0.00617687	0.00677996	0.00738627	0.00806322	0.00873447	0.00939441	0.00997174	0.0104676	0.0104685	0.0104694	0.0104702	0.0104711	0.0104719	0.0104727	0.0104735	0.0104742	0.010475	0.0104757	0.0104764	0.0104771	0.0104778	0.0104784	0.0104791	0.0104797	0.0104799	0.0104806	0.0104811	0.0104816	0.0104821	0.0104827	0.0104833	0.0104839	0.0104845
50	0	0.000749256	0.00138305	0.00172596	0.00231109	0.00260581	0.00271283	0.0025021	0.00285321	0.00349847	0.00386514	0.0104538	0.0104553	0.0104567	0.00545929	0.00561454	0.00617244	0.00678139	0.00738847	0.00806411	0.00873532	0.00939437	0.00997208	0.0104676	0.0104685	0.0104694	0.0104703	0.0104712	0.010472	0.0104728	0.0104735	0.0104743	0.010475	0.0104758	0.0104765	0.0104772	0.0104778	0.0104785	0.0104791	0.0104798	0.01048	0.0104806	0.0104812	0.0104817	0.0104821	0.0104827	0.0104834	0.0104839	0.0104845
[truncated: 2 more columns]

## Sheet: Fig4e
	ad8e-050.1	ad5e-050.5	ad2e-050.9
0	0.152542	0.101695	0.0847458
1	0.152542	0.101695	0.0847458
2	0.169492	0.152542	0.0847458
3	0.169492	0.152542	0.0847458
4	0.186441	0.152542	0.101695
5	0.186441	0.152542	0.101695
6	0.186441	0.152542	0.101695
7	0.186441	0.152542	0.101695
8	0.186441	0.169492	0.101695
9	0.186441	0.169492	0.101695
10	0.186441	0.169492	0.101695
11	0.186441	0.169492	0.101695
12	0.186441	0.169492	0.101695
13	0.186441	0.152542	0.101695
14	0.186441	0.152542	0.101695
15	0.186441	0.152542	0.101695
16	0.186441	0.152542	0.101695
17	0.186441	0.135593	0.101695
18	0.186441	0.135593	0.101695
19	0.186441	0.135593	0.101695
20	0.186441	0.135593	0.101695
21	0.186441	0.135593	0.101695
22	0.20339	0.135593	0.101695
23	0.220339	0.135593	0.101695
24	0.220339	0.135593	0.0847458
25	0.220339	0.135593	0.0847458
26	0.220339	0.152542	0.0847458
27	0.220339	0.152542	0.0847458
28	0.237288	0.152542	0.0847458
29	0.237288	0.169492	0.0847458
30	0.220339	0.169492	0.0847458
31	0.220339	0.169492	0.0847458
32	0.220339	0.169492	0.0847458
33	0.220339	0.169492	0.0847458
34	0.220339	0.169492	0.0847458
35	0.220339	0.186441	0.0677966
36	0.220339	0.186441	0.0677966
37	0.237288	0.20339	0.0677966
38	0.237288	0.20339	0.0677966
39	0.237288	0.220339	0.0677966
40	0.237288	0.220339	0.0677966
41	0.237288	0.220339	0.0677966
42	0.237288	0.220339	0.0677966
43	0.254237	0.220339	0.0677966
44	0.288136	0.220339	0.0677966
45	0.288136	0.220339	0.0677966
46	0.305085	0.220339	0.0677966
47	0.305085	0.220339	0.0677966
48	0.305085	0.220339	0.0677966
49	0.305085	0.220339	0.0677966
50	0.338983	0.237288	0.0677966
51	0.355932	0.237288	0.0677966
52	0.372881	0.237288	0.0677966
53	0.372881	0.237288	0.0677966
54	0.372881	0.271186	0.0847458
55	0.372881	0.271186	0.0847458
56	0.372881	0.271186	0.0847458
57	0.372881	0.288136	0.101695
58	0.372881	0.288136	0.118644
59	0.372881	0.305085	0.135593
60	0.372881	0.322034	0.135593
61	0.372881	0.322034	0.152542
62	0.372881	0.322034	0.152542
63	0.372881	0.338983	0.152542
64	0.372881	0.355932	0.152542
65	0.389831	0.355932	0.152542
66	0.389831	0.355932	0.152542
67	0.423729	0.355932	0.152542
68	0.440678	0.355932	0.152542
69	0.457627	0.372881	0.152542
70	0.474576	0.372881	0.169492
71	0.525424	0.372881	0.169492
72	0.525424	0.372881	0.186441
73	0.525424	0.372881	0.20339
74	0.542373	0.372881	0.20339
75	0.542373	0.372881	0.237288
76	0.559322	0.389831	0.237288
77	0.559322	0.389831	0.237288
78	0.576271	0.423729	0.254237
79	0.576271	0.474576	0.254237
80	0.59322	0.508475	0.288136
81	0.59322	0.508475	0.288136
82	0.59322	0.508475	0.288136
83	0.610169	0.508475	0.288136
84	0.610169	0.525424	0.288136
85	0.610169	0.525424	0.288136
86	0.610169	0.525424	0.305085
87	0.610169	0.559322	0.305085
88	0.627119	0.559322	0.305085
89	0.627119	0.559322	0.305085
90	0.627119	0.559322	0.305085
91	0.644068	0.559322	0.305085
92	0.644068	0.576271	0.305085
93	0.661017	0.576271	0.305085
94	0.661017	0.576271	0.305085
95	0.661017	0.576271	0.322034
96	0.677966	0.59322	0.355932
97	0.677966	0.59322	0.40678
98	0.677966	0.59322	0.474576
99	0.677966	0.59322	0.474576
100	0.677966	0.59322	0.474576
101	0.711864	0.59322	0.474576
102	0.711864	0.59322	0.491525
103	0.711864	0.59322	0.525424
104	0.728814	0.59322	0.525424
105	0.728814	0.59322	0.525424
106	0.745763	0.59322	0.525424
107	0.762712	0.610169	0.525424
108	0.762712	0.610169	0.542373
109	0.762712	0.627119	0.542373
110	0.762712	0.627119	0.542373
111	0.779661	0.661017	0.542373
112	0.79661	0.661017	0.542373
113	0.813559	0.661017	0.542373
114	0.830508	0.661017	0.542373
115	0.830508	0.661017	0.542373
116	0.830508	0.677966	0.559322
117	0.830508	0.711864	0.559322
118	0.830508	0.728814	0.559322
119	0.830508	0.728814	0.559322
120	0.830508	0.745763	0.559322
121	0.864407	0.745763	0.559322
122	0.881356	0.762712	0.559322
123	0.881356	0.762712	0.559322
124	0.881356	0.762712	0.559322
125	0.915254	0.779661	0.576271
126	0.915254	0.779661	0.576271
127	0.915254	0.79661	0.576271
128	0.915254	0.813559	0.576271
129	0.915254	0.813559	0.59322
130	0.915254	0.813559	0.59322
131	0.915254	0.813559	0.59322
132	0.915254	0.847458	0.627119
133	0.932203	0.847458	0.627119
134	0.949153	0.864407	0.644068
135	0.949153	0.864407	0.661017
136	0.949153	0.898305	0.661017
137	0.949153	0.898305	0.661017
138	0.966102	0.898305	0.661017
139	0.966102	0.915254	0.661017
140	0.966102	0.915254	0.694915
141	0.966102	0.915254	0.694915
142	0.966102	0.932203	0.711864
143	0.966102	0.949153	0.711864
144	0.983051	0.949153	0.711864
145	0.983051	0.949153	0.711864
146	0.983051	0.966102	0.728814
147	0.983051	0.966102	0.745763
148	0.983051	0.966102	0.762712
149	0.983051	0.966102	0.79661
150	0.983051	0.966102	0.79661
151	0.983051	0.966102	0.813559
152	0.983051	0.966102	0.830508
153	0.983051	0.983051	0.830508
154	0.983051	0.983051	0.847458
155	0.983051	0.983051	0.847458
156	0.983051	0.983051	0.847458
157	0.983051	0.983051	0.864407
158	0.983051	0.983051	0.864407
159	0.983051	0.983051	0.898305
160	0.983051	0.983051	0.915254
161	0.983051	0.983051	0.915254
162	0.983051	0.983051	0.932203
163	0.983051	0.983051	0.932203
164	0.983051	0.983051	0.932203
165	0.983051	0.983051	0.949153
166	0.983051	0.983051	0.949153
167	0.983051	0.983051	0.949153
168	0.983051	0.983051	0.949153
169	0.983051	0.983051	0.966102
170	0.983051	0.983051	0.966102
171	0.983051	0.983051	0.966102
172	0.983051	0.983051	0.966102
173	0.983051	0.983051	0.966102
174	0.983051	0.983051	0.966102
175	0.983051	0.983051	0.966102
176	0.983051	0.983051	0.966102
177	0.983051	0.983051	0.966102
178	0.983051	0.983051	0.966102
179	0.983051	0.983051	0.983051
180	0.983051	0.983051	0.983051
181	0.983051	0.983051	0.983051
182	0.983051	0.983051	0.983051
183	0.983051	0.983051	0.983051
184	0.983051	0.983051	0.983051
185	0.983051	0.983051	0.983051
186	0.983051	0.983051	0.983051
187	0.983051	0.983051	0.983051
188	0.983051	0.983051	0.983051
189	0.983051	0.983051	0.983051
190	0.983051	0.983051	0.983051
191	0.983051	0.983051	0.983051
192	0.983051	0.983051	0.983051
193	0.983051	0.983051	0.983051
194	1	0.983051	0.983051
195	1	0.983051	0.983051
196	1	0.983051	0.983051
197	1	1	0.983051
198	1	1	0.983051
199	1	1	0.983051
200	1	1	0.983051
201	1	1	0.983051
202	1	1	0.983051
203	1	1	0.983051
204	1	1	0.983051
205	1	1	0.983051
206	1	1	1
207	1	1	1
208	1	1	1
209	1	1	1
210	1	1	1
211	1	1	1
212	1	1	1
213	1	1	1
214	1	1	1
215	1	1	1
216	1	1	1
217	1	1	1
218	1	1	1
219	1	1	1
220	1	1	1
221	1	1	1
222	1	1	1
223	1	1	1
224	1	1	1
225	1	1	1
226	1	1	1
227	1	1	1
228	1	1	1
229	1	1	1
230	1	1	1
231	1	1	1
232	1	1	1
233	1	1	1
234	1	1	1
235	1	1	1
236	1	1	1
237	1	1	1
238	1	1	1
239	1	1	1
240	1	1	1
241	1	1	1
242	1	1	1
243	1	1	1
244	1	1	1
245	1	1	1
246	1	1	1
247	1	1	1
248	1	1	1
249	1	1	1
250	1	1	1
251	1	1	1
252	1	1	1
253	1	1	1
254	1	1	1
255	1	1	1
256	1	1	1
257	1	1	1
258	1	1	1
259	1	1	1
260	1	1	1
261	1	1	1
262	1	1	1
263	1	1	1
264	1	1	1
265	1	1	1
266	1	1	1
267	1	1	1
268	1	1	1
269	1	1	1
270	1	1	1
271	1	1	1
272	1	1	1
273	1	1	1
274	1	1	1
275	1	1	1
276	1	1	1
277	1	1	1
278	1	1	1
279	1	1	1
280	1	1	1
281	1	1	1
282	1	1	1
283	1	1	1
284	1	1	1
285	1	1	1
286	1	1	1
287	1	1	1
288	1	1	1
289	1	1	1
290	1	1	1
291	1	1	1
292	1	1	1
293	1	1	1
294	1	1	1
295	1	1	1
296	1	1	1
297	1	1	1
298	1	1	1
299	1	1	1
300	1	1	1
301	1	1	1
302	1	1	1
303	1	1	1
304	1	1	1
305	1	1	1
306	1	1	1
307	1	1	1
308	1	1	1
309	1	1	1
310	1	1	1
311	1	1	1
312	1	1	1
313	1	1	1
314	1	1	1
315	1	1	1
316	1	1	1
317	1	1	1
318	1	1	1
319	1	1	1
320	1	1	1
321	1	1	1
322	1	1	1
323	1	1	1
324	1	1	1
325	1	1	1
326	1	1	1
327	1	1	1
328	1	1	1
329	1	1	1
330	1	1	1
331	1	1	1
332	1	1	1
333	1	1	1
334	1	1	1
335	1	1	1
336	1	1	1
337	1	1	1
338	1	1	1
339	1	1	1
340	1	1	1
341	1	1	1
342	1	1	1
343	1	1	1
344	1	1	1
345	1	1	1
346	1	1	1
347	1	1	1
348	1	1	1
349	1	1	1
350	1	1	1
351	1	1	1
352	1	1	1
353	1	1	1
354	1	1	1
355	1	1	1
356	1	1	1
357	1	1	1
358	1	1	1
359	1	1	1
360	1	1	1
361	1	1	1
362	1	1	1
363	1	1	1
364	1	1	1
365	1	1	1
366	1	1	1
367	1	1	1
368	1	1	1
369	1	1	1
370	1	1	1
371	1	1	1
372	1	1	1
373	1	1	1
374	1	1	1
375	1	1	1
376	1	1	1
377	1	1	1
378	1	1	1
379	1	1	1
380	1	1	1
381	1	1	1
382	1	1	1
383	1	1	1
384	1	1	1
385	1	1	1
386	1	1	1
387	1	1	1
388	1	1	1
389	1	1	1
390	1	1	1
391	1	1	1
392	1	1	1
393	1	1	1
394	1	1	1
395	1	1	1
396	1	1	1
397	1	1	1
398	1	1	1
399	1	1	1
400	1	1	1
401	1	1	1
402	1	1	1
403	1	1	1
404	1	1	1
405	1	1	1
406	1	1	1
407	1	1	1
408	1	1	1
409	1	1	1
410	1	1	1
411	1	1	1
412	1	1	1
413	1	1	1
414	1	1	1
415	1	1	1
416	1	1	1
417	1	1	1
418	1	1	1
419	1	1	1
420	1	1	1
421	1	1	1
422	1	1	1
423	1	1	1
424	1	1	1
425	1	1	1
426	1	1	1
427	1	1	1
428	1	1	1
429	1	1	1
430	1	1	1
431	1	1	1
432	1	1	1
433	1	1	1
434	1	1	1
435	1	1	1
436	1	1	1
437	1	1	1
438	1	1	1
439	1	1	1
440	1	1	1
441	1	1	1
442	1	1	1
443	1	1	1
444	1	1	1
445	1	1	1
446	1	1	1
447	1	1	1
448	1	1	1
449	1	1	1
450	1	1	1
451	1	1	1
452	1	1	1
453	1	1	1
454	1	1	1
455	1	1	1
456	1	1	1
457	1	1	1
458	1	1	1
459	1	1	1
460	1	1	1
461	1	1	1
462	1	1	1
463	1	1	1
464	1	1	1
465	1	1	1
466	1	1	1
467	1	1	1
468	1	1	1
469	1	1	1
470	1	1	1
471	1	1	1
472	1	1	1
473	1	1	1
474	1	1	1
475	1	1	1
476	1	1	1
477	1	1	1
478	1	1	1
479	1	1	1
480	1	1	1
481	1	1	1
482	1	1	1
483	1	1	1
484	1	1	1
485	1	1	1
486	1	1	1
487	1	1	1
488	1	1	1
489	1	1	1
490	1	1	1
491	1	1	1
492	1	1	1
493	1	1	1
494	1	1	1
495	1	1	1
496	1	1	1
497	1	1	1
498	1	1	1
499	1	1	1
500	1	1	1
501	1	1	1
502	1	1	1
503	1	1	1
504	1	1	1
505	1	1	1
506	1	1	1
507	1	1	1
508	1	1	1
509	1	1	1
510	1	1	1
511	1	1	1
512	1	1	1
513	1	1	1
514	1	1	1
515	1	1	1
516	1	1	1
517	1	1	1
518	1	1	1
519	1	1	1
520	1	1	1
521	1	1	1
522	1	1	1
523	1	1	1
524	1	1	1
525	1	1	1
526	1	1	1
527	1	1	1
528	1	1	1
529	1	1	1
530	1	1	1
531	1	1	1
532	1	1	1
533	1	1	1
534	1	1	1
535	1	1	1
536	1	1	1
537	1	1	1
538	1	1	1
539	1	1	1
540	1	1	1
541	1	1	1
542	1	1	1
543	1	1	1
544	1	1	1
545	1	1	1
546	1	1	1
547	1	1	1
548	1	1	1
549	1	1	1
550	1	1	1
551	1	1	1
552	1	1	1
553	1	1	1
554	1	1	1
555	1	1	1
556	1	1	1
557	1	1	1
558	1	1	1
559	1	1	1
560	1	1	1
561	1	1	1
562	1	1	1
563	1	1	1
564	1	1	1
565	1	1	1
566	1	1	1
567	1	1	1
568	1	1	1
569	1	1	1
570	1	1	1
571	1	1	1
572	1	0	1
573	1	0	1
574	1	0	1
575	1	0	1
576	1	0	1
577	1	0	1
578	1	0	1
579	1	0	1
580	1	0	1
581	1	0	1
582	1	0	1
583	1	0	1
584	1	0	1
585	1	0	1
586	1	0	1
587	1	0	1
588	1	0	1
589	1	0	1
590	1	0	1
591	1	0	1
592	1	0	1
593	1	0	1
594	1	0	1
595	1	0	1
596	1	0	1
597	1	0	1
598	1	0	1
599	1	0	1
600	1	0	1
601	1	0	1
602	1	0	1
603	1	0	1
604	1	0	1
605	1	0	1
606	1	0	1
607	1	0	1
608	1	0	1
609	1	0	1
610	1	0	1
611	1	0	1
612	1	0	1
613	1	0	1
614	1	0	1
615	1	0	1
616	1	0	1
617	1	0	1
618	1	0	1
619	1	0	1
620	1	0	1
621	1	0	1
622	1	0	1
623	1	0	1
624	1	0	1
625	1	0	1
626	1	0	1
627	1	0	1
628	1	0	1
629	1	0	1
630	1	0	1
631	1	0	1
632	1	0	1
633	1	0	1
634	1	0	1
635	1	0	1
636	1	0	1
637	1	0	1
638	1	0	1
639	1	0	1
640	1	0	1
641	1	0	1
642	1	0	1
643	1	0	1
644	1	0	1
645	1	0	1
646	1	0	1
647	1	0	1
648	1	0	1
649	1	0	1
650	1	0	1
651	1	0	1
652	1	0	1
653	1	0	1
654	1	0	1
655	1	0	1
656	1	0	1
657	1	0	1
658	1	0	1
659	1	0	1
660	1	0	1
661	1	0	1
662	1	0	1
663	1	0	1
664	1	0	1
665	1	0	1
666	1	0	1
667	1	0	1
668	1	0	1
669	1	0	1
670	1	0	1
671	1	0	1
672	1	0	1
673	1	0	1
674	1	0	1
675	1	0	1
676	1	0	1
677	1	0	1
678	1	0	1
679	1	0	1
680	1	0	1
681	1	0	1
682	1	0	1
683	1	0	1
684	1	0	1
685	1	0	1
686	1	0	1
687	1	0	1
688	1	0	1
689	1	0	1
690	1	0	1
691	1	0	1
692	1	0	1
693	1	0	1
694	1	0	1
695	1	0	1
696	1	0	1
697	1	0	1
698	1	0	1
699	1	0	1
700	1	0	1
701	1	0	1
702	1	0	1
703	1	0	1
704	1	0	1
705	1	0	1
706	1	0	1
707	1	0	1
708	1	0	1
709	1	0	1
710	1	0	1
711	1	0	1
712	1	0	1
713	1	0	1
714	1	0	1
715	1	0	1
716	1	0	1
717	1	0	1
718	1	0	1
719	1	0	1
720	1	0	1
721	1	0	1
722	1	0	1
723	1	0	1
724	1	0	1
725	1	0	1
726	1	0	1
727	1	0	1
728	1	0	1
729	1	0	1
730	1	0	1
731	1	0	1
732	1	0	1
733	1	0	1
734	1	0	1
735	1	0	1
736	1	0	1
737	1	0	1
738	1	0	1
739	1	0	1
740	1	0	1
741	1	0	1
742	1	0	1
743	1	0	1
744	1	0	1
745	1	0	1
746	1	0	1
747	1	0	1
748	1	0	1
749	1	0	1
750	1	0	1
751	1	0	1
752	1	0	1
753	1	0	1
754	1	0	1
755	1	0	1
756	1	0	1
757	1	0	1
758	1	0	1
759	1	0	1
760	1	0	1
761	1	0	1
762	1	0	1
763	1	0	1
764	1	0	1
765	1	0	1
766	1	0	1
767	1	0	1
768	1	0	1
769	1	0	1
770	1	0	1
771	1	0	1
772	1	0	1
773	1	0	1
774	1	0	1
775	1	0	1
776	1	0	1
777	1	0	0.983051
778	1	0	0.983051
779	1	0	0.983051
780	1	0	0.983051
781	1	0	0.983051
782	1	0	0.983051
783	1	0	0.983051
784	1	0	0.983051
785	1	0	0.983051
786	1	0	0.983051
787	1	0	0.983051
788	1	0	0.983051
789	1	0	0.983051
790	1	0	0.983051
791	1	0	0.983051
792	1	0	0.983051
793	1	0	0.983051
794	1	0	0.983051
795	1	0	0.983051
796	1	0	0.983051
797	1	0	0.983051
798	1	0	0.983051
799	1	0	0.983051
800	1	0	0.983051
801	1	0	0.983051
802	1	0	0.983051
803	1	0	0.983051
804	1	0	0.983051
805	1	0	0.983051
806	1	0	0.983051
807	1	0	0.983051
808	1	0	0.983051
809	1	0	0.983051
810	1	0	0.983051
811	1	0	0.983051
812	1	0	0.983051
813	1	0	0.983051
814	1	0	0.983051
815	1	0	1
816	1	0	1
817	1	0	1
818	1	0	1
819	1	0	1
820	1	0	1
821	1	0	1
822	1	0	1
823	1	0	1
824	1	0	1
825	1	0	1
826	1	0	1
827	1	0	1
828	1	0	1
829	1	0	1
830	1	0	1
831	1	0	1
832	1	0	1
833	1	0	1
834	1	0	1
835	1	0	1
836	1	0	1
837	1	0	1
838	1	0	1
839	1	0	1
840	1	0	1
841	1	0	1
842	1	0	1
843	1	0	1
844	1	0	1
845	1	0	1
846	1	0	1
847	1	0	1
848	1	0	1
849	1	0	1
850	1	0	1
851	1	0	1
852	1	0	1
853	1	0	1
854	1	0	1
855	1	0	1
856	1	0	1
857	1	0	1
858	1	0	1
859	1	0	1
860	1	0	1
861	1	0	1
862	1	0	1
863	1	0	1
864	1	0	1
865	1	0	1
866	1	0	1
867	1	0	1
868	1	0	1
869	1	0	1
870	1	0	1
871	1	0	1
872	1	0	1
873	1	0	1
874	1	0	0.983051
875	1	0	0.983051
876	1	0	0.983051
877	1	0	0.983051
878	1	0	0.983051
879	1	0	0.983051
880	1	0	0.983051
881	1	0	0.983051
882	1	0	0.983051
883	1	0	0.983051
884	1	0	0.983051
885	1	0	0.983051
886	1	0	0.983051
887	1	0	0.983051
888	1	0	0.983051
889	1	0	0.983051
890	1	0	0.983051
891	1	0	0.983051
892	1	0	0.983051
893	1	0	0.983051
894	1	0	0.983051
895	1	0	0.983051
896	1	0	0.983051
897	1	0	0.983051
898	1	0	0.983051
899	1	0	0.983051
900	1	0	0.983051
901	1	0	0.983051
902	1	0	0.966102
903	1	0	0.966102
904	1	0	0.966102
905	1	0	0.966102
906	1	0	0.966102
907	1	0	0.966102
908	1	0	0.966102
909	1	0	0.966102
910	1	0	0.966102
911	1	0	0.966102
912	1	0	0.966102
913	1	0	0.966102
914	1	0	0.966102
915	1	0	0.966102
916	1	0	0.966102
917	1	0	0.966102
918	1	0	0.966102
919	1	0	0.966102
920	1	0	0.966102
921	1	0	0.966102
922	1	0	0.966102
923	1	0	0.966102
924	1	0	0.966102
925	1	0	0.966102
926	1	0	0.949153
927	1	0	0.949153
928	1	0	0.949153
929	1	0	0.949153
930	1	0	0.949153
931	1	0	0.949153
932	1	0	0.949153
933	1	0	0.949153
934	1	0	0.949153
935	1	0	0.949153
936	1	0	0.949153
937	1	0	0.949153
938	1	0	0.949153
939	1	0	0.949153
940	1	0	0.949153
941	1	0	0.949153
942	1	0	0.949153
943	1	0	0.949153
944	1	0	0.949153
945	1	0	0.949153
946	1	0	0.949153
947	1	0	0.966102
948	1	0	0.966102
949	1	0	0.966102
950	1	0	0.966102
951	1	0	0.966102
952	1	0	0.966102
953	1	0	0.966102
954	1	0	0.966102
955	1	0	0.966102
956	1	0	0.966102
957	1	0	0.966102
958	1	0	0.966102
959	1	0	0.966102
960	1	0	0.966102
961	1	0	0.966102
962	1	0	0.966102
963	1	0	0.966102
964	1	0	0.966102
965	1	0	0.966102
966	1	0	0.966102
967	1	0	0.949153
968	1	0	0.949153
969	1	0	0.949153
970	1	0	0.949153
971	1	0	0.949153
972	1	0	0.949153
973	1	0	0.949153
974	1	0	0.949153
975	1	0	0.949153
976	1	0	0.949153
977	1	0	0.949153
978	1	0	0.949153
979	1	0	0.949153
980	1	0	0.949153
981	1	0	0.949153
982	1	0	0.949153
983	1	0	0.949153
984	1	0	0.949153
985	1	0	0.949153
986	1	0	0.949153
987	1	0	0.949153
988	1	0	0.949153
989	1	0	0.949153
990	1	0	0.949153
991	1	0	0.949153
992	1	0	0.949153
993	1	0	0.949153
994	1	0	0.966102
995	1	0	0.966102
996	1	0	0.966102
997	1	0	0.966102
998	1	0	0.966102
999	1	0	0.966102
1000	1	0	0.966102
1001	1	0	0.966102
1002	1	0	0.966102
1003	1	0	0.966102
1004	1	0	0.966102
1005	1	0	0.966102
1006	1	0	0.966102
1007	1	0	0.966102
1008	1	0	0.966102
1009	1	0	0.966102
1010	1	0	0.966102
1011	1	0	0.949153
1012	1	0	0.949153
1013	1	0	0.949153
1014	1	0	0.949153
1015	1	0	0.949153
1016	1	0	0.949153
1017	1	0	0.949153
1018	1	0	0.949153
1019	1	0	0.949153
1020	1	0	0.966102
1021	1	0	0.966102
1022	1	0	0.966102
1023	1	0	0.966102
1024	1	0	0.966102
1025	1	0	0.966102
1026	1	0	0.966102
1027	1	0	0.966102
1028	1	0	0.966102
1029	1	0	0.966102
1030	1	0	0.966102
1031	1	0	0.966102
1032	1	0	0.966102
1033	1	0	0.966102
1034	1	0	0.966102
1035	1	0	0.966102
1036	1	0	0.949153
1037	1	0	0.949153
1038	1	0	0.949153
1039	1	0	0.949153
1040	1	0	0.949153
1041	1	0	0.949153
1042	1	0	0.949153
1043	1	0	0.949153
1044	1	0	0.949153
1045	1	0	0.949153
1046	1	0	0.949153
1047	1	0	0.949153
1048	1	0	0.949153
1049	1	0	0.949153
1050	1	0	0.966102
1051	1	0	0.966102
1052	1	0	0.966102
1053	1	0	0.966102
1054	1	0	0.966102
1055	1	0	0.966102
1056	1	0	0.966102
1057	1	0	0.966102
1058	1	0	0.966102
1059	1	0	0.966102
1060	1	0	0.966102
1061	1	0	0.966102
1062	1	0	0.966102
1063	1	0	0.966102
1064	1	0	0.949153
1065	1	0	0.949153
1066	1	0	0.949153
1067	1	0	0.949153
1068	1	0	0.949153
1069	1	0	0.949153
1070	1	0	0.949153
1071	1	0	0.949153
1072	1	0	0.949153
1073	1	0	0.966102
1074	1	0	0.966102
1075	1	0	0.966102
1076	1	0	0.949153
1077	1	0	0.949153
1078	1	0	0.949153
1079	1	0	0.949153
1080	1	0	0.949153
1081	1	0	0.949153
1082	0.983051	0	0.932203
1083	0.983051	0	0.932203
1084	0.983051	0	0.932203
1085	0.983051	0	0.932203
1086	0.983051	0	0.932203
1087	0.983051	0	0.932203
1088	0.983051	0	0.915254
1089	0.983051	0	0.915254
1090	0.983051	0	0.915254
1091	0.983051	0	0.915254
1092	0.983051	0	0.915254
1093	0.983051	0	0.932203
1094	0.983051	0	0.932203
1095	0.983051	0	0.932203
1096	0.983051	0	0.932203
1097	0.983051	0	0.932203
1098	0.983051	0	0.932203
1099	0.983051	0	0.915254
1100	0.983051	0	0.915254
1101	0.983051	0	0.915254
1102	0.983051	0	0.915254
1103	0.983051	0	0.898305
1104	0.983051	0	0.898305
1105	0.983051	0	0.898305
1106	0.983051	0	0.898305
1107	0.983051	0	0.915254
1108	0.983051	0	0.915254
1109	0.983051	0	0.915254
1110	0.983051	0	0.915254
1111	0.983051	0	0.915254
1112	0.983051	0	0.915254
1113	0.983051	0	0.915254
1114	0.983051	0	0.915254
1115	0.983051	0	0.915254
1116	0.983051	0	0.915254
1117	0.983051	0	0.915254
1118	0.983051	0	0.915254
1119	0.983051	0	0.915254
1120	0.983051	0	0.915254
1121	0.983051	0	0.915254
1122	0.983051	0	0.915254
1123	0.983051	0	0.915254
1124	0.966102	0	0.915254
1125	0.966102	0	0.915254
1126	0.966102	0	0.915254
1127	0.966102	0	0.915254
1128	0.966102	0	0.915254
1129	0.966102	0	0.915254
1130	0.966102	0	0.915254
1131	0.966102	0	0.915254
1132	0.966102	0	0.915254
1133	0.966102	0	0.915254
1134	0.966102	0	0.898305
1135	0.966102	0	0.898305
1136	0.949153	0	0.898305
1137	0.949153	0	0.898305
1138	0.949153	0	0.881356
1139	0.949153	0	0.881356
1140	0.949153	0	0.881356
1141	0.949153	0	0.881356
1142	0.949153	0	0.881356
1143	0.949153	0	0.881356
1144	0.949153	0	0.881356
1145	0.949153	0	0.881356
1146	0.949153	0	0.881356
1147	0.949153	0	0.881356
1148	0.949153	0	0.864407
1149	0.932203	0	0.864407
1150	0.932203	0	0.864407
1151	0.932203	0	0.864407
1152	0.932203	0	0.864407
1153	0.932203	0	0.881356
1154	0.932203	0	0.898305
1155	0.932203	0	0.881356
1156	0.932203	0	0.881356
1157	0.932203	0	0.898305
1158	0.915254	0	0.898305
1159	0.915254	0	0.898305
1160	0.915254	0	0.898305
1161	0.915254	0	0.898305
1162	0.915254	0	0.881356
1163	0.915254	0	0.847458
1164	0.915254	0	0.847458
1165	0.915254	0	0.847458
1166	0.915254	0	0.847458
1167	0.915254	0	0.847458
1168	0.915254	0	0.847458
1169	0.915254	0	0.864407
1170	0.898305	0	0.864407
1171	0.898305	0	0.864407
1172	0.898305	0	0.864407
1173	0.898305	0	0.864407
1174	0.898305	0	0.847458
1175	0.898305	0	0.847458
1176	0.898305	0	0.847458
1177	0.898305	0	0.830508
1178	0.898305	0	0.830508
1179	0.898305	0	0.830508
1180	0.898305	0	0.830508
1181	0.898305	0	0.813559
1182	0.898305	0	0.813559
1183	0.898305	0	0.830508
1184	0.898305	0	0.830508
1185	0.898305	0	0.830508
1186	0.898305	0	0.830508
1187	0.898305	0	0.830508
1188	0.898305	0	0.830508
1189	0.898305	0	0.830508
1190	0.898305	0	0.830508
1191	0.898305	0	0.830508
1192	0.898305	0	0.830508
1193	0.898305	0	0.830508
1194	0.898305	0	0.813559
1195	0.898305	0	0.813559
1196	0.898305	0	0.813559
1197	0.898305	0	0.813559
1198	0.898305	0	0.813559
1199	0.898305	0	0.813559
1200	0.898305	0	0.830508
1201	0.898305	0	0.830508
1202	0.898305	0	0.847458
1203	0.898305	0	0.830508
1204	0.898305	0	0.847458
1205	0.898305	0	0.813559
1206	0.898305	0	0.813559
1207	0.898305	0	0.813559
1208	0.898305	0	0.830508
1209	0.898305	0	0.847458
1210	0.898305	0	0.847458
1211	0.915254	0	0.830508
1212	0.915254	0	0.830508
1213	0.915254	0	0.830508
1214	0.915254	0	0.830508
1215	0.915254	0	0.830508
1216	0.915254	0	0.830508
1217	0.932203	0	0.830508
1218	0.932203	0	0.830508
1219	0.932203	0	0.830508
1220	0.932203	0	0.830508
1221	0.932203	0	0.813559
1222	0.932203	0	0.813559
1223	0.932203	0	0.79661
1224	0.932203	0	0.79661
1225	0.932203	0	0.79661
1226	0.932203	0	0.79661
1227	0.932203	0	0.813559
1228	0.932203	0	0.813559
1229	0.932203	0	0.813559
1230	0.932203	0	0.813559
1231	0.932203	0	0.79661
1232	0.949153	0	0.79661
1233	0.949153	0	0.79661
1234	0.949153	0	0.779661
1235	0.949153	0	0.779661
1236	0.949153	0	0.779661
1237	0.949153	0	0.779661
1238	0.949153	0	0.762712
1239	0.949153	0	0.745763
1240	0.949153	0	0.762712
1241	0.949153	0	0.762712
1242	0.949153	0	0.779661
1243	0.949153	0	0.779661
1244	0.949153	0	0.779661
1245	0.949153	0	0.779661
1246	0.949153	0	0.779661
1247	0.949153	0	0.779661
1248	0.949153	0	0.779661
1249	0.966102	0	0.779661
1250	0.966102	0	0.762712
1251	0.966102	0	0.762712
1252	0.966102	0	0.728814
1253	0.966102	0	0.711864
1254	0.949153	0	0.711864
1255	0.949153	0	0.711864
1256	0.949153	0	0.711864
1257	0.949153	0	0.728814
1258	0.949153	0	0.711864
1259	0.949153	0	0.694915
1260	0.949153	0	0.711864
1261	0.949153	0	0.694915
1262	0.949153	0	0.694915
1263	0.949153	0	0.694915
1264	0.949153	0	0.694915
1265	0.949153	0	0.711864
1266	0.949153	0	0.711864
1267	0.949153	0	0.711864
1268	0.949153	0	0.711864
1269	0.949153	0	0.694915
1270	0.949153	0	0.677966
1271	0.949153	0	0.661017
1272	0.966102	0	0.677966
1273	0.966102	0	0.677966
1274	0.966102	0	0.677966
1275	0.966102	0	0.677966
1276	0.966102	0	0.694915
1277	0.966102	0	0.677966
1278	0.966102	0	0.694915
1279	0.966102	0	0.694915
1280	0.966102	0	0.677966
1281	0.966102	0	0.677966
1282	0.966102	0	0.677966
1283	0.966102	0	0.677966
1284	0.966102	0	0.694915
1285	0.966102	0	0.694915
1286	0.966102	0	0.694915
1287	0.966102	0	0.694915
1288	0.966102	0	0.694915
1289	0.966102	0	0.694915
1290	0.966102	0	0.694915
1291	0.966102	0	0.694915
1292	0.966102	0	0.694915
1293	0.966102	0	0.694915
1294	0.966102	0	0.694915
1295	0.966102	0	0.694915
1296	0.966102	0	0.677966
1297	0.966102	0	0.661017
1298	0.966102	0	0.677966
1299	0.966102	0	0.661017
1300	0.966102	0	0.661017
1301	0.966102	0	0.661017
1302	0.966102	0	0.661017
1303	0.966102	0	0.661017
1304	0.966102	0	0.661017
1305	0.966102	0	0.661017
1306	0.966102	0	0.661017
1307	0.949153	0	0.661017
1308	0.949153	0	0.661017
1309	0.949153	0	0.661017
1310	0.949153	0	0.661017
1311	0.949153	0	0.644068
1312	0.949153	0	0.644068
1313	0.949153	0	0.644068
1314	0.949153	0	0.644068
1315	0.949153	0	0.644068
1316	0.949153	0	0.644068
1317	0.949153	0	0.644068
1318	0.949153	0	0.627119
1319	0.932203	0	0.627119
1320	0.932203	0	0.627119
1321	0.932203	0	0.610169
1322	0.932203	0	0.610169
1323	0.932203	0	0.610169
1324	0.932203	0	0.59322
1325	0.932203	0	0.59322
1326	0.932203	0	0.576271
1327	0.932203	0	0.559322
1328	0.932203	0	0.576271
1329	0.932203	0	0.559322
1330	0.932203	0	0.559322
1331	0.932203	0	0.59322
1332	0.932203	0	0.59322
1333	0.932203	0	0.59322
1334	0.932203	0	0.59322
1335	0.932203	0	0.576271
1336	0.932203	0	0.576271
1337	0.932203	0	0.576271
1338	0.932203	0	0.576271
1339	0.932203	0	0.559322
1340	0.932203	0	0.559322
1341	0.932203	0	0.559322
1342	0.932203	0	0.559322
1343	0.932203	0	0.559322
1344	0.932203	0	0.576271
1345	0.932203	0	0.576271
1346	0.932203	0	0.576271
1347	0.932203	0	0.576271
1348	0.932203	0	0.59322
1349	0.932203	0	0.576271
1350	0.932203	0	0.59322
1351	0.932203	0	0.59322
1352	0.932203	0	0.576271
1353	0.932203	0	0.59322
1354	0.932203	0	0.576271
1355	0.932203	0	0.559322
1356	0.932203	0	0.559322
1357	0.932203	0	0.542373
1358	0.949153	0	0.559322
1359	0.932203	0	0.542373
1360	0.949153	0	0.525424
1361	0.949153	0	0.525424
1362	0.949153	0	0.508475
1363	0.949153	0	0.508475
1364	0.949153	0	0.508475
1365	0.949153	0	0.491525
1366	0.949153	0	0.491525
1367	0.949153	0	0.491525
1368	0.949153	0	0.474576
1369	0.949153	0	0.491525
1370	0.949153	0	0.491525
1371	0.949153	0	0.474576
1372	0.949153	0	0.457627
1373	0.949153	0	0.40678
1374	0.949153	0	0.389831
1375	0.949153	0	0.389831
1376	0.949153	0	0.389831
1377	0.949153	0	0.372881
1378	0.949153	0	0.355932
1379	0.949153	0	0.355932
1380	0.949153	0	0.355932
1381	0.949153	0	0.355932
1382	0.949153	0	0.355932
1383	0.949153	0	0.338983
1384	0.949153	0	0.338983
1385	0.949153	0	0.355932
1386	0.949153	0	0.338983
1387	0.949153	0	0.322034
1388	0.949153	0	0.305085
1389	0.949153	0	0.305085
1390	0.949153	0	0.288136
1391	0.949153	0	0.288136
1392	0.949153	0	0.288136
1393	0.949153	0	0.271186
1394	0.949153	0	0.271186
1395	0.949153	0	0.271186
1396	0.949153	0	0.254237
1397	0.949153	0	0.254237
1398	0.949153	0	0.237288
1399	0.949153	0	0.254237
1400	0.949153	0	0.237288
1401	0.949153	0	0.254237
1402	0.949153	0	0.254237
1403	0.949153	0	0.237288
1404	0.949153	0	0.237288
1405	0.949153	0	0.220339
1406	0.949153	0	0.20339
1407	0.949153	0	0.186441
1408	0.949153	0	0.186441
1409	0.949153	0	0.186441
1410	0.966102	0	0.186441
1411	0.966102	0	0.186441
1412	0.966102	0	0.186441
1413	0.966102	0	0.20339
1414	0.966102	0	0.20339
1415	0.966102	0	0.20339
1416	0.966102	0	0.220339
1417	0.966102	0	0.20339
1418	0.966102	0	0.220339
1419	0.966102	0	0.220339
1420	0.966102	0	0.220339
1421	0.966102	0	0.220339
1422	0.966102	0	0.237288
1423	0.966102	0	0.237288
1424	0.966102	0	0.237288
1425	0.966102	0	0.237288
1426	0.966102	0	0.237288
1427	0.966102	0	0.254237
1428	0.966102	0	0.254237
1429	0.966102	0	0.254237
1430	0.966102	0	0.271186
1431	0.966102	0	0.271186
1432	0.966102	0	0.288136
1433	0.966102	0	0.305085
1434	0.966102	0	0.305085
1435	0.966102	0	0.322034
1436	0.966102	0	0.322034
1437	0.966102	0	0.322034
1438	0.966102	0	0.338983
1439	0.966102	0	0.389831
1440	0.966102	0	0.40678
1441	0.966102	0	0.40678
1442	0.966102	0	0.440678
1443	0.966102	0	0.423729
1444	0.966102	0	0.423729
1445	0.966102	0	0.457627
1446	0.966102	0	0.457627
1447	0.966102	0	0.474576
1448	0.966102	0	0.491525
1449	0.966102	0	0.491525
1450	0.966102	0	0.491525
1451	0.966102	0	0.491525
1452	0.966102	0	0.508475
1453	0.966102	0	0.508475
1454	0.966102	0	0.508475
1455	0.966102	0	0.508475
1456	0.966102	0	0.508475
1457	0.966102	0	0.542373
1458	0.966102	0	0.542373
1459	0.966102	0	0.542373
1460	0.966102	0	0.542373
1461	0.966102	0	0.559322
1462	0.966102	0	0.559322
1463	0.966102	0	0.559322
1464	0.966102	0	0.559322
1465	0.966102	0	0.59322
1466	0.966102	0	0.627119
1467	0.966102	0	0.610169
1468	0.966102	0	0.610169
1469	0.966102	0	0.610169
1470	0.966102	0	0.627119
1471	0.966102	0	0.627119
1472	0.966102	0	0.644068
1473	0.966102	0	0.644068
1474	0.966102	0	0.694915
1475	0.966102	0	0.694915
1476	0.966102	0	0.694915
1477	0.966102	0	0.694915
1478	0.966102	0	0.694915
1479	0.966102	0	0.694915
1480	0.966102	0	0.694915
1481	0.966102	0	0.711864
1482	0.966102	0	0.728814
1483	0.966102	0	0.728814
1484	0.966102	0	0.728814
1485	0.966102	0	0.728814
1486	0.966102	0	0.728814
1487	0.966102	0	0.728814
1488	0.966102	0	0.728814
1489	0.966102	0	0.728814
1490	0.966102	0	0.728814
1491	0.966102	0	0.745763
1492	0.966102	0	0.762712
1493	0.966102	0	0.762712
1494	0.966102	0	0.762712
1495	0.966102	0	0.79661
1496	0.949153	0	0.79661
1497	0.949153	0	0.79661
1498	0.949153	0	0.79661
1499	0.949153	0	0.79661
1500	0.949153	0	0.79661
1501	0.949153	0	0.79661
1502	0.949153	0	0.79661
1503	0.949153	0	0.79661
1504	0.949153	0	0.79661
1505	0.949153	0	0.813559
1506	0.949153	0	0.813559
1507	0.949153	0	0.830508
1508	0.949153	0	0.830508
1509	0.949153	0	0.830508
1510	0.949153	0	0.830508
1511	0.949153	0	0.847458
1512	0.949153	0	0.813559
1513	0.932203	0	0.864407
1514	0.932203	0	0.830508
1515	0.915254	0	0.864407
1516	0.915254	0	0.864407
1517	0.915254	0	0.864407
1518	0.915254	0	0.864407
1519	0.915254	0	0.864407
1520	0.915254	0	0.881356
1521	0.915254	0	0.898305
1522	0.915254	0	0.915254
1523	0.915254	0	0.898305
1524	0.915254	0	0.915254
1525	0.915254	0	0.915254
1526	0.915254	0	0.898305
1527	0.915254	0	0.915254
1528	0.915254	0	0.898305
1529	0.915254	0	0.898305
1530	0.915254	0	0.915254
1531	0.915254	0	0.915254
1532	0.915254	0	0.915254
1533	0.915254	0	0.915254
1534	0.915254	0	0.915254
1535	0.898305	0	0.915254
1536	0.898305	0	0.898305
1537	0.898305	0	0.915254
1538	0.898305	0	0.881356
1539	0.898305	0	0.898305
1540	0.898305	0	0.881356
1541	0.898305	0	0.881356
1542	0.898305	0	0.864407
1543	0.898305	0	0.881356
1544	0.898305	0	0.864407
1545	0.898305	0	0.864407
1546	0.898305	0	0.847458
1547	0.898305	0	0.847458
1548	0.881356	0	0.830508
1549	0.881356	0	0.864407
1550	0.881356	0	0.881356
1551	0.881356	0	0.864407
1552	0.881356	0	0.830508
1553	0.881356	0	0.847458
1554	0.881356	0	0.813559
1555	0.881356	0	0.830508
1556	0.881356	0	0.813559
1557	0.881356	0	0.847458
1558	0.881356	0	0.813559
1559	0.881356	0	0.813559
1560	0.881356	0	0.813559
1561	0.881356	0	0.830508
1562	0.881356	0	0.847458
1563	0.881356	0	0.830508
1564	0.881356	0	0.79661
1565	0.881356	0	0.847458
1566	0.881356	0	0.79661
1567	0.881356	0	0.813559
1568	0.881356	0	0.779661
1569	0.881356	0	0.779661
1570	0.881356	0	0.762712
1571	0.864407	0	0.779661
1572	0.864407	0	0.779661
1573	0.864407	0	0.79661
1574	0.864407	0	0.79661
1575	0.864407	0	0.79661
1576	0.864407	0	0.79661
1577	0.864407	0	0.830508
1578	0.864407	0	0.813559
1579	0.864407	0	0.847458
1580	0.864407	0	0.830508
1581	0.864407	0	0.830508
1582	0.864407	0	0.830508
1583	0.864407	0	0.830508
1584	0.864407	0	0.79661
1585	0.864407	0	0.813559
1586	0.864407	0	0.79661
1587	0.864407	0	0.813559
1588	0.847458	0	0.813559
1589	0.847458	0	0.79661
1590	0.847458	0	0.79661
1591	0.847458	0	0.79661
1592	0.847458	0	0.813559
1593	0.847458	0	0.830508
1594	0.830508	0	0.830508
1595	0.830508	0	0.830508
1596	0.830508	0	0.813559
1597	0.830508	0	0.847458
1598	0.830508	0	0.847458
1599	0.830508	0	0.847458
1600	0.830508	0	0.830508
1601	0.830508	0	0.830508
1602	0.830508	0	0.847458
1603	0.830508	0	0.830508
1604	0.830508	0	0.830508
1605	0.813559	0	0.830508
1606	0.813559	0	0.847458
1607	0.813559	0	0.847458
1608	0.813559	0	0.847458
1609	0.813559	0	0.830508
1610	0.813559	0	0.813559
1611	0.813559	0	0.830508
1612	0.813559	0	0.813559
1613	0.813559	0	0.847458
1614	0.813559	0	0.847458
1615	0.813559	0	0.864407
1616	0.813559	0	0.830508
1617	0.813559	0	0.830508
1618	0.813559	0	0.813559
1619	0.813559	0	0.830508
1620	0.813559	0	0.847458
1621	0.813559	0	0.864407
1622	0.813559	0	0.830508
1623	0.813559	0	0.830508
1624	0.813559	0	0.830508
1625	0.813559	0	0.830508
1626	0.813559	0	0.830508
1627	0.813559	0	0.864407
1628	0.813559	0	0.847458
1629	0.830508	0	0.881356
1630	0.830508	0	0.864407
1631	0.830508	0	0.881356
1632	0.813559	0	0.864407
1633	0.813559	0	0.898305
1634	0.813559	0	0.898305
1635	0.813559	0	0.898305
1636	0.813559	0	0.898305
1637	0.813559	0	0.881356
1638	0.813559	0	0.864407
1639	0.813559	0	0.864407
1640	0.813559	0	0.830508
1641	0.813559	0	0.847458
1642	0.813559	0	0.847458
1643	0.813559	0	0.830508
1644	0.813559	0	0.830508
1645	0.813559	0	0.864407
1646	0.813559	0	0.864407
1647	0.813559	0	0.898305
1648	0.813559	0	0.881356
1649	0.830508	0	0.864407
1650	0.830508	0	0.915254
1651	0.830508	0	0.915254
1652	0.830508	0	0.898305
1653	0.830508	0	0.949153
1654	0.830508	0	0.898305
1655	0.830508	0	0.898305
1656	0.830508	0	0.898305
1657	0.830508	0	0.915254
1658	0.830508	0	0.932203
1659	0.830508	0	0.949153
1660	0.830508	0	0.932203
1661	0.830508	0	0.915254
1662	0.830508	0	0.898305
1663	0.830508	0	0.915254
1664	0.830508	0	0.881356
1665	0.830508	0	0.881356
1666	0.830508	0	0.881356
1667	0.830508	0	0.898305
1668	0.830508	0	0.864407
1669	0.830508	0	0.881356
1670	0.830508	0	0.881356
1671	0.830508	0	0.864407
1672	0.830508	0	0.847458
1673	0.830508	0	0.830508
1674	0.830508	0	0.830508
1675	0.830508	0	0.813559
1676	0.830508	0	0.779661
1677	0.830508	0	0.762712
1678	0.830508	0	0.745763
1679	0.830508	0	0.711864
1680	0.830508	0	0.694915
1681	0.830508	0	0.694915
1682	0.830508	0	0.694915
1683	0.830508	0	0.694915
1684	0.830508	0	0.644068
1685	0.830508	0	0.644068
1686	0.830508	0	0.610169
1687	0.830508	0	0.610169
1688	0.830508	0	0.610169
1689	0.830508	0	0.59322
1690	0.830508	0	0.59322
1691	0.830508	0	0.610169
1692	0.830508	0	0.59322
1693	0.830508	0	0.59322
1694	0.830508	0	0.610169
1695	0.830508	0	0.610169
1696	0.830508	0	0.677966
1697	0.830508	0	0.694915
1698	0.830508	0	0.694915
1699	0.830508	0	0.711864
1700	0.830508	0	0.728814
1701	0.830508	0	0.813559
1702	0.830508	0	0.79661
1703	0.830508	0	0.813559
1704	0.830508	0	0.779661
1705	0.830508	0	0.813559
1706	0.830508	0	0.79661
1707	0.830508	0	0.79661
1708	0.830508	0	0.779661
1709	0.830508	0	0.79661
1710	0.830508	0	0.79661
1711	0.830508	0	0.830508
1712	0.830508	0	0.79661
1713	0.830508	0	0.813559
1714	0.830508	0	0.79661
1715	0.830508	0	0.79661
1716	0.830508	0	0.779661
1717	0.830508	0	0.745763
1718	0.830508	0	0.762712
1719	0.830508	0	0.762712
1720	0.830508	0	0.728814
1721	0.830508	0	0.762712
1722	0.830508	0	0.745763
1723	0.830508	0	0.728814
1724	0.830508	0	0.745763
1725	0.830508	0	0.745763
1726	0.830508	0	0.762712
1727	0.830508	0	0.745763
1728	0.830508	0	0.694915
1729	0.830508	0	0.728814
1730	0.847458	0	0.711864
1731	0.847458	0	0.711864
1732	0.847458	0	0.728814
1733	0.847458	0	0.728814
1734	0.847458	0	0.728814
1735	0.864407	0	0.745763
1736	0.864407	0	0.728814
1737	0.864407	0	0.762712
1738	0.864407	0	0.711864
1739	0.881356	0	0.745763
1740	0.864407	0	0.745763
1741	0.898305	0	0.728814
1742	0.898305	0	0.79661
1743	0.898305	0	0.79661
1744	0.898305	0	0.79661
1745	0.898305	0	0.813559
1746	0.898305	0	0.847458
1747	0.898305	0	0.881356
1748	0.898305	0	0.881356
1749	0.898305	0	0.932203
1750	0.898305	0	0.915254
1751	0.881356	0	0.983051
1752	0.881356	0	0.949153
1753	0.881356	0	0.966102
1754	0.881356	0	0.966102
1755	0.881356	0	0.949153
1756	0.881356	0	0.949153
1757	0.881356	0	0.949153
1758	0.881356	0	0.932203
1759	0.881356	0	0.932203
1760	0.881356	0	0.915254
1761	0.881356	0	0.932203
1762	0.881356	0	0.881356
1763	0.881356	0	0.898305
1764	0.881356	0	0.898305
1765	0.881356	0	0.898305
1766	0.881356	0	0.847458
1767	0.881356	0	0.864407
1768	0.864407	0	0.830508
1769	0.864407	0	0.813559
1770	0.864407	0	0.813559
1771	0.864407	0	0.745763
1772	0.864407	0	0.79661
1773	0.864407	0	0.762712
1774	0.864407	0	0.728814
1775	0.864407	0	0.711864
1776	0.864407	0	0.728814
1777	0.864407	0	0.694915
1778	0.864407	0	0.661017
1779	0.864407	0	0.677966
1780	0.864407	0	0.644068
1781	0.864407	0	0.661017
1782	0.864407	0	0.661017
1783	0.864407	0	0.677966
1784	0.881356	0	0.694915
1785	0.881356	0	0.694915
1786	0.881356	0	0.661017
1787	0.881356	0	0.644068
1788	0.881356	0	0.644068
1789	0.881356	0	0.677966
1790	0.881356	0	0.711864
1791	0.881356	0	0.661017
1792	0.881356	0	0.677966
1793	0.881356	0	0.745763
1794	0.881356	0	0.745763
1795	0.881356	0	0.779661
1796	0.881356	0	0.779661
1797	0.881356	0	0.779661
1798	0.881356	0	0.762712
1799	0.881356	0	0.762712
1800	0.881356	0	0.762712
1801	0.881356	0	0.779661
1802	0.881356	0	0.813559
1803	0.881356	0	0.830508
1804	0.864407	0	0.830508
1805	0.864407	0	0.881356
1806	0.847458	0	0.830508
1807	0.847458	0	0.847458
1808	0.847458	0	0.847458
1809	0.847458	0	0.847458
1810	0.847458	0	0.864407
1811	0.830508	0	0.864407
1812	0.830508	0	0.864407
1813	0.830508	0	0.864407
1814	0.830508	0	0.847458
1815	0.813559	0	0.847458
1816	0.813559	0	0.830508
1817	0.813559	0	0.847458
1818	0.813559	0	0.864407
1819	0.813559	0	0.847458
1820	0.813559	0	0.830508
1821	0.813559	0	0.813559
1822	0.813559	0	0.813559
1823	0.813559	0	0.830508
1824	0.79661	0	0.830508

## Sheet: Fig4f
	ad8e-050.1	ad5e-050.5	ad2e-050.9
0	303525	1.51117e+06	2.704e+06
1	305840	1.5227e+06	2.72463e+06
2	308266	1.54086e+06	2.74541e+06
3	310617	1.55262e+06	2.76636e+06
4	313059	1.56446e+06	2.80407e+06
5	315448	1.5764e+06	2.82546e+06
6	317854	1.58842e+06	2.84701e+06
7	320279	1.60054e+06	2.86873e+06
8	322722	1.61323e+06	2.89061e+06
9	325183	1.62554e+06	2.91266e+06
10	327664	1.63794e+06	2.93488e+06
11	330164	1.65043e+06	2.95727e+06
12	332682	1.66302e+06	2.97983e+06
13	335220	1.66903e+06	3.00256e+06
14	337777	1.68176e+06	3.02546e+06
15	340354	1.69459e+06	3.04854e+06
16	342950	1.70752e+06	3.0718e+06
17	345566	1.72043e+06	3.09523e+06
18	348202	1.73355e+06	3.11884e+06
19	350858	1.74678e+06	3.14263e+06
20	353535	1.7601e+06	3.16661e+06
21	356232	1.77353e+06	3.19076e+06
22	359953	1.78706e+06	3.2151e+06
23	367437	1.80069e+06	3.23963e+06
24	370240	1.81443e+06	3.26336e+06
25	373064	1.82827e+06	3.28826e+06
26	375910	1.84264e+06	3.31334e+06
27	378778	1.8567e+06	3.33861e+06
28	384407	1.87086e+06	3.36408e+06
29	387339	1.88526e+06	3.38974e+06
30	388774	1.89964e+06	3.4156e+06
31	391740	1.91413e+06	3.44166e+06
32	394728	1.92874e+06	3.46791e+06
33	397739	1.94345e+06	3.49437e+06
34	400773	1.95827e+06	3.52102e+06
35	403831	1.97875e+06	3.52967e+06
36	406911	1.99384e+06	3.5566e+06
37	412482	2.03541e+06	3.58373e+06
38	415629	2.05093e+06	3.61107e+06
39	418800	2.08147e+06	3.63861e+06
40	421994	2.09735e+06	3.66637e+06
41	425213	2.11335e+06	3.69434e+06
42	428457	2.12947e+06	3.72252e+06
43	441708	2.14571e+06	3.75092e+06
44	469466	2.16208e+06	3.77953e+06
45	473047	2.17858e+06	3.80836e+06
46	482264	2.19519e+06	3.83741e+06
47	485943	2.21194e+06	3.86669e+06
48	489650	2.22881e+06	3.89618e+06
49	493385	2.24581e+06	3.9259e+06
50	509191	2.27656e+06	3.95585e+06
51	533761	2.29393e+06	3.98603e+06
52	541033	2.31143e+06	4.01643e+06
53	545160	2.32906e+06	4.04707e+06
54	549319	2.3776e+06	4.07875e+06
55	553509	2.39574e+06	4.10986e+06
56	557731	2.41401e+06	4.14121e+06
57	561986	2.56604e+06	4.17378e+06
58	566273	2.58561e+06	4.2366e+06
59	570593	2.6087e+06	4.28088e+06
60	574945	2.73935e+06	4.31353e+06
61	579331	2.76025e+06	4.40336e+06
62	583750	2.7813e+06	4.43695e+06
63	588203	2.86063e+06	4.4708e+06
64	592690	2.89998e+06	4.5049e+06
65	597851	2.9221e+06	4.53927e+06
66	602411	2.94439e+06	4.5739e+06
67	651062	2.96685e+06	4.60879e+06
68	658037	2.98948e+06	4.64394e+06
69	663520	3.07822e+06	4.67937e+06
70	685042	3.1017e+06	4.71537e+06
71	703349	3.12536e+06	4.75134e+06
72	708714	3.1492e+06	4.7896e+06
73	714121	3.17323e+06	4.85533e+06
74	723269	3.19743e+06	4.89237e+06
75	728786	3.22182e+06	5.15996e+06
76	735625	3.24987e+06	5.19932e+06
77	741237	3.27467e+06	5.23898e+06
78	751227	3.53913e+06	5.28043e+06
79	756958	3.58467e+06	5.32071e+06
80	766489	3.71725e+06	5.67335e+06
81	772336	3.74561e+06	5.71663e+06
82	778227	3.77418e+06	5.76024e+06
83	788088	3.80297e+06	5.80418e+06
84	794100	3.85195e+06	5.84846e+06
85	800158	3.88133e+06	5.89307e+06
86	806262	3.91094e+06	5.97532e+06
87	812412	3.97094e+06	6.0209e+06
88	820971	4.00124e+06	6.06683e+06
89	827233	4.03176e+06	6.11311e+06
90	833544	4.06251e+06	6.15974e+06
91	861074	4.0935e+06	6.20673e+06
92	867643	4.14574e+06	6.25407e+06
93	878312	4.17737e+06	6.30178e+06
94	885012	4.20923e+06	6.34985e+06
95	891763	4.24134e+06	6.40872e+06
96	900417	4.32839e+06	6.59929e+06
97	907285	4.36141e+06	7.07187e+06
98	914206	4.39468e+06	7.59522e+06
99	921180	4.4282e+06	7.65316e+06
100	928207	4.46198e+06	7.71154e+06
101	937138	4.49602e+06	7.77036e+06
102	944287	4.53031e+06	7.87084e+06
103	951490	4.56487e+06	8.0559e+06
104	1.0164e+06	4.59969e+06	8.11735e+06
105	1.02415e+06	4.63478e+06	8.17927e+06
106	1.03199e+06	4.67014e+06	8.24167e+06
107	1.04239e+06	4.71582e+06	8.30454e+06
108	1.05034e+06	4.7518e+06	8.4106e+06
109	1.05836e+06	4.81146e+06	8.47476e+06
110	1.06643e+06	4.84816e+06	8.5394e+06
111	1.14472e+06	5.0316e+06	8.60455e+06
112	1.16723e+06	5.06999e+06	8.67018e+06
113	1.3377e+06	5.10866e+06	8.73632e+06
114	1.35059e+06	5.14763e+06	8.80296e+06
115	1.36089e+06	5.1869e+06	8.87012e+06
116	1.37127e+06	5.24e+06	8.93975e+06
117	1.38173e+06	5.29483e+06	9.00794e+06
118	1.39227e+06	5.65584e+06	9.07666e+06
119	1.40289e+06	5.69899e+06	9.14589e+06
120	1.4136e+06	5.74574e+06	9.21566e+06
121	1.42504e+06	5.78957e+06	9.28596e+06
122	1.44486e+06	6.2151e+06	9.3568e+06
123	1.45589e+06	6.26251e+06	9.42817e+06
124	1.46699e+06	6.31028e+06	9.50009e+06
125	1.50106e+06	6.36612e+06	9.59333e+06
126	1.51251e+06	6.41469e+06	9.66651e+06
127	1.52405e+06	7.36213e+06	9.74025e+06
128	1.53567e+06	7.49607e+06	9.81455e+06
129	1.54739e+06	7.55325e+06	1.00159e+07
130	1.55919e+06	7.61087e+06	1.00923e+07
131	1.57109e+06	7.66893e+06	1.01693e+07
132	1.58307e+06	7.77685e+06	1.0292e+07
133	1.59757e+06	7.83618e+06	1.03705e+07
134	1.61293e+06	8.0043e+06	1.04994e+07
135	1.62524e+06	8.06536e+06	1.05798e+07
136	1.63763e+06	8.15711e+06	1.06605e+07
137	1.65013e+06	8.21933e+06	1.07418e+07
138	1.66277e+06	8.28203e+06	1.08238e+07
139	1.67546e+06	8.34781e+06	1.09063e+07
140	1.68824e+06	8.41149e+06	1.19482e+07
141	1.70112e+06	8.47566e+06	1.20393e+07
142	1.71409e+06	8.55331e+06	1.29303e+07
143	1.72717e+06	8.63554e+06	1.3029e+07
144	1.7435e+06	8.70141e+06	1.31284e+07
145	1.7568e+06	8.76779e+06	1.32285e+07
146	1.7702e+06	8.83498e+06	1.5198e+07
147	1.7837e+06	8.90237e+06	1.53211e+07
148	1.79731e+06	8.97028e+06	1.54715e+07
149	1.81102e+06	9.03871e+06	1.56908e+07
150	1.82483e+06	9.10766e+06	1.58105e+07
151	1.83875e+06	9.17714e+06	1.59891e+07
152	1.85278e+06	9.24714e+06	1.62791e+07
153	1.86691e+06	9.33457e+06	1.64032e+07
154	1.88116e+06	9.40578e+06	1.6558e+07
155	1.89551e+06	9.47753e+06	1.66843e+07
156	1.90997e+06	9.54983e+06	1.68116e+07
157	1.92454e+06	9.62268e+06	1.69575e+07
158	1.93922e+06	9.69608e+06	1.70869e+07
159	1.95401e+06	9.77004e+06	1.74876e+07
160	1.96891e+06	9.84457e+06	1.76478e+07
161	1.98393e+06	9.91967e+06	1.77824e+07
162	1.99907e+06	9.99534e+06	1.79236e+07
163	2.01432e+06	1.00716e+07	1.80603e+07
164	2.02968e+06	1.01484e+07	1.81981e+07
165	2.04517e+06	1.02258e+07	1.83725e+07
166	2.06077e+06	1.03038e+07	1.85127e+07
167	2.07649e+06	1.03824e+07	1.86539e+07
168	2.09233e+06	1.04616e+07	1.87962e+07
169	2.10829e+06	1.05414e+07	1.89739e+07
170	2.12437e+06	1.06219e+07	1.91187e+07
171	2.14057e+06	1.07029e+07	1.92645e+07
172	2.1569e+06	1.07845e+07	1.94115e+07
173	2.17336e+06	1.08668e+07	1.95595e+07
174	2.18993e+06	1.09497e+07	1.97087e+07
175	2.20664e+06	1.10332e+07	1.98591e+07
176	2.22347e+06	1.11174e+07	2.00106e+07
177	2.24043e+06	1.12022e+07	2.01632e+07
178	2.25748e+06	1.12876e+07	2.0317e+07
179	2.27465e+06	1.13737e+07	2.04727e+07
180	2.292e+06	1.14605e+07	2.06289e+07
181	2.30948e+06	1.15479e+07	2.07863e+07
182	2.3271e+06	1.1636e+07	2.09448e+07
183	2.34485e+06	1.17248e+07	2.11046e+07
184	2.36273e+06	1.18142e+07	2.12656e+07
185	2.38075e+06	1.19043e+07	2.14278e+07
186	2.39891e+06	1.19952e+07	2.15913e+07
187	2.41721e+06	1.20867e+07	2.1756e+07
188	2.43565e+06	1.21789e+07	2.19219e+07
189	2.45423e+06	1.22718e+07	2.20892e+07
190	2.47295e+06	1.23654e+07	2.22577e+07
191	2.49181e+06	1.24597e+07	2.24275e+07
192	2.51082e+06	1.25547e+07	2.25985e+07
193	2.52996e+06	1.26505e+07	2.27709e+07
194	2.55094e+06	1.2747e+07	2.29446e+07
195	2.5704e+06	1.28443e+07	2.31197e+07
196	2.59001e+06	1.29422e+07	2.3296e+07
197	2.60976e+06	1.30488e+07	2.34737e+07
198	2.62967e+06	1.31484e+07	2.36528e+07
199	2.64973e+06	1.32487e+07	2.38332e+07
200	2.66994e+06	1.33497e+07	2.4015e+07
201	2.69031e+06	1.34516e+07	2.41982e+07
202	2.71083e+06	1.35542e+07	2.43828e+07
203	2.73151e+06	1.36576e+07	2.45688e+07
204	2.75235e+06	1.37617e+07	2.47562e+07
205	2.77335e+06	1.38667e+07	2.49451e+07
206	2.7945e+06	1.39725e+07	2.51505e+07
207	2.81582e+06	1.40791e+07	2.53424e+07
208	2.8373e+06	1.41865e+07	2.55357e+07
209	2.85894e+06	1.42947e+07	2.57305e+07
210	2.88075e+06	1.44038e+07	2.59268e+07
211	2.90273e+06	1.45136e+07	2.61245e+07
212	1.64462e+06	1.46243e+07	2.63238e+07
213	932729	1.47359e+07	2.65246e+07
214	863094	1.48483e+07	2.6727e+07
215	857519	1.49616e+07	2.69308e+07
216	858033	1.50757e+07	2.71363e+07
217	858982	1.51907e+07	2.73433e+07
218	859874	1.53066e+07	2.75519e+07
219	860410	1.54234e+07	2.7762e+07
220	860873	1.5541e+07	2.79738e+07
221	861318	1.56596e+07	2.81872e+07
222	861750	1.5779e+07	2.84022e+07
223	861957	1.58994e+07	2.86189e+07
224	862064	1.60207e+07	2.88372e+07
225	862156	1.61429e+07	2.90572e+07
226	862231	1.6266e+07	2.92788e+07
227	862296	1.63901e+07	2.95022e+07
228	862360	1.65151e+07	2.97272e+07
229	862416	1.66411e+07	2.9954e+07
230	862471	1.6768e+07	3.01825e+07
231	862522	1.6896e+07	3.04127e+07
232	862574	1.70248e+07	3.06447e+07
233	862620	1.71547e+07	3.08785e+07
234	862663	1.72856e+07	3.1114e+07
235	862664	1.74174e+07	3.13514e+07
236	862652	1.75503e+07	3.15905e+07
237	862635	1.76842e+07	3.18315e+07
238	862618	1.78191e+07	3.20743e+07
239	862598	1.7955e+07	3.2319e+07
240	862578	1.8092e+07	3.25655e+07
241	862554	1.823e+07	3.2814e+07
242	862531	1.8369e+07	3.30643e+07
243	862505	1.85092e+07	3.33165e+07
244	862478	1.86504e+07	3.35706e+07
245	862449	1.87926e+07	3.38267e+07
246	862419	1.8936e+07	3.40848e+07
247	862386	1.90804e+07	3.43448e+07
248	862354	1.9226e+07	3.46068e+07
249	862318	1.93726e+07	3.48708e+07
250	862282	1.95204e+07	3.51368e+07
251	862244	1.96693e+07	3.54048e+07
252	862205	1.98194e+07	3.56749e+07
253	862164	1.99706e+07	3.5947e+07
254	862122	2.01229e+07	3.62212e+07
255	862078	2.02764e+07	3.64975e+07
256	862033	2.04311e+07	3.67759e+07
257	861986	2.05869e+07	3.70565e+07
258	861939	2.0744e+07	3.73392e+07
259	861889	2.09022e+07	3.7624e+07
260	861838	2.10617e+07	3.7911e+07
261	861786	2.12223e+07	3.82002e+07
262	861732	2.13842e+07	3.84916e+07
263	861677	2.15473e+07	3.87852e+07
264	861621	2.17117e+07	3.90811e+07
265	861563	2.18773e+07	3.93792e+07
266	861504	2.20442e+07	3.96796e+07
267	861443	2.22124e+07	3.99823e+07
268	861381	2.23818e+07	4.02873e+07
269	861318	2.25526e+07	4.05946e+07
270	861253	2.27246e+07	4.09043e+07
271	861187	2.28979e+07	4.12163e+07
272	861120	2.30726e+07	4.15307e+07
273	861051	1.15989e+07	2.0878e+07
274	860981	1.15989e+07	2.0878e+07
275	860983	1.15989e+07	2.0878e+07
276	860987	1.15989e+07	2.0878e+07
277	860984	1.15989e+07	2.0878e+07
278	860980	1.15989e+07	2.0878e+07
279	860975	1.15989e+07	2.0878e+07
280	860970	1.15989e+07	2.0878e+07
281	860964	1.15989e+07	2.0878e+07
282	860959	1.15989e+07	2.0878e+07
283	860952	1.15989e+07	2.0878e+07
284	860946	1.15989e+07	2.0878e+07
285	860939	1.15989e+07	2.0878e+07
286	860916	1.15989e+07	2.0878e+07
287	860871	1.15989e+07	2.0878e+07
288	860824	1.15989e+07	2.0878e+07
289	860777	1.15989e+07	2.0878e+07
290	860730	1.15989e+07	2.0878e+07
291	860684	1.15989e+07	2.0878e+07
292	860637	1.15989e+07	2.0878e+07
293	860591	1.15989e+07	2.0878e+07
294	860545	1.15989e+07	2.0878e+07
295	860498	1.15989e+07	2.0878e+07
296	860452	9.95426e+06	2.0878e+07
297	860407	8.71484e+06	2.0878e+07
298	860361	8.09884e+06	2.0878e+07
299	860315	7.79288e+06	2.0878e+07
300	860270	7.6411e+06	2.0878e+07
301	860224	7.56596e+06	2.0878e+07
302	860179	7.52883e+06	2.0878e+07
303	860134	7.51019e+06	2.0878e+07
304	860089	7.50066e+06	2.0878e+07
305	860044	7.49564e+06	2.0878e+07
306	860000	7.49287e+06	2.0878e+07
307	859955	7.49121e+06	2.0878e+07
308	859911	7.49012e+06	2.0878e+07
309	859866	7.4893e+06	2.0878e+07
310	859822	7.48861e+06	2.0878e+07
311	859778	7.488e+06	2.0878e+07
312	859734	7.48742e+06	2.0878e+07
313	859690	7.48687e+06	2.0878e+07
314	859646	7.48632e+06	2.0878e+07
315	859603	7.48578e+06	2.0878e+07
316	859559	7.48526e+06	2.0878e+07
317	859516	7.48473e+06	2.0878e+07
318	859473	7.4842e+06	2.0878e+07
319	859429	7.48367e+06	2.0878e+07
320	859386	7.48314e+06	2.0878e+07
321	859343	7.48261e+06	2.0878e+07
322	859301	7.48208e+06	2.0878e+07
323	859258	7.48156e+06	2.0878e+07
324	859215	7.48103e+06	2.0878e+07
325	859173	7.48051e+06	2.0878e+07
326	859131	7.47999e+06	2.0878e+07
327	859088	7.47947e+06	2.0878e+07
328	859046	7.47895e+06	2.0878e+07
329	859004	7.47843e+06	2.0878e+07
330	858963	7.47792e+06	2.0878e+07
331	858921	7.4774e+06	2.0878e+07
332	858879	7.47689e+06	2.0878e+07
333	858838	7.47638e+06	2.0878e+07
334	858796	7.47587e+06	2.0878e+07
335	858755	7.47536e+06	2.0878e+07
336	858714	7.47486e+06	2.0878e+07
337	858673	7.47435e+06	2.0878e+07
338	858632	7.47385e+06	2.0878e+07
339	858591	7.47336e+06	2.0878e+07
340	858550	7.47287e+06	2.0878e+07
341	858510	7.47238e+06	2.0878e+07
342	858469	7.4719e+06	2.0878e+07
343	858429	7.47141e+06	2.0878e+07
344	858389	7.47093e+06	2.0878e+07
345	858348	7.47044e+06	2.0878e+07
346	858308	7.46996e+06	2.0878e+07
347	858268	7.46948e+06	2.0878e+07
348	858228	7.469e+06	2.0878e+07
349	858189	7.46852e+06	2.0878e+07
350	858149	7.46804e+06	2.0878e+07
351	858110	7.46757e+06	2.0878e+07
352	858070	7.46709e+06	2.0878e+07
353	858031	7.46662e+06	2.0878e+07
354	857992	7.46615e+06	2.0878e+07
355	857953	7.46568e+06	2.0878e+07
356	857914	7.46521e+06	2.0878e+07
357	857875	7.46474e+06	2.0878e+07
358	857836	7.46427e+06	2.0878e+07
359	857797	7.46381e+06	2.0878e+07
360	857759	7.46334e+06	2.0878e+07
361	857720	7.46288e+06	2.0878e+07
362	857682	7.46242e+06	2.0878e+07
363	857644	7.46196e+06	2.0878e+07
364	857605	7.4615e+06	2.0878e+07
365	857567	7.46104e+06	2.0878e+07
366	857529	7.46059e+06	2.0878e+07
367	857492	7.46013e+06	2.0878e+07
368	857454	7.45968e+06	2.0878e+07
369	857416	7.45923e+06	2.0878e+07
370	857379	7.45878e+06	2.0878e+07
371	857341	7.45833e+06	2.0878e+07
372	857304	7.45788e+06	2.0878e+07
373	857267	7.45743e+06	2.0878e+07
374	857230	7.45699e+06	2.0878e+07
375	857193	7.45654e+06	2.0878e+07
376	857156	7.4561e+06	2.0878e+07
377	857119	7.45566e+06	2.0878e+07
378	857082	7.45522e+06	2.0878e+07
379	857045	7.45478e+06	2.0878e+07
380	857009	7.45434e+06	2.0878e+07
381	856972	7.4539e+06	2.0878e+07
382	856936	7.45347e+06	2.0878e+07
383	856900	7.45304e+06	2.0878e+07
384	856864	7.45261e+06	2.0878e+07
385	856828	7.45218e+06	2.0878e+07
386	856792	7.45175e+06	2.0878e+07
387	856756	7.45132e+06	2.0878e+07
388	856720	7.45089e+06	2.0878e+07
389	856684	7.45046e+06	2.0878e+07
390	856649	7.45004e+06	2.0878e+07
391	856613	7.44961e+06	2.0878e+07
392	856578	7.44919e+06	2.0878e+07
393	856543	7.44877e+06	2.0878e+07
394	856507	7.44835e+06	2.0878e+07
395	856472	7.44793e+06	2.0878e+07
396	856437	7.44751e+06	2.0878e+07
397	856402	7.44709e+06	2.0878e+07
398	856367	7.44667e+06	2.0878e+07
399	856333	7.44626e+06	2.0878e+07
400	856298	7.44584e+06	2.0878e+07
401	856264	7.44543e+06	2.0878e+07
402	856229	7.44502e+06	2.0878e+07
403	856195	7.44461e+06	2.0878e+07
404	856160	7.4442e+06	2.0878e+07
405	856126	7.44379e+06	2.0878e+07
406	856092	7.44339e+06	2.0878e+07
407	856058	7.44298e+06	2.0878e+07
408	856024	7.44257e+06	2.0878e+07
409	855990	7.44217e+06	2.0878e+07
410	855957	7.44177e+06	2.0878e+07
411	855923	7.44137e+06	2.0878e+07
412	855890	7.44097e+06	2.0878e+07
413	855856	7.44057e+06	2.0878e+07
414	855823	7.44017e+06	2.0878e+07
415	855789	7.43978e+06	2.0878e+07
416	855756	7.43938e+06	2.0878e+07
417	855723	7.43899e+06	2.0878e+07
418	855690	7.43859e+06	2.0878e+07
419	855657	7.4382e+06	2.0878e+07
420	855624	7.43781e+06	2.0878e+07
421	855592	7.43742e+06	2.0878e+07
422	855559	7.43703e+06	2.0878e+07
423	855526	7.43664e+06	2.0878e+07
424	855494	7.43626e+06	2.0878e+07
425	855461	7.43587e+06	2.0878e+07
426	855429	7.43549e+06	2.0878e+07
427	855397	7.4351e+06	2.0878e+07
428	855365	7.43472e+06	2.0878e+07
429	855333	7.43434e+06	2.0878e+07
430	855301	7.43396e+06	2.0878e+07
431	855269	7.43358e+06	2.0878e+07
432	855237	7.4332e+06	2.0878e+07
433	855205	7.43283e+06	2.0878e+07
434	855173	7.43245e+06	2.0878e+07
435	855142	7.43208e+06	2.0878e+07
436	855110	7.4317e+06	2.0878e+07
437	855079	7.43133e+06	2.0878e+07
438	855048	7.43096e+06	2.0878e+07
439	855016	7.43059e+06	2.0878e+07
440	854985	7.43022e+06	2.0878e+07
441	854954	7.42985e+06	2.0878e+07
442	854923	7.42949e+06	2.0878e+07
443	854892	7.42912e+06	2.0878e+07
444	854861	7.42876e+06	2.0878e+07
445	854831	7.42839e+06	2.0878e+07
446	854800	7.42803e+06	2.0878e+07
447	854769	7.42767e+06	2.0878e+07
448	854739	7.42731e+06	2.0878e+07
449	854709	7.42695e+06	2.0878e+07
450	854678	7.42659e+06	2.0878e+07
451	854648	7.42623e+06	2.0878e+07
452	854618	7.42588e+06	2.0878e+07
453	854588	7.42552e+06	2.0878e+07
454	854558	7.42517e+06	2.0878e+07
455	854528	7.42481e+06	2.0878e+07
456	854498	7.42446e+06	2.0878e+07
457	854468	7.42411e+06	2.0878e+07
458	854438	7.42376e+06	2.0878e+07
459	854409	7.42341e+06	2.0878e+07
460	854379	7.42306e+06	2.0878e+07
461	854350	7.42271e+06	2.0878e+07
462	854320	7.42236e+06	2.0878e+07
463	854291	7.42202e+06	2.0878e+07
464	854262	7.42167e+06	2.0878e+07
465	854232	7.42133e+06	2.0878e+07
466	854203	7.42099e+06	2.0878e+07
467	854174	7.42064e+06	2.0878e+07
468	854145	7.4203e+06	2.0878e+07
469	854116	7.41996e+06	2.0878e+07
470	854088	7.41962e+06	2.0878e+07
471	854059	7.41929e+06	2.0878e+07
472	854030	7.41895e+06	2.0878e+07
473	854002	7.41861e+06	2.0878e+07
474	853973	7.41828e+06	2.0878e+07
475	853945	7.41794e+06	2.0878e+07
476	853916	7.41761e+06	2.0878e+07
477	853888	7.41728e+06	2.0878e+07
478	853860	7.41695e+06	2.0878e+07
479	853832	7.41661e+06	2.0878e+07
480	853804	7.41629e+06	2.0878e+07
481	853776	7.41596e+06	2.0878e+07
482	853748	7.41563e+06	2.0878e+07
483	853720	7.4153e+06	2.0878e+07
484	853692	7.41498e+06	2.0878e+07
485	853664	7.41465e+06	2.0878e+07
486	853637	7.41433e+06	2.0878e+07
487	853609	7.414e+06	2.0878e+07
488	853582	7.41368e+06	2.0878e+07
489	853554	7.41336e+06	2.0878e+07
490	853527	7.41304e+06	2.0878e+07
491	853500	7.41272e+06	2.0878e+07
492	853472	7.4124e+06	2.0878e+07
493	853445	7.41208e+06	2.0878e+07
494	853418	7.41177e+06	2.0878e+07
495	853391	7.41145e+06	2.0878e+07
496	853364	7.41114e+06	2.0878e+07
497	853337	7.41083e+06	2.0878e+07
498	853311	7.41052e+06	2.0878e+07
499	853284	7.41021e+06	2.0878e+07
500	853257	7.4099e+06	2.0878e+07
501	853231	7.40959e+06	2.0878e+07
502	853204	7.40928e+06	2.0878e+07
503	853178	7.40898e+06	2.0878e+07
504	853151	7.40867e+06	2.0878e+07
505	853125	7.40836e+06	2.0878e+07
506	853099	7.40806e+06	2.0878e+07
507	853073	7.40776e+06	2.0878e+07
508	853046	7.40745e+06	2.0878e+07
509	853020	7.40715e+06	2.0878e+07
510	852994	7.40685e+06	2.0878e+07
511	852968	7.40655e+06	2.0878e+07
512	852943	7.40625e+06	2.0878e+07
513	852917	7.40595e+06	2.0878e+07
514	852891	7.40565e+06	2.0878e+07
515	852865	7.40535e+06	2.0878e+07
516	852840	7.40506e+06	2.0878e+07
517	852814	7.40476e+06	2.0878e+07
518	852789	7.40447e+06	2.0878e+07
519	852764	7.40417e+06	2.0878e+07
520	852738	7.40388e+06	2.0878e+07
521	852713	7.40359e+06	2.0878e+07
522	852688	7.4033e+06	2.0878e+07
523	852663	7.40301e+06	2.0878e+07
524	852638	7.40272e+06	2.0878e+07
525	852613	7.40243e+06	2.0878e+07
526	852588	7.40215e+06	2.0878e+07
527	852563	7.40186e+06	2.0878e+07
528	852538	7.40158e+06	2.0878e+07
529	852513	7.40129e+06	2.0878e+07
530	852489	7.40101e+06	2.0878e+07
531	852464	7.40072e+06	2.0878e+07
532	852439	7.40044e+06	2.0878e+07
533	852415	7.40016e+06	2.0878e+07
534	852390	7.39988e+06	2.0878e+07
535	852366	7.3996e+06	2.0878e+07
536	852342	7.39932e+06	2.0878e+07
537	852318	7.39904e+06	2.0878e+07
538	852293	7.39877e+06	2.0878e+07
539	852269	7.39849e+06	2.0878e+07
540	852245	7.39821e+06	2.0878e+07
541	852221	7.39794e+06	2.0878e+07
542	852197	7.39766e+06	2.0878e+07
543	852173	7.39739e+06	2.0878e+07
544	852150	7.39712e+06	2.0878e+07
545	852126	7.39684e+06	2.0878e+07
546	852102	7.39657e+06	2.0878e+07
547	852078	7.3963e+06	2.0878e+07
548	852055	7.39603e+06	2.0878e+07
549	852031	7.39576e+06	2.0878e+07
550	852008	7.3955e+06	2.0878e+07
551	851984	7.39523e+06	2.0878e+07
552	851961	7.39496e+06	2.0878e+07
553	851938	7.3947e+06	2.0878e+07
554	851915	7.39443e+06	2.0878e+07
555	851891	7.39417e+06	2.0878e+07
556	851868	7.39391e+06	2.0878e+07
557	851845	7.39364e+06	2.0878e+07
558	851822	7.39338e+06	2.0878e+07
559	851799	7.39312e+06	2.0878e+07
560	851777	7.39287e+06	2.0878e+07
561	851754	7.39261e+06	2.0878e+07
562	851731	7.39236e+06	2.0878e+07
563	851708	7.3921e+06	2.0878e+07
564	851686	7.39185e+06	2.0878e+07
565	851663	7.39159e+06	2.0878e+07
566	851640	7.39134e+06	2.0878e+07
567	851618	7.39109e+06	2.0878e+07
568	851596	7.39083e+06	2.0878e+07
569	851573	7.39058e+06	2.0878e+07
570	851551	7.39033e+06	2.0878e+07
571	851529	7.39008e+06	2.0878e+07
572	851506	0	2.0878e+07
573	851484	0	2.0878e+07
574	851462	0	2.0878e+07
575	851440	0	2.0878e+07
576	851418	0	2.0878e+07
577	851396	0	2.0878e+07
578	851374	0	2.0878e+07
579	851353	0	2.0878e+07
580	851331	0	2.0878e+07
581	851309	0	2.0878e+07
582	851288	0	2.0878e+07
583	851266	0	2.0878e+07
584	851244	0	2.0878e+07
585	851223	0	2.0878e+07
586	851201	0	2.0878e+07
587	851180	0	2.0878e+07
588	851159	0	2.0878e+07
589	851138	0	2.0878e+07
590	851116	0	2.0878e+07
591	851095	0	2.0878e+07
592	851074	0	2.0878e+07
593	851053	0	2.0878e+07
594	851032	0	2.0878e+07
595	851011	0	2.0878e+07
596	850990	0	2.0878e+07
597	850969	0	2.0878e+07
598	850948	0	2.0878e+07
599	850928	0	2.0878e+07
600	850907	0	2.0878e+07
601	850886	0	2.0878e+07
602	850866	0	2.0878e+07
603	850845	0	2.0878e+07
604	850825	0	2.0878e+07
605	850804	0	2.0878e+07
606	850784	0	2.0878e+07
607	850764	0	2.0878e+07
608	850743	0	2.0878e+07
609	850723	0	2.0878e+07
610	850703	0	2.0878e+07
611	850683	0	2.0878e+07
612	850663	0	2.0878e+07
613	850643	0	2.0878e+07
614	850623	0	2.0878e+07
615	850603	0	2.0878e+07
616	850583	0	2.0878e+07
617	850563	0	2.0878e+07
618	850543	0	2.0878e+07
619	850523	0	2.0878e+07
620	850504	0	2.0878e+07
621	850484	0	2.0878e+07
622	850464	0	2.0878e+07
623	850445	0	2.0878e+07
624	850425	0	2.0878e+07
625	850406	0	2.0878e+07
626	850386	0	2.0878e+07
627	850367	0	2.0878e+07
628	850348	0	2.0878e+07
629	850328	0	2.0878e+07
630	850309	0	2.0878e+07
631	850290	0	2.0878e+07
632	850271	0	2.0878e+07
633	850252	0	2.0878e+07
634	850233	0	2.0878e+07
635	850214	0	2.0878e+07
636	850195	0	2.0878e+07
637	850176	0	2.0878e+07
638	850157	0	2.0878e+07
639	850138	0	2.0878e+07
640	850120	0	2.0878e+07
641	850101	0	2.0878e+07
642	850082	0	2.0878e+07
643	850064	0	2.0878e+07
644	850045	0	2.0878e+07
645	850026	0	2.0878e+07
646	850008	0	2.0878e+07
647	849990	0	2.0878e+07
648	849971	0	2.0878e+07
649	849953	0	2.0878e+07
650	849934	0	2.0878e+07
651	849916	0	2.0878e+07
652	849898	0	2.0878e+07
653	849880	0	2.0878e+07
654	849862	0	2.0878e+07
655	849844	0	2.0878e+07
656	849826	0	2.0878e+07
657	849808	0	2.0878e+07
658	849790	0	2.0878e+07
659	849772	0	2.0878e+07
660	849754	0	2.0878e+07
661	849736	0	2.0878e+07
662	849718	0	2.0878e+07
663	849700	0	2.0878e+07
664	849683	0	2.0878e+07
665	849665	0	2.0878e+07
666	849648	0	2.0878e+07
667	849630	0	2.0878e+07
668	849612	0	2.0878e+07
669	849595	0	2.0878e+07
670	849577	0	2.0878e+07
671	849560	0	2.0878e+07
672	849543	0	2.0878e+07
673	849525	0	2.0878e+07
674	849508	0	2.0878e+07
675	849491	0	2.0878e+07
676	849474	0	2.0878e+07
677	849457	0	2.0878e+07
678	849439	0	2.0878e+07
679	849422	0	2.0878e+07
680	849405	0	2.0878e+07
681	849388	0	2.0878e+07
682	849371	0	2.0878e+07
683	849354	0	2.0878e+07
684	849338	0	2.0878e+07
685	849321	0	2.0878e+07
686	849304	0	2.0878e+07
687	849287	0	2.0878e+07
688	849271	0	2.0878e+07
689	849254	0	2.0878e+07
690	849237	0	2.0878e+07
691	849221	0	2.0878e+07
692	849204	0	2.0878e+07
693	849188	0	2.0878e+07
694	849171	0	2.0878e+07
695	849155	0	2.0878e+07
696	849138	0	2.0878e+07
697	849122	0	2.0878e+07
698	849106	0	2.0878e+07
699	849089	0	2.0878e+07
700	849073	0	2.0878e+07
701	849057	0	2.0878e+07
702	849041	0	2.0878e+07
703	849025	0	2.0878e+07
704	849009	0	2.0878e+07
705	848992	0	2.0878e+07
706	848976	0	2.0878e+07
707	848961	0	2.0878e+07
708	848945	0	2.0878e+07
709	848929	0	2.0878e+07
710	848913	0	2.0878e+07
711	848897	0	2.0878e+07
712	848881	0	2.0878e+07
713	848865	0	2.0878e+07
714	848850	0	2.0878e+07
715	848834	0	2.0878e+07
716	848818	0	2.0878e+07
717	848803	0	2.0878e+07
718	848787	0	2.0878e+07
719	848772	0	2.0878e+07
720	848756	0	2.0878e+07
721	848741	0	2.0878e+07
722	848725	0	2.0878e+07
723	848710	0	2.0878e+07
724	848695	0	2.0878e+07
725	848679	0	2.0878e+07
726	848664	0	2.0878e+07
727	848649	0	2.0878e+07
728	848634	0	2.0878e+07
729	848618	0	2.0878e+07
730	848603	0	2.0878e+07
731	848588	0	2.0878e+07
732	848573	0	2.0878e+07
733	848558	0	2.0878e+07
734	848543	0	2.0878e+07
735	848528	0	2.0878e+07
736	848513	0	2.0878e+07
737	848498	0	2.0878e+07
738	848484	0	2.0878e+07
739	848469	0	2.0878e+07
740	848454	0	2.0878e+07
741	848439	0	2.0878e+07
742	848424	0	2.0878e+07
743	848410	0	2.0878e+07
744	848395	0	2.0878e+07
745	848381	0	2.0878e+07
746	848366	0	2.0878e+07
747	848351	0	2.0878e+07
748	848337	0	2.0878e+07
749	848322	0	2.0878e+07
750	848308	0	2.0878e+07
751	848294	0	2.0878e+07
752	848279	0	2.0878e+07
753	848265	0	2.0878e+07
754	848251	0	2.0878e+07
755	848236	0	2.0878e+07
756	848222	0	2.0878e+07
757	848208	0	2.0878e+07
758	848194	0	2.0878e+07
759	848179	0	2.0878e+07
760	848165	0	2.0878e+07
761	848151	0	2.0878e+07
762	848137	0	2.0878e+07
763	848123	0	2.0878e+07
764	848109	0	2.0878e+07
765	848095	0	2.0878e+07
766	848081	0	2.0878e+07
767	848067	0	2.0878e+07
768	848054	0	2.0878e+07
769	848040	0	2.0878e+07
770	848026	0	2.0878e+07
771	848012	0	2.0878e+07
772	847998	0	2.0878e+07
773	847985	0	2.0878e+07
774	847971	0	2.0878e+07
775	847957	0	2.0878e+07
776	847944	0	2.0878e+07
777	847930	0	2.08773e+07
778	847917	0	2.08773e+07
779	847903	0	2.08773e+07
780	847890	0	2.08773e+07
781	847876	0	2.08773e+07
782	847863	0	2.08773e+07
783	847849	0	2.08773e+07
784	847836	0	2.08773e+07
785	847823	0	2.08773e+07
786	847809	0	2.08773e+07
787	847796	0	2.08773e+07
788	847783	0	2.08773e+07
789	847770	0	2.08773e+07
790	847756	0	2.08773e+07
791	847743	0	2.08773e+07
792	847730	0	2.08773e+07
793	847717	0	2.08773e+07
794	847704	0	2.08773e+07
795	847691	0	2.08773e+07
796	847678	0	2.08773e+07
797	847665	0	2.08773e+07
798	847652	0	2.08773e+07
799	847639	0	2.08773e+07
800	847626	0	2.08773e+07
801	847613	0	2.08773e+07
802	847601	0	2.08773e+07
803	847588	0	2.08773e+07
804	847575	0	2.08773e+07
805	847562	0	2.08773e+07
806	847549	0	2.08773e+07
807	847537	0	2.08773e+07
808	847524	0	2.08773e+07
809	847512	0	2.08773e+07
810	847499	0	2.08773e+07
811	847486	0	2.08773e+07
812	847474	0	2.08773e+07
813	847461	0	2.08773e+07
814	847449	0	2.08773e+07
815	847436	0	2.0878e+07
816	847424	0	2.0878e+07
817	847411	0	2.0878e+07
818	847399	0	2.0878e+07
819	847387	0	2.0878e+07
820	847374	0	2.0878e+07
821	847362	0	2.0878e+07
822	847350	0	2.0878e+07
823	847338	0	2.0878e+07
824	847325	0	2.0878e+07
825	847313	0	2.0878e+07
826	847301	0	2.0878e+07
827	847289	0	2.0878e+07
828	847277	0	2.0878e+07
829	847265	0	2.0878e+07
830	847253	0	2.0878e+07
831	847241	0	2.0878e+07
832	847229	0	2.0878e+07
833	847217	0	2.0878e+07
834	847205	0	2.0878e+07
835	847193	0	2.0878e+07
836	847181	0	2.0878e+07
837	847169	0	2.0878e+07
838	847157	0	2.0878e+07
839	847145	0	2.0878e+07
840	847133	0	2.0878e+07
841	847122	0	2.0878e+07
842	847110	0	2.0878e+07
843	847098	0	2.0878e+07
844	847086	0	2.0878e+07
845	847075	0	2.0878e+07
846	847063	0	2.0878e+07
847	847052	0	2.0878e+07
848	847040	0	2.0878e+07
849	847028	0	2.0878e+07
850	847017	0	2.0878e+07
851	847005	0	2.0878e+07
852	846994	0	2.0878e+07
853	846982	0	2.0878e+07
854	846971	0	2.0878e+07
855	846959	0	2.0878e+07
856	846948	0	2.0878e+07
857	846937	0	2.0878e+07
858	846925	0	2.0878e+07
859	846914	0	2.0878e+07
860	846903	0	2.0878e+07
861	846891	0	2.0878e+07
862	846880	0	2.0878e+07
863	846869	0	2.0878e+07
864	846858	0	2.0878e+07
865	846847	0	2.0878e+07
866	846835	0	2.0878e+07
867	846824	0	2.0878e+07
868	846813	0	2.0878e+07
869	846802	0	2.0878e+07
870	846791	0	2.0878e+07
871	846780	0	2.0878e+07
872	846769	0	2.0878e+07
873	846758	0	2.0878e+07
874	846747	0	2.08464e+07
875	846736	0	2.08464e+07
876	846725	0	2.08464e+07
877	846714	0	2.08464e+07
878	846703	0	2.08464e+07
879	846693	0	2.08464e+07
880	846682	0	2.08464e+07
881	846671	0	2.08464e+07
882	846660	0	2.08464e+07
883	846649	0	2.08464e+07
884	846639	0	2.08464e+07
885	846628	0	2.08464e+07
886	846617	0	2.08464e+07
887	846607	0	2.08464e+07
888	846596	0	2.08464e+07
889	846585	0	2.08464e+07
890	846575	0	2.08464e+07
891	846564	0	2.08464e+07
892	846554	0	2.08464e+07
893	846543	0	2.08464e+07
894	846533	0	2.08464e+07
895	846522	0	2.08464e+07
896	846512	0	2.08464e+07
897	846501	0	2.08464e+07
898	846491	0	2.08464e+07
899	846480	0	2.08464e+07
900	846470	0	2.08464e+07
901	846460	0	2.08464e+07
902	846449	0	2.08108e+07
903	846439	0	2.08108e+07
904	846429	0	2.08108e+07
905	846418	0	2.08108e+07
906	846408	0	2.08108e+07
907	846398	0	2.08108e+07
908	846388	0	2.08108e+07
909	846377	0	2.08108e+07
910	846367	0	2.08108e+07
911	846357	0	2.08108e+07
912	846347	0	2.08108e+07
913	846337	0	2.08108e+07
914	846327	0	2.08108e+07
915	846317	0	2.08108e+07
916	846307	0	2.08108e+07
917	846297	0	2.08108e+07
918	846287	0	2.08108e+07
919	846277	0	2.08108e+07
920	846267	0	2.08108e+07
921	846257	0	2.08108e+07
922	846247	0	2.08175e+07
923	846237	0	2.08323e+07
924	846227	0	2.08323e+07
925	846217	0	2.08323e+07
926	846207	0	2.07945e+07
927	846197	0	2.07945e+07
928	846188	0	2.07945e+07
929	846178	0	2.07945e+07
930	846168	0	2.07945e+07
931	846158	0	2.07945e+07
932	846149	0	2.07945e+07
933	846139	0	2.07945e+07
934	846129	0	2.07945e+07
935	846120	0	2.07945e+07
936	846110	0	2.07945e+07
937	846100	0	2.07945e+07
938	846091	0	2.07945e+07
939	846081	0	2.07945e+07
940	846071	0	2.07945e+07
941	846062	0	2.07945e+07
942	846052	0	2.07945e+07
943	846043	0	2.07945e+07
944	846033	0	2.07945e+07
945	846024	0	2.07945e+07
946	846014	0	2.07945e+07
947	846005	0	2.08045e+07
948	845995	0	2.08046e+07
949	845986	0	2.08046e+07
950	845976	0	2.08046e+07
951	845967	0	2.08046e+07
952	845958	0	2.08046e+07
953	845948	0	2.08046e+07
954	845939	0	2.08046e+07
955	845930	0	2.08046e+07
956	845920	0	2.08046e+07
957	845911	0	2.08046e+07
958	845902	0	2.08046e+07
959	845892	0	2.08046e+07
960	845883	0	2.08046e+07
961	845874	0	2.08046e+07
962	845865	0	2.08046e+07
963	845856	0	2.08046e+07
964	845846	0	2.08046e+07
965	845837	0	2.08088e+07
966	845828	0	2.08303e+07
967	845819	0	2.08294e+07
968	845810	0	2.08294e+07
969	845801	0	2.08294e+07
970	845791	0	2.08294e+07
971	845782	0	2.08294e+07
972	845773	0	2.08294e+07
973	845764	0	2.08294e+07
974	845755	0	2.08294e+07
975	845746	0	2.08294e+07
976	845737	0	2.08294e+07
977	845728	0	2.08294e+07
978	845719	0	2.08294e+07
979	845710	0	2.08294e+07
980	845701	0	2.08294e+07
981	845692	0	2.08294e+07
982	845683	0	2.08294e+07
983	845674	0	2.08294e+07
984	845665	0	2.08294e+07
985	845656	0	2.08294e+07
986	845647	0	2.08294e+07
987	845638	0	2.08294e+07
988	845629	0	2.08294e+07
989	845620	0	2.08294e+07
990	845611	0	2.08294e+07
991	845602	0	2.08294e+07
992	845593	0	2.08294e+07
993	845584	0	2.08294e+07
994	845575	0	2.08416e+07
995	845566	0	2.08416e+07
996	845557	0	2.08418e+07
997	845548	0	2.08421e+07
998	845539	0	2.08421e+07
999	845530	0	2.08421e+07
1000	845521	0	2.08421e+07
1001	845512	0	2.08421e+07
1002	845503	0	2.08421e+07
1003	845494	0	2.08421e+07
1004	845485	0	2.08421e+07
1005	845476	0	2.08421e+07
1006	845467	0	2.08421e+07
1007	845458	0	2.08421e+07
1008	845449	0	2.08421e+07
1009	845440	0	2.08537e+07
1010	845431	0	2.08643e+07
1011	845421	0	2.08516e+07
1012	845412	0	2.08516e+07
1013	845403	0	2.08516e+07
1014	845394	0	2.08516e+07
1015	845385	0	2.08516e+07
1016	845375	0	2.08516e+07
1017	845366	0	2.08516e+07
1018	845357	0	2.08516e+07
1019	845347	0	2.08516e+07
1020	845338	0	2.08519e+07
1021	845329	0	2.08519e+07
1022	845319	0	2.08519e+07
1023	845310	0	2.08519e+07
1024	845300	0	2.08519e+07
1025	845290	0	2.08519e+07
1026	845281	0	2.08519e+07
1027	845271	0	2.08519e+07
1028	845261	0	2.08519e+07
1029	845252	0	2.08519e+07
1030	845242	0	2.08519e+07
1031	845232	0	2.08519e+07
1032	845222	0	2.08519e+07
1033	845212	0	2.08519e+07
1034	845202	0	2.08519e+07
1035	845192	0	2.08519e+07
1036	845182	0	2.08203e+07
1037	845171	0	2.08203e+07
1038	845161	0	2.08203e+07
1039	845150	0	2.08203e+07
1040	845140	0	2.08203e+07
1041	845129	0	2.08203e+07
1042	845119	0	2.08203e+07
1043	845108	0	2.08203e+07
1044	845097	0	2.08203e+07
1045	845086	0	2.08203e+07
1046	845075	0	2.08203e+07
1047	845064	0	2.08203e+07
1048	845053	0	2.08203e+07
1049	845041	0	2.08205e+07
1050	845030	0	2.08424e+07
1051	845018	0	2.08423e+07
1052	845007	0	2.08423e+07
1053	844995	0	2.08423e+07
1054	844983	0	2.08423e+07
1055	844971	0	2.08423e+07
1056	844959	0	2.08423e+07
1057	844946	0	2.08628e+07
1058	844934	0	2.08639e+07
1059	844920	0	2.08639e+07
1060	844908	0	2.08639e+07
1061	844894	0	2.08639e+07
1062	844882	0	2.08639e+07
1063	844867	0	2.08639e+07
1064	844854	0	2.08261e+07
1065	844839	0	2.08261e+07
1066	844826	0	2.08261e+07
1067	844811	0	2.08261e+07
1068	844797	0	2.08261e+07
1069	844781	0	2.08261e+07
1070	844766	0	2.08261e+07
1071	844750	0	2.08261e+07
1072	844735	0	2.08261e+07
1073	844717	0	2.08361e+07
1074	844702	0	2.08362e+07
1075	844684	0	2.08362e+07
1076	844668	0	1.01901e+07
1077	844649	0	1.01901e+07
1078	844632	0	1.01902e+07
1079	844612	0	1.01902e+07
1080	844594	0	1.01902e+07
1081	844574	0	1.02013e+07
1082	843305	0	1.02011e+07
1083	843284	0	1.02012e+07
1084	843266	0	1.02013e+07
1085	843245	0	1.02014e+07
1086	843225	0	1.02015e+07
1087	843204	0	1.02017e+07
1088	843183	0	1.01969e+07
1089	843160	0	1.01971e+07
1090	843139	0	1.01972e+07
1091	843116	0	1.01973e+07
1092	843093	0	1.01974e+07
1093	843069	0	1.02096e+07
1094	843045	0	1.02153e+07
1095	843020	0	1.02203e+07
1096	842995	0	1.02228e+07
1097	842969	0	1.02229e+07
1098	842944	0	1.02232e+07
1099	842917	0	1.02019e+07
1100	842890	0	1.02019e+07
1101	842862	0	1.02019e+07
1102	842834	0	1.0202e+07
1103	842805	0	1.01664e+07
1104	842776	0	1.01664e+07
1105	842747	0	1.01664e+07
1106	842716	0	1.01665e+07
1107	842686	0	1.01667e+07
1108	842654	0	1.01669e+07
1109	842624	0	1.0167e+07
1110	842590	0	1.0167e+07
1111	842559	0	1.01671e+07
1112	842525	0	1.01671e+07
1113	842493	0	1.01671e+07
1114	842457	0	1.01672e+07
1115	842425	0	1.01672e+07
1116	842388	0	1.01673e+07
1117	842355	0	1.01673e+07
1118	842317	0	1.01673e+07
1119	842283	0	1.01674e+07
1120	842244	0	1.01674e+07
1121	842210	0	1.01674e+07
1122	842169	0	1.01675e+07
1123	842135	0	1.01742e+07
1124	841196	0	1.01813e+07
1125	841161	0	1.01814e+07
1126	841120	0	1.01816e+07
1127	841085	0	1.01844e+07
1128	841042	0	1.01625e+07
1129	841007	0	1.0164e+07
1130	840964	0	1.01654e+07
1131	840928	0	1.01662e+07
1132	840883	0	1.01663e+07
1133	840847	0	1.01665e+07
1134	840802	0	9.97774e+06
1135	840766	0	9.97794e+06
1136	835633	0	9.97816e+06
1137	835599	0	9.97837e+06
1138	835555	0	9.93527e+06
1139	835520	0	9.9355e+06
1140	835477	0	9.93572e+06
1141	835442	0	9.93595e+06
1142	835399	0	9.94337e+06
1143	835364	0	9.95136e+06
1144	835320	0	9.95169e+06
1145	835285	0	9.95206e+06
1146	835243	0	9.95244e+06
1147	835208	0	9.95282e+06
1148	835166	0	9.91543e+06
1149	832887	0	9.91583e+06
1150	832847	0	9.91623e+06
1151	832812	0	9.91664e+06
1152	832772	0	9.91705e+06
1153	832737	0	9.92747e+06
1154	832698	0	9.94261e+06
1155	832663	0	9.92357e+06
1156	832625	0	9.89057e+06
1157	832591	0	9.90143e+06
1158	829635	0	9.90532e+06
1159	829603	0	9.90696e+06
1160	829568	0	9.90696e+06
1161	829536	0	9.90696e+06
1162	829501	0	9.92597e+06
1163	829470	0	9.47438e+06
1164	829437	0	9.47458e+06
1165	829406	0	9.4748e+06
1166	829374	0	9.47502e+06
1167	829344	0	9.47525e+06
1168	829312	0	9.47548e+06
1169	829282	0	9.48773e+06
1170	828993	0	9.48959e+06
1171	828964	0	9.49108e+06
1172	828934	0	9.49182e+06
1173	828903	0	9.49182e+06
1174	828875	0	8.55675e+06
1175	828845	0	8.55675e+06
1176	828816	0	8.55699e+06
1177	828787	0	8.52151e+06
1178	828760	0	8.52151e+06
1179	828731	0	8.52152e+06
1180	828704	0	8.52152e+06
1181	828676	0	1.42521e+07
1182	828649	0	1.45822e+07
1183	828622	0	1.46071e+07
1184	828596	0	1.46401e+07
1185	828569	0	1.47008e+07
1186	828543	0	1.474e+07
1187	828515	0	1.47845e+07
1188	828490	0	1.48106e+07
1189	828463	0	1.48325e+07
1190	828438	0	1.48559e+07
1191	828411	0	1.48776e+07
1192	828386	0	1.49008e+07
1193	828360	0	1.49224e+07
1194	828335	0	1.49299e+07
1195	828309	0	1.49512e+07
1196	828285	0	1.49741e+07
1197	828258	0	1.49954e+07
1198	828234	0	1.5018e+07
1199	828208	0	1.5039e+07
1200	828184	0	1.50655e+07
1201	828159	0	1.50865e+07
1202	828135	0	1.51208e+07
1203	828109	0	1.51197e+07
1204	828085	0	1.51737e+07
1205	828060	0	1.50974e+07
1206	828037	0	1.5106e+07
1207	828012	0	1.51276e+07
1208	827988	0	1.51754e+07
1209	827963	0	1.52052e+07
1210	827939	0	1.52286e+07
1211	828147	0	1.52437e+07
1212	828146	0	1.5265e+07
1213	828124	0	1.52846e+07
1214	828100	0	1.53056e+07
1215	828076	0	1.53249e+07
1216	828052	0	1.53455e+07
1217	832495	0	1.53645e+07
1218	832918	0	1.54503e+07
1219	832936	0	1.55503e+07
1220	832915	0	1.55964e+07
1221	832890	0	1.55758e+07
1222	832865	0	1.55883e+07
1223	832840	0	1.55681e+07
1224	832815	0	1.55861e+07
1225	832790	0	1.56027e+07
1226	832765	0	1.56204e+07
1227	832740	0	1.56626e+07
1228	832715	0	1.5687e+07
1229	832690	0	1.57027e+07
1230	832665	0	1.57195e+07
1231	832640	0	1.52024e+07
1232	833384	0	1.52246e+07
1233	833437	0	1.52454e+07
1234	833419	0	1.40936e+07
1235	833395	0	1.43482e+07
1236	833369	0	1.43786e+07
1237	833345	0	1.44085e+07
1238	833319	0	1.43648e+07
1239	833295	0	1.43741e+07
1240	833269	0	1.44267e+07
1241	833244	0	1.44476e+07
1242	833219	0	1.47804e+07
1243	833195	0	1.50933e+07
1244	833169	0	1.5118e+07
1245	833145	0	1.51411e+07
1246	833119	0	1.51648e+07
1247	833095	0	1.51872e+07
1248	833070	0	1.52105e+07
1249	835608	0	1.52324e+07
1250	835839	0	1.52316e+07
1251	835839	0	1.51109e+07
1252	835816	0	1.28218e+07
1253	835791	0	1.28548e+07
1254	827817	0	1.29035e+07
1255	827793	0	1.29514e+07
1256	827769	0	1.30002e+07
1257	827745	0	1.30483e+07
1258	827722	0	1.21325e+07
1259	827698	0	1.21509e+07
1260	827675	0	1.22462e+07
1261	827652	0	1.22756e+07
1262	827629	0	1.23335e+07
1263	827605	0	1.23925e+07
1264	827582	0	1.24604e+07
1265	827559	0	1.25478e+07
1266	827536	0	1.26222e+07
1267	827512	0	1.26807e+07
1268	827490	0	1.27393e+07
1269	827466	0	1.27108e+07
1270	827443	0	1.26189e+07
1271	827419	0	1.15643e+07
1272	828341	0	1.16401e+07
1273	828411	0	1.17125e+07
1274	828397	0	1.17859e+07
1275	828373	0	1.18585e+07
1276	828350	0	1.19437e+07
1277	828325	0	1.19965e+07
1278	828302	0	1.20906e+07
1279	828277	0	1.21661e+07
1280	828254	0	1.22345e+07
1281	828229	0	1.23181e+07
1282	828206	0	1.23926e+07
1283	828181	0	1.24665e+07
1284	828158	0	1.27231e+07
1285	828132	0	1.27993e+07
1286	828109	0	1.29336e+07
1287	828083	0	1.33087e+07
1288	828060	0	1.33734e+07
1289	828034	0	1.34379e+07
1290	828011	0	1.35162e+07
1291	827985	0	1.35977e+07
1292	827961	0	1.36735e+07
1293	827935	0	1.37346e+07
1294	827912	0	1.37959e+07
1295	827885	0	1.38555e+07
1296	827861	0	1.38675e+07
1297	827835	0	1.38871e+07
1298	827811	0	1.39856e+07
1299	827784	0	1.38427e+07
1300	827761	0	1.39982e+07
1301	827734	0	1.47149e+07
1302	827710	0	1.47534e+07
1303	827683	0	1.47875e+07
1304	827659	0	1.48726e+07
1305	827632	0	1.51724e+07
1306	827609	0	1.51959e+07
1307	825864	0	1.52409e+07
1308	825841	0	1.52644e+07
1309	825814	0	1.52846e+07
1310	825791	0	1.53052e+07
1311	825765	0	1.38502e+07
1312	825742	0	1.39538e+07
1313	825716	0	1.39636e+07
1314	825694	0	1.40378e+07
1315	825668	0	1.40974e+07
1316	825645	0	1.41559e+07
1317	825620	0	1.42112e+07
1318	825597	0	1.42377e+07
1319	823173	0	1.42919e+07
1320	823151	0	1.43465e+07
1321	823127	0	1.42623e+07
1322	823105	0	1.43188e+07
1323	823080	0	1.43733e+07
1324	823058	0	1.42202e+07
1325	823034	0	1.42792e+07
1326	823013	0	1.4312e+07
1327	822989	0	1.43615e+07
1328	822967	0	1.44365e+07
1329	822943	0	1.44725e+07
1330	822920	0	1.45252e+07
1331	822897	0	1.4583e+07
1332	822874	0	1.46328e+07
1333	822850	0	1.47209e+07
1334	822828	0	1.4768e+07
1335	822804	0	1.47678e+07
1336	822782	0	1.48106e+07
1337	822758	0	1.48512e+07
1338	822736	0	1.4896e+07
1339	822712	0	1.48479e+07
1340	822690	0	1.48898e+07
1341	822667	0	1.49485e+07
1342	822645	0	1.51092e+07
1343	822622	0	1.54312e+07
1344	822600	0	1.54583e+07
1345	822577	0	1.54667e+07
1346	822555	0	1.54746e+07
1347	822531	0	1.54818e+07
1348	822510	0	1.55005e+07
1349	822486	0	1.54847e+07
1350	822464	0	1.5513e+07
1351	822441	0	1.55242e+07
1352	822419	0	1.5493e+07
1353	822395	0	1.5578e+07
1354	822374	0	1.55649e+07
1355	822350	0	1.47463e+07
1356	822328	0	1.47902e+07
1357	822304	0	1.47243e+07
1358	824432	0	1.4872e+07
1359	822259	0	1.48075e+07
1360	824385	0	1.46024e+07
1361	824577	0	1.4654e+07
1362	824575	0	1.47026e+07
1363	824553	0	1.47703e+07
1364	824531	0	1.48145e+07
1365	824507	0	6.22696e+06
1366	824485	0	6.4529e+06
1367	824461	0	6.71426e+06
1368	824438	0	6.6736e+06
1369	824415	0	6.96623e+06
1370	824392	0	6.92281e+06
1371	824369	0	6.90632e+06
1372	824346	0	7.20736e+06
1373	824323	0	5.35596e+06
1374	824299	0	5.735e+06
1375	824276	0	6.19517e+06
1376	824253	0	6.73172e+06
1377	824230	0	7.40445e+06
1378	824207	0	8.13416e+06
1379	824184	0	6.5928e+06
1380	824160	0	7.61004e+06
1381	824137	0	8.83237e+06
1382	824113	0	1.06449e+07
1383	824090	0	1.26418e+07
1384	824066	0	1.36526e+07
1385	824043	0	1.4405e+07
1386	824019	0	1.36616e+07
1387	823996	0	1.43217e+07
1388	823972	0	1.05508e+07
1389	823949	0	9.63276e+06
1390	823925	0	8.8605e+06
1391	823902	0	8.26204e+06
1392	823878	0	7.75613e+06
1393	823855	0	6.87631e+06
1394	823831	0	6.41835e+06
1395	823808	0	6.0294e+06
1396	823784	0	5.68217e+06
1397	823761	0	4.04977e+06
1398	823738	0	3.65575e+06
1399	823714	0	3.39817e+06
1400	823691	0	3.20998e+06
1401	823668	0	3.05923e+06
1402	823644	0	2.94196e+06
1403	823621	0	2.82886e+06
1404	823598	0	2.72701e+06
1405	823575	0	2.57305e+06
1406	823551	0	1.11025e+06
1407	823528	0	799333
1408	823504	0	650400
1409	823481	0	567189
1410	824976	0	521673
1411	825105	0	498669
1412	825095	0	489926
1413	825073	0	499465
1414	825049	0	512736
1415	825026	0	529793
1416	825002	0	589865
1417	824978	0	588892
1418	824955	0	615199
1419	824931	0	644170
1420	824907	0	676021
1421	824883	0	709419
1422	824859	0	746585
1423	824836	0	812215
1424	824812	0	880491
1425	824788	0	951374
1426	824764	0	1.02359e+06
1427	824740	0	1.09556e+06
1428	824716	0	1.16607e+06
1429	824692	0	1.23398e+06
1430	824668	0	1.43492e+06
1431	824644	0	1.59408e+06
1432	824620	0	1.78713e+06
1433	824596	0	2.2486e+06
1434	824572	0	2.54637e+06
1435	824548	0	2.8719e+06
1436	824524	0	3.18217e+06
1437	824500	0	3.47421e+06
1438	824476	0	3.75225e+06
1439	824452	0	4.11134e+06
1440	824428	0	4.43894e+06
1441	824404	0	4.70239e+06
1442	824380	0	5.03535e+06
1443	824356	0	5.30015e+06
1444	824332	0	5.55931e+06
1445	824308	0	5.81337e+06
1446	824283	0	6.04604e+06
1447	824259	0	6.26172e+06
1448	824235	0	6.46295e+06
1449	824211	0	6.64658e+06
1450	824187	0	6.81508e+06
1451	824163	0	6.96947e+06
1452	824139	0	7.11253e+06
1453	824115	0	7.24333e+06
1454	824092	0	7.36339e+06
1455	824067	0	7.47336e+06
1456	824044	0	7.57433e+06
1457	824020	0	7.8375e+06
1458	823996	0	8.04533e+06
1459	823972	0	8.23576e+06
1460	823946	0	8.41048e+06
1461	823922	0	8.57077e+06
1462	823896	0	8.71782e+06
1463	823872	0	8.85252e+06
1464	823846	0	8.97615e+06
1465	823821	0	9.37004e+06
1466	823794	0	9.85823e+06
1467	823769	0	1.02217e+07
1468	823742	0	1.05887e+07
1469	823717	0	1.0933e+07
1470	823689	0	1.12688e+07
1471	823663	0	1.15722e+07
1472	823635	0	1.18621e+07
1473	823609	0	1.21044e+07
1474	823580	0	1.30639e+07
1475	823553	0	1.37993e+07
1476	823523	0	1.44738e+07
1477	823496	0	1.50921e+07
1478	823465	0	1.56593e+07
1479	823438	0	1.61792e+07
1480	823406	0	1.65883e+07
1481	823379	0	1.66311e+07
1482	823346	0	1.66424e+07
1483	823317	0	1.66423e+07
1484	823283	0	1.66425e+07
1485	823254	0	1.66423e+07
1486	823219	0	1.66425e+07
1487	823189	0	1.66424e+07
1488	823154	0	1.66425e+07
1489	823123	0	1.66424e+07
1490	823088	0	1.66426e+07
1491	823056	0	1.66467e+07
1492	823020	0	1.66678e+07
1493	822988	0	1.66677e+07
1494	822951	0	1.66678e+07
1495	822918	0	1.67022e+07
1496	821226	0	1.67023e+07
1497	821193	0	1.67022e+07
1498	821157	0	1.67024e+07
1499	821124	0	1.67022e+07
1500	821087	0	1.67024e+07
1501	821054	0	1.67023e+07
1502	821017	0	1.67024e+07
1503	820983	0	1.67023e+07
1504	820946	0	1.62128e+07
1505	820911	0	1.67031e+07
1506	820875	0	1.64428e+07
1507	820839	0	1.65339e+07
1508	820803	0	1.65949e+07
1509	820766	0	1.66586e+07
1510	820730	0	1.66838e+07
1511	820693	0	1.67638e+07
1512	820656	0	1.66387e+07
1513	819821	0	1.70966e+07
1514	819786	0	1.65224e+07
1515	808299	0	1.71182e+07
1516	808268	0	1.71194e+07
1517	808235	0	1.71207e+07
1518	808205	0	1.71217e+07
1519	808172	0	1.71216e+07
1520	808142	0	1.71332e+07
1521	808108	0	1.7134e+07
1522	808078	0	1.72151e+07
1523	808045	0	1.7061e+07
1524	808014	0	1.7215e+07
1525	807981	0	1.72148e+07
1526	807950	0	1.71322e+07
1527	807917	0	1.72147e+07
1528	807886	0	1.71449e+07
1529	807853	0	1.71547e+07
1530	807822	0	1.71806e+07
1531	807789	0	1.71868e+07
1532	807759	0	1.71947e+07
1533	807725	0	1.72195e+07
1534	807695	0	1.72194e+07
1535	805332	0	1.72192e+07
1536	805302	0	1.51265e+07
1537	805269	0	1.5378e+07
1538	805239	0	1.54497e+07
1539	805207	0	1.57266e+07
1540	805177	0	1.58251e+07
1541	805144	0	1.59809e+07
1542	805115	0	1.62611e+07
1543	805082	0	1.67309e+07
1544	805052	0	1.54327e+07
1545	805020	0	1.56607e+07
1546	804990	0	1.52214e+07
1547	804958	0	1.54431e+07
1548	802263	0	1.55598e+07
1549	802234	0	1.6055e+07
1550	802204	0	1.64164e+07
1551	802175	0	1.66624e+07
1552	802144	0	1.46138e+07
1553	802115	0	1.53516e+07
1554	802084	0	1.51324e+07
1555	802056	0	1.54284e+07
1556	802025	0	1.56378e+07
1557	801996	0	1.62863e+07
1558	801965	0	1.64882e+07
1559	801936	0	1.55568e+07
1560	801904	0	1.57519e+07
1561	801876	0	1.59717e+07
1562	801844	0	1.61457e+07
1563	801815	0	1.61721e+07
1564	801783	0	1.62688e+07
1565	801753	0	1.68852e+07
1566	801720	0	1.48109e+07
1567	801691	0	1.52042e+07
1568	801658	0	1.51052e+07
1569	801629	0	1.54018e+07
1570	801595	0	1.56536e+07
1571	798227	0	1.58918e+07
1572	798194	0	1.6376e+07
1573	798165	0	1.68897e+07
1574	798131	0	1.6981e+07
1575	798102	0	1.64936e+07
1576	798068	0	1.65882e+07
1577	798038	0	1.66679e+07
1578	798004	0	1.63709e+07
1579	797974	0	1.69099e+07
1580	797939	0	1.6657e+07
1581	797909	0	1.65e+07
1582	797874	0	1.66888e+07
1583	797843	0	1.66817e+07
1584	797807	0	1.66557e+07
1585	797777	0	1.67946e+07
1586	797740	0	1.68471e+07
1587	797709	0	1.69836e+07
1588	797557	0	1.70269e+07
1589	797526	0	1.71847e+07
1590	797487	0	1.71494e+07
1591	797455	0	1.65344e+07
1592	797416	0	1.72948e+07
1593	797384	0	1.60521e+07
1594	797100	0	1.62097e+07
1595	797067	0	1.63425e+07
1596	797027	0	1.64513e+07
1597	796993	0	1.65454e+07
1598	796952	0	1.66827e+07
1599	796917	0	1.70615e+07
1600	796874	0	1.49314e+07
1601	796839	0	1.51728e+07
1602	796795	0	1.38243e+07
1603	796759	0	1.41458e+07
1604	796713	0	1.44895e+07
1605	796634	0	1.48036e+07
1606	796588	0	1.50038e+07
1607	796551	0	1.55276e+07
1608	796504	0	1.62535e+07
1609	796466	0	1.6221e+07
1610	796419	0	1.6039e+07
1611	796380	0	1.62409e+07
1612	796332	0	1.63336e+07
1613	796293	0	1.67455e+07
1614	796244	0	1.68517e+07
1615	796206	0	1.71791e+07
1616	796157	0	1.57541e+07
1617	796118	0	1.6005e+07
1618	796069	0	1.59973e+07
1619	796030	0	1.62243e+07
1620	795981	0	1.6312e+07
1621	795941	0	1.64527e+07
1622	795893	0	1.61014e+07
1623	795853	0	1.06384e+07
1624	795805	0	1.1242e+07
1625	795766	0	1.19136e+07
1626	795718	0	1.26249e+07
1627	795678	0	1.33592e+07
1628	795631	0	1.3663e+07
1629	797906	0	1.48732e+07
1630	798090	0	1.62063e+07
1631	798072	0	1.64005e+07
1632	779223	0	1.6394e+07
1633	779189	0	1.6582e+07
1634	779150	0	1.71999e+07
1635	779116	0	1.65827e+07
1636	779077	0	1.68021e+07
1637	779043	0	1.68551e+07
1638	779005	0	1.69116e+07
1639	778969	0	1.5064e+07
1640	778931	0	1.60503e+07
1641	778894	0	1.57598e+07
1642	778857	0	1.5898e+07
1643	778821	0	1.617e+07
1644	778784	0	1.66285e+07
1645	778747	0	1.69551e+07
1646	778710	0	1.7046e+07
1647	778674	0	1.70951e+07
1648	778638	0	1.69925e+07
1649	778703	0	1.69897e+07
1650	778677	0	1.73162e+07
1651	778642	0	1.73285e+07
1652	778606	0	1.97441e+07
1653	778570	0	2.08353e+07
1654	778534	0	1.86174e+07
1655	778498	0	1.89575e+07
1656	778463	0	1.89675e+07
1657	778427	0	1.89735e+07
1658	778391	0	1.89794e+07
1659	778356	0	1.8994e+07
1660	778320	0	1.8959e+07
1661	778285	0	1.9011e+07
1662	778249	0	1.93659e+07
1663	778214	0	1.98203e+07
1664	778178	0	1.9751e+07
1665	778142	0	1.98531e+07
1666	778107	0	1.98633e+07
1667	778071	0	2.0022e+07
1668	778036	0	1.88523e+07
1669	778000	0	1.91817e+07
1670	777964	0	1.92267e+07
1671	777929	0	1.9215e+07
1672	777893	0	1.92576e+07
1673	777857	0	1.91214e+07
1674	777820	0	1.91825e+07
1675	777784	0	1.91501e+07
1676	777748	0	1.89911e+07
1677	777712	0	1.88721e+07
1678	777675	0	1.88157e+07
1679	777639	0	8.1292e+06
1680	777602	0	8.35792e+06
1681	777566	0	8.09826e+06
1682	777529	0	8.19123e+06
1683	777494	0	8.27912e+06
1684	777457	0	7.63187e+06
1685	777421	0	7.3264e+06
1686	777384	0	7.46578e+06
1687	777348	0	1.12565e+07
1688	777311	0	1.3254e+07
1689	777276	0	1.34878e+07
1690	777239	0	1.42372e+07
1691	777204	0	1.47702e+07
1692	777167	0	1.5045e+07
1693	777132	0	1.55915e+07
1694	777095	0	1.60769e+07
1695	777060	0	1.65212e+07
1696	777023	0	2.01343e+07
1697	776990	0	2.01503e+07
1698	776953	0	2.00496e+07
1699	776919	0	2.00874e+07
1700	776882	0	2.01943e+07
1701	776849	0	2.02757e+07
1702	776812	0	2.02572e+07
1703	776779	0	2.02886e+07
1704	776742	0	1.93841e+07
1705	776710	0	1.95646e+07
1706	776672	0	1.95651e+07
1707	776639	0	1.90164e+07
1708	776602	0	1.90234e+07
1709	776569	0	1.9026e+07
1710	776531	0	1.89832e+07
1711	776498	0	1.91006e+07
1712	776461	0	1.90248e+07
1713	776428	0	1.95078e+07
1714	776390	0	1.96498e+07
1715	776357	0	1.96442e+07
1716	776320	0	1.9574e+07
1717	776287	0	1.95091e+07
1718	776251	0	1.95212e+07
1719	776217	0	1.96064e+07
1720	776181	0	1.97011e+07
1721	776148	0	1.7281e+07
1722	776112	0	1.69207e+07
1723	776079	0	6.07207e+06
1724	776043	0	6.24747e+06
1725	776010	0	6.31121e+06
1726	775974	0	6.51588e+06
1727	775941	0	6.59563e+06
1728	775905	0	5.94865e+06
1729	775872	0	6.24175e+06
1730	777150	0	6.11492e+06
1731	777247	0	8.13463e+06
1732	777223	0	1.07188e+07
1733	777190	0	1.15265e+07
1734	777153	0	9.38376e+06
1735	793574	0	1.1229e+07
1736	795180	0	1.25864e+07
1737	795300	0	1.43763e+07
1738	795275	0	1.41579e+07
1739	804740	0	1.52839e+07
1740	795196	0	1.87987e+07
1741	804846	0	1.2707e+07
1742	805776	0	2.00495e+07
1743	805825	0	2.00825e+07
1744	805790	0	2.0095e+07
1745	805746	0	2.01542e+07
1746	805702	0	2.02872e+07
1747	805656	0	2.04475e+07
1748	805612	0	2.04473e+07
1749	805566	0	2.0811e+07
1750	805521	0	2.08003e+07
1751	805054	0	2.0869e+07
1752	805009	0	2.07812e+07
1753	804963	0	2.07909e+07
1754	804918	0	2.07914e+07
1755	804872	0	2.05339e+07
1756	804827	0	2.05341e+07
1757	804781	0	2.05341e+07
1758	804735	0	2.04913e+07
1759	804689	0	2.04913e+07
1760	804643	0	1.95562e+07
1761	804596	0	2.04937e+07
1762	804550	0	1.8937e+07
1763	804503	0	1.89494e+07
1764	804457	0	1.89507e+07
1765	804410	0	1.90637e+07
1766	804364	0	1.90824e+07
1767	804317	0	1.91094e+07
1768	801702	0	1.87884e+07
1769	801657	0	1.89001e+07
1770	801610	0	1.86948e+07
1771	801564	0	8.05235e+06
1772	801518	0	8.23753e+06
1773	801472	0	8.272e+06
1774	801425	0	8.50495e+06
1775	801379	0	8.57769e+06
1776	801332	0	8.47506e+06
1777	801286	0	8.13257e+06
1778	801239	0	7.98652e+06
1779	801192	0	9.34568e+06
1780	801144	0	1.45316e+07
1781	801097	0	1.46559e+07
1782	801049	0	1.52259e+07
1783	801001	0	1.55564e+07
1784	803728	0	1.6014e+07
1785	803957	0	1.63747e+07
1786	803933	0	1.63721e+07
1787	803887	0	1.52157e+07
1788	803836	0	1.55925e+07
1789	803787	0	1.59859e+07
1790	803733	0	1.94452e+07
1791	803682	0	1.31024e+07
1792	803627	0	1.73289e+07
1793	803575	0	1.99588e+07
1794	803519	0	1.90812e+07
1795	803465	0	1.93316e+07
1796	803408	0	1.93855e+07
1797	803353	0	1.94258e+07
1798	803295	0	1.89983e+07
1799	803238	0	1.93938e+07
1800	803177	0	1.89319e+07
1801	803119	0	1.9014e+07
1802	803056	0	1.98084e+07
1803	802996	0	1.95238e+07
1804	802794	0	1.94582e+07
1805	802731	0	1.99115e+07
1806	800172	0	1.86919e+07
1807	800108	0	1.93104e+07
1808	800041	0	1.93491e+07
1809	799974	0	1.94025e+07
1810	799906	0	1.94401e+07
1811	798435	0	1.96285e+07
1812	798367	0	1.967e+07
1813	798295	0	1.96851e+07
1814	798224	0	1.9574e+07
1815	787899	0	1.95838e+07
1816	787834	0	1.863e+07
1817	787762	0	1.88796e+07
1818	787696	0	1.89812e+07
1819	787621	0	1.90482e+07
1820	787553	0	1.89814e+07
1821	787474	0	8.11312e+06
1822	787404	0	8.17713e+06
1823	787322	0	8.2597e+06
1824	779632	0	8.31984e+06

## Sheet: Fig4g-4h
	eqH	eqL	ineqH	ineqL	ad8e-050.1H	ad8e-050.1L	ad5e-050.5H	ad5e-050.5L	ad2e-050.9H	ad2e-050.9L
0	0.00209731	0.00288937	0.00209731	0.00288937	0.00209731	0.00288937	0.00209731	0.00288937	0.00209731	0.00288937
1	0.00173323	0.00243707	0.00173323	0.00243707	0.00173323	0.00243707	0.00173323	0.00243707	0.00173323	0.00243707
2	0.00149128	0.00214471	0.00149118	0.00214477	0.00149118	0.00214477	0.00149118	0.00214474	0.00149118	0.00214472
3	0.00131746	0.00195105	0.00131719	0.00195125	0.00131719	0.00195123	0.00131719	0.00195116	0.00131719	0.00195108
4	0.00118886	0.00181874	0.00118831	0.00181917	0.00118831	0.00181913	0.00118831	0.00181897	0.00118831	0.0018188
5	0.0010902	0.00172469	0.0010893	0.00172542	0.0010893	0.00172535	0.0010893	0.00172507	0.0010893	0.00172479
6	0.00101191	0.00165461	0.00101058	0.00165571	0.00101058	0.00165561	0.00101058	0.00165518	0.00101058	0.00165476
7	0.000947404	0.00159962	0.000945586	0.00160117	0.000945586	0.00160102	0.000945586	0.00160043	0.000945586	0.00159984
8	0.000892696	0.00155426	0.000890343	0.00155632	0.000890343	0.00155612	0.000890343	0.00155533	0.000890342	0.00155454
9	0.000844856	0.00151509	0.00084193	0.00151772	0.00084193	0.00151747	0.00084193	0.00151646	0.000841929	0.00151546
10	0.000802247	0.00148	0.000798712	0.00148327	0.000798712	0.00148296	0.000798712	0.0014817	0.000798711	0.00148046
11	0.000763479	0.00144768	0.000759311	0.00145164	0.000759311	0.00145126	0.00075931	0.00144973	0.000759309	0.00144823
12	0.000727905	0.00141729	0.000723081	0.001422	0.000723081	0.00142154	0.00072308	0.00141973	0.000723079	0.00141794
13	0.000694792	0.00138832	0.000689298	0.00139383	0.000689298	0.00139329	0.000689297	0.00139117	0.000689296	0.00138908
14	0.000663916	0.00136044	0.000657738	0.0013668	0.000657738	0.00136618	0.000657737	0.00136373	0.000657735	0.00136131
15	0.000634825	0.00133344	0.00062796	0.0013407	0.000627959	0.00134	0.000627959	0.0013372	0.000627956	0.00133444
16	0.000607478	0.0013072	0.000599919	0.0013154	0.000599919	0.00131461	0.000599918	0.00131144	0.000599916	0.00130833
17	0.000581549	0.00128162	0.000573301	0.00129081	0.000573301	0.00128992	0.0005733	0.00128638	0.000573297	0.00128288
18	0.000556993	0.00125665	0.000548141	0.00126687	0.00054814	0.00126588	0.000548139	0.00126193	0.000548136	0.00125805
19	0.000533661	0.00123225	0.00052418	0.00124352	0.00052418	0.00124243	0.000524179	0.00123808	0.000524175	0.00123379
20	0.000511533	0.00120838	0.00050141	0.00122075	0.00050141	0.00121956	0.000501409	0.00121478	0.000501405	0.00121007
21	0.00049048	0.00118503	0.000479716	0.00119853	0.000479715	0.00119722	0.000479714	0.00119201	0.00047971	0.00118687
22	0.000470497	0.00116218	0.000459094	0.00117684	0.000459093	0.00117542	0.000459092	0.00116976	0.000459088	0.00116418
23	0.000451467	0.00113981	0.000439437	0.00115565	0.000439437	0.00115411	0.000439436	0.001148	0.000439431	0.00114197
24	0.000433393	0.00111792	0.000420747	0.00113496	0.000420747	0.00113331	0.000420746	0.00112672	0.000420741	0.00112023
25	0.000416167	0.00109648	0.000402925	0.00111475	0.000402925	0.00111298	0.000402923	0.00110592	0.000402918	0.00109896
26	0.000399799	0.00107549	0.000385974	0.00109501	0.000385974	0.00109311	0.000385973	0.00108557	0.000385967	0.00107813
27	0.000384189	0.00105493	0.000369802	0.00107572	0.000369802	0.0010737	0.000369801	0.00106567	0.000369795	0.00105775
28	0.000369348	0.00103481	0.000354417	0.00105688	0.000354417	0.00105474	0.000354416	0.0010462	0.00035441	0.00103779
29	0.000355184	0.0010151	0.000339731	0.00103847	0.000339732	0.0010362	0.000339731	0.00102716	0.000339725	0.00101825
30	0.000341713	0.000995802	0.000325756	0.00102048	0.000325756	0.00101808	0.000325755	0.00100853	0.000325749	0.000999127
31	0.000328845	0.0009769	0.000312409	0.00100291	0.000312409	0.00100037	0.000312408	0.000990305	0.000312402	0.000980399
32	0.000316559	0.000958389	0.000299703	0.000985728	0.000299703	0.000983058	0.000299702	0.000972476	0.000299696	0.000962062
33	0.00030483	0.000940257	0.000287561	0.000968938	0.000287562	0.000966134	0.000287561	0.000955029	0.000287555	0.000944105
34	0.000293632	0.000922498	0.000275998	0.000952529	0.000275999	0.000949589	0.000275998	0.000937959	0.000275992	0.000926522
35	0.000282941	0.000905101	0.000264942	0.000936487	0.000264943	0.000933412	0.000264943	0.000921253	0.000264937	0.000909301
36	0.000272732	0.000888059	0.000254409	0.000920807	0.000254411	0.000917594	0.00025441	0.000904904	0.000254404	0.000892436
37	0.000262982	0.000871363	0.000244332	0.000905475	0.000244334	0.000902125	0.000244333	0.000888902	0.000244327	0.000875917
38	0.000253667	0.000855007	0.000234728	0.000890486	0.00023473	0.000886997	0.00023473	0.000873239	0.000234724	0.000859737
39	0.000244766	0.000838979	0.000225533	0.000875828	0.000225535	0.0008722	0.000225535	0.000857906	0.000225529	0.000843886
40	0.000236256	0.000823276	0.000216766	0.000861495	0.000216769	0.000857727	0.000216769	0.000842895	0.000216763	0.000828359
41	0.00022812	0.000807886	0.000208367	0.000847476	0.000208369	0.000843568	0.00020837	0.000828198	0.000208365	0.000813145
42	0.000220337	0.000792805	0.000200356	0.000833764	0.000200359	0.000829716	0.00020036	0.000813806	0.000200354	0.00079824
43	0.000212889	0.000778024	0.000192674	0.000820351	0.000192678	0.000816161	0.000192679	0.000799712	0.000192674	0.000783633
44	0.00020576	0.000763536	0.000185345	0.000807229	0.000185349	0.000802899	0.000185351	0.000785908	0.000185345	0.00076932
45	0.000198934	0.000749335	0.000178313	0.00079439	0.000178317	0.000789918	0.000178319	0.000772387	0.000178314	0.000755292
46	0.000192395	0.000735413	0.0001716	0.000781827	0.000171604	0.000777214	0.000171607	0.000759143	0.000171601	0.000741543
47	0.00018613	0.000721764	0.000165153	0.000769533	0.000165158	0.000764777	0.000165161	0.000746167	0.000165156	0.000728066
48	0.000180123	0.000708383	0.000158997	0.000757501	0.000159002	0.000752603	0.000159006	0.000733454	0.000159001	0.000714855
49	0.000174363	0.000695261	0.000153081	0.000745723	0.000153087	0.000740682	0.000153091	0.000720996	0.000153086	0.000701902
50	0.000168837	0.000682394	0.000147429	0.000734194	0.000147435	0.000729009	0.00014744	0.000708788	0.000147434	0.000689203
51	0.000163535	0.000669774	0.000142014	0.000722907	0.000142021	0.000717577	0.000142026	0.000696823	0.00014202	0.00067675
52	0.000158443	0.000657398	0.000136831	0.000711855	0.000136839	0.000706382	0.000136844	0.000685095	0.000136838	0.000664539
53	0.000153554	0.000645258	0.000131856	0.000701032	0.000131864	0.000695414	0.00013187	0.000673598	0.000131863	0.000652563
54	0.000148856	0.00063335	0.000127089	0.000690434	0.000127098	0.00068467	0.000127104	0.000662327	0.000127096	0.000640817
55	0.00014434	0.000621668	0.000122508	0.000680052	0.000122518	0.000674142	0.000122524	0.000651274	0.000122514	0.000629295
56	0.000139998	0.000610207	0.000118116	0.000669883	0.000118127	0.000663827	0.000118133	0.000640437	0.000118122	0.000617992
57	0.000135823	0.000598961	0.000114958	0.00065992	0.00011496	0.000653718	0.000114966	0.000629808	0.000114962	0.000606902
58	0.000131804	0.000587926	0.000111545	0.00065016	0.000111541	0.00064381	0.000111547	0.000619383	0.000111548	0.000596022
59	0.000127936	0.000577097	0.000108971	0.000640595	0.000108965	0.000634097	0.000108961	0.000609156	0.000108972	0.000585346
60	0.00012421	0.000566469	0.000105985	0.000631222	0.000105978	0.000624576	0.000105968	0.000599122	0.000105985	0.000574869
61	0.000120622	0.000556038	0.000103683	0.000622034	0.000103676	0.00061524	0.000103653	0.000589276	0.000103681	0.000564586
62	0.000117163	0.000545799	0.000100918	0.00061303	0.000100911	0.000606087	0.000100882	0.000579613	0.000100914	0.000554494
63	0.000113829	0.000535748	9.87686e-05	0.000604201	9.87626e-05	0.00059711	9.8722e-05	0.000570128	9.87633e-05	0.000544586
64	0.000110614	0.000525881	9.61449e-05	0.000595546	9.61403e-05	0.000588306	9.60937e-05	0.000560817	9.61387e-05	0.00053486
65	0.000107512	0.000516194	9.41029e-05	0.000587059	9.40994e-05	0.00057967	9.40426e-05	0.000551674	9.40949e-05	0.00052531
66	0.000104517	0.000506682	9.15899e-05	0.000578736	9.15881e-05	0.000571199	9.15267e-05	0.000542698	9.15812e-05	0.000515933
67	0.000101627	0.000497342	8.96354e-05	0.000570573	8.96349e-05	0.000562887	8.95648e-05	0.000533881	8.96252e-05	0.000506724
68	9.88346e-05	0.000488171	8.72197e-05	0.000562567	8.72208e-05	0.000554732	8.71531e-05	0.000525223	8.72089e-05	0.000497681
69	9.61373e-05	0.000479163	8.53436e-05	0.000554712	8.5346e-05	0.000546728	8.52743e-05	0.000516717	8.53313e-05	0.000488798
70	9.35297e-05	0.000470317	8.30183e-05	0.000547007	8.30225e-05	0.000538873	8.29557e-05	0.000508361	8.30056e-05	0.000480074
71	9.10091e-05	0.000461628	8.12151e-05	0.000539446	8.12208e-05	0.000531163	8.11519e-05	0.000500152	8.12012e-05	0.000471503
72	8.85705e-05	0.000453093	7.89761e-05	0.000532026	7.89836e-05	0.000523594	7.89208e-05	0.000492085	7.89619e-05	0.000463084
73	8.62118e-05	0.000444709	7.72422e-05	0.000524745	7.72513e-05	0.000516162	7.71872e-05	0.000484157	7.72268e-05	0.000454812
74	8.39282e-05	0.000436472	7.50863e-05	0.000517598	7.50974e-05	0.000508865	7.50397e-05	0.000476366	7.50707e-05	0.000446685
75	8.17179e-05	0.00042838	7.34185e-05	0.000510582	7.34314e-05	0.000501698	7.33728e-05	0.000468708	7.34018e-05	0.000438699
76	7.95765e-05	0.00042043	7.13431e-05	0.000503696	7.13581e-05	0.00049466	7.13061e-05	0.00046118	7.13263e-05	0.000430851
77	7.75026e-05	0.000412618	6.97388e-05	0.000496933	6.97557e-05	0.000487747	6.97029e-05	0.00045378	6.9721e-05	0.000423138
78	7.54921e-05	0.000404943	6.77414e-05	0.000490294	6.77605e-05	0.000480956	6.77143e-05	0.000446504	6.77238e-05	0.000415557
79	7.35437e-05	0.0003974	6.61981e-05	0.000483774	6.62192e-05	0.000474283	6.61724e-05	0.00043935	6.61797e-05	0.000408103
80	7.16536e-05	0.000389988	6.42766e-05	0.00047737	6.42998e-05	0.000467727	6.42597e-05	0.000432314	6.42585e-05	0.000400776
81	6.98208e-05	0.000382703	6.27947e-05	0.000471081	6.28173e-05	0.000461285	6.27795e-05	0.000425394	6.27761e-05	0.000393571
82	6.80418e-05	0.000375544	6.09485e-05	0.000464903	6.09742e-05	0.000454954	6.09425e-05	0.000418587	6.09305e-05	0.000386487
83	6.63158e-05	0.000368507	5.95239e-05	0.000458833	5.95497e-05	0.000448732	5.95203e-05	0.000411888	5.95056e-05	0.000379518
84	6.46395e-05	0.000361591	5.77497e-05	0.00045287	5.77789e-05	0.000442615	5.77558e-05	0.000405298	5.77324e-05	0.000372665
85	6.30121e-05	0.000354793	5.63797e-05	0.00044701	5.64094e-05	0.000436602	5.63888e-05	0.000398812	5.63625e-05	0.000365922
86	6.14307e-05	0.00034811	5.46751e-05	0.000441252	5.47082e-05	0.000430691	5.46943e-05	0.000392428	5.46593e-05	0.00035929
87	5.98947e-05	0.000341541	5.33577e-05	0.000435593	5.33913e-05	0.000424879	5.33802e-05	0.000386145	5.33422e-05	0.000352765
88	5.84013e-05	0.000335084	5.17208e-05	0.000430032	5.17577e-05	0.000419164	5.17536e-05	0.000379961	5.17069e-05	0.000346345
89	5.695e-05	0.000328735	5.04542e-05	0.000424565	5.04915e-05	0.000413543	5.04906e-05	0.000373873	5.04407e-05	0.000340028
90	5.55382e-05	0.000322495	4.88911e-05	0.000419191	4.89237e-05	0.000408016	4.89299e-05	0.00036788	4.88715e-05	0.000333813
91	5.41656e-05	0.000316359	4.76784e-05	0.000413907	4.77064e-05	0.000402579	4.77162e-05	0.000361979	4.76546e-05	0.000327698
92	5.28298e-05	0.000310326	4.61815e-05	0.000408712	4.62027e-05	0.000397231	4.62196e-05	0.000356169	4.61497e-05	0.00032168
93	5.15304e-05	0.000304395	4.50172e-05	0.000403604	4.5033e-05	0.00039197	4.50535e-05	0.000350448	4.49804e-05	0.000315758
94	5.02652e-05	0.000298564	4.3583e-05	0.000398581	4.35919e-05	0.000386794	4.36193e-05	0.000344814	4.35382e-05	0.000309931
95	4.9034e-05	0.000292831	4.24659e-05	0.000393641	4.24699e-05	0.0003817	4.25007e-05	0.000339266	4.24166e-05	0.000304197
96	4.78347e-05	0.000287193	4.10929e-05	0.000388783	4.10964e-05	0.000376689	4.11282e-05	0.000333802	4.10364e-05	0.000298554
97	4.66672e-05	0.00028165	4.00202e-05	0.000384004	4.00229e-05	0.000371756	4.00546e-05	0.000328421	3.996e-05	0.000293
98	4.55294e-05	0.0002762	3.8706e-05	0.000379303	3.87105e-05	0.000366902	3.87414e-05	0.00032312	3.86394e-05	0.000287534
99	4.44214e-05	0.000270841	3.7676e-05	0.000374678	3.76813e-05	0.000362125	3.77112e-05	0.000317899	3.76067e-05	0.000282154
100	4.33412e-05	0.000265571	3.64188e-05	0.000370129	3.64268e-05	0.000357422	3.64555e-05	0.000312756	3.63445e-05	0.000276856
101	4.22888e-05	0.000260389	3.54303e-05	0.000365652	3.54396e-05	0.000352792	3.54674e-05	0.000307689	3.53547e-05	0.000271638
102	4.12625e-05	0.000255294	3.42286e-05	0.000361247	3.42409e-05	0.000348234	3.42677e-05	0.000302698	3.41497e-05	0.000266499
103	4.02624e-05	0.000250284	3.32805e-05	0.000356912	3.32943e-05	0.000343747	3.33205e-05	0.00029778	3.32017e-05	0.000261436
104	3.92866e-05	0.000245357	3.21331e-05	0.000352646	3.21498e-05	0.000339328	3.21753e-05	0.000292935	3.20523e-05	0.000256449
105	3.83355e-05	0.000240513	3.12245e-05	0.000348447	3.12425e-05	0.000334977	3.12678e-05	0.000288161	3.11451e-05	0.000251536
106	3.74072e-05	0.00023575	3.01301e-05	0.000344314	3.01509e-05	0.000330693	3.01757e-05	0.000283458	3.005e-05	0.000246696
107	3.65021e-05	0.000231066	2.92604e-05	0.000340246	2.92823e-05	0.000326473	2.93069e-05	0.000278823	2.91825e-05	0.000241928
108	3.56185e-05	0.00022646	2.82179e-05	0.000336242	2.82423e-05	0.000322316	2.82665e-05	0.000274256	2.81401e-05	0.000237231
109	3.47568e-05	0.000221931	2.73859e-05	0.000332299	2.74114e-05	0.000318221	2.74354e-05	0.000269756	2.73112e-05	0.000232603
110	3.39153e-05	0.000217478	2.63937e-05	0.000328418	2.64218e-05	0.000314188	2.64453e-05	0.000265321	2.63199e-05	0.000228044
111	3.30945e-05	0.000213099	2.55984e-05	0.000324596	2.56279e-05	0.000310214	2.5651e-05	0.000260951	2.55286e-05	0.000223553
112	3.22927e-05	0.000208794	2.46552e-05	0.000320833	2.46875e-05	0.000306299	2.47099e-05	0.000256644	2.45871e-05	0.000219129
113	3.15103e-05	0.000204561	2.38956e-05	0.000317128	2.39299e-05	0.000302441	2.39517e-05	0.000252399	2.38322e-05	0.000214771
114	3.0746e-05	0.000200399	2.30001e-05	0.000313478	2.30376e-05	0.00029864	2.30585e-05	0.000248215	2.29389e-05	0.000210479
115	3.00002e-05	0.000196307	2.22755e-05	0.000309884	2.23158e-05	0.000294893	2.23357e-05	0.000244091	2.22195e-05	0.000206251
116	2.92713e-05	0.000192283	2.14316e-05	0.000306345	2.14759e-05	0.000291199	2.14944e-05	0.000240025	2.13782e-05	0.000202087
117	2.85599e-05	0.000188328	2.07457e-05	0.000302858	2.07928e-05	0.000287558	2.08093e-05	0.000236018	2.06964e-05	0.000197987
118	2.78646e-05	0.000184439	1.99489e-05	0.000299424	2.00004e-05	0.000283968	2.00146e-05	0.000232068	1.99017e-05	0.000193948
119	2.71858e-05	0.000180616	1.92974e-05	0.000296041	1.93528e-05	0.000280428	1.93639e-05	0.000228173	1.92541e-05	0.000189972
120	2.65222e-05	0.000176857	1.85498e-05	0.000292708	1.8605e-05	0.000276938	1.86132e-05	0.000224334	1.85032e-05	0.000186056
121	2.58744e-05	0.000173162	1.79337e-05	0.000289425	1.7991e-05	0.000273495	1.79956e-05	0.000220548	1.78879e-05	0.000182201
122	2.5241e-05	0.00016953	1.72294e-05	0.00028619	1.72869e-05	0.000270101	1.72875e-05	0.000216814	1.71789e-05	0.000178405
123	2.46225e-05	0.00016596	1.66451e-05	0.000283002	1.67058e-05	0.000266753	1.6702e-05	0.000213133	1.65949e-05	0.000174668
124	2.40178e-05	0.000162451	1.59809e-05	0.000279862	1.60429e-05	0.000263451	1.60353e-05	0.000209502	1.59262e-05	0.00017099
125	2.34272e-05	0.000159001	1.54265e-05	0.000276767	1.54941e-05	0.000260194	1.54814e-05	0.00020592	1.53725e-05	0.000167369
126	2.28497e-05	0.000155611	1.48007e-05	0.000273717	1.48741e-05	0.000256982	1.4855e-05	0.000202386	1.47428e-05	0.000163805
127	2.22856e-05	0.000152279	1.42759e-05	0.000270711	1.43573e-05	0.000253812	1.43321e-05	0.0001989	1.42185e-05	0.000160297
128	2.1734e-05	0.000149004	1.36873e-05	0.000267748	1.37759e-05	0.000250686	1.37447e-05	0.000195461	1.36265e-05	0.000156845
129	2.11952e-05	0.000145786	1.31907e-05	0.000264828	1.32885e-05	0.000247601	1.32532e-05	0.000192067	1.31309e-05	0.000153449
130	2.06682e-05	0.000142624	1.26379e-05	0.000261951	1.27433e-05	0.000244557	1.2705e-05	0.000188717	1.25752e-05	0.000150106
131	2.01534e-05	0.000139516	1.21685e-05	0.000259113	1.22836e-05	0.000241554	1.22464e-05	0.000185409	1.21076e-05	0.000146817
132	1.96499e-05	0.000136462	1.16535e-05	0.000256317	1.17727e-05	0.000238591	1.1737e-05	0.000182143	1.15869e-05	0.000143582
133	1.91581e-05	0.000133462	1.12151e-05	0.00025356	1.13401e-05	0.000235667	1.13103e-05	0.000178918	1.11464e-05	0.000140398
134	1.8677e-05	0.000130514	1.07355e-05	0.000250842	1.08622e-05	0.000232781	1.08381e-05	0.000175734	1.06595e-05	0.000137267
135	1.8207e-05	0.000127618	1.03242e-05	0.000248162	1.04553e-05	0.000229933	1.04418e-05	0.00017259	1.02455e-05	0.000134187
136	1.77472e-05	0.000124773	9.87672e-06	0.00024552	1.00087e-05	0.000227123	1.00045e-05	0.000169485	9.79104e-06	0.000131157
137	1.72981e-05	0.000121978	9.49198e-06	0.000242915	9.62626e-06	0.000224349	9.63694e-06	0.00016642	9.40265e-06	0.000128177
138	1.68587e-05	0.000119233	9.07573e-06	0.000240346	9.20942e-06	0.00022161	9.23248e-06	0.000163393	8.9794e-06	0.000125247
139	1.64296e-05	0.000116537	8.7151e-06	0.000237812	8.85301e-06	0.000218908	8.89183e-06	0.000160404	8.61582e-06	0.000122365
140	1.60097e-05	0.000113889	8.32763e-06	0.000235314	8.4677e-06	0.000216239	8.51797e-06	0.000157454	8.2224e-06	0.000119532
141	1.55996e-05	0.000111288	7.98971e-06	0.00023285	8.13582e-06	0.000213605	8.2024e-06	0.000154541	7.88272e-06	0.000116747
142	1.51984e-05	0.000108734	7.63072e-06	0.00023042	7.7784e-06	0.000211005	7.85696e-06	0.000151665	7.51796e-06	0.000114008
143	1.48066e-05	0.000106226	7.31534e-06	0.000228023	7.46863e-06	0.000208438	7.56469e-06	0.000148826	7.20184e-06	0.000111315
144	1.44233e-05	0.000103764	6.99676e-06	0.000225658	7.1369e-06	0.000205903	7.24557e-06	0.000146024	6.86506e-06	0.000108666
145	1.40489e-05	0.000101346	6.71098e-06	0.000223326	6.84778e-06	0.0002034	6.97566e-06	0.000143259	6.58554e-06	0.00010606
146	1.36827e-05	9.89727e-05	6.42663e-06	0.000221025	6.54194e-06	0.000200929	6.68141e-06	0.000140529	6.2838e-06	0.000103496
147	1.3325e-05	9.66428e-05	6.1662e-06	0.000218756	6.28569e-06	0.000198489	6.43181e-06	0.000137835	6.02993e-06	0.000100975
148	1.29817e-05	9.43558e-05	5.90669e-06	0.000216516	6.01035e-06	0.000196079	6.16027e-06	0.000135177	5.75564e-06	9.84938e-05
149	1.26439e-05	9.21112e-05	5.66554e-06	0.000214307	5.77579e-06	0.000193699	5.92932e-06	0.000132554	5.52538e-06	9.60517e-05
150	1.23181e-05	8.99082e-05	5.42679e-06	0.000212127	5.52316e-06	0.000191349	5.67864e-06	0.000129965	5.27662e-06	9.36478e-05
151	1.19964e-05	8.77463e-05	5.2023e-06	0.000209976	5.30582e-06	0.000189027	5.46489e-06	0.000127412	5.06819e-06	9.12817e-05
152	1.16855e-05	8.5625e-05	4.98215e-06	0.000207853	5.07246e-06	0.000186734	5.23347e-06	0.000124893	4.84277e-06	8.8953e-05
153	1.13783e-05	8.35436e-05	4.77299e-06	0.000205758	4.87029e-06	0.000184469	5.03562e-06	0.000122408	4.6542e-06	8.66615e-05
154	1.10812e-05	8.15016e-05	4.57002e-06	0.000203691	4.65434e-06	0.000182232	4.82198e-06	0.000119957	4.44993e-06	8.44067e-05
155	1.07875e-05	7.94984e-05	4.37859e-06	0.00020165	4.46617e-06	0.000180022	4.63885e-06	0.00011754	4.27933e-06	8.21886e-05
156	1.05035e-05	7.75335e-05	4.19534e-06	0.000199636	4.26637e-06	0.000177838	4.44165e-06	0.000115156	4.09413e-06	8.00071e-05
157	1.02225e-05	7.56062e-05	4.02023e-06	0.000197648	4.09664e-06	0.000175681	4.27887e-06	0.000112805	3.94134e-06	7.78724e-05
158	9.95096e-06	7.37162e-05	3.85322e-06	0.000195685	3.91801e-06	0.000173549	4.1009e-06	0.000110487	3.77423e-06	7.57698e-05
159	9.68222e-06	7.18627e-05	3.69138e-06	0.000193747	3.76559e-06	0.000171443	3.95246e-06	0.000108202	3.63626e-06	7.37103e-05
160	9.42268e-06	7.00454e-05	3.5382e-06	0.000191835	3.60357e-06	0.000169363	3.78951e-06	0.000105949	3.4846e-06	7.16812e-05
161	9.16571e-06	6.82636e-05	3.39003e-06	0.000189946	3.46403e-06	0.000167306	3.65283e-06	0.000103728	3.35963e-06	6.96945e-05
162	8.91767e-06	6.6517e-05	3.2504e-06	0.000188081	3.31544e-06	0.000165274	3.50261e-06	0.000101539	3.22176e-06	6.77371e-05
163	8.67203e-06	6.48049e-05	3.1259e-06	0.00018624	3.18673e-06	0.000163266	3.37617e-06	9.93814e-05	3.10859e-06	6.58208e-05
164	8.43506e-06	6.31268e-05	3.00602e-06	0.000184421	3.0499e-06	0.000161281	3.2373e-06	9.72554e-05	2.98318e-06	6.39403e-05
165	8.20033e-06	6.14823e-05	2.89522e-06	0.000182625	2.9309e-06	0.000159319	3.12015e-06	9.51607e-05	2.88064e-06	6.20975e-05
166	7.97405e-06	5.98769e-05	2.78773e-06	0.000180851	2.80535e-06	0.00015738	2.99165e-06	9.30968e-05	2.76643e-06	6.02878e-05
167	7.74985e-06	5.83017e-05	2.68641e-06	0.000179099	2.69565e-06	0.000155463	2.88303e-06	9.10636e-05	2.67345e-06	5.85145e-05
168	7.53384e-06	5.67624e-05	2.58787e-06	0.000177369	2.58985e-06	0.000153569	2.76415e-06	8.90609e-05	2.56934e-06	5.67732e-05
169	7.31975e-06	5.52517e-05	2.49397e-06	0.000175659	2.49499e-06	0.000151695	2.66373e-06	8.70884e-05	2.48498e-06	5.50676e-05
170	7.1136e-06	5.37753e-05	2.40999e-06	0.00017397	2.40105e-06	0.000149843	2.55386e-06	8.51459e-05	2.38996e-06	5.33936e-05
171	6.90926e-06	5.23261e-05	2.32682e-06	0.000172301	2.31671e-06	0.000148012	2.46083e-06	8.32331e-05	2.31334e-06	5.17547e-05
172	6.7126e-06	5.09107e-05	2.25193e-06	0.000170652	2.23193e-06	0.000146202	2.35917e-06	8.13498e-05	2.22651e-06	5.01472e-05
173	6.51763e-06	4.95214e-05	2.17597e-06	0.000169022	2.15466e-06	0.000144412	2.27292e-06	7.94958e-05	2.15687e-06	4.85743e-05
174	6.3301e-06	4.81646e-05	2.10694e-06	0.000167412	2.07673e-06	0.000142641	2.1788e-06	7.76708e-05	2.07741e-06	4.70326e-05
175	6.14414e-06	4.68331e-05	2.0362e-06	0.00016582	2.00506e-06	0.000140891	2.09881e-06	7.58747e-05	2.01405e-06	4.55272e-05
176	5.9654e-06	4.5533e-05	1.97165e-06	0.000164247	1.93936e-06	0.000139159	2.01237e-06	7.41071e-05	1.94122e-06	4.40526e-05
177	5.78812e-06	4.42606e-05	1.90508e-06	0.000162691	1.87674e-06	0.000137447	1.93862e-06	7.23679e-05	1.88351e-06	4.26128e-05
178	5.61782e-06	4.30175e-05	1.8467e-06	0.000161154	1.81789e-06	0.000135753	1.85882e-06	7.06568e-05	1.81665e-06	4.12029e-05
179	5.44889e-06	4.18002e-05	1.78799e-06	0.000159634	1.76047e-06	0.000134077	1.79064e-06	6.89736e-05	1.76403e-06	3.9831e-05
180	5.28671e-06	4.06108e-05	1.73503e-06	0.000158131	1.70611e-06	0.00013242	1.71687e-06	6.7318e-05	1.70256e-06	3.84869e-05
181	5.12583e-06	3.94461e-05	1.68041e-06	0.000156645	1.65247e-06	0.00013078	1.65369e-06	6.56899e-05	1.65324e-06	3.71787e-05
182	4.97145e-06	3.83083e-05	1.63164e-06	0.000155175	1.60157e-06	0.000129158	1.58619e-06	6.4089e-05	1.59586e-06	3.58973e-05
183	4.81832e-06	3.71943e-05	1.5804e-06	0.000153721	1.55098e-06	0.000127553	1.52807e-06	6.25151e-05	1.55025e-06	3.46519e-05
184	4.67147e-06	3.61064e-05	1.53481e-06	0.000152283	1.50296e-06	0.000125965	1.46583e-06	6.09715e-05	1.49706e-06	3.3432e-05
185	4.52578e-06	3.50416e-05	1.48613e-06	0.000150861	1.45499e-06	0.000124393	1.41206e-06	5.9453e-05	1.45513e-06	3.22469e-05
186	4.38614e-06	3.4002e-05	1.44226e-06	0.000149453	1.41289e-06	0.000122838	1.35497e-06	5.79636e-05	1.40593e-06	3.10873e-05
187	4.24784e-06	3.29847e-05	1.39521e-06	0.000148061	1.37e-06	0.000121299	1.30559e-06	5.64981e-05	1.36746e-06	2.99611e-05
188	4.11529e-06	3.1992e-05	1.35248e-06	0.000146683	1.33223e-06	0.000119776	1.25304e-06	5.50607e-05	1.32199e-06	2.88599e-05
189	3.98394e-06	3.10209e-05	1.30669e-06	0.00014532	1.29247e-06	0.000118268	1.20736e-06	5.36466e-05	1.28671e-06	2.77911e-05
190	3.85808e-06	3.00735e-05	1.26488e-06	0.00014397	1.25684e-06	0.000116776	1.15878e-06	5.22599e-05	1.24465e-06	2.67472e-05
191	3.73336e-06	2.9148e-05	1.22025e-06	0.000142634	1.21891e-06	0.000115299	1.11641e-06	5.0896e-05	1.2123e-06	2.57346e-05
192	3.61389e-06	2.82454e-05	1.17933e-06	0.000141312	1.18459e-06	0.000113837	1.07146e-06	4.95613e-05	1.17336e-06	2.47462e-05
193	3.49551e-06	2.73636e-05	1.13584e-06	0.000140002	1.14853e-06	0.000112389	1.03212e-06	4.8248e-05	1.14368e-06	2.37884e-05
194	3.38217e-06	2.65038e-05	1.09667e-06	0.000138706	1.11553e-06	0.000110956	9.90478e-07	4.69627e-05	1.10759e-06	2.2855e-05
195	3.26988e-06	2.56641e-05	1.05487e-06	0.000137422	1.08062e-06	0.000109537	9.53932e-07	4.56981e-05	1.08033e-06	2.19509e-05
196	3.16242e-06	2.48454e-05	1.01694e-06	0.00013615	1.04844e-06	0.000108132	9.15497e-07	4.44606e-05	1.04684e-06	2.10704e-05
197	3.05597e-06	2.40477e-05	9.79281e-07	0.000134891	1.0144e-06	0.00010674	8.81624e-07	4.32432e-05	1.02179e-06	2.02201e-05
198	2.95435e-06	2.32698e-05	9.44137e-07	0.000133643	9.82864e-07	0.000105362	8.4608e-07	4.20524e-05	9.90674e-07	1.93947e-05
199	2.85362e-06	2.25117e-05	9.0879e-07	0.000132407	9.49609e-07	0.000103998	8.14642e-07	4.08814e-05	9.67648e-07	1.85966e-05
200	2.75746e-06	2.17724e-05	8.75386e-07	0.000131182	9.18664e-07	0.000102646	7.81771e-07	3.97363e-05	9.38703e-07	1.78225e-05
201	2.66214e-06	2.10521e-05	8.41876e-07	0.000129968	8.86196e-07	0.000101307	7.52601e-07	3.86107e-05	9.1752e-07	1.70738e-05
202	2.57117e-06	2.03504e-05	8.10155e-07	0.000128766	8.56504e-07	9.99815e-05	7.22192e-07	3.75105e-05	8.90563e-07	1.63478e-05
203	2.481e-06	1.96668e-05	7.78579e-07	0.000127573	8.25241e-07	9.8668e-05	6.95299e-07	3.64293e-05	8.71066e-07	1.56487e-05
204	2.39498e-06	1.90009e-05	7.48726e-07	0.000126391	7.96386e-07	9.73669e-05	6.67471e-07	3.53732e-05	8.45932e-07	1.49709e-05
205	2.30981e-06	1.83524e-05	7.19238e-07	0.000125219	7.68218e-07	9.60778e-05	6.44317e-07	3.43356e-05	8.27976e-07	1.43191e-05
206	2.22863e-06	1.77211e-05	6.9137e-07	0.000124057	7.41354e-07	9.48008e-05	6.19643e-07	3.33232e-05	8.04514e-07	1.36865e-05
207	2.14824e-06	1.71066e-05	6.64129e-07	0.000122905	7.14764e-07	9.35355e-05	5.98722e-07	3.23291e-05	7.8797e-07	1.3078e-05
208	2.07181e-06	1.65086e-05	6.38393e-07	0.000121762	6.88967e-07	9.22819e-05	5.76172e-07	3.13593e-05	7.66053e-07	1.24878e-05
209	1.99607e-06	1.59267e-05	6.13574e-07	0.000120629	6.63488e-07	9.10397e-05	5.56872e-07	3.04087e-05	7.50815e-07	1.19308e-05
210	1.92403e-06	1.53607e-05	5.90173e-07	0.000119504	6.38522e-07	8.98089e-05	5.36e-07	2.94811e-05	7.30334e-07	1.1387e-05
211	1.85265e-06	1.48102e-05	5.67842e-07	0.000118388	6.14105e-07	8.85891e-05	5.18041e-07	2.85717e-05	7.16302e-07	1.08895e-05
212	1.7848e-06	1.4275e-05	5.46753e-07	0.000117281	5.90028e-07	8.73804e-05	4.98615e-07	2.76846e-05	6.97144e-07	1.03962e-05
213	1.71761e-06	1.37548e-05	5.26782e-07	0.000116183	5.66823e-07	8.61825e-05	4.81837e-07	2.68152e-05	6.84222e-07	9.9405e-06
214	1.65375e-06	1.32492e-05	5.07876e-07	0.000115092	5.43837e-07	8.49962e-05	4.63711e-07	2.59675e-05	6.66278e-07	9.49065e-06
215	1.59052e-06	1.27582e-05	4.90128e-07	0.00011401	5.22066e-07	8.38222e-05	4.48006e-07	2.51374e-05	6.54369e-07	9.07674e-06
216	1.53044e-06	1.22813e-05	4.73248e-07	0.000112936	5.00429e-07	8.26611e-05	4.31068e-07	2.43282e-05	6.37538e-07	8.66372e-06
217	1.47099e-06	1.18187e-05	4.57509e-07	0.000111869	4.80267e-07	8.1513e-05	4.16564e-07	2.35363e-05	6.26556e-07	8.28218e-06
218	1.41477e-06	1.13693e-05	4.42436e-07	0.000110809	4.60187e-07	8.0378e-05	4.0085e-07	2.27646e-05	6.10743e-07	7.91709e-06
219	1.35914e-06	1.09337e-05	4.28466e-07	0.000109757	4.41757e-07	7.9256e-05	3.88245e-07	2.20096e-05	6.0061e-07	7.57412e-06
220	1.30664e-06	1.05108e-05	4.1498e-07	0.000108713	4.23364e-07	7.81469e-05	3.74224e-07	2.12745e-05	5.85736e-07	7.24082e-06
221	1.2546e-06	1.01026e-05	4.0255e-07	0.000107675	4.06719e-07	7.70505e-05	3.62767e-07	2.05557e-05	5.76382e-07	6.92562e-06
222	1.20545e-06	9.70598e-06	3.9044e-07	0.000106644	3.89989e-07	7.59667e-05	3.4982e-07	1.98561e-05	5.62369e-07	6.63768e-06
223	1.15671e-06	9.32302e-06	3.79334e-07	0.00010562	3.75037e-07	7.48953e-05	3.3915e-07	1.91725e-05	5.53734e-07	6.41763e-06
224	1.11251e-06	8.95078e-06	3.68408e-07	0.000104602	3.59924e-07	7.38361e-05	3.27025e-07	1.85074e-05	5.4053e-07	6.19606e-06
225	1.06797e-06	8.59184e-06	3.58436e-07	0.00010359	3.46576e-07	7.27888e-05	3.16984e-07	1.78579e-05	5.3114e-07	6.01655e-06
226	1.02719e-06	8.2429e-06	3.48526e-07	0.000102585	3.32965e-07	7.17534e-05	3.0556e-07	1.72265e-05	5.17829e-07	5.82402e-06
227	9.85948e-07	7.90658e-06	3.39528e-07	0.000101586	3.21068e-07	7.07296e-05	2.96073e-07	1.66103e-05	5.0857e-07	5.66366e-06
228	9.48035e-07	7.58073e-06	3.30521e-07	0.000100593	3.0881e-07	6.97172e-05	2.86918e-07	1.60116e-05	4.95699e-07	5.49703e-06
229	9.09543e-07	7.26654e-06	3.2238e-07	9.96056e-05	2.98194e-07	6.87161e-05	2.78915e-07	1.54279e-05	4.8691e-07	5.36025e-06
230	8.74204e-07	6.96232e-06	3.14177e-07	9.86239e-05	2.87128e-07	6.77261e-05	2.70805e-07	1.48611e-05	4.74681e-07	5.21504e-06
231	8.38233e-07	6.66933e-06	3.06786e-07	9.76477e-05	2.77628e-07	6.6747e-05	2.63491e-07	1.43088e-05	4.66481e-07	5.0909e-06
232	8.05217e-07	6.38546e-06	2.99285e-07	9.66769e-05	2.67603e-07	6.57786e-05	2.55964e-07	1.37731e-05	4.54942e-07	4.96869e-06
233	7.71582e-07	6.11211e-06	2.92541e-07	9.57114e-05	2.59067e-07	6.48209e-05	2.49034e-07	1.32532e-05	4.47345e-07	4.86312e-06
234	7.40744e-07	5.84731e-06	2.85649e-07	9.47511e-05	2.4995e-07	6.38736e-05	2.42289e-07	1.27484e-05	4.36481e-07	4.76257e-06
235	7.09872e-07	5.59626e-06	2.79458e-07	9.37958e-05	2.42255e-07	6.29366e-05	2.35866e-07	1.22583e-05	4.29465e-07	4.67014e-06
236	6.8142e-07	5.35179e-06	2.73093e-07	9.28455e-05	2.33953e-07	6.20097e-05	2.29543e-07	1.17825e-05	4.1924e-07	4.57817e-06
237	6.52765e-07	5.11926e-06	2.67377e-07	9.19e-05	2.27008e-07	6.10928e-05	2.2338e-07	1.13207e-05	4.12763e-07	4.49724e-06
238	6.26313e-07	4.89239e-06	2.61469e-07	9.09592e-05	2.19432e-07	6.01858e-05	2.17515e-07	1.08725e-05	4.03131e-07	4.41337e-06
239	6.0023e-07	4.68253e-06	2.5616e-07	9.00231e-05	2.13144e-07	5.92884e-05	2.1177e-07	1.04379e-05	3.97152e-07	4.33643e-06
240	5.7595e-07	4.47536e-06	2.50652e-07	8.90915e-05	2.06206e-07	5.84007e-05	2.06364e-07	1.00175e-05	3.88065e-07	4.25292e-06
241	5.52128e-07	4.28416e-06	2.45693e-07	8.81643e-05	2.00488e-07	5.75225e-05	2.00878e-07	9.60991e-06	3.82543e-07	4.17294e-06
242	5.29776e-07	4.09408e-06	2.40536e-07	8.72416e-05	1.94111e-07	5.66535e-05	1.95699e-07	9.21614e-06	3.73955e-07	4.08567e-06
243	5.0784e-07	3.91954e-06	2.35883e-07	8.6323e-05	1.88886e-07	5.57938e-05	1.90337e-07	8.83431e-06	3.68846e-07	4.0005e-06
244	4.87315e-07	3.74462e-06	2.31036e-07	8.54087e-05	1.83001e-07	5.49432e-05	1.85298e-07	8.46533e-06	3.60715e-07	3.90841e-06
245	4.67067e-07	3.58367e-06	2.2665e-07	8.44985e-05	1.78205e-07	5.41016e-05	1.80389e-07	8.10769e-06	3.55983e-07	3.81774e-06
246	4.4826e-07	3.42203e-06	2.2208e-07	8.35923e-05	1.72755e-07	5.32688e-05	1.75679e-07	7.76705e-06	3.4827e-07	3.72092e-06
247	4.298e-07	3.27925e-06	2.17929e-07	8.26901e-05	1.68332e-07	5.24449e-05	1.70937e-07	7.43535e-06	3.43882e-07	3.62519e-06
248	4.12483e-07	3.133e-06	2.13608e-07	8.17919e-05	1.63268e-07	5.16295e-05	1.6637e-07	7.11845e-06	3.36552e-07	3.52421e-06
249	3.98335e-07	3.00299e-06	2.09666e-07	8.08974e-05	1.59173e-07	5.08228e-05	1.61706e-07	6.80938e-06	3.32478e-07	3.42419e-06
250	3.84252e-07	2.86846e-06	2.0557e-07	8.00068e-05	1.54454e-07	5.00245e-05	1.57222e-07	6.52194e-06	3.25499e-07	3.31985e-06
251	3.7221e-07	2.75383e-06	2.01816e-07	7.91199e-05	1.50649e-07	4.92346e-05	1.52606e-07	6.2385e-06	3.21711e-07	3.21644e-06
252	3.59637e-07	2.63701e-06	1.97926e-07	7.82366e-05	1.46239e-07	4.8453e-05	1.48191e-07	5.97322e-06	3.15056e-07	3.10965e-06
253	3.48808e-07	2.55678e-06	1.94341e-07	7.7357e-05	1.42691e-07	4.76796e-05	1.43626e-07	5.71255e-06	3.1153e-07	3.00385e-06
254	3.37174e-07	2.46381e-06	1.9064e-07	7.6481e-05	1.38562e-07	4.69143e-05	1.39273e-07	5.47003e-06	3.05172e-07	2.89558e-06
255	3.27113e-07	2.39827e-06	1.8721e-07	7.56086e-05	1.35245e-07	4.6157e-05	1.34762e-07	5.22971e-06	3.01887e-07	2.7884e-06
256	3.1838e-07	2.31655e-06	1.83683e-07	7.47396e-05	1.3137e-07	4.54077e-05	1.30474e-07	5.00549e-06	2.95804e-07	2.67963e-06
257	3.10251e-07	2.25859e-06	1.80396e-07	7.38742e-05	1.28262e-07	4.46663e-05	1.26028e-07	4.79113e-06	2.92738e-07	2.57212e-06
258	3.02618e-07	2.19061e-06	1.7703e-07	7.30122e-05	1.2462e-07	4.39327e-05	1.21815e-07	4.58861e-06	2.86909e-07	2.46384e-06
259	2.95257e-07	2.14144e-06	1.73874e-07	7.21536e-05	1.21701e-07	4.32068e-05	1.17448e-07	4.39256e-06	2.84046e-07	2.35704e-06
260	2.88082e-07	2.08176e-06	1.70659e-07	7.12984e-05	1.18274e-07	4.24886e-05	1.13319e-07	4.20624e-06	2.78452e-07	2.25025e-06
261	2.81066e-07	2.03793e-06	1.67625e-07	7.04466e-05	1.15527e-07	4.1778e-05	1.09046e-07	4.03207e-06	2.75775e-07	2.14516e-06
262	2.74144e-07	1.98214e-06	1.6455e-07	6.95982e-05	1.12299e-07	4.10749e-05	1.05012e-07	3.86867e-06	2.70399e-07	2.04079e-06
263	2.67338e-07	1.94686e-06	1.61631e-07	6.87532e-05	1.0971e-07	4.03793e-05	1.00851e-07	3.71412e-06	2.67894e-07	1.93836e-06
264	2.61506e-07	1.89699e-06	1.58688e-07	6.79115e-05	1.06665e-07	3.96912e-05	9.69259e-08	3.59646e-06	2.6272e-07	1.83725e-06
265	2.554e-07	1.86656e-06	1.55876e-07	6.70731e-05	1.04223e-07	3.90104e-05	9.28974e-08	3.47386e-06	2.60375e-07	1.73836e-06
266	2.50241e-07	1.82538e-06	1.53058e-07	6.62381e-05	1.01349e-07	3.83369e-05	8.90997e-08	3.37626e-06	2.5539e-07	1.64135e-06
267	2.4553e-07	1.79953e-06	1.50346e-07	6.54064e-05	9.90419e-08	3.76707e-05	8.52156e-08	3.27232e-06	2.53191e-07	1.54694e-06
268	2.41126e-07	1.76212e-06	1.47644e-07	6.45781e-05	9.63279e-08	3.70117e-05	8.15558e-08	3.18729e-06	2.48383e-07	1.4548e-06
269	2.3675e-07	1.74108e-06	1.45028e-07	6.37532e-05	9.41459e-08	3.63599e-05	7.78287e-08	3.09929e-06	2.4632e-07	1.36554e-06
270	2.32457e-07	1.70765e-06	1.42436e-07	6.29316e-05	9.15807e-08	3.57152e-05	7.43162e-08	3.02816e-06	2.418e-07	1.27895e-06
271	2.28051e-07	1.68876e-06	1.39909e-07	6.21134e-05	8.95157e-08	3.50776e-05	7.07549e-08	2.94925e-06	2.39939e-07	1.19556e-06
272	2.23648e-07	1.65635e-06	1.37421e-07	6.12986e-05	8.70897e-08	3.4447e-05	6.73965e-08	2.88403e-06	2.35607e-07	1.11524e-06
273	2.19087e-07	1.63632e-06	1.34979e-07	6.04872e-05	8.51337e-08	3.38234e-05	6.40067e-08	2.81893e-06	2.33881e-07	1.03853e-06
274	2.14502e-07	1.60292e-06	1.32589e-07	5.96793e-05	8.28381e-08	3.32067e-05	6.08091e-08	2.762e-06	2.29698e-07	9.65129e-07
275	2.09815e-07	1.58121e-06	1.30228e-07	5.88776e-05	8.0984e-08	3.25986e-05	5.7617e-08	2.70626e-06	2.28093e-07	8.95811e-07
276	2.05205e-07	1.54736e-06	1.2793e-07	5.80839e-05	7.88114e-08	3.19997e-05	5.46478e-08	2.66265e-06	2.24064e-07	8.30431e-07
277	2.0056e-07	1.52497e-06	1.25648e-07	5.7299e-05	7.70549e-08	3.14107e-05	5.17186e-08	2.61623e-06	2.22613e-07	7.6938e-07
278	1.96031e-07	1.49132e-06	1.23441e-07	5.65236e-05	7.50024e-08	3.08317e-05	4.9013e-08	2.57865e-06	2.18812e-07	7.12303e-07
279	1.91491e-07	1.46867e-06	1.21238e-07	5.57579e-05	7.33412e-08	3.02628e-05	4.6358e-08	2.53651e-06	2.17539e-07	6.59325e-07
280	1.87079e-07	1.43548e-06	1.19123e-07	5.50019e-05	7.1404e-08	2.97039e-05	4.39132e-08	2.50225e-06	2.13799e-07	6.1002e-07
281	1.82666e-07	1.41276e-06	1.17e-07	5.42558e-05	6.98341e-08	2.9155e-05	4.15204e-08	2.46269e-06	2.12601e-07	5.64394e-07
282	1.78386e-07	1.38015e-06	1.14977e-07	5.35194e-05	6.80063e-08	2.86159e-05	3.93198e-08	2.43003e-06	2.08971e-07	5.2203e-07
283	1.74105e-07	1.35746e-06	1.12935e-07	5.27927e-05	6.6523e-08	2.80865e-05	3.71693e-08	2.39197e-06	2.07881e-07	4.82887e-07
284	1.69958e-07	1.32548e-06	1.11002e-07	5.20756e-05	6.47983e-08	2.75666e-05	3.5192e-08	2.36154e-06	2.0438e-07	4.46587e-07
285	1.65811e-07	1.30288e-06	1.09039e-07	5.13679e-05	6.33965e-08	2.7056e-05	3.3262e-08	2.32842e-06	2.0341e-07	4.13072e-07
286	1.61796e-07	1.27155e-06	1.07192e-07	5.06695e-05	6.17694e-08	2.65546e-05	3.14883e-08	2.30085e-06	2.00042e-07	3.8201e-07
287	1.5778e-07	1.24909e-06	1.05304e-07	4.99803e-05	6.04508e-08	2.60622e-05	2.9759e-08	2.27007e-06	1.99192e-07	3.53342e-07
288	1.53895e-07	1.21845e-06	1.03539e-07	4.93001e-05	5.89211e-08	2.55787e-05	2.81694e-08	2.24411e-06	1.95954e-07	3.26779e-07
289	1.50008e-07	1.19617e-06	1.01724e-07	4.86289e-05	5.76855e-08	2.51038e-05	2.66208e-08	2.21478e-06	1.95223e-07	3.02267e-07
290	1.46252e-07	1.16624e-06	1.00037e-07	4.79665e-05	5.62492e-08	2.46375e-05	2.51967e-08	2.18988e-06	1.92108e-07	2.79559e-07
291	1.42492e-07	1.14418e-06	9.82914e-08	4.73128e-05	5.50917e-08	2.41796e-05	2.38101e-08	2.16135e-06	1.91492e-07	2.58603e-07
292	1.38863e-07	1.11497e-06	9.66791e-08	4.66676e-05	5.37419e-08	2.37299e-05	2.25342e-08	2.13719e-06	1.88496e-07	2.39191e-07
293	1.35229e-07	1.09318e-06	9.50073e-08	4.60309e-05	5.26561e-08	2.32883e-05	2.1292e-08	2.11023e-06	1.8799e-07	2.21277e-07
294	1.31725e-07	1.06472e-06	9.34726e-08	4.54025e-05	5.13856e-08	2.28547e-05	2.01481e-08	2.08677e-06	1.85106e-07	2.04682e-07
295	1.28215e-07	1.04324e-06	9.18773e-08	4.47823e-05	5.0365e-08	2.24288e-05	1.90339e-08	2.06036e-06	1.84707e-07	1.89366e-07
296	1.24835e-07	1.01554e-06	9.04187e-08	4.41702e-05	4.91668e-08	2.20106e-05	1.80068e-08	2.03693e-06	1.81928e-07	1.75178e-07
297	1.21448e-07	9.94396e-07	8.88969e-08	4.3566e-05	4.82052e-08	2.15998e-05	1.70059e-08	2.01058e-06	1.81631e-07	1.62082e-07
298	1.18189e-07	9.67479e-07	8.75095e-08	4.29697e-05	4.70728e-08	2.11965e-05	1.60838e-08	1.98694e-06	1.78953e-07	1.4995e-07
299	1.14924e-07	9.46713e-07	8.60561e-08	4.23812e-05	4.61649e-08	2.08004e-05	1.51871e-08	1.96067e-06	1.78754e-07	1.38751e-07
300	1.11785e-07	9.20587e-07	8.47341e-08	4.18004e-05	4.50926e-08	2.04115e-05	1.4365e-08	1.93699e-06	1.7617e-07	1.28376e-07
301	1.08639e-07	9.00228e-07	8.33438e-08	4.12271e-05	4.42336e-08	2.00295e-05	1.3567e-08	1.911e-06	1.76066e-07	1.18798e-07
302	1.05619e-07	8.74902e-07	8.20815e-08	4.06612e-05	4.32164e-08	1.96544e-05	1.28397e-08	1.88748e-06	1.73573e-07	1.09924e-07
303	1.02592e-07	8.54978e-07	8.07492e-08	4.01027e-05	4.2402e-08	1.9286e-05	1.2135e-08	1.86188e-06	1.7356e-07	1.01731e-07
304	9.9688e-08	8.3046e-07	7.95414e-08	3.95514e-05	4.14355e-08	1.89243e-05	1.14967e-08	1.83859e-06	1.71152e-07	9.414e-08
305	9.67771e-08	8.10998e-07	7.82625e-08	3.90073e-05	4.0662e-08	1.8569e-05	1.08797e-08	1.81345e-06	1.71228e-07	8.71304e-08
306	9.39884e-08	7.87295e-07	7.71045e-08	3.84702e-05	3.97423e-08	1.82202e-05	1.03231e-08	1.79045e-06	1.68901e-07	8.06359e-08
307	9.11927e-08	7.6832e-07	7.58748e-08	3.79401e-05	3.90065e-08	1.78776e-05	9.78475e-09	1.76578e-06	1.69064e-07	7.46381e-08
308	8.85169e-08	7.45435e-07	7.47626e-08	3.74168e-05	3.813e-08	1.75412e-05	9.30058e-09	1.74307e-06	1.66813e-07	6.90808e-08
309	8.58347e-08	7.26966e-07	7.35785e-08	3.69004e-05	3.7429e-08	1.72108e-05	8.83138e-09	1.71888e-06	1.6706e-07	6.39479e-08
310	8.327e-08	7.04901e-07	7.25084e-08	3.63906e-05	3.65927e-08	1.68864e-05	8.41037e-09	1.69648e-06	1.64882e-07	5.91918e-08
311	8.06995e-08	6.86957e-07	7.13668e-08	3.58874e-05	3.5924e-08	1.65678e-05	8.0012e-09	1.67276e-06	1.65212e-07	5.47985e-08
312	7.82441e-08	6.65713e-07	7.03357e-08	3.53907e-05	3.51253e-08	1.6255e-05	7.63481e-09	1.65067e-06	1.63103e-07	5.07275e-08
313	7.57837e-08	6.48313e-07	6.92337e-08	3.49004e-05	3.44866e-08	1.59478e-05	7.27747e-09	1.62742e-06	1.63515e-07	4.69666e-08
314	7.34356e-08	6.27887e-07	6.82389e-08	3.44165e-05	3.37229e-08	1.56462e-05	6.95815e-09	1.60564e-06	1.61473e-07	4.34815e-08
315	7.10835e-08	6.11045e-07	6.71741e-08	3.39389e-05	3.31123e-08	1.535e-05	6.64545e-09	1.58285e-06	1.61966e-07	4.02616e-08
316	6.88407e-08	5.91436e-07	6.62131e-08	3.34674e-05	3.23816e-08	1.50591e-05	6.3666e-09	1.5614e-06	1.59986e-07	3.72776e-08
317	6.65949e-08	5.75163e-07	6.51833e-08	3.30021e-05	3.17973e-08	1.47735e-05	6.09231e-09	1.53907e-06	1.60557e-07	3.45204e-08
318	6.44553e-08	5.56366e-07	6.42541e-08	3.25427e-05	3.10975e-08	1.44931e-05	5.84824e-09	1.51792e-06	1.58637e-07	3.19651e-08
319	6.23139e-08	5.40672e-07	6.32573e-08	3.20894e-05	3.05378e-08	1.42177e-05	5.60698e-09	1.49602e-06	1.59284e-07	2.96038e-08
320	6.02754e-08	5.22678e-07	6.2358e-08	3.16418e-05	2.98672e-08	1.39473e-05	5.39278e-09	1.47518e-06	1.57422e-07	2.74153e-08
321	5.82361e-08	5.0757e-07	6.13926e-08	3.12001e-05	2.93309e-08	1.36818e-05	5.17994e-09	1.45372e-06	1.58145e-07	2.53927e-08
322	5.62963e-08	4.90372e-07	6.05214e-08	3.07641e-05	2.86879e-08	1.34211e-05	4.99141e-09	1.43318e-06	1.56337e-07	2.3518e-08
323	5.43569e-08	4.75853e-07	5.95858e-08	3.03338e-05	2.81735e-08	1.31651e-05	4.80302e-09	1.41214e-06	1.57135e-07	2.17853e-08
324	5.25135e-08	4.5944e-07	5.87415e-08	2.9909e-05	2.75567e-08	1.29138e-05	4.63656e-09	1.39192e-06	1.55379e-07	2.01793e-08
325	5.06717e-08	4.45514e-07	5.78343e-08	2.94898e-05	2.70631e-08	1.2667e-05	4.46924e-09	1.3713e-06	1.56251e-07	1.86947e-08
326	4.89223e-08	4.29873e-07	5.70153e-08	2.9076e-05	2.64711e-08	1.24248e-05	4.32177e-09	1.35139e-06	1.54546e-07	1.73185e-08
327	4.71755e-08	4.16538e-07	5.61353e-08	2.86675e-05	2.59973e-08	1.21869e-05	4.1726e-09	1.33119e-06	1.55492e-07	1.60464e-08
328	4.55175e-08	4.01656e-07	5.53406e-08	2.82644e-05	2.54289e-08	1.19534e-05	4.04148e-09	1.31159e-06	1.53834e-07	1.4867e-08
329	4.38633e-08	3.88911e-07	5.44866e-08	2.78665e-05	2.49738e-08	1.17241e-05	3.90799e-09	1.29181e-06	1.54855e-07	1.37767e-08
330	4.2294e-08	3.74773e-07	5.37151e-08	2.74738e-05	2.4428e-08	1.1499e-05	3.79095e-09	1.27254e-06	1.53244e-07	1.27658e-08
331	4.07297e-08	3.62612e-07	5.28861e-08	2.70863e-05	2.39907e-08	1.12779e-05	3.671e-09	1.25317e-06	1.54338e-07	1.18312e-08
332	3.92465e-08	3.49199e-07	5.21369e-08	2.67037e-05	2.34664e-08	1.1061e-05	3.56612e-09	1.23422e-06	1.52771e-07	1.09647e-08
333	3.77692e-08	3.37616e-07	5.13318e-08	2.63262e-05	2.30461e-08	1.08479e-05	3.45788e-09	1.21526e-06	1.5394e-07	1.01634e-08
334	3.63693e-08	3.24911e-07	5.0604e-08	2.59536e-05	2.25422e-08	1.06388e-05	3.3635e-09	1.19665e-06	1.52415e-07	9.42046e-09
335	3.49763e-08	3.13898e-07	4.98221e-08	2.55858e-05	2.21382e-08	1.04335e-05	3.26541e-09	1.1781e-06	1.53658e-07	8.73346e-09
336	3.36569e-08	3.01882e-07	4.91148e-08	2.52229e-05	2.1654e-08	1.0232e-05	3.18012e-09	1.15981e-06	1.52175e-07	8.09633e-09
337	3.23453e-08	2.91429e-07	4.83553e-08	2.48647e-05	2.12655e-08	1.00341e-05	3.09085e-09	1.14167e-06	1.53493e-07	7.50719e-09
338	3.11037e-08	2.80084e-07	4.76678e-08	2.45112e-05	2.08e-08	9.83993e-06	3.01343e-09	1.12372e-06	1.5205e-07	6.96075e-09
339	2.98707e-08	2.7018e-07	4.69299e-08	2.41623e-05	2.04264e-08	9.64924e-06	2.93182e-09	1.10598e-06	1.53444e-07	6.45544e-09
340	2.8704e-08	2.59483e-07	4.62616e-08	2.3818e-05	1.9979e-08	9.46213e-06	2.86124e-09	1.08837e-06	1.52039e-07	5.9867e-09
341	2.75466e-08	2.50116e-07	4.55446e-08	2.34783e-05	1.96196e-08	9.27838e-06	2.78631e-09	1.07103e-06	1.53509e-07	5.55323e-09
342	2.64519e-08	2.40048e-07	4.48948e-08	2.3143e-05	1.91894e-08	9.09809e-06	2.72167e-09	1.05376e-06	1.52142e-07	5.15108e-09
343	2.53672e-08	2.31204e-07	4.4198e-08	2.28121e-05	1.88437e-08	8.92105e-06	2.65258e-09	1.03681e-06	1.53689e-07	4.77918e-09
344	2.43416e-08	2.21742e-07	4.35661e-08	2.24856e-05	1.843e-08	8.74735e-06	2.59312e-09	1.01987e-06	1.52358e-07	4.43409e-09
345	2.33266e-08	2.13407e-07	4.28889e-08	2.21634e-05	1.80974e-08	8.57678e-06	2.52915e-09	1.00331e-06	1.53984e-07	4.11496e-09
346	2.23672e-08	2.04528e-07	4.22745e-08	2.18455e-05	1.76996e-08	8.40945e-06	2.47422e-09	9.86705e-07	1.52688e-07	3.81878e-09
347	2.14187e-08	1.96686e-07	4.16163e-08	2.15317e-05	1.73796e-08	8.24513e-06	2.41473e-09	9.70532e-07	1.54393e-07	3.54489e-09
348	2.05226e-08	1.88366e-07	4.10187e-08	2.12221e-05	1.69971e-08	8.08395e-06	2.36377e-09	9.54264e-07	1.53132e-07	3.29066e-09
349	1.96377e-08	1.80999e-07	4.0379e-08	2.09167e-05	1.66892e-08	7.92566e-06	2.30825e-09	9.38474e-07	1.54918e-07	3.05555e-09
350	1.88018e-08	1.73215e-07	3.97978e-08	2.06153e-05	1.63214e-08	7.7704e-06	2.26077e-09	9.22546e-07	1.5369e-07	2.83728e-09
351	1.79774e-08	1.66306e-07	3.9176e-08	2.03179e-05	1.60251e-08	7.61795e-06	2.20875e-09	9.07136e-07	1.55558e-07	2.63543e-09
352	1.7199e-08	1.59033e-07	3.86107e-08	2.00244e-05	1.56714e-08	7.46841e-06	2.16435e-09	8.91548e-07	1.54363e-07	2.44799e-09
353	1.64321e-08	1.52563e-07	3.80064e-08	1.97349e-05	1.53863e-08	7.32158e-06	2.11544e-09	8.76514e-07	1.56315e-07	2.27467e-09
354	1.57083e-08	1.4578e-07	3.74566e-08	1.94492e-05	1.50462e-08	7.17757e-06	2.07376e-09	8.61267e-07	1.55153e-07	2.11368e-09
355	1.49962e-08	1.39732e-07	3.68692e-08	1.91674e-05	1.47719e-08	7.03617e-06	2.02762e-09	8.46608e-07	1.5719e-07	1.96483e-09
356	1.43241e-08	1.33415e-07	3.63345e-08	1.88893e-05	1.44448e-08	6.8975e-06	1.98836e-09	8.31703e-07	1.56059e-07	1.82653e-09
357	1.3664e-08	1.27772e-07	3.57636e-08	1.8615e-05	1.41809e-08	6.76134e-06	1.94472e-09	8.17415e-07	1.58185e-07	1.69867e-09
358	1.30411e-08	1.219e-07	3.52435e-08	1.83443e-05	1.38663e-08	6.62781e-06	1.90762e-09	8.02851e-07	1.57085e-07	1.57984e-09
359	1.24301e-08	1.16645e-07	3.46887e-08	1.80773e-05	1.36124e-08	6.49671e-06	1.8662e-09	7.88931e-07	1.59301e-07	1.46998e-09
360	1.18539e-08	1.11196e-07	3.41829e-08	1.78139e-05	1.331e-08	6.36816e-06	1.83104e-09	7.74709e-07	1.58231e-07	1.36786e-09
361	1.12893e-08	1.0631e-07	3.36437e-08	1.75541e-05	1.30657e-08	6.24194e-06	1.79166e-09	7.61153e-07	1.60539e-07	1.27347e-09
362	1.0757e-08	1.01262e-07	3.31518e-08	1.72977e-05	1.27749e-08	6.11818e-06	1.75824e-09	7.47272e-07	1.595e-07	1.18568e-09
363	1.02362e-08	9.67279e-08	3.26279e-08	1.70449e-05	1.25399e-08	5.99667e-06	1.72069e-09	7.34076e-07	1.61903e-07	1.10456e-09
364	9.74531e-09	9.20581e-08	3.21495e-08	1.67954e-05	1.22603e-08	5.87755e-06	1.68886e-09	7.20536e-07	1.60894e-07	1.02908e-09
365	9.26568e-09	8.78574e-08	3.16404e-08	1.65494e-05	1.20343e-08	5.76059e-06	1.653e-09	7.07696e-07	1.63394e-07	9.59346e-10
366	8.81366e-09	8.3545e-08	3.11752e-08	1.63067e-05	1.17655e-08	5.64593e-06	1.62261e-09	6.94495e-07	1.62415e-07	8.94438e-10
367	8.37268e-09	7.966e-08	3.06805e-08	1.60673e-05	1.1548e-08	5.53335e-06	1.58828e-09	6.82008e-07	1.59573e-07	8.34486e-10
368	7.95719e-09	7.56842e-08	3.02282e-08	1.58312e-05	1.12896e-08	5.42301e-06	1.55922e-09	6.69144e-07	1.55358e-07	7.78517e-10
369	7.55243e-09	7.20976e-08	2.97476e-08	1.55983e-05	1.10805e-08	5.31467e-06	1.52632e-09	6.57005e-07	1.50641e-07	7.26772e-10
370	7.17118e-09	6.84386e-08	2.93079e-08	1.53686e-05	1.08321e-08	5.20848e-06	1.49846e-09	6.44476e-07	1.45425e-07	6.78393e-10
371	6.80032e-09	6.51334e-08	2.88409e-08	1.5142e-05	1.06309e-08	5.10423e-06	1.46689e-09	6.32681e-07	1.40263e-07	6.33667e-10
372	6.45109e-09	6.17716e-08	2.84134e-08	1.49186e-05	1.03922e-08	5.00206e-06	1.44016e-09	6.20486e-07	1.34955e-07	5.9181e-10
373	6.1119e-09	5.87313e-08	2.79598e-08	1.46982e-05	1.01988e-08	4.90174e-06	1.40981e-09	6.0903e-07	1.29922e-07	5.5313e-10
374	5.79259e-09	5.56483e-08	2.75443e-08	1.44809e-05	9.96936e-09	4.80344e-06	1.38413e-09	5.97166e-07	1.24874e-07	5.169e-10
375	5.48292e-09	5.2857e-08	2.71037e-08	1.42666e-05	9.78332e-09	4.70693e-06	1.35494e-09	5.86044e-07	1.20178e-07	4.83436e-10
376	5.19152e-09	5.00349e-08	2.66998e-08	1.40553e-05	9.56288e-09	4.61237e-06	1.33023e-09	5.74508e-07	1.15509e-07	4.52067e-10
377	4.90936e-09	4.74774e-08	2.62718e-08	1.38468e-05	9.384e-09	4.51953e-06	1.30213e-09	5.63716e-07	1.1121e-07	4.23107e-10
378	4.6439e-09	4.48988e-08	2.58793e-08	1.36413e-05	9.17218e-09	4.42857e-06	1.27834e-09	5.52504e-07	1.06942e-07	3.95935e-10
379	4.38722e-09	4.25592e-08	2.54637e-08	1.34387e-05	9.00021e-09	4.33926e-06	1.25126e-09	5.42037e-07	1.0304e-07	3.70864e-10
380	4.14578e-09	4.02067e-08	2.50822e-08	1.32388e-05	8.7967e-09	4.25178e-06	1.22834e-09	5.31146e-07	9.91585e-08	3.47317e-10
381	3.91266e-09	3.80701e-08	2.46787e-08	1.30418e-05	8.63138e-09	4.16589e-06	1.20223e-09	5.20999e-07	9.56298e-08	3.25603e-10
382	3.69346e-09	3.59276e-08	2.4308e-08	1.28475e-05	8.43588e-09	4.08175e-06	1.18013e-09	5.10426e-07	9.21056e-08	3.05187e-10
383	3.48214e-09	3.39801e-08	2.39162e-08	1.26559e-05	8.27698e-09	3.99915e-06	1.15495e-09	5.00592e-07	8.89192e-08	2.8637e-10
384	3.28351e-09	3.20325e-08	2.35561e-08	1.24671e-05	8.08918e-09	3.91825e-06	1.13363e-09	4.90333e-07	8.57207e-08	2.68658e-10
385	3.0923e-09	3.02607e-08	2.31757e-08	1.22809e-05	7.93646e-09	3.83882e-06	1.10934e-09	4.80807e-07	8.28448e-08	2.52343e-10
386	2.91265e-09	2.84936e-08	2.28258e-08	1.20973e-05	7.75609e-09	3.76103e-06	1.08876e-09	4.70856e-07	7.99409e-08	2.36967e-10
387	2.73999e-09	2.68848e-08	2.24565e-08	1.19163e-05	7.60933e-09	3.68466e-06	1.06532e-09	4.61632e-07	7.73455e-08	2.22812e-10
388	2.57777e-09	2.52838e-08	2.21167e-08	1.17379e-05	7.4361e-09	3.60988e-06	1.04545e-09	4.51984e-07	7.4707e-08	2.09455e-10
389	2.42199e-09	2.38232e-08	2.17583e-08	1.1562e-05	7.29509e-09	3.53646e-06	1.02282e-09	4.43056e-07	7.23645e-08	1.97166e-10
390	2.2756e-09	2.2373e-08	2.14282e-08	1.13886e-05	7.12875e-09	3.46457e-06	1.00363e-09	4.33708e-07	6.99651e-08	1.85553e-10
391	2.13521e-09	2.10479e-08	2.10803e-08	1.12176e-05	6.99326e-09	3.39399e-06	9.81787e-10	4.2507e-07	6.78503e-08	1.74877e-10
392	2.0033e-09	1.97358e-08	2.07598e-08	1.10492e-05	6.83355e-09	3.32489e-06	9.63257e-10	4.16016e-07	6.56662e-08	1.64773e-10
393	1.87701e-09	1.85358e-08	2.04222e-08	1.08831e-05	6.7034e-09	3.25706e-06	9.42165e-10	4.07663e-07	6.37567e-08	1.5549e-10
394	1.75842e-09	1.73513e-08	2.0111e-08	1.07194e-05	6.55006e-09	3.19065e-06	9.24269e-10	3.98899e-07	6.17664e-08	1.46692e-10
395	1.6451e-09	1.62672e-08	1.97834e-08	1.0558e-05	6.42505e-09	3.12545e-06	9.03906e-10	3.90825e-07	6.00419e-08	1.38615e-10
396	1.53877e-09	1.52004e-08	1.94812e-08	1.0399e-05	6.27786e-09	3.06163e-06	8.86621e-10	3.82346e-07	5.82262e-08	1.30947e-10
397	1.43734e-09	1.42231e-08	1.91635e-08	1.02422e-05	6.15779e-09	2.99898e-06	8.66963e-10	3.74545e-07	5.66687e-08	1.23913e-10
398	1.34222e-09	1.3264e-08	1.88701e-08	1.00877e-05	6.01651e-09	2.93766e-06	8.50269e-10	3.66346e-07	5.50102e-08	1.17223e-10
399	1.25155e-09	1.23833e-08	1.85618e-08	9.93546e-06	5.90121e-09	2.87746e-06	8.31295e-10	3.58813e-07	5.36035e-08	1.11093e-10
400	1.16669e-09	1.15228e-08	1.82771e-08	9.78541e-06	5.76562e-09	2.81855e-06	8.15175e-10	3.50888e-07	5.20869e-08	1.05251e-10
401	1.08634e-09	1.07379e-08	1.79781e-08	9.63754e-06	5.65492e-09	2.76071e-06	7.96862e-10	3.43617e-07	5.08164e-08	9.99031e-11
402	1.01166e-09	9.97857e-09	1.77017e-08	9.49181e-06	5.5248e-09	2.70412e-06	7.81298e-10	3.35962e-07	4.94278e-08	9.47974e-11
403	9.41305e-10	9.29016e-09	1.74117e-08	9.34821e-06	5.41852e-09	2.64855e-06	7.63629e-10	3.28947e-07	4.82805e-08	9.01271e-11
404	8.76148e-10	8.62754e-09	1.71435e-08	9.20671e-06	5.29367e-09	2.59419e-06	7.48605e-10	3.21556e-07	4.70075e-08	8.56597e-11
405	8.14934e-10	8.02864e-09	1.68623e-08	9.06726e-06	5.19165e-09	2.54082e-06	7.3156e-10	3.14791e-07	4.59718e-08	8.15775e-11
406	7.58337e-10	7.45362e-09	1.66021e-08	8.92987e-06	5.07187e-09	2.48861e-06	7.17061e-10	3.07658e-07	4.48033e-08	7.76645e-11
407	7.0524e-10	6.93472e-09	1.63294e-08	8.79449e-06	4.97394e-09	2.43735e-06	7.00622e-10	3.01137e-07	4.38687e-08	7.40927e-11
408	6.56189e-10	6.43713e-09	1.6077e-08	8.66111e-06	4.85904e-09	2.3872e-06	6.86633e-10	2.94257e-07	4.27946e-08	7.06614e-11
409	6.10205e-10	5.98846e-09	1.58126e-08	8.52969e-06	4.76506e-09	2.33798e-06	6.70784e-10	2.87975e-07	4.19519e-08	6.7533e-11
410	5.67742e-10	5.55849e-09	1.55677e-08	8.40021e-06	4.65484e-09	2.28983e-06	6.57292e-10	2.81342e-07	4.09633e-08	6.45208e-11
411	5.2795e-10	5.17095e-09	1.53114e-08	8.27265e-06	4.56467e-09	2.24256e-06	6.42016e-10	2.75292e-07	4.0204e-08	6.17778e-11
412	4.91211e-10	4.79967e-09	1.50739e-08	8.14697e-06	4.45896e-09	2.19633e-06	6.29006e-10	2.68901e-07	3.92928e-08	5.91305e-11
413	4.5679e-10	4.4651e-09	1.48255e-08	8.02316e-06	4.37244e-09	2.15094e-06	6.14287e-10	2.63077e-07	3.86095e-08	5.67228e-11
414	4.2501e-10	4.1446e-09	1.45952e-08	7.9012e-06	4.27107e-09	2.10656e-06	6.01747e-10	2.56921e-07	3.77685e-08	5.43934e-11
415	3.9524e-10	3.85581e-09	1.43544e-08	7.78104e-06	4.18807e-09	2.06298e-06	5.8757e-10	2.51317e-07	3.71127e-08	5.22778e-11
416	3.67754e-10	3.57917e-09	1.41311e-08	7.66269e-06	4.09087e-09	2.02038e-06	5.75487e-10	2.45391e-07	3.63103e-08	5.0225e-11
417	3.42007e-10	3.32992e-09	1.38978e-08	7.5461e-06	4.01126e-09	1.97855e-06	5.61836e-10	2.40002e-07	3.57025e-08	4.83628e-11
418	3.18235e-10	3.09116e-09	1.36813e-08	7.43126e-06	3.91806e-09	1.93766e-06	5.50198e-10	2.343e-07	3.495e-08	4.65509e-11
419	2.95968e-10	2.87603e-09	1.34552e-08	7.31815e-06	3.8417e-09	1.89751e-06	5.37059e-10	2.29119e-07	3.43956e-08	4.49098e-11
420	2.75406e-10	2.66994e-09	1.32453e-08	7.20673e-06	3.75236e-09	1.85826e-06	5.25854e-10	2.23635e-07	3.36947e-08	4.33087e-11
421	2.56148e-10	2.48425e-09	1.30263e-08	7.097e-06	3.67914e-09	1.81973e-06	5.13212e-10	2.18656e-07	3.31932e-08	4.18607e-11
422	2.38363e-10	2.30636e-09	1.28228e-08	6.98892e-06	3.5935e-09	1.78207e-06	5.02427e-10	2.13384e-07	3.25419e-08	4.04443e-11
423	2.21706e-10	2.14607e-09	1.26107e-08	6.88248e-06	3.52329e-09	1.74509e-06	4.90269e-10	2.08602e-07	3.20906e-08	3.91655e-11
424	2.06321e-10	1.9925e-09	1.24135e-08	6.77764e-06	3.44121e-09	1.70895e-06	4.79893e-10	2.03537e-07	3.14854e-08	3.79112e-11
425	1.91912e-10	1.85413e-09	1.2208e-08	6.6744e-06	3.37389e-09	1.67346e-06	4.68203e-10	1.98946e-07	3.10808e-08	3.67807e-11
426	0	0	1.20169e-08	6.57273e-06	3.29523e-09	1.63879e-06	4.58225e-10	1.94081e-07	3.05181e-08	3.56688e-11
427	0	0	1.1818e-08	6.47261e-06	3.2307e-09	1.60475e-06	4.46991e-10	1.89675e-07	3.01568e-08	3.46686e-11
428	0	0	1.16328e-08	6.37402e-06	3.15533e-09	1.57149e-06	4.37399e-10	1.85005e-07	2.96331e-08	3.36821e-11
429	0	0	1.14401e-08	6.27693e-06	3.09347e-09	1.53882e-06	4.26607e-10	1.80779e-07	2.93117e-08	3.27964e-11
430	0	0	1.12607e-08	6.18134e-06	3.02125e-09	1.50692e-06	4.1739e-10	1.76298e-07	2.88237e-08	3.19204e-11
431	0	0	1.10741e-08	6.0872e-06	2.96197e-09	1.47558e-06	4.07027e-10	1.72246e-07	2.85392e-08	3.11357e-11
432	0	0	1.09004e-08	5.99452e-06	2.89278e-09	1.44498e-06	3.98174e-10	1.67948e-07	2.80838e-08	3.03574e-11
433	0	0	1.07198e-08	5.90326e-06	2.83598e-09	1.41492e-06	3.88227e-10	1.64065e-07	2.78335e-08	2.96617e-11
434	0	0	1.05515e-08	5.81341e-06	2.76969e-09	1.38558e-06	3.79727e-10	1.59945e-07	2.7408e-08	2.89698e-11
435	0	0	1.03766e-08	5.72495e-06	2.71526e-09	1.35675e-06	3.70183e-10	1.56225e-07	2.71894e-08	2.83528e-11
436	0	0	1.02136e-08	5.63786e-06	2.65177e-09	1.32861e-06	3.62026e-10	1.52276e-07	2.67914e-08	2.77376e-11
437	0	0	1.00444e-08	5.55212e-06	2.59963e-09	1.30096e-06	3.52872e-10	1.48714e-07	2.66023e-08	2.71905e-11
438	0	0	9.88656e-09	5.46771e-06	2.53882e-09	1.27398e-06	3.45047e-10	1.44933e-07	2.62295e-08	2.66435e-11
439	0	0	9.72276e-09	5.38462e-06	2.48887e-09	1.24746e-06	3.36271e-10	1.41523e-07	2.6068e-08	2.61584e-11
440	0	0	9.56996e-09	5.30281e-06	2.43063e-09	1.22159e-06	3.28768e-10	1.37902e-07	2.57184e-08	2.56722e-11
441	0	0	9.41146e-09	5.22229e-06	2.38279e-09	1.19617e-06	3.20358e-10	1.3464e-07	2.55828e-08	2.52424e-11
442	0	0	9.26353e-09	5.14303e-06	2.32702e-09	1.17137e-06	3.13166e-10	1.31175e-07	2.52545e-08	2.48106e-11
443	0	0	9.11017e-09	5.06501e-06	2.2812e-09	1.14699e-06	3.0511e-10	1.28055e-07	2.51433e-08	2.44301e-11
444	0	0	8.96698e-09	4.98821e-06	2.2278e-09	1.12322e-06	2.9822e-10	1.24741e-07	2.48348e-08	2.40471e-11
445	0	0	8.8186e-09	4.91262e-06	2.18392e-09	1.09985e-06	2.90505e-10	1.21757e-07	2.47465e-08	2.37108e-11
446	0	0	8.68001e-09	4.83822e-06	2.1328e-09	1.07706e-06	2.83907e-10	1.18588e-07	2.44563e-08	2.33717e-11
447	0	0	8.53648e-09	4.76499e-06	2.09079e-09	1.05466e-06	2.76522e-10	1.15737e-07	2.43899e-08	2.30752e-11
448	0	0	8.40236e-09	4.69292e-06	2.04184e-09	1.03282e-06	2.70206e-10	1.12707e-07	2.41167e-08	2.27757e-11
449	0	0	8.26352e-09	4.62199e-06	2.00162e-09	1.01135e-06	2.6314e-10	1.09984e-07	2.4071e-08	2.25151e-11
450	0	0	8.13374e-09	4.55218e-06	1.95477e-09	9.90414e-07	2.57096e-10	1.07089e-07	2.38137e-08	2.22515e-11
451	0	0	7.99946e-09	4.48348e-06	1.91626e-09	9.69834e-07	2.50337e-10	1.04488e-07	2.37879e-08	2.20234e-11
452	0	0	7.8739e-09	4.41588e-06	1.87142e-09	9.49776e-07	2.44556e-10	1.01724e-07	2.35454e-08	2.17926e-11
453	0	0	7.74404e-09	4.34935e-06	1.83456e-09	9.30052e-07	2.38094e-10	9.92409e-08	2.35387e-08	2.15941e-11
454	0	0	7.62257e-09	4.28388e-06	1.79164e-09	9.10833e-07	2.32567e-10	9.66017e-08	2.331e-08	2.13932e-11
455	0	0	7.497e-09	4.21945e-06	1.75636e-09	8.9193e-07	2.26391e-10	9.42326e-08	2.33219e-08	2.12217e-11
456	0	0	7.3795e-09	4.15606e-06	1.71529e-09	8.73517e-07	2.21108e-10	9.1714e-08	2.31062e-08	2.10483e-11
457	0	0	7.25809e-09	4.09368e-06	1.68153e-09	8.55403e-07	2.15208e-10	8.94543e-08	2.3136e-08	2.09016e-11
458	0	0	7.14445e-09	4.03231e-06	1.64222e-09	8.37762e-07	2.10161e-10	8.70516e-08	2.29325e-08	2.07536e-11
459	0	0	7.02707e-09	3.97192e-06	1.60992e-09	8.20406e-07	2.04526e-10	8.48971e-08	2.298e-08	2.06299e-11
460	0	0	6.91717e-09	3.91249e-06	1.57231e-09	8.03506e-07	1.99706e-10	8.2606e-08	2.27881e-08	2.05053e-11
461	0	0	6.8037e-09	3.85403e-06	1.54139e-09	7.86876e-07	1.94327e-10	8.05525e-08	2.28527e-08	2.04029e-11
462	0	0	6.69742e-09	3.79651e-06	1.50541e-09	7.70688e-07	1.89725e-10	7.83685e-08	2.26718e-08	2.03003e-11
463	0	0	6.58774e-09	3.73993e-06	1.47583e-09	7.54756e-07	1.84591e-10	7.6412e-08	2.27534e-08	2.02178e-11
464	0	0	6.48498e-09	3.68425e-06	1.4414e-09	7.3925e-07	1.80201e-10	7.4331e-08	2.2583e-08	2.01359e-11
465	0	0	6.37898e-09	3.62948e-06	1.41311e-09	7.23987e-07	1.75303e-10	7.24675e-08	2.26815e-08	2.0072e-11
466	0	0	6.27963e-09	3.5756e-06	1.38017e-09	7.09136e-07	1.71115e-10	7.04853e-08	2.25211e-08	2.00095e-11
467	0	0	6.17719e-09	3.52259e-06	1.35311e-09	6.94514e-07	1.66444e-10	6.87111e-08	2.26363e-08	1.99632e-11
468	0	0	6.08115e-09	3.47045e-06	1.3216e-09	6.80292e-07	1.6245e-10	6.68237e-08	2.24857e-08	1.99193e-11
469	0	0	5.98216e-09	3.41915e-06	1.29571e-09	6.66285e-07	1.57998e-10	6.5135e-08	2.26176e-08	1.98898e-11
470	0	0	5.88932e-09	3.36869e-06	1.26557e-09	6.52666e-07	1.54191e-10	6.33385e-08	2.24763e-08	1.98635e-11
471	0	0	5.79367e-09	3.31906e-06	1.24082e-09	6.39249e-07	1.49947e-10	6.17319e-08	2.26251e-08	1.985e-11
472	0	0	5.70395e-09	3.27024e-06	1.21199e-09	6.26207e-07	1.4632e-10	6.00225e-08	2.24928e-08	1.98407e-11
473	0	0	5.61153e-09	3.22222e-06	1.18831e-09	6.13357e-07	1.42277e-10	5.84943e-08	2.26586e-08	1.98427e-11
474	0	0	5.52482e-09	3.17498e-06	1.16074e-09	6.00869e-07	1.38822e-10	5.68683e-08	2.25352e-08	1.98499e-11
475	0	0	5.43554e-09	3.12852e-06	1.1381e-09	5.88561e-07	1.34972e-10	5.54153e-08	2.27182e-08	1.98669e-11
476	0	0	5.35174e-09	3.08283e-06	1.11172e-09	5.76604e-07	1.31682e-10	5.38692e-08	2.26034e-08	1.98902e-11
477	0	0	5.2655e-09	3.03788e-06	1.09008e-09	5.64816e-07	1.28016e-10	5.24881e-08	2.23872e-08	1.99218e-11
478	0	0	5.18453e-09	2.99368e-06	1.06486e-09	5.53368e-07	1.24884e-10	5.10184e-08	2.2015e-08	1.99101e-11
479	0	0	5.10122e-09	2.95021e-06	1.04416e-09	5.42079e-07	1.21396e-10	4.9706e-08	2.16516e-08	1.98848e-11
480	0	0	5.02299e-09	2.90745e-06	1.02004e-09	5.31119e-07	1.18415e-10	4.83093e-08	2.11999e-08	1.98116e-11
481	0	0	4.94253e-09	2.8654e-06	1.00025e-09	5.20308e-07	1.15096e-10	4.70627e-08	2.08001e-08	1.97273e-11
482	0	0	4.86695e-09	2.82405e-06	9.77184e-10	5.09816e-07	1.12261e-10	4.57359e-08	2.03394e-08	1.9601e-11
483	0	0	4.78924e-09	2.78338e-06	9.58267e-10	4.99463e-07	1.09104e-10	4.4552e-08	1.99505e-08	1.94707e-11
484	0	0	4.71623e-09	2.74339e-06	9.36211e-10	4.89418e-07	1.06408e-10	4.32919e-08	1.95098e-08	1.93065e-11
485	0	0	4.64119e-09	2.70406e-06	9.18128e-10	4.79504e-07	1.03405e-10	4.2168e-08	1.90475e-08	1.91457e-11
486	0	0	4.57066e-09	2.66538e-06	8.97038e-10	4.69889e-07	1.00842e-10	4.09716e-08	1.85757e-08	1.89299e-11
487	0	0	4.4982e-09	2.62735e-06	8.79753e-10	4.60396e-07	9.7988e-11	3.99049e-08	1.8109e-08	1.87125e-11
488	0	0	4.43008e-09	2.58995e-06	8.59586e-10	4.51192e-07	9.55523e-11	3.87692e-08	1.76493e-08	1.84421e-11
489	0	0	4.3601e-09	2.55318e-06	8.43066e-10	4.42101e-07	9.28396e-11	3.77571e-08	1.72045e-08	1.81766e-11
490	0	0	4.29431e-09	2.51702e-06	8.23783e-10	4.33292e-07	9.05254e-11	3.66795e-08	1.67725e-08	1.78654e-11
491	0	0	4.22675e-09	2.48146e-06	8.07993e-10	4.24587e-07	8.79481e-11	3.57195e-08	1.63585e-08	1.75667e-11
492	0	0	4.16322e-09	2.4465e-06	7.89556e-10	4.16155e-07	8.575e-11	3.46972e-08	1.59586e-08	1.72296e-11
493	0	0	4.09798e-09	2.41212e-06	7.74466e-10	4.0782e-07	8.33019e-11	3.37867e-08	1.55769e-08	1.69112e-11
494	0	0	4.03663e-09	2.37832e-06	7.56838e-10	3.99749e-07	8.12146e-11	3.28172e-08	1.5209e-08	1.65604e-11
495	0	0	3.97365e-09	2.34508e-06	7.42417e-10	3.91768e-07	7.88898e-11	3.19539e-08	1.48585e-08	1.62328e-11
496	0	0	3.91441e-09	2.3124e-06	7.25562e-10	3.84044e-07	7.69084e-11	3.10346e-08	1.45208e-08	1.58773e-11
497	0	0	3.85361e-09	2.28028e-06	7.11782e-10	3.76401e-07	7.47011e-11	3.02164e-08	1.41993e-08	1.55481e-11
498	0	0	3.7964e-09	2.24868e-06	6.95666e-10	3.69009e-07	7.28206e-11	2.93449e-08	1.38894e-08	1.51946e-11
499	0	0	3.73771e-09	2.21763e-06	6.82499e-10	3.61691e-07	7.07255e-11	2.85695e-08	1.35946e-08	1.48694e-11
500	0	0	3.68248e-09	2.18709e-06	6.6709e-10	3.54616e-07	6.89413e-11	2.77435e-08	1.33102e-08	1.45224e-11
501	0	0	3.62583e-09	2.15707e-06	6.54508e-10	3.47609e-07	6.69531e-11	2.70088e-08	1.30397e-08	1.42051e-11
502	0	0	3.5725e-09	2.12755e-06	6.39776e-10	3.40838e-07	6.52606e-11	2.6226e-08	1.27784e-08	1.38681e-11
503	0	0	3.51781e-09	2.09854e-06	6.27754e-10	3.34128e-07	6.33742e-11	2.553e-08	1.253e-08	1.35613e-11
504	0	0	3.46633e-09	2.07e-06	6.13669e-10	3.27648e-07	6.1769e-11	2.47884e-08	1.22898e-08	1.32366e-11
505	0	0	3.41355e-09	2.04196e-06	6.02182e-10	3.21223e-07	5.99797e-11	2.41292e-08	1.20615e-08	1.29424e-11
506	0	0	3.36385e-09	2.01438e-06	5.88715e-10	3.15021e-07	5.84576e-11	2.34267e-08	1.18405e-08	1.26314e-11
507	0	0	3.3129e-09	1.98728e-06	5.7774e-10	3.08868e-07	5.67606e-11	2.28024e-08	1.16305e-08	1.23509e-11
508	0	0	3.26492e-09	1.96063e-06	5.64864e-10	3.02933e-07	5.53177e-11	2.21371e-08	1.14269e-08	1.20547e-11
509	0	0	3.21575e-09	1.93443e-06	5.54379e-10	2.97042e-07	5.37086e-11	2.1546e-08	1.12335e-08	1.17886e-11
510	0	0	3.16943e-09	1.90867e-06	5.42066e-10	2.91362e-07	5.2341e-11	2.0916e-08	1.10458e-08	1.15077e-11
511	0	0	3.12198e-09	1.88336e-06	5.32049e-10	2.8572e-07	5.08155e-11	2.03566e-08	1.08676e-08	1.12564e-11
512	0	0	3.07727e-09	1.85847e-06	5.20277e-10	2.80284e-07	4.95196e-11	1.97602e-08	1.06944e-08	1.09908e-11
513	0	0	3.03147e-09	1.834e-06	5.10707e-10	2.74881e-07	4.80735e-11	1.92307e-08	1.053e-08	1.07544e-11
514	0	0	2.98831e-09	1.80994e-06	4.9945e-10	2.69678e-07	4.68457e-11	1.86662e-08	1.03699e-08	1.05042e-11
515	0	0	2.94411e-09	1.7863e-06	4.90307e-10	2.64504e-07	4.54752e-11	1.81651e-08	1.02182e-08	1.02824e-11
516	0	0	2.90245e-09	1.76306e-06	4.79543e-10	2.59525e-07	4.43122e-11	1.76309e-08	1.00702e-08	1.00473e-11
517	0	0	2.8598e-09	1.74021e-06	4.70809e-10	2.54569e-07	4.30135e-11	1.71569e-08	9.92994e-09	9.83985e-12
518	0	0	2.81958e-09	1.71774e-06	4.60516e-10	2.49804e-07	4.1912e-11	1.66514e-08	9.793e-09	9.61931e-12
519	0	0	2.77842e-09	1.69567e-06	4.52171e-10	2.45058e-07	4.06817e-11	1.6203e-08	9.66332e-09	9.42581e-12
520	0	0	2.7396e-09	1.67396e-06	4.42328e-10	2.40497e-07	3.96386e-11	1.57248e-08	9.53648e-09	9.21939e-12
521	0	0	2.69987e-09	1.65262e-06	4.34357e-10	2.35951e-07	3.84731e-11	1.53008e-08	9.41646e-09	9.03927e-12
522	0	0	2.66241e-09	1.63164e-06	4.24943e-10	2.31586e-07	3.74855e-11	1.48485e-08	9.29888e-09	8.84638e-12
523	0	0	2.62407e-09	1.61103e-06	4.17328e-10	2.27231e-07	3.63816e-11	1.44475e-08	9.18774e-09	8.67906e-12
524	0	0	2.58791e-09	1.59076e-06	4.08325e-10	2.23054e-07	3.54467e-11	1.40197e-08	9.07866e-09	8.49907e-12
525	0	0	2.55091e-09	1.57084e-06	4.0105e-10	2.18882e-07	3.44013e-11	1.36406e-08	8.97567e-09	8.34393e-12
526	0	0	2.516e-09	1.55125e-06	3.92439e-10	2.14884e-07	3.35164e-11	1.3236e-08	8.8744e-09	8.17618e-12
527	0	0	2.48029e-09	1.532e-06	3.85489e-10	2.10887e-07	3.25265e-11	1.28776e-08	8.77891e-09	8.03259e-12
528	0	0	2.4466e-09	1.51307e-06	3.77253e-10	2.0706e-07	3.1689e-11	1.24952e-08	8.68484e-09	7.87643e-12
529	0	0	2.41214e-09	1.49447e-06	3.70614e-10	2.03231e-07	3.07518e-11	1.21564e-08	8.59626e-09	7.74374e-12
530	0	0	2.37962e-09	1.47617e-06	3.62735e-10	1.99568e-07	2.99593e-11	1.17948e-08	8.50882e-09	7.5985e-12
531	0	0	2.34635e-09	1.4582e-06	3.56392e-10	1.95899e-07	2.90721e-11	1.14746e-08	8.42662e-09	7.4761e-12
532	0	0	2.31496e-09	1.44052e-06	3.48856e-10	1.92393e-07	2.83223e-11	1.11328e-08	8.3453e-09	7.34114e-12
533	0	0	2.28286e-09	1.42316e-06	3.42796e-10	1.88877e-07	2.74824e-11	1.08303e-08	8.269e-09	7.2284e-12
534	0	0	2.25256e-09	1.40607e-06	3.35586e-10	1.85521e-07	2.67731e-11	1.05072e-08	8.19334e-09	7.10309e-12
535	0	0	2.22157e-09	1.38929e-06	3.29797e-10	1.82152e-07	2.59782e-11	1.02213e-08	8.1225e-09	6.99943e-12
536	0	0	2.19232e-09	1.37278e-06	3.22899e-10	1.78939e-07	2.53072e-11	9.91604e-09	8.05208e-09	6.88316e-12
537	0	0	2.16242e-09	1.35656e-06	3.17368e-10	1.7571e-07	2.45549e-11	9.64592e-09	7.98631e-09	6.788e-12
538	0	0	2.13418e-09	1.3406e-06	3.10767e-10	1.72634e-07	2.39202e-11	9.35743e-09	7.92076e-09	6.68018e-12
539	0	0	2.10531e-09	1.32493e-06	3.05483e-10	1.69539e-07	2.32083e-11	9.10225e-09	7.85968e-09	6.59298e-12
540	0	0	2.07805e-09	1.30951e-06	2.99167e-10	1.66594e-07	2.26081e-11	8.82967e-09	7.79866e-09	6.49308e-12
541	0	0	2.05019e-09	1.29436e-06	2.94118e-10	1.63627e-07	2.19344e-11	8.58862e-09	7.74196e-09	6.41333e-12
542	0	0	2.02387e-09	1.27946e-06	2.88074e-10	1.60808e-07	2.13668e-11	8.33109e-09	7.68514e-09	6.32082e-12
543	0	0	1.99697e-09	1.26482e-06	2.8325e-10	1.57963e-07	2.07294e-11	8.1034e-09	7.63252e-09	6.24802e-12
544	0	0	1.97156e-09	1.25041e-06	2.77465e-10	1.55264e-07	2.01927e-11	7.86012e-09	7.57964e-09	6.16241e-12
545	0	0	1.94559e-09	1.23627e-06	2.72856e-10	1.52537e-07	1.95897e-11	7.64508e-09	7.53083e-09	6.09612e-12
546	0	0	1.92105e-09	1.22234e-06	2.67319e-10	1.49952e-07	1.90822e-11	7.41527e-09	7.48161e-09	6.01695e-12
547	0	0	1.89598e-09	1.20867e-06	2.62914e-10	1.47337e-07	1.85117e-11	7.21218e-09	7.43637e-09	5.95672e-12
548	0	0	1.87229e-09	1.19521e-06	2.57614e-10	1.44861e-07	1.80319e-11	6.99511e-09	7.39059e-09	5.88356e-12
549	0	0	1.84808e-09	1.18199e-06	2.53405e-10	1.42353e-07	1.74922e-11	6.80334e-09	7.34869e-09	5.82902e-12
550	0	0	1.8252e-09	1.16898e-06	2.48331e-10	1.39983e-07	1.70386e-11	6.59832e-09	7.30613e-09	5.76146e-12
551	0	0	1.80183e-09	1.1562e-06	2.44309e-10	1.37577e-07	1.65281e-11	6.41723e-09	7.26737e-09	5.71222e-12
552	0	0	1.77973e-09	1.14362e-06	2.39451e-10	1.35307e-07	1.60993e-11	6.2236e-09	7.22784e-09	5.6499e-12
553	0	0	1.75717e-09	1.13127e-06	2.35607e-10	1.32999e-07	1.56164e-11	6.05262e-09	7.19204e-09	5.60562e-12
554	0	0	1.73582e-09	1.11911e-06	2.30955e-10	1.30825e-07	1.5211e-11	5.86977e-09	7.15536e-09	5.54818e-12
555	0	0	1.71403e-09	1.10717e-06	2.27282e-10	1.28611e-07	1.47543e-11	5.70833e-09	7.12234e-09	5.50854e-12
556	0	0	1.69341e-09	1.0954e-06	2.22827e-10	1.26529e-07	1.43711e-11	5.53566e-09	7.08835e-09	5.45567e-12
557	0	0	1.67236e-09	1.08386e-06	2.19317e-10	1.24404e-07	1.39392e-11	5.38324e-09	7.05796e-09	5.42037e-12
558	0	0	1.65245e-09	1.07249e-06	2.15049e-10	1.22409e-07	1.3577e-11	5.22019e-09	7.02651e-09	5.37176e-12
559	0	0	1.63211e-09	1.06132e-06	2.11695e-10	1.2037e-07	1.31685e-11	5.07631e-09	6.99862e-09	5.34053e-12
560	0	0	1.61287e-09	1.05033e-06	2.07607e-10	1.1846e-07	1.28261e-11	4.92235e-09	6.96958e-09	5.29592e-12
561	0	0	1.59323e-09	1.03953e-06	2.04401e-10	1.16502e-07	1.24398e-11	4.78652e-09	6.94405e-09	5.26851e-12
562	0	0	1.57464e-09	1.02889e-06	2.00484e-10	1.14672e-07	1.21162e-11	4.64117e-09	6.91729e-09	5.22763e-12
563	0	0	1.55566e-09	1.01845e-06	1.9742e-10	1.12793e-07	1.17509e-11	4.51294e-09	6.89401e-09	5.2038e-12
564	0	0	1.5377e-09	1.00816e-06	1.93668e-10	1.11039e-07	1.14451e-11	4.3757e-09	6.86942e-09	5.16643e-12
565	0	0	1.51936e-09	9.98067e-07	1.90739e-10	1.09235e-07	1.10995e-11	4.25465e-09	6.84829e-09	5.14598e-12
566	0	0	1.502e-09	9.88112e-07	1.87143e-10	1.07555e-07	1.08105e-11	4.12507e-09	6.82576e-09	5.11189e-12
567	0	0	1.48429e-09	9.78346e-07	1.84343e-10	1.05822e-07	1.04838e-11	4.0108e-09	6.80667e-09	5.09462e-12
568	0	0	1.4675e-09	9.68714e-07	1.80897e-10	1.04213e-07	1.02107e-11	3.88846e-09	6.78612e-09	5.06362e-12
569	0	0	1.45038e-09	9.59266e-07	1.78221e-10	1.02548e-07	9.90169e-12	3.78059e-09	6.76898e-09	5.04935e-12
570	0	0	1.43416e-09	9.49946e-07	1.74917e-10	1.01006e-07	9.64354e-12	3.66509e-09	6.75031e-09	5.02126e-12
571	0	0	1.41761e-09	9.40806e-07	1.72359e-10	9.94066e-08	9.35138e-12	3.56327e-09	6.73505e-09	5.00982e-12
572	0	0	1.40192e-09	9.31786e-07	1.69192e-10	9.79289e-08	0	0	6.71819e-09	4.98447e-12
573	0	0	1.38592e-09	9.22942e-07	1.66747e-10	9.63922e-08	0	0	6.70472e-09	4.97572e-12
574	0	0	1.37076e-09	9.14211e-07	1.6371e-10	9.49762e-08	0	0	6.68959e-09	4.95295e-12
575	0	0	1.35529e-09	9.05653e-07	1.61372e-10	9.34993e-08	0	0	6.67785e-09	4.94675e-12
576	0	0	1.34062e-09	8.97201e-07	1.58461e-10	9.21423e-08	0	0	6.66439e-09	4.92643e-12
577	0	0	1.32567e-09	8.88918e-07	1.56226e-10	9.07227e-08	0	0	6.65431e-09	4.92266e-12
578	0	0	1.31148e-09	8.80735e-07	1.53434e-10	8.94221e-08	0	0	6.64245e-09	4.90465e-12
579	0	0	1.29701e-09	8.72717e-07	1.51297e-10	8.80573e-08	0	0	6.63399e-09	4.90319e-12
580	0	0	1.28329e-09	8.64794e-07	1.48619e-10	8.68108e-08	0	0	6.62367e-09	4.88739e-12
581	0	0	1.2693e-09	8.57031e-07	1.46576e-10	8.54984e-08	0	0	6.61676e-09	4.88814e-12
582	0	0	1.25602e-09	8.49357e-07	1.44007e-10	8.43037e-08	0	0	6.60794e-09	4.87443e-12
583	0	0	1.24249e-09	8.41841e-07	1.42054e-10	8.30415e-08	0	0	6.60254e-09	4.8773e-12
584	0	0	1.22963e-09	8.34408e-07	1.39589e-10	8.18964e-08	0	0	6.59517e-09	4.86558e-12
585	0	0	1.21654e-09	8.2713e-07	1.37722e-10	8.06821e-08	0	0	6.59122e-09	4.87048e-12
586	0	0	1.2041e-09	8.19928e-07	1.35357e-10	7.95845e-08	0	0	6.58525e-09	4.86067e-12
587	0	0	1.19143e-09	8.12879e-07	1.33572e-10	7.84162e-08	0	0	6.58273e-09	4.86753e-12
588	0	0	1.17938e-09	8.059e-07	1.31302e-10	7.73642e-08	0	0	6.57812e-09	4.85954e-12
589	0	0	1.16712e-09	7.99072e-07	1.29596e-10	7.62398e-08	0	0	6.57698e-09	4.86829e-12
590	0	0	1.15546e-09	7.92308e-07	1.27417e-10	7.52314e-08	0	0	6.5737e-09	4.86206e-12
591	0	0	1.14359e-09	7.85693e-07	1.25786e-10	7.41492e-08	0	0	6.57391e-09	4.87264e-12
592	0	0	1.13229e-09	7.79137e-07	1.23695e-10	7.31826e-08	0	0	6.57191e-09	4.86809e-12
593	0	0	1.1208e-09	7.72726e-07	1.22136e-10	7.21406e-08	0	0	6.57344e-09	4.88045e-12
594	0	0	1.10986e-09	7.66369e-07	1.20127e-10	7.12141e-08	0	0	6.5727e-09	4.87753e-12
595	0	0	1.09874e-09	7.60156e-07	1.18637e-10	7.02108e-08	0	0	6.57552e-09	4.89162e-12
596	0	0	1.08813e-09	7.53992e-07	1.16709e-10	6.93228e-08	0	0	6.57601e-09	4.89027e-12
597	0	0	1.07736e-09	7.4797e-07	1.15285e-10	6.83564e-08	0	0	6.58009e-09	4.90604e-12
598	0	0	1.06709e-09	7.41991e-07	1.13434e-10	6.75052e-08	0	0	6.58178e-09	4.90622e-12
599	0	0	1.05665e-09	7.36153e-07	1.12073e-10	6.65743e-08	0	0	6.58709e-09	4.92364e-12
600	0	0	1.04669e-09	7.30352e-07	1.10294e-10	6.57586e-08	0	0	6.58996e-09	4.9253e-12
601	0	0	1.03658e-09	7.24691e-07	1.08994e-10	6.48616e-08	0	0	6.59649e-09	4.94434e-12
602	0	0	1.02693e-09	7.19062e-07	1.07286e-10	6.40798e-08	0	0	6.60051e-09	4.94745e-12
603	0	0	1.01713e-09	7.13572e-07	1.06043e-10	6.32153e-08	0	0	6.60824e-09	4.96808e-12
604	0	0	1.00777e-09	7.08109e-07	1.04402e-10	6.24661e-08	0	0	6.61339e-09	4.9726e-12
605	0	0	9.98277e-10	7.02784e-07	1.03215e-10	6.16329e-08	0	0	6.6223e-09	4.9948e-12
606	0	0	9.89198e-10	6.9748e-07	1.01639e-10	6.0915e-08	0	0	6.62856e-09	5.0007e-12
607	0	0	9.79995e-10	6.92314e-07	1.00505e-10	6.01116e-08	0	0	6.63863e-09	5.02446e-12
608	0	0	9.71188e-10	6.87164e-07	9.89904e-11	5.94238e-08	0	0	6.64599e-09	5.03171e-12
609	0	0	9.62266e-10	6.82151e-07	9.79079e-11	5.86492e-08	0	0	6.65721e-09	5.05701e-12
610	0	0	9.53721e-10	6.77149e-07	9.64524e-11	5.79902e-08	0	0	6.66565e-09	5.0656e-12
611	0	0	9.4507e-10	6.72285e-07	9.5419e-11	5.72431e-08	0	0	6.678e-09	5.09242e-12
612	0	0	9.36777e-10	6.67425e-07	9.40203e-11	5.6612e-08	0	0	6.6875e-09	5.10233e-12
613	0	0	9.28387e-10	6.62703e-07	9.30339e-11	5.58912e-08	0	0	6.70097e-09	5.13067e-12
614	0	0	9.20337e-10	6.57982e-07	9.16897e-11	5.52868e-08	0	0	6.71152e-09	5.14189e-12
615	0	0	9.12199e-10	6.53398e-07	9.07485e-11	5.45914e-08	0	0	6.72611e-09	5.17175e-12
616	0	0	9.04383e-10	6.48809e-07	8.94566e-11	5.40127e-08	0	0	6.7377e-09	5.18426e-12
617	0	0	8.96488e-10	6.44358e-07	8.85588e-11	5.33416e-08	0	0	6.75338e-09	5.21563e-12
618	0	0	8.88898e-10	6.39896e-07	8.73172e-11	5.27876e-08	0	0	6.76601e-09	5.22944e-12
619	0	0	8.81238e-10	6.35574e-07	8.64611e-11	5.21399e-08	0	0	6.78278e-09	5.26233e-12
620	0	0	8.73866e-10	6.31236e-07	8.52677e-11	5.16097e-08	0	0	6.79642e-09	5.27741e-12
621	0	0	8.66432e-10	6.27038e-07	8.44518e-11	5.09845e-08	0	0	6.81429e-09	5.31183e-12
622	0	0	8.5927e-10	6.22818e-07	8.33046e-11	5.04773e-08	0	0	6.82894e-09	5.3282e-12
623	0	0	8.52055e-10	6.1874e-07	8.25274e-11	4.98736e-08	0	0	6.84789e-09	5.36415e-12
624	0	0	8.45095e-10	6.14635e-07	8.14247e-11	4.93885e-08	0	0	6.86354e-09	5.3818e-12
625	0	0	8.38091e-10	6.10673e-07	8.06847e-11	4.88055e-08	0	0	6.88357e-09	5.4193e-12
626	0	0	8.31327e-10	6.06678e-07	7.96248e-11	4.83417e-08	0	0	6.90022e-09	5.43824e-12
627	0	0	8.24527e-10	6.02829e-07	7.89205e-11	4.77787e-08	0	0	6.92132e-09	5.4773e-12
628	0	0	8.17952e-10	5.98941e-07	7.79018e-11	4.73354e-08	0	0	6.93896e-09	5.49753e-12
629	0	0	8.11349e-10	5.952e-07	7.7232e-11	4.67916e-08	0	0	6.96114e-09	5.53818e-12
630	0	0	8.04957e-10	5.91414e-07	7.62529e-11	4.63682e-08	0	0	6.97976e-09	5.5597e-12
631	0	0	7.98545e-10	5.87778e-07	7.56164e-11	4.58429e-08	0	0	7.00301e-09	5.60196e-12
632	0	0	7.92328e-10	5.84092e-07	7.46754e-11	4.54386e-08	0	0	7.02261e-09	5.62479e-12
633	0	0	7.86101e-10	5.80558e-07	7.4071e-11	4.4931e-08	0	0	7.04693e-09	5.66867e-12
634	0	0	7.80054e-10	5.76967e-07	7.31667e-11	4.45453e-08	0	0	7.06752e-09	5.69284e-12
635	0	0	7.74005e-10	5.73532e-07	7.25933e-11	4.40549e-08	0	0	7.09291e-09	5.73837e-12
636	0	0	7.68123e-10	5.70034e-07	7.17244e-11	4.3687e-08	0	0	7.11447e-09	5.76388e-12
637	0	0	7.62247e-10	5.66694e-07	7.11809e-11	4.32131e-08	0	0	7.14094e-09	5.81109e-12
638	0	0	7.56525e-10	5.63285e-07	7.0346e-11	4.28625e-08	0	0	7.16348e-09	5.83796e-12
639	0	0	7.50816e-10	5.60039e-07	6.98315e-11	4.24045e-08	0	0	7.19102e-09	5.8869e-12
640	0	0	7.45248e-10	5.56716e-07	6.90295e-11	4.20706e-08	0	0	7.21454e-09	5.91515e-12
641	0	0	7.39701e-10	5.53559e-07	6.8543e-11	4.1628e-08	0	0	7.24316e-09	5.96584e-12
642	0	0	7.34282e-10	5.5032e-07	6.77726e-11	4.13104e-08	0	0	7.26766e-09	5.99551e-12
643	0	0	7.28893e-10	5.47251e-07	6.73132e-11	4.08826e-08	0	0	7.29737e-09	6.04798e-12
644	0	0	7.23619e-10	5.44093e-07	6.65735e-11	4.05807e-08	0	0	7.32284e-09	6.07909e-12
645	0	0	7.18383e-10	5.41109e-07	6.61404e-11	4.01672e-08	0	0	7.35364e-09	6.13339e-12
646	0	0	7.13248e-10	5.38028e-07	6.54302e-11	3.98806e-08	0	0	7.38009e-09	6.16597e-12
647	0	0	7.08161e-10	5.35127e-07	6.50226e-11	3.94809e-08	0	0	7.412e-09	6.22215e-12
648	0	0	7.03162e-10	5.32122e-07	6.4341e-11	3.92091e-08	0	0	7.43943e-09	6.25623e-12
649	0	0	6.98219e-10	5.29302e-07	6.39582e-11	3.88228e-08	0	0	7.47245e-09	6.31434e-12
650	0	0	6.93352e-10	5.2637e-07	6.33042e-11	3.85653e-08	0	0	7.50087e-09	6.34996e-12
651	0	0	6.88549e-10	5.23628e-07	6.29454e-11	3.8192e-08	0	0	7.535e-09	6.41005e-12
652	0	0	6.8381e-10	5.20768e-07	6.23181e-11	3.79484e-08	0	0	7.56441e-09	6.44724e-12
653	0	0	6.79145e-10	5.18102e-07	6.19826e-11	3.75876e-08	0	0	7.59967e-09	6.50937e-12
654	0	0	6.7453e-10	5.1531e-07	6.13812e-11	3.73576e-08	0	0	7.63009e-09	6.54818e-12
655	0	0	6.69997e-10	5.1272e-07	6.10685e-11	3.70089e-08	0	0	7.66648e-09	6.6124e-12
656	0	0	6.65504e-10	5.09995e-07	6.04921e-11	3.67921e-08	0	0	7.6979e-09	6.65288e-12
657	0	0	6.61101e-10	5.07477e-07	6.02016e-11	3.64552e-08	0	0	7.73545e-09	6.71925e-12
658	0	0	6.56725e-10	5.04817e-07	5.96495e-11	3.62513e-08	0	0	7.76788e-09	6.76145e-12
659	0	0	6.52449e-10	5.02371e-07	5.93806e-11	3.59257e-08	0	0	7.8066e-09	6.83005e-12
660	0	0	6.48188e-10	4.99774e-07	5.8852e-11	3.57344e-08	0	0	7.84005e-09	6.87402e-12
661	0	0	6.44035e-10	4.97398e-07	5.86042e-11	3.54199e-08	0	0	7.87994e-09	6.94492e-12
662	0	0	6.39887e-10	4.94862e-07	5.80985e-11	3.52408e-08	0	0	7.91443e-09	6.99072e-12
663	0	0	6.35855e-10	4.92556e-07	5.78713e-11	3.49371e-08	0	0	7.95551e-09	7.06399e-12
664	0	0	6.31815e-10	4.90079e-07	5.73879e-11	3.47699e-08	0	0	7.99104e-09	7.11167e-12
665	0	0	6.27902e-10	4.8784e-07	5.71808e-11	3.44766e-08	0	0	8.03334e-09	7.1874e-12
666	0	0	6.23969e-10	4.85421e-07	5.67189e-11	3.43211e-08	0	0	8.06992e-09	7.23704e-12
667	0	0	6.20172e-10	4.83249e-07	5.65316e-11	3.4038e-08	0	0	8.11346e-09	7.31531e-12
668	0	0	6.16344e-10	4.80887e-07	5.60908e-11	3.3894e-08	0	0	8.1511e-09	7.36697e-12
669	0	0	6.1266e-10	4.78779e-07	5.59228e-11	3.36208e-08	0	0	8.19589e-09	7.44788e-12
670	0	0	6.08934e-10	4.76473e-07	5.55025e-11	3.3488e-08	0	0	8.23461e-09	7.50164e-12
671	0	0	6.05362e-10	4.7443e-07	5.53535e-11	3.32245e-08	0	0	8.28067e-09	7.58528e-12
672	0	0	6.01736e-10	4.72177e-07	5.49531e-11	3.31026e-08	0	0	8.32049e-09	7.64122e-12
673	0	0	5.98274e-10	4.70198e-07	5.48228e-11	3.28485e-08	0	0	8.36785e-09	7.7277e-12
674	0	0	5.94747e-10	4.67998e-07	5.44419e-11	3.27374e-08	0	0	8.40878e-09	7.7859e-12
675	0	0	5.91392e-10	4.66082e-07	5.433e-11	3.24925e-08	0	0	8.45746e-09	7.87533e-12
676	0	0	5.87962e-10	4.63934e-07	5.39681e-11	3.2392e-08	0	0	8.49951e-09	7.93589e-12
677	0	0	5.84714e-10	4.62081e-07	5.38743e-11	3.21561e-08	0	0	8.54954e-09	8.02838e-12
678	0	0	5.81379e-10	4.59982e-07	5.3531e-11	3.2066e-08	0	0	8.59274e-09	8.0914e-12
679	0	0	5.78236e-10	4.58191e-07	5.3455e-11	3.1839e-08	0	0	8.64415e-09	8.18708e-12
680	0	0	5.74995e-10	4.56143e-07	5.31299e-11	3.17591e-08	0	0	8.68852e-09	8.25265e-12
681	0	0	5.71956e-10	4.54413e-07	5.30716e-11	3.15407e-08	0	0	8.74132e-09	8.35165e-12
682	0	0	5.68807e-10	4.52413e-07	5.27644e-11	3.1471e-08	0	0	8.78688e-09	8.41989e-12
683	0	0	5.65871e-10	4.50746e-07	5.27235e-11	3.1261e-08	0	0	8.84113e-09	8.52236e-12
684	0	0	5.62813e-10	4.48793e-07	5.24337e-11	3.12012e-08	0	0	8.88789e-09	8.59338e-12
685	0	0	5.59979e-10	4.47187e-07	5.24102e-11	3.09996e-08	0	0	8.94361e-09	8.69947e-12
686	0	0	5.57012e-10	4.45282e-07	5.21376e-11	3.09497e-08	0	0	8.99161e-09	8.7734e-12
687	0	0	5.54279e-10	4.43737e-07	5.21311e-11	3.07562e-08	0	0	9.04883e-09	8.88326e-12
688	0	0	5.51401e-10	4.41878e-07	5.18754e-11	3.07161e-08	0	0	9.0981e-09	8.96024e-12
689	0	0	5.48768e-10	4.40394e-07	5.1886e-11	3.05307e-08	0	0	9.15686e-09	9.07404e-12
690	0	0	5.45979e-10	4.38581e-07	5.16469e-11	3.05003e-08	0	0	9.20741e-09	9.15421e-12
691	0	0	5.43447e-10	4.37159e-07	5.16745e-11	3.03228e-08	0	0	9.26777e-09	9.27214e-12
692	0	0	5.40746e-10	4.35391e-07	5.14518e-11	3.0302e-08	0	0	9.31963e-09	9.35564e-12
693	0	0	5.38313e-10	4.34031e-07	5.14963e-11	3.01324e-08	0	0	9.38161e-09	9.47789e-12
694	0	0	5.35701e-10	4.32308e-07	5.12897e-11	3.01211e-08	0	0	9.43483e-09	9.5649e-12
695	0	0	5.33368e-10	4.3101e-07	5.13511e-11	2.99593e-08	0	0	9.49848e-09	9.69166e-12
696	0	0	5.30843e-10	4.29331e-07	5.11605e-11	2.99574e-08	0	0	9.55307e-09	9.78234e-12
697	0	0	5.28609e-10	4.28096e-07	5.12388e-11	2.98033e-08	0	0	9.61845e-09	9.91385e-12
698	0	0	5.26172e-10	4.26462e-07	5.1064e-11	2.98109e-08	0	0	9.67446e-09	1.00084e-11
699	0	0	5.24038e-10	4.2529e-07	5.11591e-11	2.96644e-08	0	0	9.74161e-09	1.01449e-11
700	0	0	5.21688e-10	4.23699e-07	5.1e-11	2.96815e-08	0	0	9.79907e-09	1.02435e-11
701	0	0	5.19655e-10	4.22591e-07	5.11121e-11	2.95425e-08	0	0	9.86805e-09	1.03852e-11
702	0	0	5.17392e-10	4.21045e-07	5.09686e-11	2.9569e-08	0	0	9.927e-09	1.0488e-11
703	0	0	5.1546e-10	4.20002e-07	5.10976e-11	2.94376e-08	0	0	9.99787e-09	1.06352e-11
704	0	0	5.13285e-10	4.18499e-07	5.09696e-11	2.94734e-08	0	0	1.00583e-08	1.07426e-11
705	0	0	5.11454e-10	4.17522e-07	5.11157e-11	2.93495e-08	0	0	1.01312e-08	1.08955e-11
706	0	0	5.09368e-10	4.16063e-07	5.10031e-11	2.93949e-08	0	0	1.01932e-08	1.10076e-11
707	0	0	5.0764e-10	4.15153e-07	5.11664e-11	2.92785e-08	0	0	1.0268e-08	1.11666e-11
708	0	0	5.05643e-10	4.13738e-07	5.10692e-11	2.93332e-08	0	0	1.03317e-08	1.12837e-11
709	0	0	5.04018e-10	4.12896e-07	5.12499e-11	2.92243e-08	0	0	1.04086e-08	1.14491e-11
710	0	0	5.02111e-10	4.11525e-07	5.1168e-11	2.92886e-08	0	0	1.0474e-08	1.15714e-11
711	0	0	5.00591e-10	4.10753e-07	5.13663e-11	2.91873e-08	0	0	1.0553e-08	1.17435e-11
712	0	0	4.98775e-10	4.09426e-07	5.12998e-11	2.92611e-08	0	0	1.06201e-08	1.18714e-11
713	0	0	4.97361e-10	4.08726e-07	5.15159e-11	2.91673e-08	0	0	1.07014e-08	1.20506e-11
714	0	0	4.95637e-10	4.07443e-07	5.14648e-11	2.92508e-08	0	0	1.07703e-08	1.21844e-11
715	0	0	4.94331e-10	4.06816e-07	5.16989e-11	2.91645e-08	0	0	1.08538e-08	1.2371e-11
716	0	0	4.92701e-10	4.05578e-07	5.16633e-11	2.92578e-08	0	0	1.09245e-08	1.25111e-11
717	0	0	4.91505e-10	4.05025e-07	5.19157e-11	2.91792e-08	0	0	1.10105e-08	1.27055e-11
718	0	0	4.89969e-10	4.03833e-07	5.18957e-11	2.92823e-08	0	0	1.10831e-08	1.28522e-11
719	0	0	4.88885e-10	4.03357e-07	5.21667e-11	2.92114e-08	0	0	1.11716e-08	1.3055e-11
720	0	0	4.87446e-10	4.02211e-07	5.21624e-11	2.93245e-08	0	0	1.12462e-08	1.32085e-11
721	0	0	4.86476e-10	4.01815e-07	5.24524e-11	2.92613e-08	0	0	1.13372e-08	1.34202e-11
722	0	0	4.85136e-10	4.00715e-07	5.2464e-11	2.93846e-08	0	0	1.14138e-08	1.35811e-11
723	0	0	4.84283e-10	4.004e-07	5.27733e-11	2.93293e-08	0	0	1.15076e-08	1.3802e-11
724	0	0	4.83043e-10	3.99348e-07	5.2801e-11	2.94628e-08	0	0	1.15863e-08	1.39708e-11
725	0	0	4.8231e-10	3.99117e-07	5.313e-11	2.94155e-08	0	0	1.16828e-08	1.42015e-11
726	0	0	4.81173e-10	3.98113e-07	5.3174e-11	2.95595e-08	0	0	1.17637e-08	1.43786e-11
727	0	0	4.80563e-10	3.97968e-07	5.35232e-11	2.95204e-08	0	0	1.18632e-08	1.46197e-11
728	0	0	4.79532e-10	3.97014e-07	5.35837e-11	2.96751e-08	0	0	1.19463e-08	1.48056e-11
729	0	0	4.79048e-10	3.96959e-07	5.39536e-11	2.96442e-08	0	0	1.20488e-08	1.50578e-11
730	0	0	4.78125e-10	3.96055e-07	5.4031e-11	2.98097e-08	0	0	1.21343e-08	1.5253e-11
731	0	0	4.77772e-10	3.96094e-07	5.44222e-11	2.97873e-08	0	0	1.224e-08	1.55169e-11
732	0	0	4.76961e-10	3.95241e-07	5.45167e-11	2.9964e-08	0	0	1.2328e-08	1.5722e-11
733	0	0	4.76742e-10	3.95377e-07	5.49297e-11	2.99501e-08	0	0	1.24369e-08	1.59983e-11
734	0	0	4.76045e-10	3.94576e-07	5.50418e-11	3.01383e-08	0	0	1.25274e-08	1.6214e-11
735	0	0	4.75965e-10	3.94812e-07	5.54773e-11	3.01332e-08	0	0	1.26399e-08	1.65035e-11
736	0	0	4.75387e-10	3.94066e-07	5.56073e-11	3.0333e-08	0	0	1.2733e-08	1.67303e-11
737	0	0	4.7545e-10	3.94407e-07	5.60659e-11	3.03371e-08	0	0	1.2849e-08	1.70339e-11
738	0	0	4.74995e-10	3.93716e-07	5.62143e-11	3.05489e-08	0	0	1.2945e-08	1.72727e-11
739	0	0	4.75207e-10	3.94166e-07	5.66968e-11	3.05622e-08	0	0	1.30647e-08	1.7591e-11
740	0	0	4.74879e-10	3.93533e-07	5.6864e-11	3.07863e-08	0	0	1.31635e-08	1.78426e-11
741	0	0	4.75245e-10	3.94096e-07	5.73712e-11	3.08092e-08	0	0	1.32873e-08	1.81768e-11
742	0	0	4.75048e-10	3.93522e-07	5.75578e-11	3.1046e-08	0	0	1.33891e-08	1.84419e-11
743	0	0	4.75574e-10	3.94204e-07	5.80905e-11	3.10787e-08	0	0	1.3517e-08	1.87929e-11
744	0	0	4.75515e-10	3.93691e-07	5.82971e-11	3.13287e-08	0	0	1.36219e-08	1.90724e-11
745	0	0	4.76207e-10	3.94497e-07	5.88562e-11	3.13715e-08	0	0	1.37541e-08	1.94413e-11
746	0	0	4.7629e-10	3.94047e-07	5.90834e-11	3.1635e-08	0	0	1.38623e-08	1.97362e-11
747	0	0	4.77157e-10	3.94983e-07	5.967e-11	3.16884e-08	0	0	1.3999e-08	2.01242e-11
748	0	0	4.77388e-10	3.94599e-07	5.99185e-11	3.19658e-08	0	0	1.41106e-08	2.04356e-11
749	0	0	4.78435e-10	3.9567e-07	6.05335e-11	3.20301e-08	0	0	1.42522e-08	2.08439e-11
750	0	0	4.78821e-10	3.95355e-07	6.0804e-11	3.2322e-08	0	0	1.43673e-08	2.11728e-11
751	0	0	4.80058e-10	3.96568e-07	6.14485e-11	3.23975e-08	0	0	1.45139e-08	2.16028e-11
752	0	0	4.80605e-10	3.96324e-07	6.17418e-11	3.27044e-08	0	0	1.46328e-08	2.19505e-11
753	0	0	4.8204e-10	3.97687e-07	6.24171e-11	3.27917e-08	0	0	1.47846e-08	2.24035e-11
754	0	0	4.82757e-10	3.97517e-07	6.27342e-11	3.31141e-08	0	0	1.49074e-08	2.27712e-11
755	0	0	4.84399e-10	3.99037e-07	6.34415e-11	3.32135e-08	0	0	1.50647e-08	2.32489e-11
756	0	0	4.85293e-10	3.98944e-07	6.37831e-11	3.35521e-08	0	0	1.51916e-08	2.36381e-11
757	0	0	4.87153e-10	4.00629e-07	6.45238e-11	3.36642e-08	0	0	1.53548e-08	2.41422e-11
758	0	0	4.88232e-10	4.00616e-07	6.48911e-11	3.40196e-08	0	0	1.5486e-08	2.45543e-11
759	0	0	4.9032e-10	4.02475e-07	6.56666e-11	3.41449e-08	0	0	1.56553e-08	2.50864e-11
760	0	0	4.91594e-10	4.02547e-07	6.60605e-11	3.45178e-08	0	0	1.5791e-08	2.55231e-11
761	0	0	4.93923e-10	4.04589e-07	6.68724e-11	3.46569e-08	0	0	1.59668e-08	2.60853e-11
762	0	0	4.95402e-10	4.04749e-07	6.72942e-11	3.5048e-08	0	0	1.61072e-08	2.65482e-11
763	0	0	4.97983e-10	4.06985e-07	6.81441e-11	3.52015e-08	0	0	1.62898e-08	2.71426e-11
764	0	0	4.99678e-10	4.07237e-07	6.8595e-11	3.56116e-08	0	0	1.64351e-08	2.76337e-11
765	0	0	5.02526e-10	4.09677e-07	6.94846e-11	3.57803e-08	0	0	1.66249e-08	2.82624e-11
766	0	0	5.04448e-10	4.10027e-07	6.99659e-11	3.62102e-08	0	0	1.67755e-08	2.87837e-11
767	0	0	5.07576e-10	4.12682e-07	7.08972e-11	3.63946e-08	0	0	1.69728e-08	2.94493e-11
768	0	0	5.09738e-10	4.13134e-07	7.14104e-11	3.68452e-08	0	0	1.71289e-08	3.00029e-11
769	0	0	5.13163e-10	4.16017e-07	7.23853e-11	3.70463e-08	0	0	1.73343e-08	3.0708e-11
770	0	0	5.15577e-10	4.16576e-07	7.29318e-11	3.75186e-08	0	0	1.7496e-08	3.12963e-11
771	0	0	5.19315e-10	4.197e-07	7.39525e-11	3.7737e-08	0	0	1.77099e-08	3.20436e-11
772	0	0	5.21998e-10	4.20372e-07	7.45339e-11	3.82321e-08	0	0	1.78777e-08	3.26691e-11
773	0	0	5.26067e-10	4.23752e-07	7.56027e-11	3.84687e-08	0	0	1.81006e-08	3.34618e-11
774	0	0	5.29033e-10	4.24544e-07	7.62208e-11	3.89876e-08	0	0	1.82747e-08	3.41273e-11
775	0	0	5.33453e-10	4.28193e-07	7.734e-11	3.92435e-08	0	0	1.85071e-08	3.49685e-11
776	0	0	5.36719e-10	4.29111e-07	7.79967e-11	3.97872e-08	0	0	1.86879e-08	3.5677e-11
777	0	0	5.4151e-10	4.33048e-07	7.91689e-11	4.00634e-08	0	0	1.89303e-08	3.65704e-11
778	0	0	5.45094e-10	4.34099e-07	7.98662e-11	4.06333e-08	0	0	1.91183e-08	3.7325e-11
779	0	0	5.50279e-10	4.3834e-07	8.10941e-11	4.09307e-08	0	0	1.93704e-08	3.82744e-11
780	0	0	5.542e-10	4.39533e-07	8.18341e-11	4.15283e-08	0	0	1.95648e-08	3.90769e-11
781	0	0	5.59804e-10	4.44097e-07	8.31207e-11	4.18481e-08	0	0	1.98258e-08	4.00829e-11
782	0	0	5.64083e-10	4.45439e-07	8.39057e-11	4.24745e-08	0	0	2.0026e-08	4.0931e-11
783	0	0	5.7013e-10	4.50347e-07	8.5254e-11	4.28181e-08	0	0	2.02957e-08	4.19909e-11
784	0	0	5.74791e-10	4.51847e-07	8.60864e-11	4.34749e-08	0	0	2.05017e-08	4.2881e-11
785	0	0	5.8131e-10	4.5712e-07	8.74998e-11	4.38435e-08	0	0	2.07802e-08	4.39921e-11
786	0	0	5.86376e-10	4.58788e-07	8.83821e-11	4.45324e-08	0	0	2.09921e-08	4.49209e-11
787	0	0	5.93397e-10	4.6445e-07	8.98642e-11	4.49273e-08	0	0	2.12797e-08	4.6081e-11
788	0	0	5.98894e-10	4.66297e-07	9.07993e-11	4.565e-08	0	0	2.14977e-08	4.70458e-11
789	0	0	6.0645e-10	4.72372e-07	9.23537e-11	4.60729e-08	0	0	2.17947e-08	4.8253e-11
790	0	0	6.12406e-10	4.74408e-07	9.33445e-11	4.68311e-08	0	0	2.20193e-08	4.92516e-11
791	0	0	6.20532e-10	4.80925e-07	9.49753e-11	4.72835e-08	0	0	2.23262e-08	5.05045e-11
792	0	0	6.26977e-10	4.83163e-07	9.6025e-11	4.80792e-08	0	0	2.25577e-08	5.15351e-11
793	0	0	6.3571e-10	4.90149e-07	9.77365e-11	4.8563e-08	0	0	2.2875e-08	5.2833e-11
794	0	0	6.42677e-10	4.92602e-07	9.88485e-11	4.93983e-08	0	0	2.3114e-08	5.38946e-11
795	0	0	6.52058e-10	5.00089e-07	1.00645e-10	4.99152e-08	0	0	2.34424e-08	5.52371e-11
796	0	0	6.59582e-10	5.0277e-07	1.01823e-10	5.07923e-08	0	0	2.36893e-08	5.63292e-11
797	0	0	6.69654e-10	5.10793e-07	1.0371e-10	5.13444e-08	0	0	2.40296e-08	5.77168e-11
798	0	0	6.77774e-10	5.13718e-07	1.04957e-10	5.22656e-08	0	0	2.42852e-08	5.88398e-11
799	0	0	6.88584e-10	5.22311e-07	1.06939e-10	5.2855e-08	0	0	2.46383e-08	6.02738e-11
800	0	0	6.9734e-10	5.25496e-07	1.08261e-10	5.38229e-08	0	0	2.49033e-08	6.14292e-11
801	0	0	7.08938e-10	5.347e-07	1.10344e-10	5.44518e-08	0	0	2.52703e-08	6.29119e-11
802	0	0	7.18374e-10	5.38163e-07	1.11743e-10	5.54691e-08	0	0	2.55454e-08	6.41019e-11
803	0	0	7.30816e-10	5.48018e-07	1.13933e-10	5.61401e-08	0	0	2.59274e-08	6.56366e-11
804	0	0	7.4098e-10	5.51777e-07	1.15416e-10	5.72096e-08	0	0	2.62138e-08	6.68648e-11
805	0	0	7.54324e-10	5.6233e-07	1.17718e-10	5.79252e-08	0	0	2.66121e-08	6.84561e-11
806	0	0	7.65266e-10	5.66406e-07	1.19289e-10	5.90501e-08	0	0	2.69106e-08	6.97273e-11
807	0	0	7.79576e-10	5.77705e-07	1.21711e-10	5.98131e-08	0	0	2.73269e-08	7.1381e-11
808	0	0	7.91352e-10	5.8212e-07	1.23375e-10	6.09966e-08	0	0	2.76386e-08	7.27013e-11
809	0	0	8.06695e-10	5.94217e-07	1.25924e-10	6.18101e-08	0	0	2.80743e-08	7.44246e-11
810	0	0	8.19366e-10	5.98995e-07	1.27688e-10	6.30557e-08	0	0	2.84006e-08	7.58017e-11
811	0	0	8.35817e-10	6.11946e-07	1.30371e-10	6.39229e-08	0	0	2.88575e-08	7.76034e-11
812	0	0	8.49445e-10	6.17113e-07	1.3224e-10	6.52344e-08	0	0	2.91995e-08	7.90461e-11
813	0	0	8.67083e-10	6.3098e-07	1.35066e-10	6.61588e-08	0	0	2.96795e-08	8.09364e-11
814	0	0	8.81739e-10	6.36563e-07	1.37047e-10	6.75401e-08	0	0	3.00387e-08	8.24554e-11
815	0	0	9.0065e-10	6.51412e-07	1.40025e-10	6.85253e-08	0	0	3.0544e-08	8.44463e-11
816	0	0	9.16409e-10	6.5744e-07	1.42125e-10	6.99809e-08	0	0	3.09216e-08	8.60536e-11
817	0	0	9.36685e-10	6.73341e-07	1.45263e-10	7.1031e-08	0	0	3.14553e-08	8.81586e-11
818	0	0	9.53627e-10	6.79848e-07	1.4749e-10	7.25653e-08	0	0	3.1854e-08	8.98695e-11
819	0	0	9.75369e-10	6.96878e-07	1.50799e-10	7.36845e-08	0	0	3.24195e-08	9.21074e-11
820	0	0	9.93582e-10	7.03897e-07	1.5316e-10	7.53025e-08	0	0	3.28415e-08	9.39425e-11
821	0	0	1.0169e-09	7.22139e-07	1.5665e-10	7.64955e-08	0	0	3.34416e-08	9.63357e-11
822	0	0	1.03648e-09	7.29708e-07	1.59155e-10	7.82024e-08	0	0	3.38884e-08	9.8317e-11
823	0	0	1.06148e-09	7.4925e-07	1.62838e-10	7.9474e-08	0	0	3.45256e-08	1.00889e-10
824	0	0	1.08253e-09	7.57411e-07	1.65496e-10	8.12755e-08	0	0	3.49986e-08	1.03038e-10
825	0	0	1.10935e-09	7.78348e-07	1.69384e-10	8.26312e-08	0	0	3.56755e-08	1.05811e-10
826	0	0	1.13197e-09	7.87144e-07	1.72204e-10	8.45332e-08	0	0	3.61762e-08	1.08149e-10
827	0	0	1.16074e-09	8.09582e-07	1.7631e-10	8.59786e-08	0	0	3.68953e-08	1.11147e-10
828	0	0	1.18506e-09	8.1906e-07	1.79304e-10	8.79876e-08	0	0	3.74252e-08	1.13696e-10
829	0	0	1.21593e-09	8.43109e-07	1.83642e-10	8.95288e-08	0	0	3.81895e-08	1.16943e-10
830	0	0	1.24208e-09	8.53322e-07	1.86821e-10	9.16519e-08	0	0	3.87502e-08	1.19726e-10
831	0	0	1.2752e-09	8.79103e-07	1.91405e-10	9.32955e-08	0	0	3.95629e-08	1.23248e-10
832	0	0	1.30331e-09	8.90105e-07	1.94781e-10	9.554e-08	0	0	4.01564e-08	1.26289e-10
833	0	0	1.33887e-09	9.17748e-07	1.99629e-10	9.72931e-08	0	0	4.10209e-08	1.30113e-10
834	0	0	1.36909e-09	9.296e-07	2.03215e-10	9.96669e-08	0	0	4.16492e-08	1.33437e-10
835	0	0	1.40726e-09	9.59247e-07	2.08343e-10	1.01537e-07	0	0	4.25693e-08	1.37592e-10
836	0	0	1.43976e-09	9.72014e-07	2.12154e-10	1.04049e-07	0	0	4.32346e-08	1.41227e-10
837	0	0	1.48074e-09	1.00382e-06	2.1758e-10	1.06045e-07	0	0	4.42144e-08	1.45744e-10
838	0	0	1.5157e-09	1.01757e-06	2.21631e-10	1.08704e-07	0	0	4.4919e-08	1.49719e-10
839	0	0	1.55971e-09	1.05169e-06	2.27375e-10	1.10833e-07	0	0	4.59632e-08	1.54634e-10
840	0	0	1.59731e-09	1.0665e-06	2.31682e-10	1.13649e-07	0	0	4.67098e-08	1.5898e-10
841	0	0	1.64458e-09	1.10312e-06	2.37766e-10	1.15923e-07	0	0	4.78232e-08	1.64329e-10
842	0	0	1.68503e-09	1.11908e-06	2.42346e-10	1.18906e-07	0	0	4.86146e-08	1.69082e-10
843	0	0	1.73583e-09	1.15839e-06	2.48792e-10	1.21334e-07	0	0	4.98026e-08	1.74905e-10
844	0	0	1.77935e-09	1.17558e-06	2.53665e-10	1.24496e-07	0	0	5.06419e-08	1.80104e-10
845	0	0	1.83393e-09	1.21779e-06	2.60498e-10	1.27089e-07	0	0	5.19104e-08	1.86445e-10
846	0	0	1.88077e-09	1.23631e-06	2.65684e-10	1.30443e-07	0	0	5.28011e-08	1.9213e-10
847	0	0	1.93944e-09	1.28164e-06	2.72929e-10	1.33212e-07	0	0	5.41565e-08	1.99039e-10
848	0	0	1.98985e-09	1.30159e-06	2.7845e-10	1.36771e-07	0	0	5.51021e-08	2.05256e-10
849	0	0	2.05294e-09	1.35029e-06	2.86135e-10	1.3973e-07	0	0	5.65516e-08	2.12785e-10
850	0	0	2.10721e-09	1.37179e-06	2.92015e-10	1.43507e-07	0	0	5.75562e-08	2.19584e-10
851	0	0	2.17505e-09	1.42411e-06	3.00172e-10	1.4667e-07	0	0	5.91074e-08	2.27791e-10
852	0	0	2.23348e-09	1.44728e-06	3.06435e-10	1.50681e-07	0	0	6.01753e-08	2.35228e-10
853	0	0	2.30646e-09	1.50352e-06	3.15095e-10	1.54063e-07	0	0	6.18366e-08	2.44179e-10
854	0	0	2.36939e-09	1.5285e-06	3.21769e-10	1.58325e-07	0	0	6.29726e-08	2.52313e-10
855	0	0	2.44791e-09	1.58896e-06	3.30967e-10	1.61942e-07	0	0	6.47532e-08	2.62077e-10
856	0	0	2.51569e-09	1.61588e-06	3.38082e-10	1.66471e-07	0	0	6.59626e-08	2.70976e-10
857	0	0	2.6002e-09	1.6809e-06	3.47857e-10	1.70341e-07	0	0	6.78726e-08	2.81633e-10
858	0	0	2.67323e-09	1.70993e-06	3.55443e-10	1.75158e-07	0	0	6.91609e-08	2.9137e-10
859	0	0	2.7642e-09	1.77986e-06	3.65835e-10	1.79299e-07	0	0	7.12114e-08	3.03004e-10
860	0	0	2.84289e-09	1.81117e-06	3.73928e-10	1.84424e-07	0	0	7.25849e-08	3.13661e-10
861	0	0	2.94086e-09	1.88641e-06	3.8498e-10	1.88858e-07	0	0	7.47881e-08	3.26369e-10
862	0	0	3.02567e-09	1.92018e-06	3.93616e-10	1.94313e-07	0	0	7.62535e-08	3.38035e-10
863	0	0	3.13119e-09	2.00116e-06	4.05375e-10	1.9906e-07	0	0	7.86227e-08	3.5192e-10
864	0	0	3.22263e-09	2.03758e-06	4.14595e-10	2.0487e-07	0	0	8.01874e-08	3.64696e-10
865	0	0	3.3363e-09	2.12475e-06	4.27112e-10	2.09956e-07	0	0	8.27373e-08	3.79875e-10
866	0	0	3.4349e-09	2.16406e-06	4.36958e-10	2.16146e-07	0	0	8.44094e-08	3.9387e-10
867	0	0	3.5574e-09	2.25792e-06	4.50287e-10	2.21596e-07	0	0	8.71562e-08	4.10472e-10
868	0	0	3.66375e-09	2.30034e-06	4.60806e-10	2.28195e-07	0	0	8.89445e-08	4.25807e-10
869	0	0	3.79579e-09	2.40144e-06	4.75008e-10	2.34038e-07	0	0	9.19059e-08	4.43974e-10
870	0	0	3.91052e-09	2.44723e-06	4.8625e-10	2.41075e-07	0	0	9.38203e-08	4.60785e-10
871	0	0	4.05288e-09	2.55615e-06	5.01387e-10	2.47341e-07	0	0	9.70158e-08	4.80674e-10
872	0	0	4.17669e-09	2.60559e-06	5.13407e-10	2.54851e-07	0	0	9.90669e-08	4.99111e-10
873	0	0	4.33023e-09	2.72297e-06	5.29548e-10	2.61573e-07	0	0	1.02518e-07	5.20897e-10
874	0	0	4.46386e-09	2.77637e-06	5.42405e-10	2.6959e-07	0	0	1.04718e-07	5.41126e-10
875	0	0	4.62949e-09	2.90289e-06	5.59626e-10	2.76805e-07	0	0	1.08449e-07	5.65002e-10
876	0	0	4.77376e-09	2.96058e-06	5.73383e-10	2.85368e-07	0	0	1.10796e-07	5.87208e-10
877	0	0	4.95249e-09	3.097e-06	5.91763e-10	2.93114e-07	0	0	1.14739e-07	6.13368e-10
878	0	0	5.10828e-09	3.15933e-06	6.0649e-10	3.02266e-07	0	0	1.17176e-07	6.37588e-10
879	0	0	5.30119e-09	3.30646e-06	6.26116e-10	3.10586e-07	0	0	1.21295e-07	6.66018e-10
880	0	0	5.46947e-09	3.37382e-06	6.41889e-10	3.20371e-07	0	0	1.23794e-07	6.92171e-10
881	0	0	5.67775e-09	3.53255e-06	6.62856e-10	3.29311e-07	0	0	1.28068e-07	7.22808e-10
882	0	0	5.85956e-09	3.60538e-06	6.79754e-10	3.3978e-07	0	0	1.30613e-07	7.50784e-10
883	0	0	6.0845e-09	3.77667e-06	7.02165e-10	3.49391e-07	0	0	1.35023e-07	7.83548e-10
884	0	0	6.28098e-09	3.85542e-06	7.20279e-10	3.60596e-07	0	0	1.37598e-07	8.13223e-10
885	0	0	6.52398e-09	4.04031e-06	7.44243e-10	3.70931e-07	0	0	1.42124e-07	8.48017e-10
886	0	0	6.73637e-09	4.1255e-06	7.63668e-10	3.82932e-07	0	0	1.44714e-07	8.79248e-10
887	0	0	6.99895e-09	4.32512e-06	7.89306e-10	3.94051e-07	0	0	1.49335e-07	9.15954e-10
888	0	0	7.22859e-09	4.4173e-06	8.10147e-10	4.0691e-07	0	0	1.51927e-07	9.48573e-10
889	0	0	7.51241e-09	4.63289e-06	8.37589e-10	4.18879e-07	0	0	1.56621e-07	9.8705e-10
890	0	0	7.76079e-09	4.73265e-06	8.59958e-10	4.32664e-07	0	0	1.592e-07	1.02087e-09
891	0	0	8.06766e-09	4.96555e-06	8.89347e-10	4.45552e-07	0	0	1.63946e-07	1.06095e-09
892	0	0	8.33637e-09	5.07356e-06	9.13368e-10	4.6034e-07	0	0	1.66498e-07	1.09576e-09
893	0	0	8.66825e-09	5.32524e-06	9.44856e-10	4.74224e-07	0	0	1.71275e-07	1.13726e-09
894	0	0	8.95904e-09	5.4422e-06	9.70664e-10	4.90095e-07	0	0	1.73789e-07	1.17284e-09
895	0	0	9.31808e-09	5.71424e-06	1.00442e-09	5.0506e-07	0	0	1.78576e-07	1.21555e-09
896	0	0	9.63284e-09	5.84095e-06	1.03216e-09	5.22103e-07	0	0	1.81043e-07	1.25165e-09
897	0	0	1.00214e-08	6.13508e-06	1.06836e-09	5.3824e-07	0	0	1.85822e-07	1.29536e-09
898	0	0	1.03622e-08	6.27238e-06	1.0982e-09	5.56552e-07	0	0	1.88234e-07	1.33173e-09
899	0	0	1.07828e-08	6.5905e-06	1.13704e-09	5.73962e-07	0	0	1.9299e-07	1.37622e-09
900	0	0	1.11519e-08	6.73933e-06	1.16914e-09	5.93648e-07	0	0	1.95344e-07	1.41261e-09
901	0	0	1.16074e-08	7.08348e-06	1.21085e-09	6.12439e-07	0	0	2.00064e-07	1.45764e-09
902	0	0	1.20073e-08	7.24485e-06	1.24541e-09	6.33616e-07	0	0	2.02359e-07	1.4938e-09
903	0	0	1.25006e-08	7.61729e-06	1.29022e-09	6.53907e-07	0	0	2.07036e-07	1.53915e-09
904	0	0	1.2934e-08	7.79232e-06	1.32743e-09	6.76701e-07	0	0	2.09263e-07	1.57484e-09
905	0	0	1.34685e-08	8.19547e-06	1.37559e-09	6.98623e-07	0	0	2.13856e-07	1.6203e-09
906	0	0	1.39384e-08	8.38538e-06	1.4157e-09	7.23171e-07	0	0	2.15985e-07	1.65531e-09
907	0	0	1.45177e-08	8.82192e-06	1.46749e-09	7.46868e-07	0	0	2.20473e-07	1.70067e-09
908	0	0	1.50273e-08	9.02803e-06	1.51073e-09	7.7332e-07	0	0	2.22498e-07	1.7348e-09
909	0	0	1.56554e-08	9.50086e-06	1.56646e-09	7.98948e-07	0	0	2.26874e-07	1.7799e-09
910	0	0	1.62081e-08	9.72464e-06	1.61311e-09	8.2747e-07	0	0	2.28802e-07	1.81299e-09
911	0	0	1.68893e-08	1.02369e-05	1.6731e-09	8.55201e-07	0	0	2.3307e-07	1.85769e-09
912	0	0	1.7489e-08	1.048e-05	1.72346e-09	8.85973e-07	0	0	2.34913e-07	1.88961e-09
913	0	0	1.82281e-08	1.10352e-05	1.78808e-09	9.15994e-07	0	0	2.39085e-07	1.93381e-09
914	0	0	1.88791e-08	1.12993e-05	1.84247e-09	9.49214e-07	0	0	2.4086e-07	1.9645e-09
915	0	0	1.96812e-08	1.19012e-05	1.91212e-09	9.81733e-07	0	0	2.44954e-07	2.00814e-09
916	0	0	2.03881e-08	1.21882e-05	1.97089e-09	1.01762e-06	0	0	2.46684e-07	2.03757e-09
917	0	0	2.12589e-08	1.2841e-05	2.04601e-09	1.05286e-06	0	0	2.50725e-07	2.08067e-09
918	0	0	2.20267e-08	1.3153e-05	2.10955e-09	1.09165e-06	0	0	2.52436e-07	2.10886e-09
919	0	0	2.29725e-08	1.38611e-05	2.19061e-09	1.12986e-06	0	0	2.56456e-07	2.15147e-09
920	0	0	2.38067e-08	1.42004e-05	2.25935e-09	1.17181e-06	0	0	2.58179e-07	2.17853e-09
921	0	0	2.48342e-08	1.49689e-05	2.34688e-09	1.21327e-06	0	0	2.62214e-07	2.22077e-09
922	0	0	2.57409e-08	1.53381e-05	2.42129e-09	1.25867e-06	0	0	2.63984e-07	2.24687e-09
923	0	0	2.68577e-08	1.61722e-05	2.51586e-09	1.30368e-06	0	0	2.68076e-07	2.28892e-09
924	0	0	2.78435e-08	1.6574e-05	2.59646e-09	1.35285e-06	0	0	2.69935e-07	2.31427e-09
925	0	0	2.90577e-08	1.74797e-05	2.6987e-09	1.40173e-06	0	0	2.7421e-07	2.3564e-09
926	0	0	3.013e-08	1.79172e-05	2.78604e-09	1.45501e-06	0	0	2.76275e-07	2.38142e-09
927	0	0	3.14506e-08	1.89009e-05	2.89664e-09	1.50814e-06	0	0	2.80858e-07	2.42419e-09
928	0	0	3.26172e-08	1.93774e-05	2.99137e-09	1.56591e-06	0	0	2.83188e-07	2.44955e-09
929	0	0	3.4054e-08	2.04462e-05	3.11109e-09	1.62368e-06	0	0	2.8803e-07	2.49361e-09
930	0	0	3.53239e-08	2.09653e-05	3.21388e-09	1.68636e-06	0	0	2.90573e-07	2.51971e-09
931	0	0	3.68878e-08	2.2127e-05	3.34355e-09	1.74921e-06	0	0	2.95642e-07	2.56531e-09
932	0	0	3.82705e-08	2.26927e-05	3.45516e-09	1.81727e-06	0	0	2.98374e-07	2.59224e-09
933	0	0	3.99733e-08	2.39557e-05	3.5957e-09	1.88569e-06	0	0	3.03647e-07	2.63948e-09
934	0	0	4.14794e-08	2.45725e-05	3.71696e-09	1.95964e-06	0	0	3.0655e-07	2.66726e-09
935	0	0	4.33341e-08	2.5946e-05	3.86939e-09	2.03416e-06	0	0	3.12006e-07	2.71615e-09
936	0	0	4.49752e-08	2.66188e-05	4.00123e-09	2.11456e-06	0	0	3.15065e-07	2.74471e-09
937	0	0	4.69962e-08	2.81129e-05	4.16665e-09	2.19578e-06	0	0	3.20686e-07	2.7952e-09
938	0	0	4.87851e-08	2.88469e-05	4.31007e-09	2.28324e-06	0	0	3.23889e-07	2.8244e-09
939	0	0	5.09881e-08	3.04728e-05	4.48973e-09	2.37181e-06	0	0	3.29655e-07	2.87637e-09
940	0	0	5.29387e-08	3.12739e-05	4.64585e-09	2.46702e-06	0	0	3.32992e-07	2.90604e-09
941	0	0	5.53411e-08	3.30436e-05	4.84108e-09	2.56367e-06	0	0	3.38888e-07	2.95931e-09
942	0	0	5.74689e-08	3.39182e-05	5.01115e-09	2.66739e-06	0	0	3.42352e-07	2.98918e-09
943	0	0	6.00897e-08	3.58451e-05	5.22346e-09	2.7729e-06	0	0	3.48363e-07	3.04352e-09
944	0	0	6.24116e-08	3.68001e-05	5.40883e-09	2.88596e-06	0	0	3.51952e-07	3.07329e-09
945	0	0	6.52716e-08	3.88988e-05	5.63986e-09	3.00123e-06	0	0	3.58069e-07	3.12841e-09
946	0	0	6.78062e-08	3.9942e-05	5.84206e-09	3.12455e-06	0	0	3.61784e-07	3.15774e-09
947	0	0	7.09285e-08	4.22283e-05	6.09363e-09	3.25053e-06	0	0	3.67998e-07	3.21332e-09
948	0	0	7.36963e-08	4.33681e-05	6.31432e-09	3.38514e-06	0	0	3.71846e-07	3.24184e-09
949	0	0	7.71062e-08	4.58594e-05	6.58845e-09	3.52292e-06	0	0	3.78168e-07	3.2975e-09
950	0	0	8.01296e-08	4.71053e-05	6.82948e-09	3.66994e-06	0	0	3.82174e-07	3.32484e-09
951	0	0	8.3855e-08	4.98206e-05	7.1284e-09	3.82071e-06	0	0	3.88623e-07	3.38025e-09
952	0	0	8.71588e-08	5.11825e-05	7.39181e-09	3.98139e-06	0	0	3.92811e-07	3.40605e-09
953	0	0	9.12303e-08	5.41427e-05	7.71798e-09	4.14645e-06	0	0	3.99395e-07	3.46087e-09
954	0	0	9.48416e-08	5.56319e-05	8.00605e-09	4.32217e-06	0	0	4.06163e-07	3.48479e-09
955	0	0	9.92929e-08	5.88595e-05	8.3622e-09	4.50298e-06	0	0	4.14322e-07	3.53877e-09
956	0	0	1.03242e-07	6.04882e-05	8.67744e-09	4.69527e-06	0	0	4.22155e-07	3.56061e-09
957	0	0	1.0811e-07	6.40081e-05	9.06658e-09	4.89343e-06	0	0	4.30947e-07	3.61345e-09
958	0	0	1.12429e-07	6.57896e-05	9.41177e-09	5.10399e-06	0	0	4.39408e-07	3.63289e-09
959	0	0	1.17754e-07	6.96289e-05	9.83725e-09	5.32128e-06	0	0	4.4856e-07	3.68421e-09
960	0	0	1.2248e-07	7.15776e-05	1.02155e-08	5.55197e-06	0	0	4.57529e-07	3.70091e-09
961	0	0	1.28308e-07	7.57657e-05	1.0681e-08	5.79035e-06	0	0	4.6697e-07	3.75038e-09
962	0	0	1.33479e-07	7.78977e-05	1.10957e-08	6.04325e-06	0	0	4.76427e-07	3.76405e-09
963	0	0	1.39858e-07	8.24666e-05	1.16054e-08	6.30487e-06	0	0	4.86147e-07	3.81134e-09
964	0	0	1.45519e-07	8.47991e-05	1.20603e-08	6.58227e-06	0	0	4.96104e-07	3.82174e-09
965	0	0	1.52504e-07	8.97837e-05	1.26187e-08	6.86954e-06	0	0	5.06117e-07	3.86661e-09
966	0	0	1.58701e-07	9.23356e-05	1.31181e-08	7.17398e-06	0	0	5.16595e-07	3.87356e-09
967	0	0	1.66352e-07	9.77737e-05	1.37302e-08	7.48953e-06	0	0	5.26939e-07	3.91577e-09
968	0	0	1.73138e-07	0.000100565	1.42787e-08	7.82381e-06	0	0	5.37996e-07	3.91919e-09
969	0	0	1.81519e-07	0.000106498	1.49501e-08	8.17054e-06	0	0	5.48833e-07	3.95869e-09
970	0	0	1.88951e-07	0.000109552	1.55529e-08	8.53776e-06	0	0	5.60589e-07	3.95891e-09
971	0	0	1.98134e-07	0.000116023	1.62899e-08	8.91889e-06	0	0	5.71999e-07	3.99616e-09
972	0	0	2.06275e-07	0.000119362	1.69527e-08	9.32248e-06	0	0	5.84499e-07	3.99375e-09
973	0	0	2.16337e-07	0.00012642	1.7762e-08	9.74151e-06	0	0	5.9652e-07	4.02923e-09
974	0	0	2.25255e-07	0.000130071	1.84912e-08	1.01852e-05	0	0	6.09782e-07	4.0247e-09
975	0	0	2.36283e-07	0.000137767	1.93805e-08	1.06461e-05	0	0	6.22439e-07	4.0588e-09
976	0	0	2.46052e-07	0.000141758	2.01831e-08	1.11341e-05	0	0	6.36473e-07	4.05257e-09
977	0	0	2.5814e-07	0.000150146	2.11608e-08	1.16409e-05	0	0	6.49788e-07	4.08564e-09
978	0	0	2.68842e-07	0.000154506	2.20446e-08	1.21779e-05	0	0	6.64603e-07	4.07808e-09
979	0	0	2.82091e-07	0.000163646	2.312e-08	1.27354e-05	0	0	6.78602e-07	4.1104e-09
980	0	0	2.93813e-07	0.000168407	2.40936e-08	1.33263e-05	0	0	6.94209e-07	4.10181e-09
981	0	0	3.08335e-07	0.000178362	2.52769e-08	1.39395e-05	0	0	7.0892e-07	4.13365e-09
982	0	0	3.21174e-07	0.000183558	2.63499e-08	1.45899e-05	0	0	7.25336e-07	4.12431e-09
983	0	0	3.3709e-07	0.000194394	2.76526e-08	1.52644e-05	0	0	7.40793e-07	4.15589e-09
984	0	0	3.51149e-07	0.000200059	2.88355e-08	1.59804e-05	0	0	7.5804e-07	4.14606e-09
985	0	0	3.68591e-07	0.000211846	3.02701e-08	1.67221e-05	0	0	7.74286e-07	4.17759e-09
986	0	0	3.83981e-07	0.000218019	3.15743e-08	1.75103e-05	0	0	7.92392e-07	4.1675e-09
987	0	0	4.03093e-07	0.000230831	3.31548e-08	1.83258e-05	0	0	8.09477e-07	4.1992e-09
988	0	0	4.19935e-07	0.00023755	3.45932e-08	1.91934e-05	0	0	8.2848e-07	4.18906e-09
989	0	0	4.4087e-07	0.000251463	3.63347e-08	2.00896e-05	0	0	8.46462e-07	4.22112e-09
990	0	0	4.59294e-07	0.000258768	3.79214e-08	2.10446e-05	0	0	8.66408e-07	4.21115e-09
991	0	0	4.82218e-07	0.000273862	3.98407e-08	2.2029e-05	0	0	8.85355e-07	4.24376e-09
992	0	0	5.02362e-07	0.000281794	4.1591e-08	2.30798e-05	0	0	9.06301e-07	4.23415e-09
993	0	0	5.27454e-07	0.00029815	4.37066e-08	2.41605e-05	0	0	9.26291e-07	4.26751e-09
994	0	0	5.49466e-07	0.00030675	4.56373e-08	2.53165e-05	0	0	9.48306e-07	4.25847e-09
995	0	0	5.76918e-07	0.00032445	4.79694e-08	2.65019e-05	0	0	9.69426e-07	4.29277e-09
996	0	0	6.00953e-07	0.00033376	5.00989e-08	2.77729e-05	0	0	9.92595e-07	4.28449e-09
997	0	0	6.30969e-07	0.000352886	5.26696e-08	2.90719e-05	0	0	1.01498e-06	4.31994e-09
998	0	0	6.57192e-07	0.000362945	5.5018e-08	3.04686e-05	0	0	1.03942e-06	4.3127e-09
999	0	0	6.89991e-07	0.000383578	5.78513e-08	3.18907e-05	0	0	1.06318e-06	4.34963e-09
1000	0	0	7.18575e-07	0.000394426	6.04403e-08	3.34244e-05	0	0	1.089e-06	4.34376e-09
1001	0	0	7.54385e-07	0.000416643	6.35624e-08	3.49791e-05	0	0	1.11428e-06	4.3825e-09
1002	0	0	7.85511e-07	0.000428316	6.64155e-08	3.66619e-05	0	0	1.14159e-06	4.3783e-09
1003	0	0	8.24574e-07	0.000452191	6.98547e-08	3.83591e-05	0	0	1.16851e-06	4.41916e-09
1004	0	0	8.58428e-07	0.00046472	7.29974e-08	4.02036e-05	0	0	1.19746e-06	4.41693e-09
1005	0	0	9.00998e-07	0.000490318	7.67844e-08	4.20534e-05	0	0	1.22616e-06	4.46023e-09
1006	0	0	9.37771e-07	0.000503731	8.02438e-08	4.40728e-05	0	0	1.25689e-06	4.46024e-09
1007	0	0	9.84111e-07	0.000531111	8.44116e-08	4.60851e-05	0	0	1.28755e-06	4.50629e-09
1008	0	0	1.024e-06	0.000545427	8.82167e-08	4.82932e-05	0	0	1.32023e-06	4.50884e-09
1009	0	0	1.07438e-06	0.000574635	9.28007e-08	5.04778e-05	0	0	1.35301e-06	4.55798e-09
1010	0	0	1.11757e-06	0.000589866	9.69825e-08	5.28887e-05	0	0	1.38781e-06	4.56336e-09
1011	0	0	1.17228e-06	0.000620934	1.0202e-07	5.5255e-05	0	0	1.42292e-06	4.61594e-09
1012	0	0	1.21897e-06	0.000637082	1.06612e-07	5.78831e-05	0	0	1.46016e-06	4.62447e-09
1013	0	0	1.27828e-06	0.000670024	1.12143e-07	6.04399e-05	0	0	1.4979e-06	4.68087e-09
1014	0	0	1.32866e-06	0.00068708	1.17178e-07	6.32998e-05	0	0	1.53785e-06	4.69286e-09
1015	0	0	1.39286e-06	0.000721893	1.23246e-07	6.60551e-05	0	0	1.57845e-06	4.75338e-09
1016	0	0	1.44712e-06	0.000739835	1.28761e-07	6.91615e-05	0	0	1.62132e-06	4.76903e-09
1017	0	0	1.51648e-06	0.000776492	1.3541e-07	7.21222e-05	0	0	1.66498e-06	4.8339e-09
1018	0	0	1.57478e-06	0.000795282	1.41442e-07	7.54897e-05	0	0	1.71097e-06	4.85336e-09
1019	0	0	1.6496e-06	0.000833731	1.48718e-07	7.86616e-05	0	0	1.7579e-06	4.92276e-09
1020	0	0	1.71209e-06	0.000853316	1.55307e-07	8.23047e-05	0	0	1.80721e-06	4.94617e-09
1021	0	0	1.79262e-06	0.000893479	1.63259e-07	8.56922e-05	0	0	1.85764e-06	5.02031e-09
1022	0	0	1.85945e-06	0.00091379	1.70443e-07	8.9625e-05	0	0	1.91051e-06	5.04778e-09
1023	0	0	1.94595e-06	0.000955561	1.79122e-07	9.32313e-05	0	0	1.96465e-06	5.12682e-09
1024	0	0	2.01721e-06	0.000976507	1.86943e-07	9.74676e-05	0	0	2.02132e-06	5.15845e-09
1025	0	0	2.10992e-06	0.00101975	1.964e-07	0.000101295	0	0	2.07945e-06	5.24255e-09
1026	0	0	2.1857e-06	0.00104122	2.04899e-07	0.000105848	0	0	2.14018e-06	5.27843e-09
1027	0	0	2.28483e-06	0.00108577	2.15189e-07	0.000109896	0	0	2.20257e-06	5.36772e-09
1028	0	0	2.36518e-06	0.00110764	2.24409e-07	0.00011478	0	0	2.26764e-06	5.40791e-09
1029	0	0	2.47091e-06	0.0011533	2.35587e-07	0.000119049	0	0	2.3346e-06	5.5025e-09
1030	0	0	2.55583e-06	0.00117543	2.4557e-07	0.000124278	0	0	2.40433e-06	5.54704e-09
1031	0	0	2.66831e-06	0.00122196	2.57695e-07	0.000128767	0	0	2.47618e-06	5.64704e-09
1032	0	0	2.75776e-06	0.00124417	2.68486e-07	0.000134355	0	0	2.55091e-06	5.69595e-09
1033	0	0	2.8771e-06	0.00129134	2.81615e-07	0.000139064	0	0	2.62803e-06	5.80144e-09
1034	0	0	2.97101e-06	0.00131345	2.93259e-07	0.000145026	0	0	2.70812e-06	5.85475e-09
1035	0	0	3.09727e-06	0.00136096	3.07455e-07	0.000149955	0	0	2.7909e-06	5.9658e-09
1036	0	0	3.19548e-06	0.00138275	3.19999e-07	0.000156309	0	0	2.87678e-06	6.02353e-09
1037	0	0	3.32868e-06	0.00143031	3.35327e-07	0.00016146	0	0	2.96565e-06	6.14021e-09
1038	0	0	3.43099e-06	0.00145156	3.48822e-07	0.000168226	0	0	3.05774e-06	6.20238e-09
1039	0	0	3.57108e-06	0.00149884	3.6535e-07	0.000173605	0	0	3.15309e-06	6.32476e-09
1040	0	0	3.67723e-06	0.0015193	3.79848e-07	0.000180805	0	0	3.2518e-06	6.39123e-09
1041	0	0	3.82409e-06	0.00156595	3.97651e-07	0.00018642	0	0	3.35409e-06	6.51913e-09
1042	0	0	3.93375e-06	0.00158536	4.1321e-07	0.000194084	0	0	3.45993e-06	6.58965e-09
1043	0	0	4.08719e-06	0.00163102	4.32369e-07	0.00019995	0	0	3.5697e-06	6.72287e-09
1044	0	0	4.19994e-06	0.0016491	4.49051e-07	0.00020811	0	0	3.68323e-06	6.79721e-09
1045	0	0	4.35969e-06	0.00169339	4.69655e-07	0.000214248	0	0	3.80108e-06	6.93558e-09
1046	0	0	4.47504e-06	0.00170983	4.87534e-07	0.000222945	0	0	3.92293e-06	7.01352e-09
1047	0	0	4.64076e-06	0.00175237	5.0968e-07	0.000229381	0	0	4.04952e-06	7.15689e-09
1048	0	0	4.75813e-06	0.00176686	5.28837e-07	0.000238663	0	0	4.18038e-06	7.23827e-09
1049	0	0	4.92936e-06	0.00180726	5.52638e-07	0.000245433	0	0	4.31643e-06	7.38655e-09
1050	0	0	5.04808e-06	0.00181947	5.73165e-07	0.000255357	0	0	4.45706e-06	7.47126e-09
1051	0	0	5.22427e-06	0.00185733	5.98746e-07	0.000262505	0	0	4.60336e-06	7.62437e-09
1052	0	0	5.34359e-06	0.00186696	6.20752e-07	0.000273136	0	0	4.75466e-06	7.71237e-09
1053	0	0	5.52409e-06	0.00190188	6.48256e-07	0.000280714	0	0	4.91215e-06	7.87041e-09
1054	0	0	5.64315e-06	0.00190859	6.71863e-07	0.000292127	0	0	5.07509e-06	7.9619e-09
1055	0	0	5.8272e-06	0.0019402	7.01451e-07	0.000300196	0	0	5.24477e-06	8.12526e-09
1056	0	0	5.94507e-06	0.00194368	7.26801e-07	0.000312474	0	0	5.42039e-06	8.22066e-09
1057	0	0	6.13181e-06	0.00197163	7.58657e-07	0.000321103	0	0	5.60329e-06	8.38982e-09
1058	0	0	6.24747e-06	0.00197159	7.85911e-07	0.000334337	0	0	5.79268e-06	8.48962e-09
1059	0	0	6.43593e-06	0.00199555	8.20242e-07	0.000343601	0	0	5.98998e-06	8.66509e-09
1060	0	0	6.5483e-06	0.00199175	8.49583e-07	0.000357888	0	0	6.19436e-06	8.76988e-09
1061	0	0	6.73743e-06	0.00201143	8.86619e-07	0.000367869	0	0	6.40737e-06	8.95236e-09
1062	0	0	6.84536e-06	0.00200367	9.18253e-07	0.000383312	0	0	6.62807e-06	9.06289e-09
1063	0	0	7.03403e-06	0.00201884	9.58251e-07	0.000394093	0	0	6.85815e-06	9.25325e-09
1064	0	0	7.13636e-06	0.00200699	9.92407e-07	0.000410793	0	0	7.09659e-06	9.37038e-09
1065	0	0	7.32339e-06	0.0020175	1.03565e-06	0.000422461	0	0	7.3452e-06	9.56953e-09
1066	0	0	7.41894e-06	0.00200148	1.07258e-06	0.000440519	0	0	7.60289e-06	9.69416e-09
1067	0	0	7.60312e-06	0.00200724	1.11938e-06	0.000453154	0	0	7.87152e-06	9.90303e-09
1068	0	0	7.69073e-06	0.00198707	1.15935e-06	0.000472665	0	0	8.15005e-06	1.00358e-08
1069	0	0	7.87084e-06	0.00198809	1.21003e-06	0.000486347	0	0	8.44038e-06	1.02549e-08
1070	0	0	7.94942e-06	0.00196387	1.25334e-06	0.000507393	0	0	8.74152e-06	1.03961e-08
1071	0	0	8.12428e-06	0.00196023	1.30827e-06	0.000522189	0	0	9.05543e-06	1.0626e-08
1072	0	0	8.19281e-06	0.00193215	1.35523e-06	0.000544839	0	0	9.38116e-06	1.07763e-08
1073	0	0	8.36128e-06	0.00192404	1.41476e-06	0.000560807	0	0	9.72069e-06	1.10176e-08
1074	0	0	8.41884e-06	0.00189236	1.46568e-06	0.000585106	0	0	1.00732e-05	1.11775e-08
1075	0	0	8.5799e-06	0.00188004	1.53021e-06	0.000602288	0	0	1.04406e-05	1.14309e-08
1076	0	0	8.62573e-06	0.00184511	1.58544e-06	0.000628258	0	0	1.08222e-05	1.16011e-08
1077	0	0	8.77844e-06	0.00182893	1.65535e-06	0.000646677	0	0	1.12201e-05	1.18674e-08
1078	0	0	8.81194e-06	0.00179116	1.7152e-06	0.00067431	0	0	1.16288e-05	1.20488e-08
1079	0	0	8.95551e-06	0.00177153	1.79089e-06	0.00069397	0	0	1.20473e-05	1.23289e-08
1080	0	0	8.97624e-06	0.00173137	1.85569e-06	0.000723224	0	0	1.24728e-05	1.25219e-08
1081	0	0	9.11005e-06	0.00170875	1.93754e-06	0.000744104	0	0	1.29053e-05	1.28158e-08
1082	0	0	9.11776e-06	0.0016667	2.00761e-06	0.0007749	0	0	1.33429e-05	1.30202e-08
1083	0	0	9.24132e-06	0.00164159	2.096e-06	0.000796958	0	0	1.37859e-05	1.3328e-08
1084	0	0	9.23597e-06	0.00159816	2.17162e-06	0.000829624	0	0	1.42326e-05	1.35439e-08
1085	0	0	9.34897e-06	0.00157108	2.26696e-06	0.000853054	0	0	1.46833e-05	1.38657e-08
1086	0	0	9.33069e-06	0.00152678	2.34853e-06	0.000887109	0	0	1.51365e-05	1.40932e-08
1087	0	0	9.433e-06	0.00149825	2.4512e-06	0.000911626	0	0	1.55923e-05	1.44294e-08
1088	0	0	9.40208e-06	0.00145359	2.53893e-06	0.000946764	0	0	1.60492e-05	1.46689e-08
1089	0	0	9.49371e-06	0.00142412	2.64917e-06	0.000972188	0	0	1.65073e-05	1.50197e-08
1090	0	0	9.45062e-06	0.00137956	2.74322e-06	0.00100815	0	0	1.69649e-05	1.52715e-08
1091	0	0	9.53174e-06	0.00134965	2.86123e-06	0.00103433	0	0	1.74223e-05	1.56371e-08
1092	0	0	9.47707e-06	0.00130564	2.9617e-06	0.00107086	0	0	1.78777e-05	1.59011e-08
1093	0	0	9.54798e-06	0.00128	3.08763e-06	0.00109844	0	0	1.83312e-05	1.62817e-08
1094	0	0	9.48325e-06	0.00123942	3.19475e-06	0.00113573	0	0	1.8781e-05	1.65581e-08
1095	0	0	9.54547e-06	0.00121526	3.32895e-06	0.00116398	0	0	1.92272e-05	1.69539e-08
1096	0	0	9.4718e-06	0.00118485	3.44278e-06	0.00120141	0	0	1.9668e-05	1.72427e-08
1097	0	0	9.52751e-06	0.00116665	3.58528e-06	0.00122997	0	0	2.01036e-05	1.76538e-08
1098	0	0	9.44801e-06	0.00114007	3.70573e-06	0.00126714	0	0	2.0532e-05	1.7955e-08
1099	0	0	9.49838e-06	0.00112547	3.85645e-06	0.00129581	0	0	2.09533e-05	1.83813e-08
1100	0	0	9.41396e-06	0.00110135	3.98335e-06	0.0013324	0	0	2.13656e-05	1.86947e-08
1101	0	0	9.45947e-06	0.00108781	4.14218e-06	0.00136102	0	0	2.17691e-05	1.91362e-08
1102	0	0	9.37047e-06	0.00106465	4.27531e-06	0.00139677	0	0	2.21617e-05	1.94613e-08
1103	0	0	9.41112e-06	0.00105139	4.44208e-06	0.00142523	0	0	2.25437e-05	1.99173e-08
1104	0	0	9.31775e-06	0.00102876	4.58119e-06	0.0014599	0	0	2.2913e-05	2.02531e-08
1105	0	0	9.35359e-06	0.00101561	4.7557e-06	0.00148809	0	0	2.32699e-05	2.07226e-08
1106	0	0	9.25616e-06	0.00100323	4.90049e-06	0.0015215	0	0	2.36123e-05	2.10677e-08
1107	0	0	9.29132e-06	0.0009966	5.08249e-06	0.00154934	0	0	2.39405e-05	2.15493e-08
1108	0	0	9.19586e-06	0.000987534	5.23264e-06	0.00158131	0	0	2.42527e-05	2.19025e-08
1109	0	0	9.23241e-06	0.000982641	5.42183e-06	0.00160874	0	0	2.4549e-05	2.23949e-08
1110	0	0	9.13909e-06	0.000974052	5.57696e-06	0.00163913	0	0	2.48276e-05	2.27544e-08
1111	0	0	9.17647e-06	0.000969213	5.77303e-06	0.00166617	0	0	2.50889e-05	2.32561e-08
1112	0	0	9.08442e-06	0.000960121	5.93274e-06	0.00169493	0	0	2.5331e-05	2.36204e-08
1113	0	0	9.1218e-06	0.000954751	6.13535e-06	0.00172148	0	0	2.55546e-05	2.413e-08
1114	0	0	9.03024e-06	0.000945462	6.29921e-06	0.00174849	0	0	2.57576e-05	2.44974e-08
1115	0	0	9.06704e-06	0.000939732	6.50794e-06	0.00177448	0	0	2.59409e-05	2.50132e-08
1116	0	0	8.97552e-06	0.000929695	6.67547e-06	0.0017997	0	0	2.61026e-05	2.5382e-08
1117	0	0	9.0113e-06	0.00092326	6.88988e-06	0.00182508	0	0	2.62436e-05	2.59025e-08
1118	0	0	8.91942e-06	0.000912309	7.06056e-06	0.00184845	0	0	2.63619e-05	2.6271e-08
1119	0	0	8.95381e-06	0.000905049	7.28013e-06	0.00187456	0	0	2.6459e-05	2.67946e-08
1120	0	0	8.86125e-06	0.000893155	7.4536e-06	0.00189686	0	0	2.65327e-05	2.71612e-08
1121	0	0	8.89392e-06	0.000885032	7.67806e-06	0.00192258	0	0	2.65845e-05	2.76864e-08
1122	0	0	8.80043e-06	0.000872222	7.85379e-06	0.00194319	0	0	2.66125e-05	2.80495e-08
1123	0	0	8.83111e-06	0.000863233	8.0825e-06	0.00196808	0	0	2.66185e-05	2.85748e-08
1124	0	0	8.73649e-06	0.000849559	8.2598e-06	0.00198675	0	0	2.66004e-05	2.89331e-08
1125	0	0	8.76496e-06	0.000839719	8.49202e-06	0.00201059	0	0	2.65603e-05	2.94572e-08
1126	0	0	8.66903e-06	0.000825251	8.67011e-06	0.00202724	0	0	2.64961e-05	2.98092e-08
1127	0	0	8.69509e-06	0.0008146	8.90505e-06	0.00204989	0	0	2.64103e-05	3.03311e-08
1128	0	0	8.59772e-06	0.000799426	9.08316e-06	0.00206448	0	0	2.82365e-05	3.06758e-08
1129	0	0	8.62121e-06	0.000788148	9.31995e-06	0.0020858	0	0	2.92672e-05	3.12663e-08
1130	0	0	8.52237e-06	0.000772448	9.49728e-06	0.00209831	0	0	3.18285e-05	3.17036e-08
1131	0	0	8.54324e-06	0.00076054	9.73504e-06	0.00212447	0	0	3.32728e-05	3.24026e-08
1132	0	0	8.44289e-06	0.000744383	9.91265e-06	0.00213857	0	0	3.62678e-05	3.29434e-08
1133	0	0	8.46104e-06	0.000731921	1.0153e-05	0.00216462	0	0	3.7936e-05	3.37551e-08
1134	0	0	8.35917e-06	0.000715423	1.03308e-05	0.00217738	0	0	4.12906e-05	3.44003e-08
1135	0	0	8.37455e-06	0.000702519	1.05727e-05	0.00220142	0	0	4.31294e-05	3.53278e-08
1136	0	0	8.27116e-06	0.000685818	1.07492e-05	0.00221172	0	0	4.68299e-05	3.60803e-08
1137	0	0	8.28375e-06	0.000672601	1.09909e-05	0.00223293	0	0	4.88214e-05	3.71289e-08
1138	0	0	8.17888e-06	0.000655841	1.11648e-05	0.00224033	0	0	5.28675e-05	3.7994e-08
1139	0	0	8.1887e-06	0.000642451	1.14048e-05	0.00225826	0	0	5.50012e-05	3.91711e-08
1140	0	0	8.08245e-06	0.000625775	1.15745e-05	0.00226254	0	0	5.93926e-05	4.01553e-08
1141	0	0	8.08954e-06	0.000612352	1.18111e-05	0.00227691	0	0	6.16568e-05	4.14689e-08
1142	0	0	7.98202e-06	0.000595897	1.19755e-05	0.00227793	0	0	6.6389e-05	4.2579e-08
1143	0	0	7.98645e-06	0.000582575	1.22073e-05	0.00229018	0	0	6.87686e-05	4.40367e-08
1144	0	0	7.87777e-06	0.000566467	1.23655e-05	0.00228885	0	0	7.3831e-05	4.52785e-08
1145	0	0	7.87965e-06	0.000553368	1.25917e-05	0.00229836	0	0	7.63067e-05	4.68874e-08
1146	0	0	7.76995e-06	0.000537717	1.27428e-05	0.00229436	0	0	8.16816e-05	4.82665e-08
1147	0	0	7.76936e-06	0.000524951	1.29621e-05	0.0022999	0	0	8.42289e-05	5.00329e-08
1148	0	0	7.65879e-06	0.000512662	1.31049e-05	0.00229253	0	0	8.98912e-05	5.15537e-08
1149	0	0	7.65659e-06	0.000501945	1.33159e-05	0.00229361	0	0	9.24807e-05	5.34827e-08
1150	0	0	7.54632e-06	0.000490899	1.34492e-05	0.00228266	0	0	9.83973e-05	5.51482e-08
1151	0	0	7.54289e-06	0.000480991	1.36504e-05	0.0022791	0	0	0.000100995	5.72434e-08
1152	0	0	7.43297e-06	0.000470472	1.3773e-05	0.00226637	0	0	0.000107124	5.90549e-08
1153	0	0	7.4282e-06	0.000460961	1.39646e-05	0.00225921	0	0	0.00010969	6.13178e-08
1154	0	0	7.31847e-06	0.000450747	1.40775e-05	0.00224347	0	0	0.000115983	6.32743e-08
1155	0	0	7.31221e-06	0.000441519	1.4259e-05	0.00223366	0	0	0.000118474	6.57041e-08
1156	0	0	7.20257e-06	0.000431566	1.43617e-05	0.0022155	0	0	0.000124874	6.78026e-08
1157	0	0	7.1947e-06	0.000422622	1.45323e-05	0.00220171	0	0	0.000127243	7.03966e-08
1158	0	0	7.08509e-06	0.000412956	1.46238e-05	0.00218045	0	0	0.000133686	7.2632e-08
1159	0	0	7.07555e-06	0.000404362	1.47821e-05	0.0021624	0	0	0.000135883	7.5385e-08
1160	0	0	6.96594e-06	0.000395051	1.48612e-05	0.00213802	0	0	0.0001423	7.77499e-08
1161	0	0	6.95472e-06	0.000386856	1.50061e-05	0.00211589	0	0	0.000144274	8.06542e-08
1162	0	0	6.84514e-06	0.000377956	1.50718e-05	0.00208862	0	0	0.00015059	8.31387e-08
1163	0	0	6.83226e-06	0.000370228	1.52023e-05	0.00206276	0	0	0.000152287	8.61844e-08
1164	0	0	6.72278e-06	0.000361802	1.52541e-05	0.00203295	0	0	0.000158424	8.87764e-08
1165	0	0	6.70829e-06	0.000354615	1.53697e-05	0.0020038	0	0	0.000159793	9.19507e-08
1166	0	0	6.599e-06	0.000346728	1.54072e-05	0.0019743	0	0	0.000165671	9.46356e-08
1167	0	0	6.58298e-06	0.000340156	1.55079e-05	0.0019438	0	0	0.00016666	9.79218e-08
1168	0	0	6.47403e-06	0.000332869	1.55316e-05	0.00191321	0	0	0.0001722	1.0068e-07
1169	0	0	6.45661e-06	0.000326984	1.56177e-05	0.00188077	0	0	0.000172763	1.04058e-07
1170	0	0	6.34814e-06	0.000320355	1.56277e-05	0.00184911	0	0	0.000177887	1.06868e-07
1171	0	0	6.32947e-06	0.000315229	1.56992e-05	0.00181497	0	0	0.000177982	1.10315e-07
1172	0	0	6.22167e-06	0.000309309	1.5696e-05	0.00178985	0	0	0.000182618	1.13153e-07
1173	0	0	6.20192e-06	0.000305009	1.57564e-05	0.00175863	0	0	0.000182211	1.16644e-07
1174	0	0	6.09501e-06	0.000299846	1.57445e-05	0.00173433	0	0	0.000186293	1.19485e-07
1175	0	0	6.07439e-06	0.000296439	1.5795e-05	0.00170282	0	0	0.000185386	1.22994e-07
1176	0	0	5.96859e-06	0.000292074	1.57745e-05	0.00167753	0	0	0.000188875	1.25816e-07
1177	0	0	5.94731e-06	0.000289627	1.58146e-05	0.00164483	0	0	0.000187432	1.29321e-07
1178	0	0	5.84286e-06	0.000286543	1.5785e-05	0.00161813	0	0	0.00019027	1.32101e-07
1179	0	0	5.82165e-06	0.000285377	1.58141e-05	0.00158415	0	0	0.000188278	1.35576e-07
1180	0	0	5.71949e-06	0.000283267	1.57751e-05	0.0015561	0	0	0.000190433	1.38285e-07
1181	0	0	5.69882e-06	0.000283244	1.57929e-05	0.00152107	0	0	0.000187897	1.41707e-07
1182	0	0	5.59914e-06	0.000282021	1.57444e-05	0.00149194	0	0	0.000189343	1.44326e-07
1183	0	0	5.57912e-06	0.000283136	1.5751e-05	0.00145619	0	0	0.000186334	1.4767e-07
1184	0	0	5.48201e-06	0.000282791	1.56933e-05	0.0014263	0	0	0.000187472	1.50177e-07
1185	0	0	5.46276e-06	0.000285093	1.56888e-05	0.0013902	0	0	0.000184321	1.53435e-07
1186	0	0	5.36831e-06	0.000285646	1.56221e-05	0.00136549	0	0	0.000185347	1.55831e-07
1187	0	0	5.34999e-06	0.000289205	1.56091e-05	0.00133273	0	0	0.000182181	1.59005e-07
1188	0	0	5.25833e-06	0.000290691	1.5537e-05	0.00130944	0	0	0.000183166	1.61294e-07
1189	0	0	5.24112e-06	0.000295591	1.55169e-05	0.00127792	0	0	0.00018003	1.6439e-07
1190	0	0	5.15242e-06	0.000298049	1.54399e-05	0.0012549	0	0	0.000180998	1.66579e-07
1191	0	0	5.13654e-06	0.00030438	1.54129e-05	0.00122406	0	0	0.000177907	1.69602e-07
1192	0	0	5.051e-06	0.000307851	1.53309e-05	0.00120218	0	0	0.000178867	1.71697e-07
1193	0	0	5.03668e-06	0.00031571	1.52975e-05	0.00117262	0	0	0.000175824	1.74653e-07
1194	0	0	4.95451e-06	0.000320233	1.52111e-05	0.00115112	0	0	0.000176777	1.76659e-07
1195	0	0	4.94202e-06	0.000329717	1.51715e-05	0.00112248	0	0	0.000173781	1.7955e-07
1196	0	0	4.86344e-06	0.000335331	1.5081e-05	0.00110152	0	0	0.000174789	1.81472e-07
1197	0	0	4.85306e-06	0.000346533	1.50356e-05	0.00107399	0	0	0.000171874	1.84312e-07
1198	0	0	4.77831e-06	0.000353268	1.49412e-05	0.00105344	0	0	0.000172897	1.86167e-07
1199	0	0	4.77032e-06	0.000366273	1.48904e-05	0.00102699	0	0	0.000170038	1.88962e-07
1200	0	0	4.69964e-06	0.00037415	1.47925e-05	0.00100689	0	0	0.000171064	1.90752e-07
1201	0	0	4.69435e-06	0.000389027	1.47366e-05	0.000981629	0	0	0.000168251	1.93505e-07
1202	0	0	4.62798e-06	0.000398048	1.46355e-05	0.000962097	0	0	0.000169275	1.95231e-07
1203	0	0	4.62569e-06	0.000414841	1.45749e-05	0.000938132	0	0	0.000166502	1.97941e-07
1204	0	0	4.56385e-06	0.000424987	1.4471e-05	0.000919287	0	0	0.000167521	1.99604e-07
1205	0	0	4.56484e-06	0.000443707	1.44062e-05	0.00089673	0	0	0.000164929	2.02271e-07
1206	0	0	4.50774e-06	0.000454928	1.43e-05	0.000879361	0	0	0.000166027	2.0388e-07
1207	0	0	4.51228e-06	0.000475539	1.42315e-05	0.000858709	0	0	0.000163526	2.06515e-07
1208	0	0	4.4601e-06	0.000487751	1.41236e-05	0.000842391	0	0	0.000164647	2.08073e-07
1209	0	0	4.46842e-06	0.000510163	1.4052e-05	0.00082341	0	0	0.000162209	2.10677e-07
1210	0	0	4.42128e-06	0.000523238	1.39427e-05	0.000808028	0	0	0.000163337	2.12187e-07
1211	0	0	4.43356e-06	0.000547294	1.38684e-05	0.000790661	0	0	0.000160951	2.1476e-07
1212	0	0	4.39151e-06	0.000561058	1.37582e-05	0.000776201	0	0	0.000162077	2.1622e-07
1213	0	0	4.40788e-06	0.00058653	1.36816e-05	0.000760447	0	0	0.000159737	2.18762e-07
1214	0	0	4.37088e-06	0.000600759	1.35708e-05	0.000746919	0	0	0.000160854	2.20173e-07
1215	0	0	4.39136e-06	0.000627346	1.34923e-05	0.000732784	0	0	0.000158553	2.22684e-07
1216	0	0	4.3593e-06	0.00064177	1.33813e-05	0.000720306	0	0	0.000159657	2.24046e-07
1217	0	0	4.38383e-06	0.000669097	1.33013e-05	0.000707852	0	0	0.000157388	2.26524e-07
1218	0	0	4.35646e-06	0.000683407	1.31905e-05	0.000696347	0	0	0.000158474	2.27837e-07
1219	0	0	4.38485e-06	0.000711042	1.31094e-05	0.00068552	0	0	0.00015623	2.30281e-07
1220	0	0	4.36183e-06	0.000724901	1.29992e-05	0.000674955	0	0	0.000157292	2.31543e-07
1221	0	0	4.39378e-06	0.00075237	1.29173e-05	0.000671488	0	0	0.00015507	2.33952e-07
1222	0	0	4.37463e-06	0.000765432	1.28091e-05	0.000665283	0	0	0.000156106	2.35161e-07
1223	0	0	4.40971e-06	0.000792249	1.27283e-05	0.000664967	0	0	0.000153902	2.37533e-07
1224	0	0	4.39385e-06	0.000804183	1.26228e-05	0.000660587	0	0	0.00015491	2.38691e-07
1225	0	0	4.43155e-06	0.000829874	1.25435e-05	0.000661895	0	0	0.000152723	2.41026e-07
1226	0	0	4.41831e-06	0.000840384	1.24407e-05	0.000658411	0	0	0.000153702	2.42132e-07
1227	0	0	4.45799e-06	0.000864525	1.23627e-05	0.000660768	0	0	0.000151528	2.44429e-07
1228	0	0	4.44662e-06	0.000873377	1.22625e-05	0.000657817	0	0	0.000152475	2.45483e-07
1229	0	0	4.48761e-06	0.000895618	1.21859e-05	0.000660975	0	0	0.000150315	2.47741e-07
1230	0	0	4.47735e-06	0.000902654	1.20883e-05	0.00065839	0	0	0.00015123	2.48742e-07
1231	0	0	4.51893e-06	0.000922743	1.2013e-05	0.000662199	0	0	0.000149077	2.50961e-07
1232	0	0	4.509e-06	0.000927895	1.19179e-05	0.000659872	0	0	0.000149956	2.51909e-07
1233	0	0	4.55045e-06	0.000945687	1.1844e-05	0.000664199	0	0	0.000147805	2.54086e-07
1234	0	0	4.54013e-06	0.000948979	1.17513e-05	0.000662031	0	0	0.000148645	2.54978e-07
1235	0	0	4.58079e-06	0.000964441	1.16789e-05	0.000666728	0	0	0.000146492	2.57112e-07
1236	0	0	4.56941e-06	0.00096598	1.15886e-05	0.000664613	0	0	0.000147292	2.57949e-07
1237	0	0	4.60867e-06	0.000979178	1.15176e-05	0.000669502	0	0	0.000145135	2.60037e-07
1238	0	0	4.59567e-06	0.000979148	1.14297e-05	0.000667314	0	0	0.0001459	2.60816e-07
1239	0	0	4.63301e-06	0.000990233	1.13601e-05	0.000672187	0	0	0.000143743	2.62859e-07
1240	0	0	4.61794e-06	0.000988871	1.12745e-05	0.000669791	0	0	0.000144475	2.63581e-07
1241	0	0	4.65295e-06	0.000998057	1.12063e-05	0.000674418	0	0	0.000142318	2.65579e-07
1242	0	0	4.63549e-06	0.000995636	1.11228e-05	0.000671677	0	0	0.000143019	2.66246e-07
1243	0	0	4.66786e-06	0.00100319	1.10558e-05	0.000675822	0	0	0.000140862	2.68199e-07
1244	0	0	4.64781e-06	0.001	1.09743e-05	0.000672985	0	0	0.000141534	2.68811e-07
1245	0	0	4.67736e-06	0.00100619	1.09087e-05	0.000676639	0	0	0.000139387	2.7072e-07
1246	0	0	4.65461e-06	0.00100253	1.08292e-05	0.000673973	0	0	0.000140044	2.71278e-07
1247	0	0	4.68124e-06	0.00100765	1.0765e-05	0.000677146	0	0	0.000137917	2.73144e-07
1248	0	0	4.65581e-06	0.00101314	1.06876e-05	0.000673964	0	0	0.000138563	2.73652e-07
1249	0	0	4.68203e-06	0.00102283	1.06248e-05	0.000676131	0	0	0.000136461	2.75477e-07
1250	0	0	4.65743e-06	0.00103036	1.05492e-05	0.000672196	0	0	0.000137099	2.75936e-07
1251	0	0	4.68418e-06	0.00104046	1.04875e-05	0.000673131	0	0	0.00013505	2.77721e-07
1252	0	0	4.66024e-06	0.00104766	1.04134e-05	0.00066841	0	0	0.000135698	2.78137e-07
1253	0	0	4.68694e-06	0.00105683	1.03524e-05	0.000668045	0	0	0.000133685	2.79889e-07
1254	0	0	4.66293e-06	0.001063	1.02795e-05	0.000662622	0	0	0.000134332	2.80265e-07
1255	0	0	4.68888e-06	0.00107091	1.02191e-05	0.000660999	0	0	0.000132413	2.81984e-07
1256	0	0	4.66419e-06	0.001076	1.01471e-05	0.000655039	0	0	0.000133093	2.82329e-07
1257	0	0	4.68891e-06	0.00108271	1.0087e-05	0.000652284	0	0	0.000131225	2.84028e-07
1258	0	0	4.66317e-06	0.00108688	1.00157e-05	0.000646017	0	0	0.000131913	2.84346e-07
1259	0	0	4.68633e-06	0.00109263	9.95569e-06	0.000642321	0	0	0.000130087	2.86024e-07
1260	0	0	4.65932e-06	0.00109615	9.88502e-06	0.000636024	0	0	0.000130776	2.86315e-07
1261	0	0	4.68077e-06	0.00110121	9.82517e-06	0.000631624	0	0	0.000128984	2.87973e-07
1262	0	0	4.65242e-06	0.00110436	9.75507e-06	0.000625603	0	0	0.000129667	2.88239e-07
1263	0	0	4.67212e-06	0.00110903	9.69536e-06	0.000620769	0	0	0.000127904	2.89876e-07
1264	0	0	4.64246e-06	0.0011121	9.62586e-06	0.000615346	0	0	0.000128578	2.90115e-07
1265	0	0	4.66044e-06	0.00111666	9.56638e-06	0.000610361	0	0	0.000126839	2.91732e-07
1266	0	0	4.62958e-06	0.00111991	9.49757e-06	0.000605864	0	0	0.0001275	2.91946e-07
1267	0	0	4.64596e-06	0.00112461	9.43843e-06	0.00060101	0	0	0.000125783	2.93542e-07
1268	0	0	4.61406e-06	0.00113031	9.37045e-06	0.000597759	0	0	0.000126429	2.93732e-07
1269	0	0	4.6293e-06	0.00113652	9.31186e-06	0.000593308	0	0	0.000124728	2.95307e-07
1270	0	0	4.59699e-06	0.00114324	9.2449e-06	0.000596847	0	0	0.000125356	2.95472e-07
1271	0	0	4.6114e-06	0.00115017	9.18818e-06	0.000596063	0	0	0.000123668	2.97025e-07
1272	0	0	4.57887e-06	0.00115746	9.12398e-06	0.000602562	0	0	0.000124274	2.97165e-07
1273	0	0	4.59258e-06	0.0011649	9.0698e-06	0.000603196	0	0	0.000122717	2.98695e-07
1274	0	0	4.55997e-06	0.00117266	9.00848e-06	0.000611461	0	0	0.000123371	2.98819e-07
1275	0	0	4.5731e-06	0.00118056	8.95681e-06	0.000612816	0	0	0.000121865	3.00339e-07
1276	0	0	4.54057e-06	0.00118879	8.89827e-06	0.000622581	0	0	0.000122518	3.0045e-07
1277	0	0	4.55329e-06	0.00119718	8.84908e-06	0.00062451	0	0	0.000121082	3.01957e-07
1278	0	0	4.52101e-06	0.00120705	8.79326e-06	0.000635841	0	0	0.000121745	3.02053e-07
1279	0	0	4.53352e-06	0.00121663	8.74661e-06	0.000638393	0	0	0.00012034	3.03546e-07
1280	0	0	4.50173e-06	0.00122748	8.69354e-06	0.000651462	0	0	0.00012099	3.03624e-07
1281	0	0	4.51424e-06	0.00123787	8.64955e-06	0.000654741	0	0	0.0001196	3.05098e-07
1282	0	0	4.48313e-06	0.00124956	8.59934e-06	0.00066974	0	0	0.000120227	3.05154e-07
1283	0	0	4.49581e-06	0.00126066	8.5582e-06	0.000673845	0	0	0.000118846	3.06604e-07
1284	0	0	4.46556e-06	0.00127314	8.51098e-06	0.000690933	0	0	0.000119444	3.06634e-07
1285	0	0	4.47859e-06	0.00128491	8.47292e-06	0.000695929	0	0	0.000118066	3.08059e-07
1286	0	0	4.44936e-06	0.00129815	8.42887e-06	0.000715198	0	0	0.000118678	3.08062e-07
1287	0	0	4.4629e-06	0.00131055	8.39411e-06	0.00072109	0	0	0.000117333	3.09466e-07
1288	0	0	4.43485e-06	0.0013245	8.35341e-06	0.00074254	0	0	0.000117935	3.09452e-07
1289	0	0	4.44906e-06	0.00133748	8.32219e-06	0.000749255	0	0	0.000116606	3.1084e-07
1290	0	0	4.42233e-06	0.00135377	8.28497e-06	0.000772773	0	0	0.000117194	3.10811e-07
1291	0	0	4.43744e-06	0.00136824	8.2575e-06	0.000780151	0	0	0.000115876	3.12183e-07
1292	0	0	4.41228e-06	0.00138578	8.22388e-06	0.000805489	0	0	0.000116447	3.12138e-07
1293	0	0	4.42846e-06	0.00140106	8.20029e-06	0.00081327	0	0	0.000115134	3.13495e-07
1294	0	0	4.40497e-06	0.00143859	8.17033e-06	0.000840042	0	0	0.000115682	3.13433e-07
1295	0	0	4.4231e-06	0.0014658	8.15071e-06	0.000848442	0	0	0.000114367	3.14773e-07
1296	0	0	4.40244e-06	0.00151186	8.12459e-06	0.000876446	0	0	0.000114889	3.14694e-07
1297	0	0	4.42303e-06	0.00154401	8.10921e-06	0.000884569	0	0	0.000113564	3.16015e-07
1298	0	0	4.40539e-06	0.00159562	8.08689e-06	0.000912876	0	0	0.000114053	3.15918e-07
1299	0	0	4.42858e-06	0.00163075	8.07558e-06	0.000920058	0	0	0.00011271	3.17217e-07
1300	0	0	4.41405e-06	0.00168702	8.05672e-06	0.000947821	0	0	0.000113161	3.17098e-07
1301	0	0	4.43995e-06	0.0017244	8.04913e-06	0.000953435	0	0	0.000111792	3.18373e-07
1302	0	0	4.42858e-06	0.00178488	8.03328e-06	0.000979797	0	0	0.000112201	3.18228e-07
1303	0	0	4.45729e-06	0.00182402	8.0289e-06	0.000983256	0	0	0.000110799	3.19473e-07
1304	0	0	4.44916e-06	0.00188819	8.01549e-06	0.00100738	0	0	0.000111162	3.19298e-07
1305	0	0	4.48077e-06	0.00192852	8.01373e-06	0.00100816	0	0	0.000109724	3.2051e-07
1306	0	0	4.47593e-06	0.00199567	8.00209e-06	0.00102943	0	0	0.000110042	3.203e-07
1307	0	0	4.51049e-06	0.00203765	8.00233e-06	0.00102722	0	0	0.000108585	3.21473e-07
1308	0	0	4.509e-06	0.00210751	7.99184e-06	0.00104491	0	0	0.000108873	3.21226e-07
1309	0	0	4.54661e-06	0.00215363	7.99338e-06	0.00103929	0	0	0.000107406	3.2236e-07
1310	0	0	4.54865e-06	0.00222696	7.98326e-06	0.00105285	0	0	0.000107674	3.22076e-07
1311	0	0	4.58951e-06	0.00227353	7.98529e-06	0.00104364	0	0	0.000106205	3.23171e-07
1312	0	0	4.59507e-06	0.00235285	7.97473e-06	0.00105275	0	0	0.000106456	3.2285e-07
1313	0	0	4.6398e-06	0.00240545	7.97646e-06	0.00103995	0	0	0.000104991	3.23906e-07
1314	0	0	4.64971e-06	0.00248779	7.96468e-06	0.00104456	0	0	0.000105226	3.23549e-07
1315	0	0	4.6985e-06	0.00254058	7.96537e-06	0.00102835	0	0	0.000103763	3.24565e-07
1316	0	0	4.71262e-06	0.00262175	7.95169e-06	0.00102859	0	0	0.000103983	3.24171e-07
1317	0	0	4.76527e-06	0.00267345	7.95067e-06	0.00100933	0	0	0.000102522	3.25146e-07
1318	0	0	4.78337e-06	0.00275451	7.93451e-06	0.00100553	0	0	0.000102725	3.24714e-07
1319	0	0	4.83983e-06	0.0028046	7.93125e-06	0.000983681	0	0	0.000101267	3.25647e-07
1320	0	0	4.86183e-06	0.00288171	7.91217e-06	0.000976333	0	0	0.000101469	3.25175e-07
1321	0	0	4.9219e-06	0.00292913	7.90626e-06	0.000952464	0	0	0.000100067	3.26068e-07
1322	0	0	4.94752e-06	0.00300101	7.88394e-06	0.000942157	0	0	0.000100291	3.2557e-07
1323	0	0	5.01093e-06	0.00304358	7.87512e-06	0.000916874	0	0	9.89201e-05	3.26438e-07
1324	0	0	5.03984e-06	0.00310839	7.84942e-06	0.000904254	0	0	9.91525e-05	3.25918e-07
1325	0	0	5.10625e-06	0.00315071	7.83757e-06	0.000878173	0	0	9.7806e-05	3.26762e-07
1326	0	0	5.13821e-06	0.0032132	7.80847e-06	0.000863899	0	0	9.80424e-05	3.26224e-07
1327	0	0	5.20753e-06	0.00325345	7.7936e-06	0.000837608	0	0	9.67178e-05	3.27044e-07
1328	0	0	5.24233e-06	0.00331294	7.76121e-06	0.000822314	0	0	9.6956e-05	3.26488e-07
1329	0	0	5.31437e-06	0.00335041	7.74343e-06	0.000812051	0	0	9.56516e-05	3.27286e-07
1330	0	0	5.35178e-06	0.00340384	7.71074e-06	0.000805346	0	0	9.58901e-05	3.26712e-07
1331	0	0	5.42621e-06	0.00344238	7.69408e-06	0.00079922	0	0	9.46042e-05	3.27489e-07
1332	0	0	5.46619e-06	0.00349241	7.66233e-06	0.000794194	0	0	9.48415e-05	3.26899e-07
1333	0	0	5.54314e-06	0.00353026	7.64676e-06	0.000788218	0	0	9.35782e-05	3.27656e-07
1334	0	0	5.58562e-06	0.00357972	7.61544e-06	0.000782624	0	0	9.38161e-05	3.27051e-07
1335	0	0	5.66504e-06	0.00361673	7.60032e-06	0.000775587	0	0	9.25733e-05	3.2779e-07
1336	0	0	5.70991e-06	0.00366183	7.56883e-06	0.000768843	0	0	9.281e-05	3.27171e-07
1337	0	0	5.79151e-06	0.00371775	7.55365e-06	0.000760542	0	0	9.15826e-05	3.27892e-07
1338	0	0	5.83924e-06	0.0037697	7.52161e-06	0.000752676	0	0	9.18141e-05	3.27261e-07
1339	0	0	5.92375e-06	0.0038271	7.50605e-06	0.000743278	0	0	9.05987e-05	3.27963e-07
1340	0	0	5.97412e-06	0.00387551	7.47326e-06	0.000734539	0	0	9.08227e-05	3.27318e-07
1341	0	0	6.0609e-06	0.00392679	7.45715e-06	0.000724345	0	0	8.96166e-05	3.28002e-07
1342	0	0	6.1132e-06	0.00397204	7.42353e-06	0.000715047	0	0	8.98387e-05	3.27343e-07
1343	0	0	6.20164e-06	0.00401668	7.40681e-06	0.000704385	0	0	8.86441e-05	3.28011e-07
1344	0	0	6.25525e-06	0.00406628	7.37239e-06	0.000694844	0	0	8.88583e-05	3.27343e-07
1345	0	0	6.34575e-06	0.00410881	7.35506e-06	0.000684028	0	0	8.76707e-05	3.27998e-07
1346	0	0	6.4015e-06	0.00415411	7.3199e-06	0.000674526	0	0	8.78754e-05	3.27321e-07
1347	0	0	6.49396e-06	0.00419798	7.30201e-06	0.000663837	0	0	8.66925e-05	3.27961e-07
1348	0	0	6.55282e-06	0.00424166	7.26624e-06	0.000654609	0	0	8.68864e-05	3.27273e-07
1349	0	0	6.64863e-06	0.00428043	7.24787e-06	0.000644277	0	0	8.57063e-05	3.27897e-07
1350	0	0	6.71079e-06	0.00432017	7.21161e-06	0.000635509	0	0	8.59511e-05	3.27198e-07
1351	0	0	6.80974e-06	0.00435306	7.19283e-06	0.00062572	0	0	8.48099e-05	3.27812e-07
1352	0	0	6.87484e-06	0.00438719	7.15622e-06	0.000617542	0	0	8.50746e-05	3.2711e-07
1353	0	0	6.97659e-06	0.00441347	7.13713e-06	0.000608434	0	0	8.39531e-05	3.27719e-07
1354	0	0	7.04429e-06	0.00444627	7.10029e-06	0.000600934	0	0	8.42291e-05	3.27017e-07
1355	0	0	7.14881e-06	0.00446849	7.08096e-06	0.000592604	0	0	8.31263e-05	3.2762e-07
1356	0	0	7.21916e-06	0.00450707	7.04402e-06	0.000585829	0	0	8.34192e-05	3.26918e-07
1357	0	0	7.32696e-06	0.00452938	7.0245e-06	0.000578345	0	0	8.23399e-05	3.2752e-07
1358	0	0	7.40055e-06	0.00456466	6.98754e-06	0.000572314	0	0	8.26546e-05	3.26823e-07
1359	0	0	7.51176e-06	0.00459025	6.96789e-06	0.000565715	0	0	8.16012e-05	3.27427e-07
1360	0	0	7.5894e-06	0.00462555	6.93103e-06	0.000560426	0	0	8.19414e-05	3.26738e-07
1361	0	0	7.70529e-06	0.00464994	6.91129e-06	0.000554737	0	0	8.09154e-05	3.27346e-07
1362	0	0	7.78722e-06	0.00468071	6.87457e-06	0.000550178	0	0	8.12846e-05	3.26668e-07
1363	0	0	7.9076e-06	0.00469738	6.85479e-06	0.00054541	0	0	8.02872e-05	3.27283e-07
1364	0	0	7.99305e-06	0.00471951	6.81827e-06	0.000541562	0	0	8.06888e-05	3.26616e-07
1365	0	0	8.11713e-06	0.00477036	6.79847e-06	0.000537718	0	0	7.97215e-05	3.27237e-07
1366	0	0	8.20993e-06	0.00481489	6.76222e-06	0.000534561	0	0	8.01631e-05	3.26582e-07
1367	0	0	8.3437e-06	0.00487648	6.74244e-06	0.000531689	0	0	7.92399e-05	3.2721e-07
1368	0	0	8.44565e-06	0.00492157	6.70652e-06	0.000529231	0	0	7.97204e-05	3.26571e-07
1369	0	0	8.58895e-06	0.00498993	6.68683e-06	0.000527292	0	0	7.8828e-05	3.27209e-07
1370	0	0	8.69932e-06	0.0050326	6.65132e-06	0.000525494	0	0	7.934e-05	3.26587e-07
1371	0	0	8.85138e-06	0.00510047	6.63179e-06	0.000524465	0	0	7.84735e-05	3.27236e-07
1372	0	0	8.96916e-06	0.0051369	6.59676e-06	0.000523297	0	0	7.90384e-05	3.26631e-07
1373	0	0	9.12911e-06	0.00520397	6.57745e-06	0.000523148	0	0	7.82086e-05	3.27294e-07
1374	0	0	9.25343e-06	0.00523948	6.54297e-06	0.000522578	0	0	7.88063e-05	3.26712e-07
1375	0	0	9.42087e-06	0.00531296	6.52395e-06	0.000523267	0	0	7.8e-05	3.27391e-07
1376	0	0	9.55179e-06	0.00534369	6.4901e-06	0.000523256	0	0	7.86197e-05	3.26831e-07
1377	0	0	9.72656e-06	0.00541481	6.47146e-06	0.000524726	0	0	7.78267e-05	3.27523e-07
1378	0	0	9.86309e-06	0.00543858	6.43831e-06	0.000525225	0	0	7.84585e-05	3.26983e-07
1379	0	0	1.00445e-05	0.00550847	6.42012e-06	0.000528791	0	0	7.76777e-05	3.27685e-07
1380	0	0	1.01861e-05	0.00552329	6.38834e-06	0.000530538	0	0	7.83161e-05	3.27161e-07
1381	0	0	1.03731e-05	0.00558771	6.3715e-06	0.000535019	0	0	7.75353e-05	3.27867e-07
1382	0	0	1.05184e-05	0.00559108	6.34135e-06	0.000537294	0	0	7.81668e-05	3.27354e-07
1383	0	0	1.07094e-05	0.00565312	6.32584e-06	0.000542204	0	0	7.73763e-05	3.28058e-07
1384	0	0	1.08568e-05	0.00565097	6.29718e-06	0.000544695	0	0	7.79886e-05	3.27549e-07
1385	0	0	1.10508e-05	0.00570674	6.28279e-06	0.000549791	0	0	7.71842e-05	3.28243e-07
1386	0	0	1.11991e-05	0.00569268	6.2554e-06	0.000552344	0	0	7.77682e-05	3.27731e-07
1387	0	0	1.13945e-05	0.00575215	6.24192e-06	0.000557484	0	0	7.69379e-05	3.28407e-07
1388	0	0	1.15432e-05	0.00573209	6.2156e-06	0.000560011	0	0	7.74807e-05	3.27882e-07
1389	0	0	1.17398e-05	0.00577993	6.20287e-06	0.000565096	0	0	7.66172e-05	3.28532e-07
1390	0	0	1.18874e-05	0.00574533	6.17744e-06	0.000567539	0	0	7.71102e-05	3.27987e-07
1391	0	0	1.20829e-05	0.00577574	6.16527e-06	0.000572493	0	0	7.6208e-05	3.28603e-07
1392	0	0	1.22268e-05	0.00573441	6.14055e-06	0.000574813	0	0	7.66417e-05	3.28032e-07
1393	0	0	1.24205e-05	0.00575035	6.12882e-06	0.000579587	0	0	7.56958e-05	3.28607e-07
1394	0	0	1.25606e-05	0.00569433	6.10465e-06	0.000581768	0	0	7.60621e-05	3.28004e-07
1395	0	0	1.27509e-05	0.00569046	6.09321e-06	0.000586338	0	0	7.50684e-05	3.28532e-07
1396	0	0	1.28849e-05	0.00561623	6.06945e-06	0.000588387	0	0	7.53605e-05	3.2789e-07
1397	0	0	1.30689e-05	0.00559048	6.0582e-06	0.000592754	0	0	7.43161e-05	3.28366e-07
1398	0	0	1.31941e-05	0.00549827	6.03473e-06	0.000594694	0	0	7.45289e-05	3.27679e-07
1399	0	0	1.33692e-05	0.00545124	6.02358e-06	0.000598885	0	0	7.34343e-05	3.28096e-07
1400	0	0	1.34831e-05	0.00534315	6.00028e-06	0.000600757	0	0	7.35883e-05	3.27358e-07
1401	0	0	1.36472e-05	0.00528625	5.98919e-06	0.000604816	0	0	7.24667e-05	3.27713e-07
1402	0	0	1.37489e-05	0.00517031	5.966e-06	0.000606673	0	0	7.25842e-05	3.26923e-07
1403	0	0	1.39015e-05	0.00509925	5.95494e-06	0.000610659	0	0	7.145e-05	3.27218e-07
1404	0	0	1.39901e-05	0.00497668	5.93181e-06	0.000612559	0	0	7.15387e-05	3.26379e-07
1405	0	0	1.41304e-05	0.0048937	5.92078e-06	0.00061654	0	0	7.03985e-05	3.26616e-07
1406	0	0	1.42055e-05	0.0047645	5.89771e-06	0.000618544	0	0	7.04631e-05	3.25731e-07
1407	0	0	1.43329e-05	0.00467111	5.88674e-06	0.000622589	0	0	6.93212e-05	3.25913e-07
1408	0	0	1.43939e-05	0.00458913	5.86374e-06	0.000624756	0	0	6.93656e-05	3.24983e-07
1409	0	0	1.45134e-05	0.00451715	5.8529e-06	0.000628935	0	0	6.82256e-05	3.25112e-07
1410	0	0	1.45678e-05	0.00444243	5.82999e-06	0.000631317	0	0	6.82573e-05	3.2414e-07
1411	0	0	1.4681e-05	0.0043694	5.81937e-06	0.000635774	0	0	6.71254e-05	3.24219e-07
1412	0	0	1.47279e-05	0.00428964	5.79662e-06	0.000640191	0	0	6.71511e-05	3.23209e-07
1413	0	0	1.48329e-05	0.00420935	5.78683e-06	0.000645927	0	0	6.60315e-05	3.23241e-07
1414	0	0	1.48706e-05	0.00412195	5.76502e-06	0.000651022	0	0	6.6054e-05	3.22194e-07
1415	0	0	1.49656e-05	0.00403398	5.75635e-06	0.000657247	0	0	6.4949e-05	3.22183e-07
1416	0	0	1.49926e-05	0.00394037	5.7355e-06	0.000662552	0	0	6.49706e-05	3.21104e-07
1417	0	0	1.50766e-05	0.00384674	5.7279e-06	0.000668996	0	0	6.3882e-05	3.21052e-07
1418	0	0	1.50925e-05	0.00375103	5.70791e-06	0.000674347	0	0	6.39042e-05	3.19942e-07
1419	0	0	1.51651e-05	0.00365521	5.7013e-06	0.000680918	0	0	6.28334e-05	3.19853e-07
1420	0	0	1.51698e-05	0.00355978	5.68207e-06	0.000686261	0	0	6.28575e-05	3.18715e-07
1421	0	0	1.52315e-05	0.00346407	5.6764e-06	0.000692929	0	0	6.18048e-05	3.18592e-07
1422	0	0	1.52259e-05	0.0033686	5.65787e-06	0.000698245	0	0	6.1831e-05	3.17428e-07
1423	0	0	1.52769e-05	0.00327395	5.65312e-06	0.000704998	0	0	6.07963e-05	3.17272e-07
1424	0	0	1.52614e-05	0.00317969	5.63523e-06	0.000710277	0	0	6.08248e-05	3.16086e-07
1425	0	0	1.5302e-05	0.00309104	5.63139e-06	0.000717103	0	0	5.98079e-05	3.15899e-07
1426	0	0	1.52778e-05	0.00300516	5.6141e-06	0.000722334	0	0	5.98387e-05	3.14692e-07
1427	0	0	1.53095e-05	0.00292249	5.61114e-06	0.000729211	0	0	5.88395e-05	3.14477e-07
1428	0	0	1.52776e-05	0.00284101	5.5944e-06	0.00073438	0	0	5.88725e-05	3.1325e-07
1429	0	0	1.5301e-05	0.00276228	5.59232e-06	0.000741278	0	0	5.78906e-05	3.13009e-07
1430	0	0	1.52616e-05	0.0026844	5.57608e-06	0.00074636	0	0	5.79258e-05	3.11765e-07
1431	0	0	1.52769e-05	0.00260933	5.57484e-06	0.000753243	0	0	5.69607e-05	3.115e-07
1432	0	0	1.52306e-05	0.00253501	5.55903e-06	0.00075821	0	0	5.6998e-05	3.10239e-07
1433	0	0	1.52382e-05	0.00246371	5.5586e-06	0.000765033	0	0	5.60498e-05	3.09951e-07
1434	0	0	1.51855e-05	0.00239322	5.54314e-06	0.000769855	0	0	5.60895e-05	3.08676e-07
1435	0	0	1.51858e-05	0.00233142	5.54346e-06	0.000776572	0	0	5.51583e-05	3.08367e-07
1436	0	0	1.51286e-05	0.00226833	5.52828e-06	0.000781219	0	0	5.52008e-05	3.07078e-07
1437	0	0	1.51238e-05	0.00221308	5.52928e-06	0.000787784	0	0	5.42866e-05	3.06749e-07
1438	0	0	1.50636e-05	0.00215569	5.51427e-06	0.000792228	0	0	5.43321e-05	3.05446e-07
1439	0	0	1.50547e-05	0.00210637	5.51588e-06	0.000798603	0	0	5.34346e-05	3.05097e-07
1440	0	0	1.49921e-05	0.00205436	5.50094e-06	0.000802822	0	0	5.34828e-05	3.03782e-07
1441	0	0	1.498e-05	0.00202376	5.50306e-06	0.000808979	0	0	5.26017e-05	3.03414e-07
1442	0	0	1.49181e-05	0.00198468	5.4881e-06	0.000812962	0	0	5.26526e-05	3.02087e-07
1443	0	0	1.49065e-05	0.0019651	5.49064e-06	0.000818885	0	0	5.17876e-05	3.01701e-07
1444	0	0	1.48473e-05	0.00193429	5.47556e-06	0.000823075	0	0	5.1841e-05	3.00364e-07
1445	0	0	1.48373e-05	0.00192347	5.47843e-06	0.000829029	0	0	5.09918e-05	2.99962e-07
1446	0	0	1.47815e-05	0.00189944	5.46316e-06	0.000833181	0	0	5.10474e-05	2.98615e-07
1447	0	0	1.47736e-05	0.00190077	5.46631e-06	0.000839024	0	0	5.02134e-05	2.98197e-07
1448	0	0	1.4722e-05	0.00188539	5.45078e-06	0.000843097	0	0	5.02711e-05	2.96841e-07
1449	0	0	1.47174e-05	0.00189638	5.45411e-06	0.000848816	0	0	4.94518e-05	2.96408e-07
1450	0	0	1.46708e-05	0.00189076	5.43826e-06	0.000852827	0	0	4.95113e-05	2.95045e-07
1451	0	0	1.46702e-05	0.00191232	5.44172e-06	0.000858446	0	0	4.87063e-05	2.94598e-07
1452	0	0	1.46296e-05	0.00191363	5.42551e-06	0.00086243	0	0	4.87673e-05	2.93227e-07
1453	0	0	1.46338e-05	0.00194638	5.42905e-06	0.000867985	0	0	4.79761e-05	2.92768e-07
1454	0	0	1.46e-05	0.00195458	5.41246e-06	0.000871979	0	0	4.80384e-05	2.91391e-07
1455	0	0	1.461e-05	0.00199627	5.41604e-06	0.000877504	0	0	4.72607e-05	2.9092e-07
1456	0	0	1.45836e-05	0.00200973	5.39906e-06	0.000881541	0	0	4.7324e-05	2.89538e-07
1457	0	0	1.45999e-05	0.00205932	5.40267e-06	0.000887063	0	0	4.65594e-05	2.89055e-07
1458	0	0	1.45813e-05	0.00207705	5.38531e-06	0.000891165	0	0	4.66236e-05	2.87669e-07
1459	0	0	1.46043e-05	0.00213366	5.38894e-06	0.000919743	0	0	4.58719e-05	2.87176e-07
1460	0	0	1.45936e-05	0.0021548	5.37376e-06	0.00093889	0	0	4.59371e-05	2.85787e-07
1461	0	0	1.46235e-05	0.00221745	5.3813e-06	0.000977972	0	0	4.51982e-05	2.85284e-07
1462	0	0	1.46209e-05	0.002255	5.37027e-06	0.00100324	0	0	4.52645e-05	2.83891e-07
1463	0	0	1.46625e-05	0.00233084	5.38232e-06	0.00104917	0	0	4.45383e-05	2.8338e-07
1464	0	0	1.46747e-05	0.0023756	5.37567e-06	0.00107828	0	0	4.46055e-05	2.81985e-07
1465	0	0	1.47306e-05	0.00245831	5.3923e-06	0.00113359	0	0	4.38915e-05	2.81466e-07
1466	0	0	1.47582e-05	0.00250712	5.39046e-06	0.0011681	0	0	4.39594e-05	2.8007e-07
1467	0	0	1.48283e-05	0.00259383	5.41229e-06	0.0012312	0	0	4.32578e-05	2.79543e-07
1468	0	0	1.48714e-05	0.00264502	5.41575e-06	0.00126986	0	0	4.33269e-05	2.78146e-07
1469	0	0	1.49554e-05	0.00273361	5.44313e-06	0.00134058	0	0	4.26381e-05	2.77613e-07
1470	0	0	1.50139e-05	0.0027858	5.45232e-06	0.00138313	0	0	4.27086e-05	2.76215e-07
1471	0	0	1.51115e-05	0.00287424	5.48566e-06	0.00146461	0	0	4.20325e-05	2.75677e-07
1472	0	0	1.51854e-05	0.00292919	5.50112e-06	0.00151268	0	0	4.21045e-05	2.7428e-07
1473	0	0	1.52972e-05	0.00301725	5.54097e-06	0.00160332	0	0	4.14407e-05	2.73736e-07
1474	0	0	1.53877e-05	0.00307179	5.56324e-06	0.00165716	0	0	4.15139e-05	2.7234e-07
1475	0	0	1.55136e-05	0.00315628	5.61034e-06	0.00175736	0	0	4.0862e-05	2.71792e-07
1476	0	0	1.56205e-05	0.0032086	5.6403e-06	0.00181542	0	0	4.0937e-05	2.70398e-07
1477	0	0	1.57599e-05	0.00328717	5.69521e-06	0.00192414	0	0	4.02977e-05	2.69846e-07
1478	0	0	1.58831e-05	0.00333584	5.73329e-06	0.00198548	0	0	4.03755e-05	2.68455e-07
1479	0	0	1.6035e-05	0.00340652	5.79633e-06	0.00210449	0	0	3.97491e-05	2.679e-07
1480	0	0	1.61738e-05	0.0034503	5.8429e-06	0.00216971	0	0	3.98296e-05	2.66512e-07
1481	0	0	1.63372e-05	0.00351157	5.91437e-06	0.00229614	0	0	3.92155e-05	2.65954e-07
1482	0	0	1.64909e-05	0.0035577	5.96959e-06	0.00236843	0	0	3.92982e-05	2.6457e-07
1483	0	0	1.66662e-05	0.00361267	6.05083e-06	0.00250337	0	0	3.86957e-05	2.64011e-07
1484	0	0	1.68365e-05	0.00365342	6.11645e-06	0.00257781	0	0	3.87802e-05	2.62632e-07
1485	0	0	1.70225e-05	0.00369704	6.20803e-06	0.00271707	0	0	3.8189e-05	2.62071e-07
1486	0	0	1.72078e-05	0.00372932	6.28393e-06	0.002791	0	0	3.82751e-05	2.60697e-07
1487	0	0	1.7402e-05	0.00375952	6.38552e-06	0.0029314	0	0	3.76949e-05	2.60136e-07
1488	0	0	1.75998e-05	0.00378195	6.47116e-06	0.00300261	0	0	3.77825e-05	2.58767e-07
1489	0	0	1.77992e-05	0.00380366	6.58217e-06	0.00314103	0	0	3.7213e-05	2.58206e-07
1490	0	0	1.80076e-05	0.00381908	6.67676e-06	0.00320768	0	0	3.73018e-05	2.56843e-07
1491	0	0	1.82099e-05	0.0038298	6.79641e-06	0.00334108	0	0	3.67427e-05	2.56283e-07
1492	0	0	1.84268e-05	0.00383661	6.89897e-06	0.00340093	0	0	3.68326e-05	2.54926e-07
1493	0	0	1.8629e-05	0.00383575	7.02625e-06	0.0035303	0	0	3.62837e-05	2.54367e-07
1494	0	0	1.88516e-05	0.00383352	7.13629e-06	0.00358398	0	0	3.63747e-05	2.53017e-07
1495	0	0	1.90506e-05	0.00382182	7.271e-06	0.00370394	0	0	3.58359e-05	2.52459e-07
1496	0	0	1.92761e-05	0.00381689	7.3875e-06	0.00374846	0	0	3.59279e-05	2.51117e-07
1497	0	0	1.94692e-05	0.00379898	7.52846e-06	0.00385598	0	0	3.53989e-05	2.50561e-07
1498	0	0	1.96951e-05	0.00381273	7.65e-06	0.00389122	0	0	3.54919e-05	2.49227e-07
1499	0	0	1.98829e-05	0.00380175	7.79593e-06	0.00398513	0	0	3.49728e-05	2.48674e-07
1500	0	0	2.01114e-05	0.00381347	7.92109e-06	0.00400962	0	0	3.50668e-05	2.47348e-07
1501	0	0	2.02924e-05	0.00379806	8.0708e-06	0.00408931	0	0	3.45573e-05	2.46797e-07
1502	0	0	2.05204e-05	0.00380141	8.19832e-06	0.00410348	0	0	3.46521e-05	2.4548e-07
1503	0	0	2.06913e-05	0.00377891	8.3508e-06	0.00416769	0	0	3.41521e-05	2.44932e-07
1504	0	0	2.09156e-05	0.00377636	8.47958e-06	0.00417168	0	0	3.42478e-05	2.43624e-07
1505	0	0	2.10739e-05	0.00374881	8.63398e-06	0.00422198	0	0	3.37571e-05	2.4308e-07
1506	0	0	2.12921e-05	0.00373794	8.76312e-06	0.00421765	0	0	3.38535e-05	2.41782e-07
1507	0	0	2.14359e-05	0.00370477	8.91888e-06	0.00425409	0	0	3.33713e-05	2.41242e-07
1508	0	0	2.16458e-05	0.00369747	9.04772e-06	0.00424479	0	0	3.34678e-05	2.39954e-07
1509	0	0	2.17762e-05	0.00366658	9.20474e-06	0.00426999	0	0	3.29936e-05	2.39418e-07
1510	0	0	2.19798e-05	0.00365733	9.33324e-06	0.00425586	0	0	3.30902e-05	2.3814e-07
1511	0	0	2.20974e-05	0.00362601	9.49149e-06	0.0042706	0	0	3.26242e-05	2.37609e-07
1512	0	0	2.22941e-05	0.00361463	9.6194e-06	0.0042552	0	0	3.27211e-05	2.36341e-07
1513	0	0	2.23988e-05	0.00360467	9.77896e-06	0.00426236	0	0	3.22637e-05	2.35816e-07
1514	0	0	2.25954e-05	0.00360444	9.90626e-06	0.00429055	0	0	3.23611e-05	2.34558e-07
1515	0	0	2.26981e-05	0.00359941	1.00721e-05	0.00431641	0	0	3.19126e-05	2.34038e-07
1516	0	0	2.28972e-05	0.00360117	1.02054e-05	0.00435317	0	0	3.20111e-05	2.32792e-07
1517	0	0	2.29973e-05	0.0035958	1.03791e-05	0.00437927	0	0	3.15715e-05	2.32278e-07
1518	0	0	2.31967e-05	0.00359691	1.05175e-05	0.00441394	0	0	3.16712e-05	2.31043e-07
1519	0	0	2.3292e-05	0.0035897	1.06976e-05	0.00443255	0	0	3.12414e-05	2.30535e-07
1520	0	0	2.34896e-05	0.00359031	1.08391e-05	0.00446791	0	0	3.1343e-05	2.29312e-07
1521	0	0	2.35789e-05	0.00358133	1.10241e-05	0.00448131	0	0	3.09232e-05	2.2881e-07
1522	0	0	2.37732e-05	0.00358562	1.11675e-05	0.00451131	0	0	3.10268e-05	2.276e-07
1523	0	0	2.38565e-05	0.00357761	1.13561e-05	0.00451611	0	0	3.06169e-05	2.27105e-07
1524	0	0	2.40476e-05	0.00358351	1.14995e-05	0.00454375	0	0	3.07226e-05	2.25907e-07
1525	0	0	2.41252e-05	0.00357696	1.16896e-05	0.00454208	0	0	3.03228e-05	2.25421e-07
1526	0	0	2.43127e-05	0.00358533	1.1831e-05	0.00456277	0	0	3.04304e-05	2.24236e-07
1527	0	0	2.43851e-05	0.00357862	1.20208e-05	0.00455231	0	0	3.00406e-05	2.23758e-07
1528	0	0	2.4569e-05	0.0035888	1.21582e-05	0.00456465	0	0	3.01504e-05	2.22587e-07
1529	0	0	2.46367e-05	0.00358153	1.23456e-05	0.004545	0	0	2.97705e-05	2.22118e-07
1530	0	0	2.48166e-05	0.0035933	1.24768e-05	0.00454892	0	0	2.98823e-05	2.20961e-07
1531	0	0	2.488e-05	0.00359274	1.26599e-05	0.00452044	0	0	2.95123e-05	2.20501e-07
1532	0	0	2.5058e-05	0.00361015	1.2783e-05	0.0045229	0	0	2.96261e-05	2.19359e-07
1533	0	0	2.51206e-05	0.00361012	1.29602e-05	0.00449378	0	0	2.92658e-05	2.1891e-07
1534	0	0	2.52972e-05	0.00362919	1.30744e-05	0.00449262	0	0	2.93816e-05	2.17783e-07
1535	0	0	2.53588e-05	0.00362733	1.3245e-05	0.00445832	0	0	2.90312e-05	2.17344e-07
1536	0	0	2.55332e-05	0.00364625	1.33492e-05	0.00445117	0	0	2.91492e-05	2.16234e-07
1537	0	0	2.55932e-05	0.00364158	1.35117e-05	0.00441025	0	0	2.88087e-05	2.15806e-07
1538	0	0	2.5764e-05	0.00366023	1.36043e-05	0.00439644	0	0	2.89282e-05	2.14712e-07
1539	0	0	2.5822e-05	0.00365287	1.37573e-05	0.004349	0	0	2.85929e-05	2.14297e-07
1540	0	0	2.59886e-05	0.00366976	1.38371e-05	0.00432879	0	0	2.87103e-05	2.13219e-07
1541	0	0	2.6044e-05	0.00365911	1.39793e-05	0.00427549	0	0	2.83776e-05	2.12815e-07
1542	0	0	2.62054e-05	0.00367339	1.40452e-05	0.00424938	0	0	2.84913e-05	2.11753e-07
1543	0	0	2.62571e-05	0.00365928	1.41758e-05	0.00419161	0	0	2.81601e-05	2.11359e-07
1544	0	0	2.6412e-05	0.00368161	1.42276e-05	0.00416053	0	0	2.82702e-05	2.1031e-07
1545	0	0	2.64606e-05	0.00367056	1.43461e-05	0.00409877	0	0	2.79432e-05	2.09925e-07
1546	0	0	2.66098e-05	0.00369141	1.43836e-05	0.00406305	0	0	2.8052e-05	2.08889e-07
1547	0	0	2.66546e-05	0.00367819	1.449e-05	0.00399799	0	0	2.77289e-05	2.08512e-07
1548	0	0	2.67968e-05	0.00369413	1.45133e-05	0.00395806	0	0	2.78357e-05	2.07488e-07
1549	0	0	2.68365e-05	0.00367865	1.46074e-05	0.00391031	0	0	2.75146e-05	2.07118e-07
1550	0	0	2.69705e-05	0.00368939	1.46217e-05	0.00388752	0	0	2.76183e-05	2.06106e-07
1551	0	0	2.70038e-05	0.00367781	1.4712e-05	0.00384728	0	0	2.72989e-05	2.05744e-07
1552	0	0	2.71307e-05	0.00368902	1.47216e-05	0.00382491	0	0	2.73999e-05	2.04744e-07
1553	0	0	2.71602e-05	0.00367809	1.48084e-05	0.00378264	0	0	2.70839e-05	2.0439e-07
1554	0	0	2.7281e-05	0.00368542	1.4812e-05	0.00375501	0	0	2.71833e-05	2.03401e-07
1555	0	0	2.73064e-05	0.003676	1.48937e-05	0.00370772	0	0	2.68683e-05	2.03055e-07
1556	0	0	2.74206e-05	0.00368004	1.48898e-05	0.00367334	0	0	2.69644e-05	2.02078e-07
1557	0	0	2.74414e-05	0.00367079	1.49647e-05	0.00362201	0	0	2.66491e-05	2.0174e-07
1558	0	0	2.75484e-05	0.00367089	1.49525e-05	0.00358436	0	0	2.67413e-05	2.00775e-07
1559	0	0	2.75641e-05	0.00366216	1.50201e-05	0.00352994	0	0	2.6427e-05	2.00445e-07
1560	0	0	2.76638e-05	0.00365983	1.49991e-05	0.0034868	0	0	2.65173e-05	1.99492e-07
1561	0	0	2.76745e-05	0.00367648	1.50589e-05	0.0034285	0	0	2.6207e-05	1.99169e-07
1562	0	0	2.7773e-05	0.00368504	1.5029e-05	0.00337985	0	0	2.62962e-05	1.98226e-07
1563	0	0	2.77867e-05	0.00370863	1.50807e-05	0.00331818	0	0	2.59901e-05	1.9791e-07
1564	0	0	2.78864e-05	0.00371736	1.5042e-05	0.00326481	0	0	2.60782e-05	1.96979e-07
1565	0	0	2.79027e-05	0.00374512	1.50857e-05	0.00320077	0	0	2.57763e-05	1.96669e-07
1566	0	0	2.80027e-05	0.00375253	1.50386e-05	0.00314376	0	0	2.5863e-05	1.95748e-07
1567	0	0	2.80207e-05	0.00378081	1.50745e-05	0.0030831	0	0	2.55656e-05	1.95445e-07
1568	0	0	2.81198e-05	0.00378491	1.502e-05	0.00302816	0	0	2.56515e-05	1.94534e-07
1569	0	0	2.81384e-05	0.003813	1.50489e-05	0.00298378	0	0	2.53563e-05	1.94237e-07
1570	0	0	2.82357e-05	0.00381367	1.49894e-05	0.00293686	0	0	2.54403e-05	1.93336e-07
1571	0	0	2.82542e-05	0.00384192	1.50144e-05	0.00289636	0	0	2.51461e-05	1.93044e-07
1572	0	0	2.83494e-05	0.00383969	1.49512e-05	0.00285052	0	0	2.52275e-05	1.92152e-07
1573	0	0	2.83674e-05	0.00386854	1.49726e-05	0.00281017	0	0	2.49334e-05	1.91865e-07
1574	0	0	2.84605e-05	0.00386403	1.49059e-05	0.00276946	0	0	2.5012e-05	1.90981e-07
1575	0	0	2.84781e-05	0.00389402	1.49241e-05	0.0027332	0	0	2.4719e-05	1.90699e-07
1576	0	0	2.85693e-05	0.00388788	1.48551e-05	0.00269477	0	0	2.47967e-05	1.89824e-07
1577	0	0	2.85866e-05	0.00392755	1.48706e-05	0.00265994	0	0	2.45082e-05	1.89546e-07
1578	0	0	2.86776e-05	0.00392499	1.47996e-05	0.00262857	0	0	2.45867e-05	1.8868e-07
1579	0	0	2.86971e-05	0.00396826	1.48131e-05	0.00259924	0	0	2.4304e-05	1.88407e-07
1580	0	0	2.87888e-05	0.00396591	1.47413e-05	0.00257172	0	0	2.43839e-05	1.8755e-07
1581	0	0	2.88108e-05	0.00401074	1.47535e-05	0.00254539	0	0	2.41069e-05	1.87281e-07
1582	0	0	2.89033e-05	0.00400761	1.46815e-05	0.00252053	0	0	2.41883e-05	1.86432e-07
1583	0	0	2.89279e-05	0.00405333	1.46929e-05	0.00249687	0	0	2.39171e-05	1.86167e-07
1584	0	0	2.90213e-05	0.00404918	1.46213e-05	0.00247511	0	0	2.40001e-05	1.85325e-07
1585	0	0	2.90487e-05	0.00409548	1.46323e-05	0.00245769	0	0	2.37348e-05	1.85064e-07
1586	0	0	2.9143e-05	0.00409026	1.45623e-05	0.00244133	0	0	2.38194e-05	1.8423e-07
1587	0	0	2.91735e-05	0.00413806	1.45738e-05	0.00243516	0	0	2.35602e-05	1.83972e-07
1588	0	0	2.92691e-05	0.00413237	1.45067e-05	0.00242732	0	0	2.36467e-05	1.83146e-07
1589	0	0	2.93033e-05	0.00418189	1.45204e-05	0.00242857	0	0	2.33937e-05	1.82893e-07
1590	0	0	2.94011e-05	0.00417712	1.44589e-05	0.00242766	0	0	2.34825e-05	1.82076e-07
1591	0	0	2.944e-05	0.00423033	1.44763e-05	0.00243513	0	0	2.32365e-05	1.81828e-07
1592	0	0	2.95409e-05	0.00422612	1.44207e-05	0.00243996	0	0	2.33286e-05	1.81019e-07
1593	0	0	2.95854e-05	0.0042788	1.44421e-05	0.00245321	0	0	2.30902e-05	1.80777e-07
1594	0	0	2.96892e-05	0.00427432	1.43929e-05	0.00246344	0	0	2.3185e-05	1.79978e-07
1595	0	0	2.97391e-05	0.00432542	1.4419e-05	0.00248292	0	0	2.29537e-05	1.79743e-07
1596	0	0	2.98455e-05	0.00432924	1.43772e-05	0.00249859	0	0	2.30491e-05	1.78955e-07
1597	0	0	2.99017e-05	0.00438289	1.44086e-05	0.00252391	0	0	2.28234e-05	1.78726e-07
1598	0	0	3.00118e-05	0.00438449	1.43751e-05	0.00254676	0	0	2.29183e-05	1.7795e-07
1599	0	0	3.00737e-05	0.00443365	1.44134e-05	0.00257888	0	0	2.26978e-05	1.77729e-07
1600	0	0	3.01859e-05	0.00442881	1.439e-05	0.00260628	0	0	2.27926e-05	1.76963e-07
1601	0	0	3.02515e-05	0.00447024	1.44361e-05	0.00264346	0	0	2.25782e-05	1.76749e-07
1602	0	0	3.03635e-05	0.00445936	1.44234e-05	0.00268518	0	0	2.26741e-05	1.75995e-07
1603	0	0	3.04315e-05	0.00449264	1.44783e-05	0.00273291	0	0	2.24623e-05	1.7579e-07
1604	0	0	3.05423e-05	0.00447308	1.44778e-05	0.00278036	0	0	2.25562e-05	1.75047e-07
1605	0	0	3.06107e-05	0.00449625	1.45417e-05	0.00283308	0	0	2.23411e-05	1.7485e-07
1606	0	0	3.07181e-05	0.00447016	1.45531e-05	0.00288283	0	0	2.24286e-05	1.74118e-07
1607	0	0	3.07845e-05	0.00448426	1.46253e-05	0.00293796	0	0	2.22073e-05	1.73929e-07
1608	0	0	3.08861e-05	0.00444928	1.4648e-05	0.00298802	0	0	2.22878e-05	1.73207e-07
1609	0	0	3.09482e-05	0.00445291	1.47275e-05	0.00304379	0	0	2.20628e-05	1.73024e-07
1610	0	0	3.10418e-05	0.00440874	1.47603e-05	0.00309491	0	0	2.21391e-05	1.72312e-07
1611	0	0	3.10975e-05	0.00440197	1.48467e-05	0.00315112	0	0	2.19149e-05	1.72136e-07
1612	0	0	3.11812e-05	0.00434926	1.4889e-05	0.00320062	0	0	2.19903e-05	1.71435e-07
1613	0	0	3.12287e-05	0.00433285	1.49809e-05	0.00325532	0	0	2.17682e-05	1.71266e-07
1614	0	0	3.13011e-05	0.00427269	1.50315e-05	0.00330189	0	0	2.18436e-05	1.70574e-07
1615	0	0	3.13388e-05	0.0042478	1.51274e-05	0.00335331	0	0	2.16252e-05	1.70412e-07
1616	0	0	3.13988e-05	0.0041984	1.51844e-05	0.00339579	0	0	2.17023e-05	1.6973e-07
1617	0	0	3.14295e-05	0.00417693	1.52827e-05	0.00344265	0	0	2.14893e-05	1.69574e-07
1618	0	0	3.14821e-05	0.00413034	1.53444e-05	0.00348028	0	0	2.15694e-05	1.68901e-07
1619	0	0	3.15075e-05	0.00410752	1.54433e-05	0.00352156	0	0	2.13605e-05	1.68752e-07
1620	0	0	3.1553e-05	0.00407137	1.55078e-05	0.00355413	0	0	2.14423e-05	1.68087e-07
1621	0	0	3.15731e-05	0.00405199	1.56056e-05	0.003593	0	0	2.12364e-05	1.67944e-07
1622	0	0	3.1612e-05	0.00403602	1.56712e-05	0.0036222	0	0	2.13194e-05	1.67288e-07
1623	0	0	3.16325e-05	0.0040296	1.57665e-05	0.00365493	0	0	2.11159e-05	1.67151e-07
1624	0	0	3.16729e-05	0.00402247	1.58315e-05	0.00367875	0	0	2.11998e-05	1.66503e-07
1625	0	0	3.16961e-05	0.00401822	1.59228e-05	0.00370379	0	0	2.09972e-05	1.66371e-07
1626	0	0	3.17379e-05	0.00402076	1.59856e-05	0.00372149	0	0	2.10722e-05	1.65731e-07
1627	0	0	3.17632e-05	0.00401912	1.60717e-05	0.0037383	0	0	2.08637e-05	1.65603e-07
1628	0	0	3.18056e-05	0.00402502	1.61309e-05	0.00375274	0	0	2.09253e-05	1.6497e-07
1629	0	0	3.18321e-05	0.00402232	1.6211e-05	0.00376272	0	0	2.07084e-05	1.64844e-07
1630	0	0	3.18743e-05	0.00403391	1.6266e-05	0.003773	0	0	2.07544e-05	1.64215e-07
1631	0	0	3.19022e-05	0.0040315	1.63394e-05	0.00378824	0	0	2.05284e-05	1.64089e-07
1632	0	0	3.1945e-05	0.0040461	1.63904e-05	0.00380051	0	0	2.0558e-05	1.63462e-07
1633	0	0	3.19744e-05	0.00404244	1.64582e-05	0.00381013	0	0	2.03246e-05	1.63335e-07
1634	0	0	3.20177e-05	0.00405983	1.65048e-05	0.00381796	0	0	2.03475e-05	1.62709e-07
1635	0	0	3.20484e-05	0.00405483	1.65662e-05	0.00381824	0	0	2.0115e-05	1.6258e-07
1636	0	0	3.20922e-05	0.00407736	1.66073e-05	0.00381935	0	0	2.01374e-05	1.61954e-07
1637	0	0	3.21261e-05	0.0040745	1.66615e-05	0.00380916	0	0	1.99108e-05	1.61825e-07
1638	0	0	3.21732e-05	0.00410259	1.66964e-05	0.00381807	0	0	1.99356e-05	1.61201e-07
1639	0	0	3.22117e-05	0.00409978	1.67481e-05	0.00380658	0	0	1.97163e-05	1.61071e-07
1640	0	0	3.22624e-05	0.00413219	1.67835e-05	0.00381159	0	0	1.97439e-05	1.6045e-07
1641	0	0	3.23054e-05	0.00412864	1.68342e-05	0.00379228	0	0	1.95316e-05	1.6032e-07
1642	0	0	3.23591e-05	0.00416475	1.68691e-05	0.00379527	0	0	1.95588e-05	1.59701e-07
1643	0	0	3.24062e-05	0.00416001	1.69174e-05	0.00376906	0	0	1.93511e-05	1.59569e-07
1644	0	0	3.24623e-05	0.00419904	1.69503e-05	0.00376771	0	0	1.93766e-05	1.5895e-07
1645	0	0	3.25127e-05	0.00419253	1.69946e-05	0.00373378	0	0	1.91726e-05	1.58816e-07
1646	0	0	3.25705e-05	0.00423336	1.70242e-05	0.00372436	0	0	1.91961e-05	1.58197e-07
1647	0	0	3.26234e-05	0.00422426	1.7063e-05	0.0036824	0	0	1.89964e-05	1.5806e-07
1648	0	0	3.26816e-05	0.00426531	1.70878e-05	0.00366704	0	0	1.90205e-05	1.5744e-07
1649	0	0	3.27359e-05	0.00425251	1.712e-05	0.00361774	0	0	1.88273e-05	1.573e-07
1650	0	0	3.27933e-05	0.00430095	1.71388e-05	0.00359663	0	0	1.88536e-05	1.5668e-07
1651	0	0	3.28493e-05	0.00437309	1.71635e-05	0.00354092	0	0	1.86679e-05	1.56538e-07
1652	0	0	3.29243e-05	0.0044702	1.71757e-05	0.00351588	0	0	1.86972e-05	1.5592e-07
1653	0	0	3.30049e-05	0.00457336	1.71923e-05	0.00345647	0	0	1.85197e-05	1.55778e-07
1654	0	0	3.31048e-05	0.00468526	1.71976e-05	0.00342877	0	0	1.85571e-05	1.55163e-07
1655	0	0	3.32101e-05	0.00480572	1.72061e-05	0.00336648	0	0	1.83926e-05	1.55022e-07
1656	0	0	3.33334e-05	0.0049228	1.72043e-05	0.00333698	0	0	1.84441e-05	1.54411e-07
1657	0	0	3.34609e-05	0.00505822	1.72048e-05	0.00327307	0	0	1.82922e-05	1.54273e-07
1658	0	0	3.36059e-05	0.00517778	1.7196e-05	0.00325235	0	0	1.83567e-05	1.53667e-07
1659	0	0	3.37542e-05	0.00532936	1.71908e-05	0.00321226	0	0	1.82165e-05	1.53533e-07
1660	0	0	3.39202e-05	0.00545112	1.71789e-05	0.00320543	0	0	1.82938e-05	1.52933e-07
1661	0	0	3.40891e-05	0.00562155	1.71701e-05	0.00317135	0	0	1.81646e-05	1.52805e-07
1662	0	0	3.42766e-05	0.00574641	1.71555e-05	0.00316827	0	0	1.82549e-05	1.52213e-07
1663	0	0	3.44666e-05	0.0059392	1.71432e-05	0.00313461	0	0	1.8136e-05	1.52091e-07
1664	0	0	3.4677e-05	0.0060693	1.71255e-05	0.00313333	0	0	1.82395e-05	1.51508e-07
1665	0	0	3.489e-05	0.00628875	1.71096e-05	0.00309931	0	0	1.81323e-05	1.51393e-07
1666	0	0	3.51263e-05	0.00642582	1.70886e-05	0.00309866	0	0	1.8251e-05	1.5082e-07
1667	0	0	3.53648e-05	0.00667589	1.70692e-05	0.00306394	0	0	1.81568e-05	1.50715e-07
1668	0	0	3.563e-05	0.00682203	1.70449e-05	0.00306396	0	0	1.82922e-05	1.50153e-07
1669	0	0	3.58971e-05	0.00710658	1.70224e-05	0.00302888	0	0	1.82116e-05	1.50057e-07
1670	0	0	3.61949e-05	0.00726386	1.69951e-05	0.00302982	0	0	1.83642e-05	1.49507e-07
1671	0	0	3.64942e-05	0.00758619	1.69697e-05	0.00299552	0	0	1.82944e-05	1.49423e-07
1672	0	0	3.68288e-05	0.00775613	1.69398e-05	0.00299795	0	0	1.8463e-05	1.48887e-07
1673	0	0	3.71643e-05	0.00812234	1.69122e-05	0.00297104	0	0	1.8403e-05	1.48815e-07
1674	0	0	3.75409e-05	0.00830789	1.68815e-05	0.00297848	0	0	1.85876e-05	1.48293e-07
1675	0	0	3.7918e-05	0.00871633	1.68544e-05	0.00295356	0	0	1.85372e-05	1.48234e-07
1676	0	0	3.83411e-05	0.00891546	1.68237e-05	0.00296235	0	0	1.87379e-05	1.47727e-07
1677	0	0	3.87634e-05	0.00940801	1.67972e-05	0.00293738	0	0	1.86965e-05	1.47683e-07
1678	0	0	3.92475e-05	0.00964321	1.67665e-05	0.00294575	0	0	1.89137e-05	1.47192e-07
1679	0	0	3.97326e-05	0.0101808	1.67402e-05	0.00292054	0	0	1.88808e-05	1.47162e-07
1680	0	0	4.02832e-05	0.0104268	1.67092e-05	0.00292799	0	0	1.91143e-05	1.46688e-07
1681	0	0	4.08308e-05	0.0109903	1.6683e-05	0.00290154	0	0	1.90846e-05	1.46675e-07
1682	0	0	4.14446e-05	0.0112335	1.66513e-05	0.00290667	0	0	1.9302e-05	1.46217e-07
1683	0	0	4.205e-05	0.0118094	1.66249e-05	0.00287828	0	0	1.9252e-05	1.46219e-07
1684	0	0	4.27209e-05	0.0120392	1.65922e-05	0.00288017	0	0	1.94375e-05	1.45777e-07
1685	0	0	4.33774e-05	0.0126142	1.65652e-05	0.00284953	0	0	1.93584e-05	1.45794e-07
1686	0	0	4.40974e-05	0.0128206	1.65312e-05	0.00284753	0	0	1.95055e-05	1.45366e-07
1687	0	0	4.47964e-05	0.013381	1.65034e-05	0.00281446	0	0	1.93925e-05	1.45396e-07
1688	0	0	4.55559e-05	0.0135538	1.64677e-05	0.00280813	0	0	1.94957e-05	1.4498e-07
1689	0	0	4.62866e-05	0.0140845	1.64388e-05	0.00277491	0	0	1.93488e-05	1.4502e-07
1690	0	0	4.70734e-05	0.0142134	1.64013e-05	0.00276623	0	0	1.94244e-05	1.44614e-07
1691	0	0	4.7823e-05	0.0146992	1.6371e-05	0.00273175	0	0	1.92583e-05	1.44661e-07
1692	0	0	4.8623e-05	0.0147746	1.63314e-05	0.00271916	0	0	1.93182e-05	1.44262e-07
1693	0	0	4.93766e-05	0.0152014	1.62996e-05	0.00268281	0	0	1.91415e-05	1.44315e-07
1694	0	0	5.01739e-05	0.0152152	1.62577e-05	0.00266611	0	0	1.91914e-05	1.43919e-07
1695	0	0	5.09151e-05	0.0155708	1.62242e-05	0.00262809	0	0	1.90088e-05	1.43973e-07
1696	0	0	5.16929e-05	0.0155171	1.61799e-05	0.00260751	0	0	1.90519e-05	1.43578e-07
1697	0	0	5.24048e-05	0.0157923	1.61446e-05	0.00256819	0	0	1.88671e-05	1.43632e-07
1698	0	0	5.31461e-05	0.0156687	1.60979e-05	0.0025442	0	0	1.89126e-05	1.43237e-07
1699	0	0	5.38118e-05	0.0158584	1.60607e-05	0.00250407	0	0	1.87361e-05	1.43289e-07
1700	0	0	5.45004e-05	0.0156648	1.60115e-05	0.00247722	0	0	1.87949e-05	1.42894e-07
1701	0	0	5.51042e-05	0.0157674	1.59725e-05	0.00243672	0	0	1.86331e-05	1.42948e-07
1702	0	0	5.57256e-05	0.0155069	1.59208e-05	0.00240758	0	0	1.87091e-05	1.42555e-07
1703	0	0	5.62537e-05	0.0155258	1.58799e-05	0.00236709	0	0	1.85641e-05	1.42611e-07
1704	0	0	5.67957e-05	0.0152053	1.58257e-05	0.00233617	0	0	1.86589e-05	1.42222e-07
1705	0	0	5.7237e-05	0.0151458	1.57828e-05	0.00231687	0	0	1.85315e-05	1.42282e-07
1706	0	0	5.76903e-05	0.0147735	1.57287e-05	0.00229667	0	0	1.86454e-05	1.41899e-07
1707	0	0	5.80365e-05	0.014644	1.56875e-05	0.00228226	0	0	1.85328e-05	1.41965e-07
1708	0	0	5.83949e-05	0.0142302	1.56343e-05	0.00226341	0	0	1.86644e-05	1.41588e-07
1709	0	0	5.86408e-05	0.0140414	1.55944e-05	0.00225258	0	0	1.85651e-05	1.41662e-07
1710	0	0	5.8901e-05	0.0135966	1.55413e-05	0.00223425	0	0	1.87122e-05	1.41292e-07
1711	0	0	5.90445e-05	0.0133598	1.55016e-05	0.00222199	0	0	1.86241e-05	1.41374e-07
1712	0	0	5.95565e-05	0.0128948	1.54476e-05	0.00220337	0	0	1.87861e-05	1.41011e-07
1713	0	0	5.9804e-05	0.0126214	1.5408e-05	0.00219016	0	0	1.87081e-05	1.411e-07
1714	0	0	6.03339e-05	0.012434	1.53531e-05	0.00216968	0	0	1.8885e-05	1.40746e-07
1715	0	0	6.06067e-05	0.0122991	1.53132e-05	0.00215339	0	0	1.88174e-05	1.40843e-07
1716	0	0	6.11533e-05	0.0121703	1.52569e-05	0.00213012	0	0	1.90102e-05	1.40497e-07
1717	0	0	6.14234e-05	0.0120492	1.52159e-05	0.00211048	0	0	1.89546e-05	1.40603e-07
1718	0	0	6.19533e-05	0.0119075	1.51576e-05	0.00208471	0	0	1.91648e-05	1.40266e-07
1719	0	0	6.21899e-05	0.0117585	1.5115e-05	0.00206215	0	0	1.91216e-05	1.40382e-07
1720	0	0	6.26753e-05	0.0115829	1.50542e-05	0.0020345	0	0	1.93499e-05	1.40055e-07
1721	0	0	6.28561e-05	0.011397	1.50096e-05	0.00200971	0	0	1.93193e-05	1.40181e-07
1722	0	0	6.32792e-05	0.0111847	1.49461e-05	0.00198103	0	0	1.95673e-05	1.39863e-07
1723	0	0	6.33903e-05	0.0109637	1.48993e-05	0.00195483	0	0	1.95488e-05	1.39995e-07
1724	0	0	6.37409e-05	0.0107229	1.4833e-05	0.00192599	0	0	1.98099e-05	1.39684e-07
1725	0	0	6.38408e-05	0.0104756	1.47842e-05	0.00189926	0	0	1.97922e-05	1.39822e-07
1726	0	0	6.41523e-05	0.010212	1.47153e-05	0.00187114	0	0	2.003e-05	1.39515e-07
1727	0	0	6.41939e-05	0.00994589	1.46646e-05	0.001848	0	0	1.99861e-05	1.39654e-07
1728	0	0	6.4438e-05	0.00966751	1.45936e-05	0.00182329	0	0	2.01835e-05	1.39347e-07
1729	0	0	6.44053e-05	0.00939049	1.45416e-05	0.00180194	0	0	2.01043e-05	1.39483e-07
1730	0	0	6.45736e-05	0.00910533	1.44691e-05	0.00177981	0	0	2.02539e-05	1.39171e-07
1731	0	0	6.44632e-05	0.0088252	1.44163e-05	0.00176008	0	0	2.01349e-05	1.39299e-07
1732	0	0	6.45557e-05	0.00854067	1.43428e-05	0.00174785	0	0	2.02322e-05	1.38979e-07
1733	0	0	6.43703e-05	0.00826434	1.42918e-05	0.00173434	0	0	2.0073e-05	1.39096e-07
1734	0	0	6.43909e-05	0.00799974	1.42209e-05	0.00172673	0	0	2.01282e-05	1.38765e-07
1735	0	0	6.41391e-05	0.00774058	1.41734e-05	0.0017164	0	0	1.99402e-05	1.3887e-07
1736	0	0	6.40989e-05	0.00749117	1.41056e-05	0.00171437	0	0	1.99652e-05	1.38527e-07
1737	0	0	6.3789e-05	0.00724795	1.40618e-05	0.0017079	0	0	1.97549e-05	1.38617e-07
1738	0	0	6.36954e-05	0.00701618	1.39974e-05	0.00170892	0	0	1.97591e-05	1.3826e-07
1739	0	0	6.33352e-05	0.00679145	1.39574e-05	0.00170657	0	0	1.95345e-05	1.38335e-07
1740	0	0	6.31968e-05	0.00657792	1.38966e-05	0.00171088	0	0	1.95252e-05	1.37964e-07
1741	0	0	6.27942e-05	0.00637286	1.38606e-05	0.00171136	0	0	1.92921e-05	1.38024e-07
1742	0	0	6.26195e-05	0.0061807	1.38037e-05	0.00171818	0	0	1.92776e-05	1.37639e-07
1743	0	0	6.21831e-05	0.00600517	1.37719e-05	0.0017212	0	0	1.90429e-05	1.37684e-07
1744	0	0	6.19844e-05	0.00583899	1.3719e-05	0.00173032	0	0	1.90256e-05	1.37287e-07
1745	0	0	6.15268e-05	0.00568727	1.36918e-05	0.00173599	0	0	1.87963e-05	1.37318e-07
1746	0	0	6.13144e-05	0.00554397	1.36432e-05	0.00174738	0	0	1.879e-05	1.36909e-07
1747	0	0	6.08439e-05	0.0054148	1.36206e-05	0.00175551	0	0	1.8575e-05	1.36927e-07
1748	0	0	6.06259e-05	0.00529363	1.35764e-05	0.00176889	0	0	1.8585e-05	1.36509e-07
1749	0	0	6.01498e-05	0.00518528	1.35588e-05	0.00177925	0	0	1.83878e-05	1.36519e-07
1750	0	0	5.99341e-05	0.00508502	1.35192e-05	0.00179427	0	0	1.84167e-05	1.36094e-07
1751	0	0	5.94594e-05	0.00499624	1.35065e-05	0.00180907	0	0	1.82389e-05	1.36097e-07
1752	0	0	5.92534e-05	0.00491576	1.34716e-05	0.0018267	0	0	1.82884e-05	1.35669e-07
1753	0	0	5.87865e-05	0.00484557	1.34639e-05	0.00184353	0	0	1.81308e-05	1.35669e-07
1754	0	0	5.85973e-05	0.0047838	1.34335e-05	0.00186201	0	0	1.82016e-05	1.3524e-07
1755	0	0	5.8144e-05	0.00473021	1.34308e-05	0.00187958	0	0	1.80639e-05	1.35238e-07
1756	0	0	5.79783e-05	0.00468536	1.34048e-05	0.00189778	0	0	1.81561e-05	1.34812e-07
1757	0	0	5.75436e-05	0.00464633	1.34068e-05	0.00191525	0	0	1.80377e-05	1.34812e-07
1758	0	0	5.7407e-05	0.00461644	1.33847e-05	0.00193235	0	0	1.81504e-05	1.34389e-07
1759	0	0	5.69951e-05	0.00458977	1.3391e-05	0.00194907	0	0	1.80502e-05	1.34393e-07
1760	0	0	5.68924e-05	0.00457273	1.33724e-05	0.00196441	0	0	1.81831e-05	1.33975e-07
1761	0	0	5.65064e-05	0.00455607	1.33826e-05	0.00197989	0	0	1.81004e-05	1.33984e-07
1762	0	0	5.64414e-05	0.00454961	1.33671e-05	0.00199314	0	0	1.8253e-05	1.33573e-07
1763	0	0	5.60831e-05	0.00454053	1.33807e-05	0.00200715	0	0	1.81857e-05	1.33587e-07
1764	0	0	5.60584e-05	0.00454228	1.33676e-05	0.0020178	0	0	1.83569e-05	1.33184e-07
1765	0	0	5.57285e-05	0.00453834	1.33842e-05	0.00203022	0	0	1.83011e-05	1.33205e-07
1766	0	0	5.57453e-05	0.00454592	1.3373e-05	0.00203812	0	0	1.84884e-05	1.3281e-07
1767	0	0	5.54432e-05	0.00454476	1.3392e-05	0.00204881	0	0	1.84419e-05	1.32838e-07
1768	0	0	5.55015e-05	0.00455584	1.33823e-05	0.00205389	0	0	1.86451e-05	1.32452e-07
1769	0	0	5.52256e-05	0.00455527	1.34033e-05	0.00206298	0	0	1.86073e-05	1.32487e-07
1770	0	0	5.53241e-05	0.00456768	1.33946e-05	0.00206537	0	0	1.88268e-05	1.32108e-07
1771	0	0	5.50713e-05	0.00456575	1.34175e-05	0.00207317	0	0	1.87969e-05	1.32151e-07
1772	0	0	5.52077e-05	0.00457755	1.34096e-05	0.00207319	0	0	1.90328e-05	1.31781e-07
1773	0	0	5.49744e-05	0.00457264	1.34341e-05	0.00208072	0	0	1.90055e-05	1.31832e-07
1774	0	0	5.51453e-05	0.00458586	1.34269e-05	0.00207913	0	0	1.92251e-05	1.31471e-07
1775	0	0	5.49277e-05	0.00457868	1.34533e-05	0.00208661	0	0	1.91762e-05	1.31529e-07
1776	0	0	5.513e-05	0.00458875	1.34469e-05	0.00208372	0	0	1.93643e-05	1.31174e-07
1777	0	0	5.49231e-05	0.00457637	1.34754e-05	0.00209163	0	0	1.92861e-05	1.31238e-07
1778	0	0	5.51517e-05	0.00458116	1.34699e-05	0.00208793	0	0	1.94368e-05	1.30888e-07
1779	0	0	5.49613e-05	0.0045624	1.35008e-05	0.00209679	0	0	1.93264e-05	1.30955e-07
1780	0	0	5.52173e-05	0.00456105	1.34966e-05	0.00209463	0	0	1.94356e-05	1.3061e-07
1781	0	0	5.50292e-05	0.00453567	1.35311e-05	0.00210598	0	0	1.92919e-05	1.30679e-07
1782	0	0	5.5302e-05	0.00452802	1.35297e-05	0.00210439	0	0	1.93703e-05	1.30336e-07
1783	0	0	5.51075e-05	0.00449637	1.35687e-05	0.00212787	0	0	1.92069e-05	1.30407e-07
1784	0	0	5.53898e-05	0.00448276	1.35718e-05	0.00213263	0	0	1.92704e-05	1.30066e-07
1785	0	0	5.51832e-05	0.004452	1.36179e-05	0.00216067	0	0	1.90998e-05	1.30137e-07
1786	0	0	5.54701e-05	0.00443683	1.36266e-05	0.00217474	0	0	1.91566e-05	1.29797e-07
1787	0	0	5.52477e-05	0.00440298	1.36815e-05	0.0022086	0	0	1.8985e-05	1.2987e-07
1788	0	0	5.55349e-05	0.00439748	1.36974e-05	0.00222463	0	0	1.90395e-05	1.29532e-07
1789	0	0	5.52956e-05	0.00436765	1.37616e-05	0.00227545	0	0	1.88698e-05	1.29606e-07
1790	0	0	5.55823e-05	0.00436141	1.37878e-05	0.00230462	0	0	1.89216e-05	1.2927e-07
1791	0	0	5.53243e-05	0.00432998	1.38674e-05	0.00236466	0	0	1.87535e-05	1.29345e-07
1792	0	0	5.5607e-05	0.00431994	1.39075e-05	0.00239875	0	0	1.88075e-05	1.2901e-07
1793	0	0	5.53549e-05	0.00428561	1.40042e-05	0.00246431	0	0	1.86446e-05	1.29086e-07
1794	0	0	5.56466e-05	0.00427124	1.40588e-05	0.00250212	0	0	1.86983e-05	1.28752e-07
1795	0	0	5.53794e-05	0.00423417	1.41732e-05	0.00257314	0	0	1.85389e-05	1.28827e-07
1796	0	0	5.56662e-05	0.00422762	1.42428e-05	0.00261511	0	0	1.85995e-05	1.28494e-07
1797	0	0	5.53875e-05	0.00420069	1.43763e-05	0.00269244	0	0	1.84486e-05	1.28569e-07
1798	0	0	5.56801e-05	0.00419644	1.44618e-05	0.00274288	0	0	1.85209e-05	1.28236e-07
1799	0	0	5.53928e-05	0.00418955	1.46169e-05	0.00283328	0	0	1.83814e-05	1.28311e-07
1800	0	0	5.56946e-05	0.00419326	1.47215e-05	0.00289385	0	0	1.84675e-05	1.2798e-07
1801	0	0	5.54032e-05	0.00419402	1.49017e-05	0.00299507	0	0	1.83398e-05	1.28058e-07
1802	0	0	5.5715e-05	0.0041982	1.50276e-05	0.00306537	0	0	1.844e-05	1.2773e-07
1803	0	0	5.54195e-05	0.00419673	1.52351e-05	0.00317804	0	0	1.83235e-05	1.2781e-07
1804	0	0	5.57367e-05	0.00419534	1.5384e-05	0.00325929	0	0	1.84379e-05	1.27487e-07
1805	0	0	5.54319e-05	0.00418836	1.56213e-05	0.00338514	0	0	1.83338e-05	1.27573e-07
1806	0	0	5.57486e-05	0.00417935	1.57951e-05	0.00347919	0	0	1.84637e-05	1.27256e-07
1807	0	0	5.54294e-05	0.00416595	1.6065e-05	0.00362046	0	0	1.83723e-05	1.27348e-07
1808	0	0	5.57407e-05	0.00414875	1.62661e-05	0.00372948	0	0	1.85182e-05	1.27038e-07
1809	0	0	5.54038e-05	0.00412891	1.65716e-05	0.00388871	0	0	1.84376e-05	1.27139e-07
1810	0	0	5.57058e-05	0.00410462	1.68027e-05	0.00401499	0	0	1.85987e-05	1.26838e-07
1811	0	0	5.53489e-05	0.00407923	1.71473e-05	0.00419493	0	0	1.85287e-05	1.26948e-07
1812	0	0	5.56393e-05	0.00404728	1.74114e-05	0.00434084	0	0	1.87059e-05	1.26658e-07
1813	0	0	5.5261e-05	0.00401627	1.77989e-05	0.00454441	0	0	1.86471e-05	1.26778e-07
1814	0	0	5.55374e-05	0.0039773	1.80994e-05	0.00472252	0	0	1.88413e-05	1.26499e-07
1815	0	0	5.51368e-05	0.00394124	1.85353e-05	0.0049586	0	0	1.87943e-05	1.2663e-07
1816	0	0	5.53976e-05	0.00389518	1.88777e-05	0.00516309	0	0	1.90068e-05	1.26364e-07
1817	0	0	5.49742e-05	0.00385686	1.93668e-05	0.00542992	0	0	1.89716e-05	1.26509e-07
1818	0	0	5.52214e-05	0.00380935	1.97549e-05	0.00565998	0	0	1.92027e-05	1.26256e-07
1819	0	0	5.47803e-05	0.00376918	2.03018e-05	0.00595859	0	0	1.91767e-05	1.26415e-07
1820	0	0	5.5015e-05	0.00371661	2.07396e-05	0.00621482	0	0	1.94259e-05	1.26177e-07
1821	0	0	5.45562e-05	0.0036725	2.1349e-05	0.00654718	0	0	1.94091e-05	1.26352e-07
1822	0	0	5.47771e-05	0.00361397	2.18408e-05	0.0068304	0	0	1.96771e-05	1.2613e-07
1823	0	0	5.42997e-05	0.00356537	2.25177e-05	0.00719848	0	0	1.96643e-05	1.26321e-07
1824	0	0	5.45051e-05	0.00350096	2.30677e-05	0.00750937	0	0	1.99187e-05	1.26116e-07

## Sheet: Fig4g-4h_end_time
	eq	ineq	ad8e-050.1	ad5e-050.5	ad2e-050.9
0	426	1825	1825	572	1825
