# Supplementary material for: Equitable access to COVID-19 vaccines makes a life-saving difference to all countries
Source: Nat Hum Behav. 2022 Jan 31;6(2):207–16. doi: 10.1038/s41562-022-01289-8 (PMC8873023; doi:10.1038/s41562-022-01289-8)
Supplement: Source Data Fig. 5 — Statistical source data. [file 41562_2022_1289_MOESM7_ESM.xlsx]

## Sheet: Note
column name explanation
ad8e-050.463H refers to ad(vaccine allocation strategy code)8e-05(\delta value)0.46(I_{thre} value)3(hop code)H(income level code)
vaccine allocation strategy code
ad: allow-donation
eq: equitable
ineq: inequitable
hop code
3: 1-hop
4: 2-hop
5: 3-hop
6: 4-hop
income level code
H: HICs
L: LMICs
Each column contain all data to generate the correponding line plot

## Sheet: Cumulative mortality rate
	ad8e-050.463H	ad8e-050.463L	ad6e-050.63H	ad6e-050.63L	ad4e-050.83H	ad4e-050.83L	ad8e-050.464H	ad8e-050.464L	ad6e-050.64H	ad6e-050.64L	ad4e-050.84H	ad4e-050.84L	ad8e-050.465H	ad8e-050.465L	ad6e-050.65H	ad6e-050.65L	ad4e-050.85H	ad4e-050.85L	ad8e-050.466H	ad8e-050.466L	ad6e-050.66H	ad6e-050.66L	ad4e-050.86H	ad4e-050.86L
0	0.000761975	0.00168666	0.000761975	0.00168666	0.000761975	0.00168666	0.000761975	0.00168666	0.000761975	0.00168666	0.000761975	0.00168666	0.000761975	0.00168666	0.000761975	0.00168666	0.000761975	0.00168666	0.000761975	0.00168666	0.000761975	0.00168666	0.000761975	0.00168666
1	0.000776634	0.00169349	0.000776634	0.00169349	0.000776634	0.00169349	0.000776634	0.00169349	0.000776634	0.00169349	0.000776634	0.00169349	0.000776634	0.00169349	0.000776634	0.00169349	0.000776634	0.00169349	0.000776634	0.00169349	0.000776634	0.00169349	0.000776634	0.00169349
2	0.000788706	0.00169924	0.000788706	0.00169924	0.000788706	0.00169924	0.000788706	0.00169924	0.000788706	0.00169924	0.000788706	0.00169924	0.000788706	0.00169924	0.000788706	0.00169924	0.000788706	0.00169924	0.000788706	0.00169924	0.000788706	0.00169924	0.000788706	0.00169924
3	0.000799031	0.00170429	0.000799031	0.00170429	0.000799031	0.00170429	0.000799031	0.00170429	0.000799031	0.00170429	0.000799031	0.00170429	0.000799031	0.00170429	0.000799031	0.00170429	0.000799031	0.00170429	0.000799031	0.00170429	0.000799031	0.00170429	0.000799031	0.00170429
4	0.000808083	0.00170886	0.000808083	0.00170886	0.000808083	0.00170886	0.000808083	0.00170886	0.000808083	0.00170886	0.000808083	0.00170886	0.000808083	0.00170886	0.000808083	0.00170886	0.000808083	0.00170886	0.000808083	0.00170886	0.000808083	0.00170886	0.000808083	0.00170886
5	0.000816181	0.00171311	0.000816181	0.00171311	0.000816181	0.00171311	0.000816181	0.00171311	0.000816181	0.00171311	0.000816181	0.00171311	0.000816181	0.00171311	0.000816181	0.00171311	0.000816181	0.00171311	0.000816181	0.00171311	0.000816181	0.00171311	0.000816181	0.00171311
6	0.000823542	0.00171712	0.000823542	0.00171712	0.000823542	0.00171712	0.000823542	0.00171712	0.000823542	0.00171712	0.000823542	0.00171712	0.000823542	0.00171712	0.000823542	0.00171712	0.000823542	0.00171712	0.000823542	0.00171712	0.000823542	0.00171712	0.000823542	0.00171712
7	0.000830317	0.00172096	0.000830317	0.00172096	0.000830317	0.00172096	0.000830317	0.00172096	0.000830317	0.00172096	0.000830317	0.00172096	0.000830317	0.00172096	0.000830317	0.00172096	0.000830317	0.00172096	0.000830317	0.00172096	0.000830317	0.00172096	0.000830317	0.00172096
8	0.000836611	0.00172466	0.000836611	0.00172466	0.000836611	0.00172465	0.000836611	0.00172466	0.000836611	0.00172465	0.000836611	0.00172465	0.000836611	0.00172466	0.000836611	0.00172465	0.000836611	0.00172465	0.000836611	0.00172466	0.000836611	0.00172465	0.000836611	0.00172465
9	0.0008425	0.00172824	0.0008425	0.00172824	0.0008425	0.00172824	0.0008425	0.00172824	0.0008425	0.00172824	0.0008425	0.00172823	0.0008425	0.00172824	0.0008425	0.00172824	0.0008425	0.00172823	0.0008425	0.00172824	0.0008425	0.00172824	0.0008425	0.00172823
10	0.00084804	0.00173172	0.00084804	0.00173172	0.00084804	0.00173172	0.00084804	0.00173172	0.00084804	0.00173172	0.00084804	0.00173171	0.00084804	0.00173172	0.00084804	0.00173172	0.00084804	0.00173171	0.00084804	0.00173172	0.00084804	0.00173172	0.00084804	0.00173171
11	0.000853272	0.00173512	0.000853272	0.00173512	0.000853272	0.00173511	0.000853272	0.00173512	0.000853272	0.00173511	0.000853272	0.00173511	0.000853272	0.00173512	0.000853272	0.00173511	0.000853272	0.00173511	0.000853272	0.00173512	0.000853272	0.00173511	0.000853272	0.00173511
12	0.000858229	0.00173844	0.000858229	0.00173843	0.000858229	0.00173842	0.000858229	0.00173843	0.000858229	0.00173842	0.000858229	0.00173842	0.000858229	0.00173843	0.000858229	0.00173842	0.000858229	0.00173842	0.000858229	0.00173843	0.000858229	0.00173842	0.000858229	0.00173842
13	0.000862935	0.00174167	0.000862935	0.00174167	0.000862935	0.00174166	0.000862935	0.00174167	0.000862935	0.00174166	0.000862935	0.00174165	0.000862935	0.00174167	0.000862935	0.00174166	0.000862935	0.00174165	0.000862935	0.00174167	0.000862935	0.00174166	0.000862935	0.00174165
14	0.000867413	0.00174484	0.000867413	0.00174483	0.000867413	0.00174482	0.000867413	0.00174483	0.000867413	0.00174482	0.000867413	0.00174481	0.000867413	0.00174483	0.000867413	0.00174482	0.000867413	0.00174481	0.000867413	0.00174483	0.000867413	0.00174482	0.000867413	0.00174481
15	0.000871678	0.00174794	0.000871678	0.00174793	0.000871678	0.00174792	0.000871678	0.00174793	0.000871678	0.00174792	0.000871678	0.0017479	0.000871678	0.00174793	0.000871678	0.00174792	0.000871678	0.0017479	0.000871678	0.00174793	0.000871678	0.00174792	0.000871678	0.0017479
16	0.000875747	0.00175097	0.000875747	0.00175096	0.000875747	0.00175094	0.000875747	0.00175096	0.000875747	0.00175094	0.000875747	0.00175092	0.000875747	0.00175096	0.000875747	0.00175094	0.000875747	0.00175092	0.000875747	0.00175096	0.000875747	0.00175094	0.000875747	0.00175092
17	0.000879631	0.00175394	0.000879631	0.00175392	0.000879631	0.00175391	0.000879631	0.00175392	0.000879631	0.0017539	0.000879631	0.00175388	0.000879631	0.00175392	0.000879631	0.0017539	0.000879631	0.00175388	0.000879631	0.00175392	0.000879631	0.0017539	0.000879631	0.00175388
18	0.000883342	0.00175684	0.000883342	0.00175683	0.000883341	0.0017568	0.000883341	0.00175682	0.000883341	0.0017568	0.000883341	0.00175677	0.000883341	0.00175682	0.000883341	0.0017568	0.000883341	0.00175677	0.000883341	0.00175682	0.000883341	0.0017568	0.000883341	0.00175677
19	0.000886889	0.00175969	0.000886889	0.00175967	0.000886889	0.00175964	0.000886889	0.00175967	0.000886889	0.00175964	0.000886889	0.00175961	0.000886889	0.00175967	0.000886889	0.00175964	0.000886889	0.00175961	0.000886889	0.00175967	0.000886889	0.00175964	0.000886889	0.00175961
20	0.000890283	0.00176247	0.000890283	0.00176245	0.000890283	0.00176242	0.000890283	0.00176245	0.000890283	0.00176242	0.000890283	0.00176238	0.000890283	0.00176245	0.000890283	0.00176242	0.000890283	0.00176238	0.000890283	0.00176245	0.000890283	0.00176242	0.000890283	0.00176238
21	0.000893531	0.0017652	0.000893531	0.00176518	0.000893531	0.00176514	0.000893531	0.00176518	0.000893531	0.00176514	0.000893531	0.0017651	0.000893531	0.00176518	0.000893531	0.00176514	0.000893531	0.0017651	0.000893531	0.00176518	0.000893531	0.00176514	0.000893531	0.0017651
22	0.000896641	0.00176788	0.000896641	0.00176785	0.000896641	0.00176781	0.000896641	0.00176785	0.000896641	0.00176781	0.000896641	0.00176775	0.000896641	0.00176785	0.000896641	0.00176781	0.000896641	0.00176775	0.000896641	0.00176785	0.000896641	0.00176781	0.000896641	0.00176775
23	0.000899621	0.00177049	0.000899621	0.00177046	0.00089962	0.00177042	0.00089962	0.00177046	0.00089962	0.00177042	0.00089962	0.00177036	0.00089962	0.00177046	0.00089962	0.00177042	0.00089962	0.00177036	0.00089962	0.00177046	0.00089962	0.00177042	0.00089962	0.00177036
24	0.000902475	0.00177306	0.000902475	0.00177302	0.000902475	0.00177297	0.000902475	0.00177302	0.000902475	0.00177297	0.000902475	0.00177291	0.000902475	0.00177302	0.000902475	0.00177297	0.000902475	0.00177291	0.000902475	0.00177302	0.000902475	0.00177297	0.000902475	0.00177291
25	0.000905212	0.00177557	0.000905212	0.00177553	0.000905212	0.00177547	0.000905212	0.00177553	0.000905212	0.00177548	0.000905212	0.0017754	0.000905212	0.00177553	0.000905212	0.00177548	0.000905212	0.0017754	0.000905212	0.00177553	0.000905212	0.00177548	0.000905212	0.0017754
26	0.000907836	0.00177804	0.000907836	0.00177799	0.000907836	0.00177793	0.000907836	0.00177799	0.000907836	0.00177793	0.000907836	0.00177785	0.000907836	0.00177799	0.000907836	0.00177793	0.000907836	0.00177785	0.000907836	0.00177799	0.000907836	0.00177793	0.000907836	0.00177785
27	0.000910353	0.00178045	0.000910353	0.0017804	0.000910353	0.00178033	0.000910353	0.0017804	0.000910353	0.00178033	0.000910353	0.00178024	0.000910353	0.0017804	0.000910353	0.00178033	0.000910353	0.00178024	0.000910353	0.0017804	0.000910353	0.00178033	0.000910353	0.00178024
28	0.000912768	0.00178282	0.000912768	0.00178276	0.000912768	0.00178268	0.000912768	0.00178276	0.000912768	0.00178269	0.000912768	0.00178258	0.000912768	0.00178276	0.000912768	0.00178269	0.000912768	0.00178258	0.000912768	0.00178276	0.000912768	0.00178269	0.000912768	0.00178258
29	0.000915086	0.00178514	0.000915086	0.00178508	0.000915086	0.00178499	0.000915086	0.00178508	0.000915086	0.001785	0.000915086	0.00178488	0.000915086	0.00178508	0.000915086	0.001785	0.000915086	0.00178488	0.000915086	0.00178508	0.000915086	0.001785	0.000915086	0.00178488
30	0.000917312	0.00178741	0.000917312	0.00178734	0.000917311	0.00178725	0.000917311	0.00178735	0.000917311	0.00178726	0.000917311	0.00178713	0.000917311	0.00178735	0.000917311	0.00178726	0.000917311	0.00178713	0.000917311	0.00178735	0.000917311	0.00178726	0.000917311	0.00178713
31	0.000919448	0.00178964	0.000919448	0.00178957	0.000919448	0.00178946	0.000919448	0.00178957	0.000919448	0.00178947	0.000919448	0.00178933	0.000919448	0.00178957	0.000919448	0.00178947	0.000919448	0.00178933	0.000919448	0.00178957	0.000919448	0.00178947	0.000919448	0.00178933
32	0.000921501	0.00179183	0.000921501	0.00179175	0.000921501	0.00179163	0.000921501	0.00179175	0.000921501	0.00179165	0.0009215	0.00179149	0.000921501	0.00179175	0.000921501	0.00179165	0.0009215	0.00179149	0.000921501	0.00179175	0.000921501	0.00179165	0.0009215	0.00179149
33	0.000923473	0.00179397	0.000923473	0.00179388	0.000923473	0.00179375	0.000923473	0.00179389	0.000923473	0.00179377	0.000923472	0.00179361	0.000923473	0.00179389	0.000923473	0.00179377	0.000923472	0.00179361	0.000923473	0.00179389	0.000923473	0.00179377	0.000923472	0.00179361
34	0.000925368	0.00179607	0.000925368	0.00179597	0.000925368	0.00179583	0.000925368	0.00179599	0.000925368	0.00179586	0.000925368	0.00179568	0.000925368	0.00179599	0.000925368	0.00179586	0.000925368	0.00179568	0.000925368	0.00179599	0.000925368	0.00179586	0.000925368	0.00179568
35	0.00092719	0.00179813	0.00092719	0.00179803	0.00092719	0.00179788	0.00092719	0.00179804	0.000927189	0.00179791	0.000927189	0.00179771	0.00092719	0.00179804	0.000927189	0.00179791	0.000927189	0.00179771	0.00092719	0.00179804	0.000927189	0.00179791	0.000927189	0.00179771
36	0.000928941	0.00180016	0.000928941	0.00180004	0.000928941	0.00179988	0.000928941	0.00180006	0.000928941	0.00179991	0.000928941	0.0017997	0.000928941	0.00180006	0.000928941	0.00179991	0.000928941	0.0017997	0.000928941	0.00180006	0.000928941	0.00179991	0.000928941	0.0017997
37	0.000930626	0.00180214	0.000930626	0.00180201	0.000930626	0.00180184	0.000930625	0.00180203	0.000930625	0.00180188	0.000930625	0.00180165	0.000930625	0.00180203	0.000930625	0.00180188	0.000930625	0.00180165	0.000930625	0.00180203	0.000930625	0.00180188	0.000930625	0.00180165
38	0.000932246	0.00180408	0.000932246	0.00180395	0.000932246	0.00180376	0.000932246	0.00180397	0.000932245	0.0018038	0.000932245	0.00180357	0.000932246	0.00180397	0.000932245	0.0018038	0.000932245	0.00180357	0.000932246	0.00180397	0.000932245	0.0018038	0.000932245	0.00180357
39	0.000933805	0.00180599	0.000933805	0.00180585	0.000933805	0.00180564	0.000933804	0.00180587	0.000933804	0.00180569	0.000933804	0.00180544	0.000933804	0.00180587	0.000933804	0.00180569	0.000933804	0.00180544	0.000933804	0.00180587	0.000933804	0.00180569	0.000933804	0.00180544
40	0.000935305	0.00180786	0.000935305	0.00180771	0.000935305	0.00180749	0.000935304	0.00180774	0.000935304	0.00180755	0.000935304	0.00180728	0.000935304	0.00180774	0.000935304	0.00180755	0.000935304	0.00180728	0.000935304	0.00180774	0.000935304	0.00180755	0.000935304	0.00180728
41	0.000936748	0.0018097	0.000936748	0.00180953	0.000936748	0.0018093	0.000936748	0.00180957	0.000936748	0.00180937	0.000936747	0.00180908	0.000936748	0.00180957	0.000936748	0.00180937	0.000936747	0.00180908	0.000936748	0.00180957	0.000936748	0.00180937	0.000936747	0.00180908
42	0.000938138	0.0018115	0.000938138	0.00181133	0.000938138	0.00181108	0.000938138	0.00181136	0.000938137	0.00181115	0.000938137	0.00181084	0.000938138	0.00181136	0.000938137	0.00181115	0.000938137	0.00181084	0.000938138	0.00181136	0.000938137	0.00181115	0.000938137	0.00181084
43	0.000939476	0.00181327	0.000939476	0.00181308	0.000939476	0.00181282	0.000939476	0.00181313	0.000939475	0.0018129	0.000939475	0.00181257	0.000939476	0.00181313	0.000939475	0.0018129	0.000939475	0.00181257	0.000939476	0.00181313	0.000939475	0.0018129	0.000939475	0.00181257
44	0.000940765	0.001815	0.000940765	0.00181481	0.000940765	0.00181453	0.000940765	0.00181485	0.000940764	0.00181461	0.000940764	0.00181427	0.000940765	0.00181485	0.000940764	0.00181461	0.000940764	0.00181427	0.000940765	0.00181485	0.000940764	0.00181461	0.000940764	0.00181427
45	0.000942007	0.00181671	0.000942006	0.0018165	0.000942006	0.0018162	0.000942006	0.00181655	0.000942005	0.0018163	0.000942005	0.00181593	0.000942006	0.00181655	0.000942005	0.0018163	0.000942005	0.00181593	0.000942006	0.00181655	0.000942005	0.0018163	0.000942005	0.00181593
46	0.000943202	0.00181838	0.000943202	0.00181816	0.000943202	0.00181784	0.000943202	0.00181822	0.000943201	0.00181795	0.000943201	0.00181756	0.000943202	0.00181822	0.000943201	0.00181795	0.000943201	0.00181756	0.000943202	0.00181822	0.000943201	0.00181795	0.000943201	0.00181756
47	0.000944355	0.00182002	0.000944355	0.00181978	0.000944354	0.00181945	0.000944354	0.00181985	0.000944353	0.00181957	0.000944353	0.00181916	0.000944354	0.00181985	0.000944353	0.00181957	0.000944353	0.00181916	0.000944354	0.00181985	0.000944353	0.00181957	0.000944353	0.00181916
48	0.000945465	0.00182163	0.000945465	0.00182138	0.000945465	0.00182103	0.000945464	0.00182145	0.000945464	0.00182115	0.000945463	0.00182073	0.000945464	0.00182145	0.000945464	0.00182115	0.000945463	0.00182073	0.000945464	0.00182145	0.000945464	0.00182115	0.000945463	0.00182073
49	0.000946536	0.00182321	0.000946535	0.00182295	0.000946535	0.00182258	0.000946535	0.00182303	0.000946534	0.00182271	0.000946533	0.00182227	0.000946535	0.00182303	0.000946534	0.00182271	0.000946533	0.00182227	0.000946535	0.00182303	0.000946534	0.00182271	0.000946533	0.00182227
50	0.000947567	0.00182476	0.000947567	0.00182449	0.000947567	0.0018241	0.000947566	0.00182458	0.000947566	0.00182424	0.000947565	0.00182377	0.000947566	0.00182458	0.000947566	0.00182424	0.000947565	0.00182377	0.000947566	0.00182458	0.000947566	0.00182424	0.000947565	0.00182377
51	0.000948562	0.00182629	0.000948562	0.001826	0.000948561	0.00182559	0.000948561	0.00182609	0.000948561	0.00182575	0.00094856	0.00182525	0.000948561	0.00182609	0.000948561	0.00182575	0.00094856	0.00182525	0.000948561	0.00182609	0.000948561	0.00182575	0.00094856	0.00182525
52	0.000949522	0.00182778	0.000949521	0.00182748	0.000949521	0.00182705	0.000949521	0.00182758	0.00094952	0.00182722	0.000949519	0.0018267	0.000949521	0.00182758	0.00094952	0.00182722	0.000949519	0.0018267	0.000949521	0.00182758	0.00094952	0.00182722	0.000949519	0.0018267
53	0.000950447	0.00182925	0.000950446	0.00182893	0.000950446	0.00182848	0.000950446	0.00182905	0.000950445	0.00182867	0.000950444	0.00182813	0.000950446	0.00182905	0.000950445	0.00182867	0.000950444	0.00182813	0.000950446	0.00182905	0.000950445	0.00182867	0.000950444	0.00182813
54	0.00095134	0.0018307	0.000951339	0.00183036	0.000951339	0.00182989	0.000951338	0.00183048	0.000951338	0.00183009	0.000951337	0.00182952	0.000951338	0.00183048	0.000951338	0.00183009	0.000951337	0.00182952	0.000951338	0.00183048	0.000951338	0.00183009	0.000951337	0.00182952
55	0.000952201	0.00183211	0.0009522	0.00183176	0.0009522	0.00183127	0.0009522	0.00183189	0.000952199	0.00183148	0.000952198	0.00183089	0.0009522	0.00183189	0.000952199	0.00183148	0.000952198	0.00183089	0.0009522	0.00183189	0.000952199	0.00183148	0.000952198	0.00183089
56	0.000953032	0.00183351	0.000953031	0.00183314	0.000953031	0.00183262	0.000953031	0.00183328	0.000953029	0.00183285	0.000953028	0.00183223	0.000953031	0.00183328	0.00095303	0.00183285	0.000953028	0.00183223	0.000953031	0.00183328	0.00095303	0.00183285	0.000953028	0.00183223
57	0.000953834	0.00183487	0.000953833	0.00183449	0.000953832	0.00183395	0.000953833	0.00183464	0.000953831	0.00183419	0.00095383	0.00183355	0.000953833	0.00183464	0.000953831	0.00183419	0.00095383	0.00183355	0.000953833	0.00183464	0.000953831	0.00183419	0.00095383	0.00183355
58	0.000954614	0.00183622	0.000954613	0.00183582	0.000954612	0.00183525	0.000954612	0.00183598	0.000954611	0.00183551	0.00095461	0.00183484	0.000954612	0.00183598	0.000954611	0.00183551	0.00095461	0.00183484	0.000954612	0.00183598	0.000954611	0.00183551	0.00095461	0.00183484
59	0.00095537	0.00183753	0.000955369	0.00183712	0.000955368	0.00183653	0.000955369	0.00183729	0.000955367	0.0018368	0.000955366	0.00183611	0.000955369	0.00183729	0.000955367	0.0018368	0.000955366	0.00183611	0.000955369	0.00183729	0.000955367	0.0018368	0.000955366	0.00183611
60	0.000956108	0.00183883	0.000956106	0.0018384	0.000956106	0.00183778	0.000956107	0.00183858	0.000956105	0.00183807	0.000956104	0.00183735	0.000956107	0.00183858	0.000956105	0.00183807	0.000956104	0.00183735	0.000956107	0.00183858	0.000956105	0.00183807	0.000956104	0.00183735
61	0.000956825	0.0018401	0.000956823	0.00183965	0.000956823	0.00183901	0.000956823	0.00183985	0.000956821	0.00183932	0.00095682	0.00183857	0.000956823	0.00183985	0.000956821	0.00183932	0.00095682	0.00183857	0.000956823	0.00183985	0.000956821	0.00183932	0.00095682	0.00183857
62	0.000957525	0.00184135	0.000957523	0.00184089	0.000957523	0.00184022	0.000957524	0.00184109	0.000957521	0.00184055	0.00095752	0.00183977	0.000957524	0.00184109	0.000957521	0.00184055	0.00095752	0.00183977	0.000957524	0.00184109	0.000957521	0.00184055	0.00095752	0.00183977
63	0.000958206	0.00184258	0.000958204	0.0018421	0.000958203	0.00184141	0.000958204	0.00184232	0.000958201	0.00184175	0.000958201	0.00184095	0.000958204	0.00184232	0.000958201	0.00184175	0.000958201	0.00184095	0.000958204	0.00184232	0.000958201	0.00184175	0.000958201	0.00184095
64	0.000958871	0.00184379	0.000958868	0.00184328	0.000958868	0.00184257	0.000958869	0.00184352	0.000958866	0.00184293	0.000958865	0.0018421	0.000958869	0.00184352	0.000958866	0.00184293	0.000958865	0.0018421	0.000958869	0.00184352	0.000958866	0.00184293	0.000958865	0.0018421
65	0.000959517	0.00184497	0.000959514	0.00184445	0.000959514	0.00184371	0.000959515	0.0018447	0.000959512	0.00184409	0.000959512	0.00184323	0.000959515	0.0018447	0.000959512	0.00184409	0.000959512	0.00184323	0.000959515	0.0018447	0.000959512	0.00184409	0.000959512	0.00184323
66	0.000960149	0.00184614	0.000960145	0.0018456	0.000960146	0.00184483	0.000960147	0.00184586	0.000960143	0.00184523	0.000960143	0.00184434	0.000960147	0.00184586	0.000960143	0.00184523	0.000960143	0.00184434	0.000960147	0.00184586	0.000960143	0.00184523	0.000960143	0.00184434
67	0.000960762	0.00184729	0.000960759	0.00184672	0.00096076	0.00184593	0.000960761	0.001847	0.000960757	0.00184635	0.000960756	0.00184543	0.000960761	0.001847	0.000960757	0.00184635	0.000960756	0.00184543	0.000960761	0.001847	0.000960757	0.00184635	0.000960756	0.00184543
68	0.000961362	0.00184841	0.000961358	0.00184783	0.000961359	0.001847	0.00096136	0.00184812	0.000961356	0.00184745	0.000961356	0.0018465	0.00096136	0.00184812	0.000961356	0.00184745	0.000961356	0.0018465	0.00096136	0.00184812	0.000961356	0.00184745	0.000961356	0.0018465
69	0.000961945	0.00184952	0.000961941	0.00184891	0.000961941	0.00184806	0.000961943	0.00184922	0.000961938	0.00184853	0.000961938	0.00184755	0.000961943	0.00184922	0.000961938	0.00184853	0.000961938	0.00184755	0.000961943	0.00184922	0.000961938	0.00184853	0.000961938	0.00184755
70	0.000962513	0.0018506	0.000962509	0.00184998	0.00096251	0.0018491	0.000962512	0.0018503	0.000962507	0.00184959	0.000962506	0.00184858	0.000962512	0.0018503	0.000962507	0.00184959	0.000962506	0.00184858	0.000962512	0.0018503	0.000962507	0.00184959	0.000962506	0.00184858
71	0.000963066	0.00185167	0.000963062	0.00185103	0.000963062	0.00185012	0.000963064	0.00185137	0.000963059	0.00185063	0.000963059	0.00184959	0.000963064	0.00185137	0.000963059	0.00185063	0.000963059	0.00184959	0.000963064	0.00185137	0.000963059	0.00185063	0.000963059	0.00184959
72	0.000963606	0.00185272	0.000963601	0.00185206	0.000963602	0.00185112	0.000963604	0.00185241	0.000963598	0.00185166	0.000963598	0.00185058	0.000963604	0.00185241	0.000963598	0.00185166	0.000963598	0.00185058	0.000963604	0.00185241	0.000963598	0.00185166	0.000963598	0.00185058
73	0.00096413	0.00185375	0.000964125	0.00185307	0.000964125	0.0018521	0.000964128	0.00185344	0.000964122	0.00185266	0.000964122	0.00185156	0.000964128	0.00185344	0.000964122	0.00185266	0.000964122	0.00185156	0.000964128	0.00185344	0.000964122	0.00185266	0.000964122	0.00185156
74	0.000964641	0.00185477	0.000964636	0.00185406	0.000964636	0.00185306	0.000964639	0.00185445	0.000964633	0.00185365	0.000964632	0.00185251	0.000964639	0.00185445	0.000964633	0.00185365	0.000964632	0.00185251	0.000964639	0.00185445	0.000964633	0.00185365	0.000964632	0.00185251
75	0.000965138	0.00185576	0.000965132	0.00185503	0.000965132	0.001854	0.000965136	0.00185544	0.000965129	0.00185462	0.000965128	0.00185345	0.000965136	0.00185544	0.000965129	0.00185462	0.000965128	0.00185345	0.000965136	0.00185544	0.000965129	0.00185462	0.000965128	0.00185345
76	0.000965622	0.00185674	0.000965616	0.00185599	0.000965616	0.00185493	0.00096562	0.00185642	0.000965613	0.00185557	0.000965612	0.00185437	0.00096562	0.00185642	0.000965613	0.00185557	0.000965612	0.00185437	0.00096562	0.00185642	0.000965613	0.00185557	0.000965612	0.00185437
77	0.000966093	0.00185771	0.000966086	0.00185693	0.000966086	0.00185584	0.00096609	0.00185738	0.000966083	0.00185651	0.000966082	0.00185527	0.00096609	0.00185738	0.000966083	0.00185651	0.000966082	0.00185527	0.00096609	0.00185738	0.000966083	0.00185651	0.000966082	0.00185527
78	0.000966551	0.00185865	0.000966544	0.00185786	0.000966544	0.00185673	0.000966549	0.00185832	0.000966541	0.00185743	0.00096654	0.00185616	0.000966549	0.00185832	0.000966541	0.00185743	0.00096654	0.00185616	0.000966549	0.00185832	0.000966541	0.00185743	0.00096654	0.00185616
79	0.000966996	0.00185958	0.000966989	0.00185876	0.000966988	0.00185761	0.000966994	0.00185925	0.000966985	0.00185833	0.000966984	0.00185703	0.000966994	0.00185925	0.000966985	0.00185833	0.000966984	0.00185703	0.000966994	0.00185925	0.000966985	0.00185833	0.000966984	0.00185703
80	0.00096743	0.0018605	0.000967422	0.00185965	0.000967422	0.00185847	0.000967427	0.00186016	0.000967419	0.00185922	0.000967417	0.00185788	0.000967427	0.00186016	0.000967419	0.00185922	0.000967417	0.00185788	0.000967427	0.00186016	0.000967419	0.00185922	0.000967417	0.00185788
81	0.000967851	0.0018614	0.000967842	0.00186053	0.000967842	0.00185931	0.000967848	0.00186106	0.000967839	0.00186009	0.000967837	0.00185872	0.000967848	0.00186106	0.000967839	0.00186009	0.000967837	0.00185872	0.000967848	0.00186106	0.000967839	0.00186009	0.000967837	0.00185872
82	0.000968261	0.00186228	0.000968252	0.00186139	0.000968251	0.00186014	0.000968258	0.00186194	0.000968249	0.00186095	0.000968246	0.00185954	0.000968258	0.00186194	0.000968249	0.00186095	0.000968246	0.00185954	0.000968258	0.00186194	0.000968249	0.00186095	0.000968246	0.00185954
83	0.000968658	0.00186315	0.000968649	0.00186223	0.000968648	0.00186095	0.000968656	0.00186281	0.000968646	0.00186179	0.000968643	0.00186035	0.000968656	0.00186281	0.000968646	0.00186179	0.000968643	0.00186035	0.000968656	0.00186281	0.000968646	0.00186179	0.000968643	0.00186035
84	0.000969046	0.001864	0.000969036	0.00186306	0.000969034	0.00186174	0.000969043	0.00186366	0.000969032	0.00186261	0.000969029	0.00186114	0.000969043	0.00186366	0.000969032	0.00186261	0.000969029	0.00186114	0.000969043	0.00186366	0.000969032	0.00186261	0.000969029	0.00186114
85	0.000969421	0.00186484	0.000969411	0.00186388	0.000969409	0.00186252	0.000969418	0.0018645	0.000969407	0.00186343	0.000969404	0.00186192	0.000969418	0.0018645	0.000969407	0.00186343	0.000969404	0.00186192	0.000969418	0.0018645	0.000969407	0.00186343	0.000969404	0.00186192
86	0.000969787	0.00186567	0.000969776	0.00186468	0.000969773	0.00186329	0.000969784	0.00186532	0.000969772	0.00186422	0.000969768	0.00186268	0.000969784	0.00186532	0.000969772	0.00186422	0.000969768	0.00186268	0.000969784	0.00186532	0.000969772	0.00186422	0.000969768	0.00186268
87	0.000970141	0.00186648	0.00097013	0.00186546	0.000970126	0.00186404	0.000970138	0.00186613	0.000970126	0.00186501	0.000970121	0.00186343	0.000970138	0.00186613	0.000970126	0.00186501	0.000970121	0.00186343	0.000970138	0.00186613	0.000970126	0.00186501	0.000970121	0.00186343
88	0.000970485	0.00186728	0.000970474	0.00186624	0.00097047	0.00186478	0.000970482	0.00186693	0.00097047	0.00186578	0.000970465	0.00186416	0.000970482	0.00186693	0.00097047	0.00186578	0.000970465	0.00186416	0.000970482	0.00186693	0.00097047	0.00186578	0.000970465	0.00186416
89	0.000970819	0.00186806	0.000970807	0.001867	0.000970803	0.0018655	0.000970816	0.00186771	0.000970803	0.00186653	0.000970798	0.00186488	0.000970816	0.00186771	0.000970803	0.00186653	0.000970798	0.00186488	0.000970816	0.00186771	0.000970803	0.00186653	0.000970798	0.00186488
90	0.000971144	0.00186883	0.000971132	0.00186774	0.000971127	0.00186621	0.000971141	0.00186848	0.000971128	0.00186728	0.000971121	0.00186559	0.000971141	0.00186848	0.000971128	0.00186728	0.000971121	0.00186559	0.000971141	0.00186848	0.000971128	0.00186728	0.000971121	0.00186559
91	0.000971458	0.00186959	0.000971446	0.00186847	0.00097144	0.00186691	0.000971455	0.00186924	0.000971442	0.00186801	0.000971434	0.00186628	0.000971455	0.00186924	0.000971442	0.00186801	0.000971434	0.00186628	0.000971455	0.00186924	0.000971442	0.00186801	0.000971434	0.00186628
92	0.000971764	0.00187034	0.000971751	0.00186919	0.000971745	0.00186759	0.000971761	0.00186998	0.000971747	0.00186872	0.000971739	0.00186697	0.000971761	0.00186998	0.000971747	0.00186873	0.000971739	0.00186697	0.000971761	0.00186998	0.000971747	0.00186873	0.000971739	0.00186697
93	0.00097206	0.00187107	0.000972046	0.0018699	0.000972039	0.00186826	0.000972056	0.00187071	0.000972042	0.00186943	0.000972034	0.00186763	0.000972056	0.00187072	0.000972042	0.00186943	0.000972034	0.00186763	0.000972056	0.00187072	0.000972042	0.00186943	0.000972034	0.00186763
94	0.000972347	0.00187179	0.000972333	0.00187059	0.000972326	0.00186892	0.000972344	0.00187143	0.000972329	0.00187012	0.00097232	0.00186829	0.000972344	0.00187144	0.000972329	0.00187012	0.00097232	0.00186829	0.000972344	0.00187144	0.000972329	0.00187012	0.00097232	0.00186829
95	0.000972625	0.0018725	0.000972611	0.00187127	0.000972603	0.00186956	0.000972621	0.00187214	0.000972607	0.0018708	0.000972597	0.00186893	0.000972621	0.00187214	0.000972607	0.0018708	0.000972597	0.00186893	0.000972621	0.00187214	0.000972607	0.0018708	0.000972597	0.00186893
96	0.000972895	0.0018732	0.000972881	0.00187194	0.000972872	0.0018702	0.000972891	0.00187284	0.000972876	0.00187147	0.000972866	0.00186956	0.000972891	0.00187284	0.000972876	0.00187147	0.000972866	0.00186956	0.000972891	0.00187284	0.000972876	0.00187147	0.000972866	0.00186956
97	0.000973156	0.00187388	0.000973141	0.0018726	0.000973132	0.00187082	0.000973152	0.00187352	0.000973137	0.00187213	0.000973126	0.00187018	0.000973152	0.00187352	0.000973137	0.00187213	0.000973126	0.00187018	0.000973152	0.00187352	0.000973137	0.00187213	0.000973126	0.00187018
98	0.000973409	0.00187455	0.000973394	0.00187324	0.000973384	0.00187142	0.000973406	0.0018742	0.00097339	0.00187277	0.000973378	0.00187079	0.000973406	0.0018742	0.00097339	0.00187277	0.000973378	0.00187079	0.000973406	0.0018742	0.00097339	0.00187277	0.000973378	0.00187079
99	0.000973654	0.00187522	0.000973639	0.00187387	0.000973628	0.00187202	0.00097365	0.00187486	0.000973634	0.0018734	0.000973622	0.00187138	0.00097365	0.00187486	0.000973634	0.00187341	0.000973622	0.00187138	0.00097365	0.00187486	0.000973634	0.00187341	0.000973622	0.00187138
100	0.000973891	0.00187587	0.000973876	0.0018745	0.000973865	0.0018726	0.000973888	0.00187551	0.000973871	0.00187403	0.000973858	0.00187197	0.000973888	0.00187551	0.000973871	0.00187403	0.000973858	0.00187197	0.000973888	0.00187551	0.000973871	0.00187403	0.000973858	0.00187197
101	0.000974121	0.00187651	0.000974105	0.00187511	0.000974093	0.00187318	0.000974117	0.00187615	0.0009741	0.00187464	0.000974086	0.00187254	0.000974117	0.00187615	0.0009741	0.00187464	0.000974086	0.00187254	0.000974117	0.00187615	0.0009741	0.00187464	0.000974086	0.00187254
102	0.000974343	0.00187713	0.000974327	0.00187571	0.000974314	0.00187374	0.000974339	0.00187678	0.000974322	0.00187524	0.000974308	0.0018731	0.000974339	0.00187678	0.000974322	0.00187524	0.000974308	0.0018731	0.000974339	0.00187678	0.000974322	0.00187524	0.000974308	0.0018731
103	0.000974557	0.00187775	0.000974541	0.00187629	0.000974528	0.00187429	0.000974554	0.0018774	0.000974536	0.00187583	0.000974521	0.00187365	0.000974554	0.0018774	0.000974536	0.00187583	0.000974521	0.00187365	0.000974554	0.0018774	0.000974536	0.00187583	0.000974521	0.00187365
104	0.000974765	0.00187836	0.000974749	0.00187687	0.000974735	0.00187483	0.000974762	0.00187801	0.000974744	0.00187641	0.000974728	0.00187419	0.000974762	0.00187801	0.000974744	0.00187641	0.000974728	0.00187419	0.000974762	0.00187801	0.000974744	0.00187641	0.000974728	0.00187419
105	0.000974966	0.00187896	0.000974949	0.00187744	0.000974935	0.00187536	0.000974962	0.00187861	0.000974944	0.00187697	0.000974928	0.00187472	0.000974962	0.00187861	0.000974944	0.00187698	0.000974928	0.00187472	0.000974962	0.00187861	0.000974944	0.00187698	0.000974928	0.00187472
106	0.00097516	0.00187954	0.000975143	0.001878	0.000975128	0.00187587	0.000975156	0.00187919	0.000975138	0.00187753	0.000975121	0.00187524	0.000975156	0.00187919	0.000975138	0.00187753	0.000975121	0.00187524	0.000975156	0.00187919	0.000975138	0.00187753	0.000975121	0.00187524
107	0.000975347	0.00188012	0.00097533	0.00187854	0.000975315	0.00187638	0.000975343	0.00187977	0.000975325	0.00187808	0.000975307	0.00187575	0.000975343	0.00187977	0.000975325	0.00187808	0.000975307	0.00187575	0.000975343	0.00187977	0.000975325	0.00187808	0.000975307	0.00187575
108	0.000975529	0.00188069	0.000975511	0.00187908	0.000975495	0.00187688	0.000975525	0.00188034	0.000975505	0.00187862	0.000975488	0.00187625	0.000975525	0.00188034	0.000975505	0.00187862	0.000975488	0.00187625	0.000975525	0.00188034	0.000975505	0.00187862	0.000975488	0.00187625
109	0.000975703	0.00188125	0.000975685	0.00187961	0.000975669	0.00187737	0.000975699	0.0018809	0.000975679	0.00187915	0.000975661	0.00187674	0.000975699	0.0018809	0.000975679	0.00187915	0.000975661	0.00187674	0.000975699	0.0018809	0.000975679	0.00187915	0.000975661	0.00187674
110	0.000975872	0.00188179	0.000975853	0.00188012	0.000975837	0.00187784	0.000975868	0.00188145	0.000975848	0.00187967	0.000975829	0.00187722	0.000975868	0.00188145	0.000975848	0.00187967	0.000975829	0.00187722	0.000975868	0.00188145	0.000975848	0.00187967	0.000975829	0.00187722
111	0.000976034	0.00188233	0.000976015	0.00188063	0.000975998	0.00187831	0.00097603	0.00188199	0.00097601	0.00188018	0.000975991	0.00187769	0.00097603	0.00188199	0.00097601	0.00188018	0.000975991	0.00187769	0.00097603	0.00188199	0.00097601	0.00188018	0.000975991	0.00187769
112	0.000976192	0.00188286	0.000976172	0.00188113	0.000976155	0.00187877	0.000976188	0.00188252	0.000976167	0.00188068	0.000976147	0.00187815	0.000976188	0.00188252	0.000976167	0.00188068	0.000976147	0.00187815	0.000976188	0.00188252	0.000976167	0.00188068	0.000976147	0.00187815
113	0.000976343	0.00188338	0.000976323	0.00188162	0.000976305	0.00187922	0.000976339	0.00188305	0.000976317	0.00188117	0.000976297	0.0018786	0.000976339	0.00188305	0.000976317	0.00188117	0.000976297	0.0018786	0.000976339	0.00188305	0.000976317	0.00188117	0.000976297	0.0018786
114	0.000976489	0.00188389	0.000976468	0.0018821	0.00097645	0.00187966	0.000976485	0.00188356	0.000976463	0.00188165	0.000976442	0.00187904	0.000976485	0.00188356	0.000976463	0.00188165	0.000976442	0.00187904	0.000976485	0.00188356	0.000976463	0.00188165	0.000976442	0.00187904
115	0.000976629	0.0018844	0.000976608	0.00188257	0.000976589	0.00188009	0.000976625	0.00188407	0.000976603	0.00188213	0.000976582	0.00187947	0.000976625	0.00188407	0.000976603	0.00188213	0.000976582	0.00187948	0.000976625	0.00188407	0.000976603	0.00188213	0.000976582	0.00187948
116	0.000976765	0.00188489	0.000976743	0.00188303	0.000976724	0.00188051	0.000976761	0.00188456	0.000976738	0.00188259	0.000976716	0.0018799	0.000976761	0.00188456	0.000976738	0.00188259	0.000976716	0.0018799	0.000976761	0.00188456	0.000976738	0.00188259	0.000976716	0.0018799
117	0.000976896	0.00188538	0.000976873	0.00188349	0.000976853	0.00188093	0.000976891	0.00188505	0.000976867	0.00188305	0.000976846	0.00188032	0.000976891	0.00188505	0.000976867	0.00188305	0.000976846	0.00188032	0.000976891	0.00188505	0.000976867	0.00188305	0.000976846	0.00188032
118	0.000977022	0.00188585	0.000976998	0.00188393	0.000976978	0.00188133	0.000977017	0.00188553	0.000976993	0.0018835	0.00097697	0.00188072	0.000977017	0.00188553	0.000976993	0.0018835	0.00097697	0.00188072	0.000977017	0.00188553	0.000976993	0.0018835	0.00097697	0.00188072
119	0.000977143	0.00188632	0.000977118	0.00188437	0.000977098	0.00188173	0.000977138	0.001886	0.000977113	0.00188394	0.00097709	0.00188112	0.000977138	0.001886	0.000977113	0.00188394	0.00097709	0.00188112	0.000977138	0.001886	0.000977113	0.00188394	0.00097709	0.00188112
120	0.00097726	0.00188678	0.000977234	0.0018848	0.000977213	0.00188212	0.000977255	0.00188647	0.000977229	0.00188437	0.000977205	0.00188151	0.000977255	0.00188647	0.000977229	0.00188437	0.000977205	0.00188152	0.000977255	0.00188647	0.000977229	0.00188437	0.000977205	0.00188152
121	0.000977372	0.00188724	0.000977346	0.00188522	0.000977324	0.0018825	0.000977368	0.00188692	0.00097734	0.00188479	0.000977316	0.0018819	0.000977368	0.00188692	0.00097734	0.00188479	0.000977316	0.0018819	0.000977368	0.00188692	0.00097734	0.00188479	0.000977316	0.0018819
122	0.000977481	0.00188768	0.000977453	0.00188563	0.00097743	0.00188287	0.000977476	0.00188737	0.000977447	0.00188521	0.000977422	0.00188227	0.000977476	0.00188737	0.000977447	0.00188521	0.000977422	0.00188227	0.000977476	0.00188737	0.000977447	0.00188521	0.000977422	0.00188227
123	0.000977585	0.00188812	0.000977556	0.00188604	0.000977532	0.00188323	0.000977581	0.00188781	0.00097755	0.00188562	0.000977524	0.00188264	0.000977581	0.00188781	0.00097755	0.00188562	0.000977524	0.00188264	0.000977581	0.00188781	0.00097755	0.00188562	0.000977524	0.00188264
124	0.000977686	0.00188855	0.000977655	0.00188643	0.000977631	0.00188359	0.000977682	0.00188824	0.000977649	0.00188602	0.000977623	0.001883	0.000977682	0.00188824	0.000977649	0.00188602	0.000977623	0.001883	0.000977682	0.00188824	0.000977649	0.00188602	0.000977623	0.001883
125	0.000977783	0.00188897	0.000977749	0.00188682	0.000977725	0.00188394	0.000977778	0.00188867	0.000977744	0.00188641	0.000977717	0.00188335	0.000977779	0.00188867	0.000977744	0.00188641	0.000977717	0.00188335	0.000977779	0.00188867	0.000977744	0.00188641	0.000977717	0.00188335
126	0.000977876	0.00188938	0.000977841	0.0018872	0.000977815	0.00188428	0.000977872	0.00188908	0.000977835	0.0018868	0.000977807	0.0018837	0.000977872	0.00188909	0.000977835	0.0018868	0.000977807	0.0018837	0.000977872	0.00188909	0.000977835	0.0018868	0.000977807	0.0018837
127	0.000977966	0.00188979	0.000977928	0.00188758	0.000977902	0.00188461	0.000977962	0.00188949	0.000977923	0.00188717	0.000977894	0.00188403	0.000977962	0.0018895	0.000977923	0.00188718	0.000977894	0.00188403	0.000977962	0.0018895	0.000977923	0.00188718	0.000977894	0.00188403
128	0.000978053	0.00189019	0.000978013	0.00188795	0.000977985	0.00188494	0.000978049	0.0018899	0.000978007	0.00188755	0.000977977	0.00188436	0.000978049	0.0018899	0.000978007	0.00188755	0.000977977	0.00188436	0.000978049	0.0018899	0.000978007	0.00188755	0.000977977	0.00188436
129	0.000978136	0.00189058	0.000978094	0.00188831	0.000978065	0.00188526	0.000978132	0.00189029	0.000978088	0.00188791	0.000978056	0.00188469	0.000978132	0.00189029	0.000978088	0.00188791	0.000978056	0.00188469	0.000978132	0.00189029	0.000978088	0.00188791	0.000978056	0.00188469
130	0.000978217	0.00189096	0.000978172	0.00188866	0.000978141	0.00188557	0.000978212	0.00189068	0.000978166	0.00188827	0.000978133	0.001885	0.000978213	0.00189068	0.000978166	0.00188827	0.000978133	0.001885	0.000978213	0.00189068	0.000978166	0.00188827	0.000978133	0.001885
131	0.000978294	0.00189134	0.000978247	0.001889	0.000978214	0.00188588	0.00097829	0.00189106	0.000978241	0.00188862	0.000978206	0.00188531	0.00097829	0.00189106	0.000978241	0.00188862	0.000978206	0.00188531	0.00097829	0.00189106	0.000978241	0.00188862	0.000978206	0.00188531
132	0.000978369	0.00189171	0.000978319	0.00188934	0.000978284	0.00188618	0.000978364	0.00189144	0.000978314	0.00188896	0.000978276	0.00188561	0.000978364	0.00189144	0.000978314	0.00188896	0.000978276	0.00188562	0.000978364	0.00189144	0.000978314	0.00188896	0.000978276	0.00188562
133	0.000978441	0.00189207	0.000978388	0.00188967	0.000978351	0.00188647	0.000978436	0.00189181	0.000978383	0.00188929	0.000978343	0.00188591	0.000978436	0.00189181	0.000978383	0.0018893	0.000978343	0.00188591	0.000978436	0.00189181	0.000978383	0.0018893	0.000978343	0.00188591
134	0.00097851	0.00189243	0.000978454	0.00189	0.000978415	0.00188675	0.000978505	0.00189217	0.00097845	0.00188962	0.000978407	0.0018862	0.000978505	0.00189217	0.00097845	0.00188963	0.000978407	0.0018862	0.000978505	0.00189217	0.00097845	0.00188963	0.000978407	0.0018862
135	0.000978576	0.00189278	0.000978518	0.00189032	0.000978477	0.00188703	0.000978572	0.00189252	0.000978514	0.00188995	0.000978469	0.00188648	0.000978572	0.00189252	0.000978514	0.00188995	0.000978469	0.00188648	0.000978572	0.00189252	0.000978514	0.00188995	0.000978469	0.00188648
136	0.00097864	0.00189313	0.00097858	0.00189063	0.000978536	0.00188731	0.000978636	0.00189287	0.000978575	0.00189026	0.000978527	0.00188676	0.000978636	0.00189287	0.000978575	0.00189026	0.000978527	0.00188676	0.000978636	0.00189287	0.000978575	0.00189026	0.000978527	0.00188676
137	0.000978702	0.00189346	0.000978639	0.00189093	0.000978592	0.00188757	0.000978697	0.00189321	0.000978635	0.00189057	0.000978584	0.00188703	0.000978697	0.00189321	0.000978635	0.00189057	0.000978584	0.00188703	0.000978697	0.00189321	0.000978635	0.00189057	0.000978584	0.00188703
138	0.000978761	0.0018938	0.000978695	0.00189123	0.000978646	0.00188783	0.000978757	0.00189355	0.000978692	0.00189088	0.000978638	0.00188729	0.000978757	0.00189355	0.000978692	0.00189088	0.000978638	0.0018873	0.000978757	0.00189355	0.000978692	0.00189088	0.000978638	0.0018873
139	0.000978818	0.00189412	0.00097875	0.00189153	0.000978698	0.00188809	0.000978814	0.00189388	0.000978747	0.00189117	0.000978689	0.00188755	0.000978814	0.00189388	0.000978747	0.00189118	0.000978689	0.00188755	0.000978814	0.00189388	0.000978747	0.00189118	0.000978689	0.00188755
140	0.000978873	0.00189444	0.000978803	0.00189181	0.000978747	0.00188834	0.000978869	0.0018942	0.0009788	0.00189146	0.000978739	0.0018878	0.000978869	0.0018942	0.0009788	0.00189147	0.000978739	0.00188781	0.000978869	0.0018942	0.0009788	0.00189147	0.000978739	0.00188781
141	0.000978926	0.00189475	0.000978853	0.00189209	0.000978795	0.00188858	0.000978921	0.00189452	0.00097885	0.00189175	0.000978786	0.00188805	0.000978921	0.00189452	0.00097885	0.00189175	0.000978787	0.00188805	0.000978921	0.00189452	0.00097885	0.00189175	0.000978787	0.00188805
142	0.000978977	0.00189506	0.000978902	0.00189237	0.00097884	0.00188881	0.000978972	0.00189483	0.000978899	0.00189203	0.000978832	0.00188829	0.000978972	0.00189483	0.000978899	0.00189203	0.000978832	0.00188829	0.000978972	0.00189483	0.000978899	0.00189203	0.000978832	0.00188829
143	0.000979025	0.00189536	0.000978949	0.00189264	0.000978884	0.00188905	0.000979021	0.00189513	0.000978946	0.0018923	0.000978876	0.00188853	0.000979021	0.00189514	0.000978946	0.0018923	0.000978876	0.00188853	0.000979021	0.00189514	0.000978946	0.0018923	0.000978876	0.00188853
144	0.000979073	0.00189566	0.000978994	0.0018929	0.000978926	0.00188927	0.000979068	0.00189543	0.000978992	0.00189257	0.000978918	0.00188876	0.000979068	0.00189544	0.000978992	0.00189257	0.000978918	0.00188876	0.000979068	0.00189544	0.000978992	0.00189257	0.000978918	0.00188876
145	0.000979118	0.00189594	0.000979037	0.00189316	0.000978966	0.00188949	0.000979113	0.00189573	0.000979035	0.00189283	0.000978958	0.00188898	0.000979113	0.00189573	0.000979035	0.00189283	0.000978958	0.00188898	0.000979113	0.00189573	0.000979035	0.00189283	0.000978958	0.00188898
146	0.000979161	0.00189623	0.000979079	0.00189341	0.000979005	0.00188971	0.000979157	0.00189602	0.000979077	0.00189309	0.000978997	0.0018892	0.000979157	0.00189602	0.000979077	0.00189309	0.000978997	0.0018892	0.000979157	0.00189602	0.000979077	0.00189309	0.000978997	0.0018892
147	0.000979203	0.00189651	0.000979119	0.00189366	0.000979042	0.00188991	0.000979199	0.0018963	0.000979118	0.00189334	0.000979034	0.00188941	0.000979199	0.0018963	0.000979118	0.00189334	0.000979034	0.00188941	0.000979199	0.0018963	0.000979118	0.00189334	0.000979034	0.00188941
148	0.000979243	0.00189678	0.000979158	0.0018939	0.000979078	0.00189012	0.000979239	0.00189658	0.000979157	0.00189358	0.00097907	0.00188962	0.000979239	0.00189658	0.000979157	0.00189359	0.00097907	0.00188962	0.000979239	0.00189658	0.000979157	0.00189359	0.00097907	0.00188962
149	0.000979282	0.00189705	0.000979195	0.00189413	0.000979112	0.00189032	0.000979278	0.00189685	0.000979194	0.00189382	0.000979104	0.00188982	0.000979278	0.00189685	0.000979194	0.00189383	0.000979104	0.00188982	0.000979278	0.00189685	0.000979194	0.00189383	0.000979104	0.00188982
150	0.000979319	0.00189731	0.00097923	0.00189437	0.000979146	0.00189051	0.000979315	0.00189711	0.00097923	0.00189406	0.000979137	0.00189002	0.000979315	0.00189712	0.00097923	0.00189406	0.000979137	0.00189002	0.000979315	0.00189712	0.00097923	0.00189406	0.000979137	0.00189002
151	0.000979355	0.00189757	0.000979265	0.00189459	0.000979177	0.0018907	0.00097935	0.00189738	0.000979265	0.00189429	0.000979169	0.00189021	0.00097935	0.00189738	0.000979265	0.00189429	0.000979169	0.00189021	0.00097935	0.00189738	0.000979265	0.00189429	0.000979169	0.00189021
152	0.000979389	0.00189782	0.000979298	0.00189481	0.000979208	0.00189088	0.000979385	0.00189763	0.000979298	0.00189451	0.0009792	0.0018904	0.000979385	0.00189763	0.000979298	0.00189451	0.0009792	0.0018904	0.000979385	0.00189763	0.000979298	0.00189451	0.0009792	0.0018904
153	0.000979422	0.00189807	0.00097933	0.00189503	0.000979237	0.00189106	0.000979418	0.00189788	0.00097933	0.00189473	0.000979229	0.00189058	0.000979418	0.00189788	0.00097933	0.00189473	0.000979229	0.00189058	0.000979418	0.00189788	0.00097933	0.00189473	0.000979229	0.00189058
154	0.000979453	0.00189831	0.00097936	0.00189524	0.000979266	0.00189124	0.000979449	0.00189813	0.000979361	0.00189495	0.000979258	0.00189076	0.000979449	0.00189813	0.000979361	0.00189495	0.000979258	0.00189076	0.000979449	0.00189813	0.000979361	0.00189495	0.000979258	0.00189076
155	0.000979484	0.00189854	0.00097939	0.00189544	0.000979293	0.00189141	0.00097948	0.00189837	0.000979391	0.00189515	0.000979285	0.00189093	0.00097948	0.00189837	0.000979391	0.00189516	0.000979285	0.00189093	0.00097948	0.00189837	0.000979391	0.00189516	0.000979285	0.00189093
156	0.000979513	0.00189878	0.000979418	0.00189564	0.000979319	0.00189158	0.000979509	0.00189861	0.00097942	0.00189536	0.000979311	0.0018911	0.000979509	0.00189861	0.00097942	0.00189536	0.000979311	0.0018911	0.000979509	0.00189861	0.00097942	0.00189536	0.000979311	0.0018911
157	0.000979541	0.001899	0.000979445	0.00189584	0.000979345	0.00189174	0.000979537	0.00189884	0.000979447	0.00189556	0.000979337	0.00189126	0.000979537	0.00189884	0.000979447	0.00189556	0.000979337	0.00189126	0.000979537	0.00189884	0.000979447	0.00189556	0.000979337	0.00189126
158	0.000979568	0.00189923	0.000979472	0.00189603	0.000979369	0.00189189	0.000979564	0.00189906	0.000979474	0.00189575	0.000979361	0.00189142	0.000979564	0.00189907	0.000979474	0.00189576	0.000979361	0.00189142	0.000979564	0.00189907	0.000979474	0.00189576	0.000979361	0.00189142
159	0.000979594	0.00189944	0.000979497	0.00189622	0.000979393	0.00189205	0.00097959	0.00189929	0.000979499	0.00189594	0.000979385	0.00189158	0.00097959	0.00189929	0.000979499	0.00189595	0.000979385	0.00189158	0.00097959	0.00189929	0.000979499	0.00189595	0.000979385	0.00189158
160	0.000979618	0.00189966	0.000979521	0.0018964	0.000979415	0.0018922	0.000979615	0.0018995	0.000979524	0.00189613	0.000979408	0.00189173	0.000979615	0.00189951	0.000979524	0.00189613	0.000979408	0.00189173	0.000979615	0.00189951	0.000979524	0.00189613	0.000979408	0.00189173
161	0.000979642	0.00189987	0.000979545	0.00189658	0.000979437	0.00189234	0.000979638	0.00189972	0.000979547	0.00189631	0.000979429	0.00189187	0.000979638	0.00189972	0.000979547	0.00189631	0.000979429	0.00189187	0.000979638	0.00189972	0.000979547	0.00189631	0.000979429	0.00189187
162	0.000979665	0.00190007	0.000979567	0.00189675	0.000979458	0.00189248	0.000979661	0.00189993	0.00097957	0.00189649	0.000979451	0.00189202	0.000979661	0.00189993	0.00097957	0.00189649	0.000979451	0.00189202	0.000979661	0.00189993	0.00097957	0.00189649	0.000979451	0.00189202
163	0.000979687	0.00190027	0.000979589	0.00189692	0.000979478	0.00189262	0.000979683	0.00190013	0.000979592	0.00189666	0.000979471	0.00189215	0.000979683	0.00190013	0.000979592	0.00189666	0.000979471	0.00189216	0.000979683	0.00190013	0.000979592	0.00189666	0.000979471	0.00189216
164	0.000979708	0.00190047	0.00097961	0.00189709	0.000979498	0.00189275	0.000979704	0.00190033	0.000979613	0.00189683	0.000979491	0.00189229	0.000979704	0.00190033	0.000979613	0.00189683	0.000979491	0.00189229	0.000979704	0.00190033	0.000979613	0.00189683	0.000979491	0.00189229
165	0.000979728	0.00190066	0.00097963	0.00189725	0.000979517	0.00189288	0.000979724	0.00190053	0.000979633	0.001897	0.00097951	0.00189242	0.000979724	0.00190053	0.000979633	0.001897	0.00097951	0.00189242	0.000979724	0.00190053	0.000979633	0.001897	0.00097951	0.00189242
166	0.000979747	0.00190085	0.000979649	0.00189741	0.000979535	0.00189301	0.000979744	0.00190072	0.000979653	0.00189716	0.000979528	0.00189255	0.000979744	0.00190072	0.000979653	0.00189716	0.000979528	0.00189255	0.000979744	0.00190072	0.000979653	0.00189716	0.000979528	0.00189255
167	0.000979766	0.00190103	0.000979667	0.00189756	0.000979553	0.00189313	0.000979762	0.0019009	0.000979671	0.00189731	0.000979546	0.00189267	0.000979762	0.00190091	0.000979671	0.00189731	0.000979546	0.00189267	0.000979762	0.00190091	0.000979671	0.00189731	0.000979546	0.00189267
168	0.000979784	0.00190121	0.000979685	0.00189771	0.00097957	0.00189325	0.00097978	0.00190109	0.000979689	0.00189746	0.000979563	0.00189279	0.00097978	0.00190109	0.000979689	0.00189747	0.000979563	0.00189279	0.00097978	0.00190109	0.000979689	0.00189747	0.000979563	0.00189279
169	0.000979801	0.00190139	0.000979702	0.00189786	0.000979586	0.00189336	0.000979797	0.00190127	0.000979707	0.00189761	0.000979579	0.0018929	0.000979797	0.00190127	0.000979707	0.00189762	0.000979579	0.00189291	0.000979797	0.00190127	0.000979707	0.00189762	0.000979579	0.00189291
170	0.000979817	0.00190156	0.000979719	0.001898	0.000979602	0.00189348	0.000979814	0.00190144	0.000979723	0.00189776	0.000979595	0.00189302	0.000979814	0.00190144	0.000979723	0.00189776	0.000979595	0.00189302	0.000979814	0.00190144	0.000979723	0.00189776	0.000979595	0.00189302
171	0.000979833	0.00190173	0.000979735	0.00189814	0.000979617	0.00189358	0.00097983	0.00190161	0.000979739	0.0018979	0.00097961	0.00189313	0.00097983	0.00190161	0.00097974	0.0018979	0.00097961	0.00189313	0.00097983	0.00190161	0.00097974	0.0018979	0.00097961	0.00189313
172	0.000979848	0.00190189	0.00097975	0.00189828	0.000979632	0.00189369	0.000979845	0.00190178	0.000979755	0.00189804	0.000979625	0.00189323	0.000979845	0.00190178	0.000979755	0.00189804	0.000979625	0.00189323	0.000979845	0.00190178	0.000979755	0.00189804	0.000979625	0.00189323
173	0.000979863	0.00190205	0.000979764	0.00189841	0.000979647	0.00189379	0.000979859	0.00190194	0.00097977	0.00189817	0.000979639	0.00189333	0.000979859	0.00190195	0.00097977	0.00189817	0.00097964	0.00189334	0.000979859	0.00190195	0.00097977	0.00189817	0.00097964	0.00189334
174	0.000979877	0.00190221	0.000979779	0.00189854	0.00097966	0.00189389	0.000979873	0.0019021	0.000979784	0.0018983	0.000979653	0.00189343	0.000979873	0.00190211	0.000979784	0.0018983	0.000979653	0.00189344	0.000979873	0.00190211	0.000979784	0.0018983	0.000979653	0.00189344
175	0.00097989	0.00190236	0.000979792	0.00189867	0.000979674	0.00189399	0.000979887	0.00190226	0.000979798	0.00189843	0.000979667	0.00189353	0.000979887	0.00190226	0.000979798	0.00189843	0.000979667	0.00189353	0.000979887	0.00190226	0.000979798	0.00189843	0.000979667	0.00189353
176	0.000979903	0.00190251	0.000979805	0.00189879	0.000979687	0.00189408	0.0009799	0.00190241	0.000979811	0.00189855	0.00097968	0.00189362	0.0009799	0.00190241	0.000979811	0.00189855	0.00097968	0.00189362	0.0009799	0.00190241	0.000979811	0.00189855	0.00097968	0.00189362
177	0.000979915	0.00190266	0.000979818	0.00189891	0.000979699	0.00189417	0.000979912	0.00190256	0.000979824	0.00189867	0.000979692	0.00189371	0.000979912	0.00190256	0.000979824	0.00189867	0.000979692	0.00189371	0.000979912	0.00190256	0.000979824	0.00189867	0.000979692	0.00189371
178	0.000979927	0.00190281	0.00097983	0.00189902	0.000979711	0.00189426	0.000979924	0.00190271	0.000979836	0.00189879	0.000979704	0.0018938	0.000979924	0.00190271	0.000979836	0.00189879	0.000979704	0.0018938	0.000979924	0.00190271	0.000979836	0.00189879	0.000979704	0.0018938
179	0.000979938	0.00190295	0.000979842	0.00189914	0.000979723	0.00189435	0.000979935	0.00190285	0.000979848	0.0018989	0.000979716	0.00189388	0.000979935	0.00190285	0.000979848	0.0018989	0.000979716	0.00189389	0.000979935	0.00190285	0.000979848	0.0018989	0.000979716	0.00189389
180	0.000979949	0.00190308	0.000979853	0.00189925	0.000979734	0.00189443	0.000979946	0.00190299	0.000979859	0.00189901	0.000979727	0.00189397	0.000979946	0.00190299	0.00097986	0.00189901	0.000979727	0.00189397	0.000979946	0.00190299	0.00097986	0.00189901	0.000979727	0.00189397
181	0.000979959	0.00190322	0.000979864	0.00189935	0.000979745	0.00189451	0.000979956	0.00190313	0.00097987	0.00189912	0.000979738	0.00189404	0.000979957	0.00190313	0.000979871	0.00189912	0.000979738	0.00189405	0.000979957	0.00190313	0.000979871	0.00189912	0.000979738	0.00189405
182	0.000979969	0.00190335	0.000979874	0.00189946	0.000979755	0.00189459	0.000979966	0.00190326	0.000979881	0.00189922	0.000979749	0.00189412	0.000979967	0.00190326	0.000979881	0.00189923	0.000979749	0.00189412	0.000979967	0.00190326	0.000979881	0.00189923	0.000979749	0.00189412
183	0.000979979	0.00190347	0.000979884	0.00189956	0.000979765	0.00189467	0.000979976	0.00190339	0.000979891	0.00189933	0.000979759	0.00189419	0.000979976	0.00190339	0.000979891	0.00189933	0.000979759	0.0018942	0.000979976	0.00190339	0.000979891	0.00189933	0.000979759	0.0018942
184	0.000979988	0.0019036	0.000979894	0.00189966	0.000979775	0.00189474	0.000979985	0.00190351	0.000979901	0.00189942	0.000979769	0.00189427	0.000979985	0.00190352	0.000979901	0.00189943	0.000979769	0.00189427	0.000979985	0.00190352	0.000979901	0.00189943	0.000979769	0.00189427
185	0.000979997	0.00190372	0.000979903	0.00189975	0.000979785	0.00189481	0.000979994	0.00190364	0.00097991	0.00189952	0.000979778	0.00189433	0.000979994	0.00190364	0.00097991	0.00189952	0.000979778	0.00189434	0.000979994	0.00190364	0.00097991	0.00189952	0.000979778	0.00189434
186	0.000980005	0.00190384	0.000979912	0.00189985	0.000979794	0.00189488	0.000980002	0.00190376	0.00097992	0.00189961	0.000979788	0.0018944	0.000980003	0.00190376	0.00097992	0.00189962	0.000979788	0.0018944	0.000980003	0.00190376	0.00097992	0.00189962	0.000979788	0.0018944
187	0.000980013	0.00190396	0.00097992	0.00189994	0.000979803	0.00189495	0.000980011	0.00190387	0.000979928	0.0018997	0.000979797	0.00189446	0.000980011	0.00190388	0.000979928	0.00189971	0.000979797	0.00189447	0.000980011	0.00190388	0.000979928	0.00189971	0.000979797	0.00189447
188	0.000980021	0.00190407	0.000979929	0.00190003	0.000979812	0.00189501	0.000980018	0.00190399	0.000979937	0.00189979	0.000979805	0.00189453	0.000980018	0.00190399	0.000979937	0.00189979	0.000979805	0.00189453	0.000980018	0.00190399	0.000979937	0.00189979	0.000979805	0.00189453
189	0.000980028	0.00190418	0.000979937	0.00190011	0.00097982	0.00189507	0.000980026	0.0019041	0.000979945	0.00189988	0.000979814	0.00189458	0.000980026	0.0019041	0.000979945	0.00189988	0.000979814	0.00189459	0.000980026	0.0019041	0.000979945	0.00189988	0.000979814	0.00189459
190	0.000980035	0.00190429	0.000979944	0.0019002	0.000979828	0.00189513	0.000980033	0.00190421	0.000979953	0.00189996	0.000979822	0.00189464	0.000980033	0.00190421	0.000979953	0.00189996	0.000979822	0.00189464	0.000980033	0.00190421	0.000979953	0.00189996	0.000979822	0.00189464
191	0.000980042	0.00190439	0.000979952	0.00190028	0.000979836	0.00189519	0.00098004	0.00190431	0.00097996	0.00190004	0.00097983	0.0018947	0.00098004	0.00190432	0.00097996	0.00190004	0.00097983	0.0018947	0.00098004	0.00190432	0.00097996	0.00190004	0.00097983	0.0018947
192	0.000980049	0.0019045	0.000979959	0.00190036	0.000979843	0.00189525	0.000980046	0.00190442	0.000979967	0.00190012	0.000979837	0.00189475	0.000980046	0.00190442	0.000979967	0.00190012	0.000979837	0.00189475	0.000980046	0.00190442	0.000979967	0.00190012	0.000979837	0.00189475
193	0.000980055	0.0019046	0.000979965	0.00190044	0.000979851	0.0018953	0.000980053	0.00190452	0.000979974	0.00190019	0.000979845	0.0018948	0.000980053	0.00190452	0.000979974	0.00190019	0.000979845	0.0018948	0.000980053	0.00190452	0.000979974	0.00190019	0.000979845	0.0018948
194	0.000980061	0.00190469	0.000979972	0.00190051	0.000979858	0.00189536	0.000980059	0.00190461	0.000979981	0.00190027	0.000979852	0.00189485	0.000980059	0.00190462	0.000979981	0.00190027	0.000979852	0.00189485	0.000980059	0.00190462	0.000979981	0.00190027	0.000979852	0.00189485
195	0.000980067	0.00190479	0.000979978	0.00190058	0.000979865	0.00189541	0.000980064	0.00190471	0.000979987	0.00190034	0.000979859	0.0018949	0.000980064	0.00190471	0.000979987	0.00190034	0.000979859	0.0018949	0.000980064	0.00190471	0.000979987	0.00190034	0.000979859	0.0018949
196	0.000980072	0.00190488	0.000979984	0.00190065	0.000979871	0.00189546	0.00098007	0.0019048	0.000979993	0.0019004	0.000979865	0.00189494	0.00098007	0.0019048	0.000979993	0.00190041	0.000979866	0.00189494	0.00098007	0.0019048	0.000979993	0.00190041	0.000979866	0.00189494
197	0.000980077	0.00190497	0.00097999	0.00190072	0.000979878	0.00189551	0.000980075	0.00190489	0.000979999	0.00190047	0.000979872	0.00189499	0.000980075	0.00190489	0.000979999	0.00190047	0.000979872	0.00189499	0.000980075	0.00190489	0.000979999	0.00190047	0.000979872	0.00189499
198	0.000980083	0.00190506	0.000979996	0.00190079	0.000979884	0.00189555	0.00098008	0.00190498	0.000980005	0.00190053	0.000979878	0.00189503	0.00098008	0.00190498	0.000980005	0.00190054	0.000979878	0.00189503	0.00098008	0.00190498	0.000980005	0.00190054	0.000979878	0.00189503
199	0.000980087	0.00190515	0.000980001	0.00190085	0.00097989	0.0018956	0.000980085	0.00190507	0.00098001	0.0019006	0.000979884	0.00189507	0.000980085	0.00190507	0.00098001	0.0019006	0.000979884	0.00189507	0.000980085	0.00190507	0.00098001	0.0019006	0.000979884	0.00189507
200	0.000980092	0.00190523	0.000980006	0.00190092	0.000979896	0.00189564	0.00098009	0.00190515	0.000980016	0.00190066	0.00097989	0.00189511	0.00098009	0.00190515	0.000980016	0.00190066	0.00097989	0.00189511	0.00098009	0.00190515	0.000980016	0.00190066	0.00097989	0.00189511
201	0.000980096	0.00190531	0.000980011	0.00190098	0.000979902	0.00189569	0.000980094	0.00190523	0.000980021	0.00190071	0.000979896	0.00189514	0.000980094	0.00190523	0.000980021	0.00190072	0.000979896	0.00189515	0.000980094	0.00190523	0.000980021	0.00190072	0.000979896	0.00189515
202	0.000980101	0.00190539	0.000980016	0.00190104	0.000979907	0.00189573	0.000980099	0.00190531	0.000980026	0.00190077	0.000979901	0.00189518	0.000980099	0.00190531	0.000980026	0.00190077	0.000979901	0.00189518	0.000980099	0.00190531	0.000980026	0.00190077	0.000979901	0.00189518
203	0.000980105	0.00190547	0.000980021	0.00190109	0.000979912	0.00189577	0.000980103	0.00190538	0.00098003	0.00190082	0.000979907	0.00189521	0.000980103	0.00190539	0.00098003	0.00190083	0.000979907	0.00189521	0.000980103	0.00190539	0.00098003	0.00190083	0.000979907	0.00189521
204	0.000980109	0.00190555	0.000980025	0.00190115	0.000979918	0.0018958	0.000980107	0.00190546	0.000980035	0.00190088	0.000979912	0.00189525	0.000980107	0.00190546	0.000980035	0.00190088	0.000979912	0.00189525	0.000980107	0.00190546	0.000980035	0.00190088	0.000979912	0.00189525
205	0.000980112	0.00190562	0.000980029	0.0019012	0.000979922	0.00189584	0.00098011	0.00190553	0.000980039	0.00190093	0.000979917	0.00189528	0.00098011	0.00190553	0.000980039	0.00190093	0.000979917	0.00189528	0.00098011	0.00190553	0.000980039	0.00190093	0.000979917	0.00189528
206	0.000980116	0.00190569	0.000980033	0.00190126	0.000979927	0.00189588	0.000980114	0.0019056	0.000980043	0.00190098	0.000979922	0.00189531	0.000980114	0.0019056	0.000980043	0.00190098	0.000979922	0.00189531	0.000980114	0.0019056	0.000980043	0.00190098	0.000979922	0.00189531
207	0.000980119	0.00190576	0.000980037	0.00190131	0.000979932	0.00189591	0.000980117	0.00190567	0.000980047	0.00190102	0.000979927	0.00189533	0.000980117	0.00190567	0.000980047	0.00190103	0.000979927	0.00189534	0.000980117	0.00190567	0.000980047	0.00190103	0.000979927	0.00189534
208	0.000980122	0.00190583	0.000980041	0.00190136	0.000979937	0.00189595	0.000980121	0.00190573	0.000980051	0.00190107	0.000979931	0.00189536	0.000980121	0.00190574	0.000980051	0.00190107	0.000979931	0.00189536	0.000980121	0.00190574	0.000980051	0.00190107	0.000979931	0.00189536
209	0.000980126	0.00190589	0.000980045	0.0019014	0.000979941	0.00189598	0.000980124	0.0019058	0.000980055	0.00190111	0.000979936	0.00189539	0.000980124	0.0019058	0.000980055	0.00190111	0.000979936	0.00189539	0.000980124	0.0019058	0.000980055	0.00190111	0.000979936	0.00189539
210	0.000980129	0.00190596	0.000980048	0.00190145	0.000979945	0.00189601	0.000980127	0.00190586	0.000980058	0.00190115	0.00097994	0.00189541	0.000980127	0.00190586	0.000980058	0.00190116	0.00097994	0.00189541	0.000980127	0.00190586	0.000980058	0.00190116	0.00097994	0.00189541
211	0.000980132	0.00190602	0.000980051	0.0019015	0.000979949	0.00189604	0.00098013	0.00190592	0.000980062	0.0019012	0.000979944	0.00189544	0.00098013	0.00190592	0.000980062	0.0019012	0.000979944	0.00189544	0.00098013	0.00190592	0.000980062	0.0019012	0.000979944	0.00189544
212	0.000980134	0.00190608	0.000980055	0.00190154	0.000979953	0.00189607	0.000980133	0.00190598	0.000980065	0.00190123	0.000979948	0.00189546	0.000980133	0.00190598	0.000980065	0.00190124	0.000979948	0.00189546	0.000980133	0.00190598	0.000980065	0.00190124	0.000979948	0.00189546
213	0.000980137	0.00190614	0.000980058	0.00190158	0.000979957	0.0018961	0.000980135	0.00190604	0.000980068	0.00190127	0.000979952	0.00189548	0.000980135	0.00190604	0.000980068	0.00190127	0.000979952	0.00189548	0.000980135	0.00190604	0.000980068	0.00190127	0.000979952	0.00189548
214	0.000980139	0.0019062	0.000980061	0.00190162	0.000979961	0.00189613	0.000980138	0.00190609	0.000980071	0.00190131	0.000979956	0.0018955	0.000980138	0.00190609	0.000980071	0.00190131	0.000979956	0.0018955	0.000980138	0.00190609	0.000980071	0.00190131	0.000979956	0.0018955
215	0.000980142	0.00190626	0.000980063	0.00190166	0.000979965	0.00189616	0.00098014	0.00190614	0.000980074	0.00190134	0.000979959	0.00189552	0.00098014	0.00190615	0.000980074	0.00190135	0.00097996	0.00189552	0.00098014	0.00190615	0.000980074	0.00190135	0.00097996	0.00189552
216	0.000980144	0.00190631	0.000980066	0.0019017	0.000979968	0.00189618	0.000980143	0.0019062	0.000980077	0.00190138	0.000979963	0.00189554	0.000980143	0.0019062	0.000980077	0.00190138	0.000979963	0.00189554	0.000980143	0.0019062	0.000980077	0.00190138	0.000979963	0.00189554
217	0.000980147	0.00190636	0.000980069	0.00190174	0.000979972	0.00189621	0.000980145	0.00190625	0.00098008	0.00190141	0.000979967	0.00189556	0.000980145	0.00190625	0.00098008	0.00190141	0.000979967	0.00189556	0.000980145	0.00190625	0.00098008	0.00190141	0.000979967	0.00189556
218	0.000980149	0.00190641	0.000980071	0.00190178	0.000979975	0.00189624	0.000980147	0.00190629	0.000980082	0.00190144	0.00097997	0.00189558	0.000980147	0.00190629	0.000980082	0.00190144	0.00097997	0.00189558	0.000980147	0.00190629	0.000980082	0.00190144	0.00097997	0.00189558
219	0.000980151	0.00190646	0.000980074	0.00190181	0.000979978	0.00189626	0.000980149	0.00190634	0.000980085	0.00190147	0.000979973	0.00189559	0.000980149	0.00190634	0.000980085	0.00190147	0.000979973	0.00189559	0.000980149	0.00190634	0.000980085	0.00190147	0.000979973	0.00189559
220	0.000980153	0.00190651	0.000980076	0.00190185	0.000979981	0.00189629	0.000980151	0.00190639	0.000980087	0.0019015	0.000979976	0.00189561	0.000980151	0.00190639	0.000980087	0.0019015	0.000979976	0.00189561	0.000980151	0.00190639	0.000980087	0.0019015	0.000979976	0.00189561
221	0.000980155	0.00190656	0.000980078	0.00190188	0.000979984	0.00189631	0.000980153	0.00190643	0.000980089	0.00190153	0.000979979	0.00189562	0.000980153	0.00190643	0.000980089	0.00190153	0.000979979	0.00189562	0.000980153	0.00190643	0.000980089	0.00190153	0.000979979	0.00189562
222	0.000980157	0.00190661	0.000980081	0.00190191	0.000979987	0.00189633	0.000980155	0.00190647	0.000980091	0.00190155	0.000979982	0.00189564	0.000980155	0.00190647	0.000980092	0.00190155	0.000979982	0.00189564	0.000980155	0.00190647	0.000980092	0.00190155	0.000979982	0.00189564
223	0.000980158	0.00190665	0.000980083	0.00190194	0.00097999	0.00189636	0.000980157	0.00190651	0.000980094	0.00190158	0.000979985	0.00189565	0.000980157	0.00190651	0.000980094	0.00190158	0.000979985	0.00189565	0.000980157	0.00190651	0.000980094	0.00190158	0.000979985	0.00189565
224	0.00098016	0.0019067	0.000980085	0.00190198	0.000979993	0.00189638	0.000980159	0.00190655	0.000980096	0.0019016	0.000979988	0.00189566	0.000980159	0.00190655	0.000980096	0.0019016	0.000979988	0.00189566	0.000980159	0.00190655	0.000980096	0.0019016	0.000979988	0.00189566
225	0.000980162	0.00190674	0.000980086	0.001902	0.000979996	0.0018964	0.00098016	0.00190659	0.000980097	0.00190163	0.000979991	0.00189567	0.000980161	0.00190659	0.000980098	0.00190163	0.000979991	0.00189568	0.000980161	0.00190659	0.000980098	0.00190163	0.000979991	0.00189568
226	0.000980163	0.00190678	0.000980088	0.00190203	0.000979998	0.00189642	0.000980162	0.00190663	0.000980099	0.00190165	0.000979993	0.00189569	0.000980162	0.00190663	0.000980099	0.00190165	0.000979993	0.00189569	0.000980162	0.00190663	0.000980099	0.00190165	0.000979993	0.00189569
227	0.000980165	0.00190682	0.00098009	0.00190206	0.000980001	0.00189644	0.000980164	0.00190666	0.000980101	0.00190167	0.000979996	0.0018957	0.000980164	0.00190666	0.000980101	0.00190167	0.000979996	0.0018957	0.000980164	0.00190666	0.000980101	0.00190167	0.000979996	0.0018957
228	0.000980167	0.00190686	0.000980092	0.00190209	0.000980003	0.00189646	0.000980165	0.0019067	0.000980103	0.00190169	0.000979998	0.00189571	0.000980165	0.0019067	0.000980103	0.00190169	0.000979999	0.00189571	0.000980165	0.0019067	0.000980103	0.00190169	0.000979999	0.00189571
229	0.000980168	0.0019069	0.000980093	0.00190211	0.000980006	0.00189648	0.000980167	0.00190673	0.000980104	0.00190171	0.000980001	0.00189572	0.000980167	0.00190673	0.000980105	0.00190171	0.000980001	0.00189572	0.000980167	0.00190673	0.000980105	0.00190171	0.000980001	0.00189572
230	0.00098017	0.00190693	0.000980095	0.00190214	0.000980008	0.0018965	0.000980168	0.00190676	0.000980106	0.00190173	0.000980003	0.00189573	0.000980168	0.00190676	0.000980106	0.00190173	0.000980003	0.00189573	0.000980168	0.00190676	0.000980106	0.00190173	0.000980003	0.00189573
231	0.000980171	0.00190697	0.000980096	0.00190216	0.00098001	0.00189652	0.00098017	0.00190679	0.000980108	0.00190175	0.000980005	0.00189574	0.00098017	0.00190679	0.000980108	0.00190175	0.000980006	0.00189574	0.00098017	0.00190679	0.000980108	0.00190175	0.000980006	0.00189574
232	0.000980172	0.001907	0.000980098	0.00190219	0.000980013	0.00189654	0.000980171	0.00190682	0.000980109	0.00190176	0.000980008	0.00189575	0.000980171	0.00190682	0.000980109	0.00190176	0.000980008	0.00189575	0.000980171	0.00190682	0.000980109	0.00190176	0.000980008	0.00189575
233	0.000980174	0.00190704	0.000980099	0.00190221	0.000980015	0.00189656	0.000980172	0.00190685	0.00098011	0.00190178	0.00098001	0.00189576	0.000980172	0.00190685	0.00098011	0.00190178	0.00098001	0.00189576	0.000980172	0.00190685	0.00098011	0.00190178	0.00098001	0.00189576
234	0.000980175	0.00190707	0.000980101	0.00190224	0.000980017	0.00189658	0.000980174	0.00190688	0.000980112	0.00190179	0.000980012	0.00189576	0.000980174	0.00190688	0.000980112	0.0019018	0.000980012	0.00189577	0.000980174	0.00190688	0.000980112	0.0019018	0.000980012	0.00189577
235	0.000980176	0.0019071	0.000980102	0.00190226	0.000980019	0.0018966	0.000980175	0.0019069	0.000980113	0.00190181	0.000980014	0.00189577	0.000980175	0.0019069	0.000980113	0.00190181	0.000980014	0.00189577	0.000980175	0.0019069	0.000980113	0.00190181	0.000980014	0.00189577
236	0.000980177	0.00190713	0.000980103	0.00190228	0.000980021	0.00189661	0.000980176	0.00190693	0.000980114	0.00190182	0.000980016	0.00189578	0.000980176	0.00190693	0.000980114	0.00190182	0.000980016	0.00189578	0.000980176	0.00190693	0.000980114	0.00190182	0.000980016	0.00189578
237	0.000980178	0.00190716	0.000980104	0.0019023	0.000980023	0.00189663	0.000980177	0.00190695	0.000980115	0.00190184	0.000980018	0.00189579	0.000980177	0.00190695	0.000980116	0.00190184	0.000980018	0.00189579	0.000980177	0.00190695	0.000980116	0.00190184	0.000980018	0.00189579
238	0.000980179	0.00190719	0.000980105	0.00190232	0.000980024	0.00189665	0.000980178	0.00190698	0.000980117	0.00190185	0.000980019	0.00189579	0.000980178	0.00190698	0.000980117	0.00190185	0.00098002	0.0018958	0.000980178	0.00190698	0.000980117	0.00190185	0.00098002	0.0018958
239	0.00098018	0.00190722	0.000980107	0.00190234	0.000980026	0.00189666	0.000980179	0.001907	0.000980118	0.00190186	0.000980021	0.0018958	0.00098018	0.001907	0.000980118	0.00190186	0.000980021	0.0018958	0.00098018	0.001907	0.000980118	0.00190186	0.000980021	0.0018958
240	0.000980182	0.00190725	0.000980108	0.00190236	0.000980028	0.00189668	0.00098018	0.00190702	0.000980119	0.00190187	0.000980023	0.00189581	0.000980181	0.00190702	0.000980119	0.00190187	0.000980023	0.00189581	0.000980181	0.00190702	0.000980119	0.00190187	0.000980023	0.00189581
241	0.000980183	0.00190727	0.000980109	0.00190238	0.00098003	0.00189669	0.000980181	0.00190704	0.00098012	0.00190188	0.000980025	0.00189582	0.000980182	0.00190704	0.00098012	0.00190189	0.000980025	0.00189582	0.000980182	0.00190704	0.00098012	0.00190189	0.000980025	0.00189582
242	0.000980183	0.0019073	0.00098011	0.0019024	0.000980031	0.00189671	0.000980182	0.00190706	0.000980121	0.0019019	0.000980026	0.00189582	0.000980183	0.00190706	0.000980121	0.0019019	0.000980026	0.00189582	0.000980183	0.00190706	0.000980121	0.0019019	0.000980026	0.00189582
243	0.000980184	0.00190732	0.00098011	0.00190242	0.000980033	0.00189672	0.000980183	0.00190708	0.000980122	0.00190191	0.000980028	0.00189583	0.000980183	0.00190708	0.000980122	0.00190191	0.000980028	0.00189583	0.000980183	0.00190708	0.000980122	0.00190191	0.000980028	0.00189583
244	0.000980185	0.00190735	0.000980111	0.00190244	0.000980034	0.00189674	0.000980184	0.0019071	0.000980123	0.00190192	0.000980029	0.00189584	0.000980184	0.0019071	0.000980123	0.00190192	0.000980029	0.00189584	0.000980184	0.0019071	0.000980123	0.00190192	0.000980029	0.00189584
245	0.000980186	0.00190737	0.000980112	0.00190246	0.000980036	0.00189675	0.000980185	0.00190712	0.000980123	0.00190192	0.000980031	0.00189584	0.000980185	0.00190712	0.000980123	0.00190193	0.000980031	0.00189584	0.000980185	0.00190712	0.000980123	0.00190193	0.000980031	0.00189584
246	0.000980187	0.0019074	0.000980113	0.00190247	0.000980037	0.00189677	0.000980186	0.00190713	0.000980124	0.00190193	0.000980032	0.00189585	0.000980186	0.00190714	0.000980124	0.00190193	0.000980032	0.00189585	0.000980186	0.00190714	0.000980124	0.00190193	0.000980032	0.00189585
247	0.000980188	0.00190742	0.000980114	0.00190249	0.000980039	0.00189678	0.000980187	0.00190715	0.000980125	0.00190194	0.000980034	0.00189585	0.000980187	0.00190715	0.000980125	0.00190194	0.000980034	0.00189586	0.000980187	0.00190715	0.000980125	0.00190194	0.000980034	0.00189586
248	0.000980189	0.00190744	0.000980115	0.00190251	0.00098004	0.00189679	0.000980188	0.00190717	0.000980126	0.00190195	0.000980035	0.00189586	0.000980188	0.00190717	0.000980126	0.00190195	0.000980035	0.00189586	0.000980188	0.00190717	0.000980126	0.00190195	0.000980035	0.00189586
249	0.000980189	0.00190746	0.000980115	0.00190252	0.000980041	0.00189681	0.000980188	0.00190718	0.000980127	0.00190196	0.000980036	0.00189587	0.000980188	0.00190718	0.000980127	0.00190196	0.000980036	0.00189587	0.000980188	0.00190718	0.000980127	0.00190196	0.000980036	0.00189587
250	0.00098019	0.00190748	0.000980116	0.00190254	0.000980042	0.00189682	0.000980189	0.0019072	0.000980127	0.00190197	0.000980037	0.00189587	0.000980189	0.0019072	0.000980127	0.00190197	0.000980038	0.00189587	0.000980189	0.0019072	0.000980127	0.00190197	0.000980038	0.00189587
251	0.000980191	0.0019075	0.000980117	0.00190256	0.000980044	0.00189683	0.00098019	0.00190721	0.000980128	0.00190197	0.000980039	0.00189588	0.00098019	0.00190721	0.000980128	0.00190197	0.000980039	0.00189588	0.00098019	0.00190721	0.000980128	0.00190197	0.000980039	0.00189588
252	0.000980191	0.00190752	0.000980117	0.00190257	0.000980045	0.00189685	0.00098019	0.00190722	0.000980129	0.00190198	0.00098004	0.00189588	0.00098019	0.00190722	0.000980129	0.00190198	0.00098004	0.00189588	0.00098019	0.00190722	0.000980129	0.00190198	0.00098004	0.00189588
253	0.000980192	0.00190754	0.000980118	0.00190259	0.000980046	0.00189686	0.000980191	0.00190723	0.000980129	0.00190199	0.000980041	0.00189589	0.000980191	0.00190723	0.000980129	0.00190199	0.000980041	0.00189589	0.000980191	0.00190723	0.000980129	0.00190199	0.000980041	0.00189589
254	0.000980192	0.00190756	0.000980119	0.0019026	0.000980047	0.00189687	0.000980192	0.00190725	0.00098013	0.00190199	0.000980042	0.00189589	0.000980192	0.00190725	0.00098013	0.00190199	0.000980042	0.00189589	0.000980192	0.00190725	0.00098013	0.00190199	0.000980042	0.00189589
255	0.000980193	0.00190758	0.000980119	0.00190262	0.000980048	0.00189688	0.000980192	0.00190726	0.00098013	0.001902	0.000980043	0.0018959	0.000980192	0.00190726	0.000980131	0.001902	0.000980043	0.0018959	0.000980192	0.00190726	0.000980131	0.001902	0.000980043	0.0018959
256	0.000980194	0.0019076	0.00098012	0.00190263	0.000980049	0.00189689	0.000980193	0.00190727	0.000980131	0.001902	0.000980044	0.0018959	0.000980193	0.00190727	0.000980131	0.00190201	0.000980044	0.0018959	0.000980193	0.00190727	0.000980131	0.00190201	0.000980044	0.0018959
257	0.000980194	0.00190761	0.000980121	0.00190264	0.00098005	0.0018969	0.000980193	0.00190728	0.000980132	0.00190201	0.000980045	0.0018959	0.000980193	0.00190728	0.000980132	0.00190201	0.000980045	0.00189591	0.000980193	0.00190728	0.000980132	0.00190201	0.000980045	0.00189591
258	0.000980194	0.00190763	0.000980121	0.00190266	0.000980051	0.00189691	0.000980194	0.00190729	0.000980132	0.00190202	0.000980046	0.00189591	0.000980194	0.00190729	0.000980132	0.00190202	0.000980046	0.00189591	0.000980194	0.00190729	0.000980132	0.00190202	0.000980046	0.00189591
259	0.000980195	0.00190765	0.000980122	0.00190267	0.000980052	0.00189692	0.000980194	0.0019073	0.000980133	0.00190202	0.000980047	0.00189591	0.000980194	0.0019073	0.000980133	0.00190202	0.000980047	0.00189591	0.000980194	0.0019073	0.000980133	0.00190202	0.000980047	0.00189591
260	0.000980195	0.00190766	0.000980122	0.00190268	0.000980053	0.00189693	0.000980195	0.00190731	0.000980133	0.00190203	0.000980048	0.00189592	0.000980195	0.00190731	0.000980133	0.00190203	0.000980048	0.00189592	0.000980195	0.00190731	0.000980133	0.00190203	0.000980048	0.00189592
261	0.000980196	0.00190768	0.000980123	0.0019027	0.000980054	0.00189694	0.000980195	0.00190732	0.000980134	0.00190203	0.000980049	0.00189592	0.000980195	0.00190732	0.000980134	0.00190203	0.000980049	0.00189592	0.000980195	0.00190732	0.000980134	0.00190203	0.000980049	0.00189592
262	0.000980196	0.00190769	0.000980123	0.00190271	0.000980055	0.00189695	0.000980195	0.00190732	0.000980134	0.00190204	0.00098005	0.00189592	0.000980195	0.00190732	0.000980134	0.00190204	0.00098005	0.00189593	0.000980195	0.00190732	0.000980134	0.00190204	0.00098005	0.00189593
263	0.000980196	0.00190771	0.000980124	0.00190272	0.000980056	0.00189696	0.000980196	0.00190733	0.000980134	0.00190204	0.000980051	0.00189593	0.000980196	0.00190733	0.000980135	0.00190204	0.000980051	0.00189593	0.000980196	0.00190733	0.000980135	0.00190204	0.000980051	0.00189593
264	0.000980197	0.00190772	0.000980124	0.00190273	0.000980057	0.00189697	0.000980196	0.00190734	0.000980135	0.00190205	0.000980051	0.00189593	0.000980196	0.00190734	0.000980135	0.00190205	0.000980052	0.00189593	0.000980196	0.00190734	0.000980135	0.00190205	0.000980052	0.00189593
265	0.000980197	0.00190774	0.000980124	0.00190275	0.000980057	0.00189698	0.000980196	0.00190735	0.000980135	0.00190205	0.000980052	0.00189593	0.000980196	0.00190735	0.000980135	0.00190205	0.000980052	0.00189594	0.000980196	0.00190735	0.000980135	0.00190205	0.000980052	0.00189594
266	0.000980197	0.00190775	0.000980125	0.00190276	0.000980058	0.00189699	0.000980197	0.00190735	0.000980136	0.00190206	0.000980053	0.00189594	0.000980197	0.00190735	0.000980136	0.00190206	0.000980053	0.00189594	0.000980197	0.00190735	0.000980136	0.00190206	0.000980053	0.00189594
267	0.000980198	0.00190777	0.000980125	0.00190277	0.000980059	0.001897	0.000980197	0.00190736	0.000980136	0.00190206	0.000980054	0.00189594	0.000980197	0.00190736	0.000980136	0.00190206	0.000980054	0.00189594	0.000980197	0.00190736	0.000980136	0.00190206	0.000980054	0.00189594
268	0.000980198	0.00190778	0.000980126	0.00190278	0.00098006	0.00189701	0.000980197	0.00190737	0.000980137	0.00190207	0.000980054	0.00189594	0.000980197	0.00190737	0.000980137	0.00190207	0.000980054	0.00189594	0.000980197	0.00190737	0.000980137	0.00190207	0.000980054	0.00189594
269	0.000980198	0.00190779	0.000980126	0.00190279	0.00098006	0.00189702	0.000980197	0.00190737	0.000980137	0.00190207	0.000980055	0.00189594	0.000980197	0.00190737	0.000980137	0.00190207	0.000980055	0.00189595	0.000980197	0.00190737	0.000980137	0.00190207	0.000980055	0.00189595
270	0.000980198	0.00190781	0.000980127	0.0019028	0.000980061	0.00189702	0.000980198	0.00190738	0.000980137	0.00190207	0.000980056	0.00189595	0.000980198	0.00190738	0.000980137	0.00190208	0.000980056	0.00189595	0.000980198	0.00190738	0.000980137	0.00190208	0.000980056	0.00189595
271	0.000980198	0.00190782	0.000980127	0.00190281	0.000980062	0.00189703	0.000980198	0.00190738	0.000980138	0.00190208	0.000980056	0.00189595	0.000980198	0.00190738	0.000980138	0.00190208	0.000980056	0.00189595	0.000980198	0.00190738	0.000980138	0.00190208	0.000980056	0.00189595
272	0.000980199	0.00190783	0.000980127	0.00190282	0.000980062	0.00189704	0.000980198	0.00190739	0.000980138	0.00190208	0.000980057	0.00189595	0.000980198	0.00190739	0.000980138	0.00190208	0.000980057	0.00189595	0.000980198	0.00190739	0.000980138	0.00190208	0.000980057	0.00189595
273	0.000980199	0.00190785	0.000980128	0.00190283	0.000980063	0.00189705	0.000980198	0.00190739	0.000980138	0.00190209	0.000980058	0.00189595	0.000980198	0.00190739	0.000980138	0.00190209	0.000980058	0.00189595	0.000980198	0.00190739	0.000980138	0.00190209	0.000980058	0.00189595
274	0.000980199	0.00190786	0.000980128	0.00190284	0.000980063	0.00189705	0.000980198	0.0019074	0.000980139	0.00190209	0.000980058	0.00189595	0.000980198	0.0019074	0.000980139	0.00190209	0.000980058	0.00189595	0.000980198	0.0019074	0.000980139	0.00190209	0.000980058	0.00189595
275	0.000980199	0.00190787	0.000980128	0.00190285	0.000980064	0.00189706	0.000980198	0.0019074	0.000980139	0.00190209	0.000980059	0.00189595	0.000980198	0.0019074	0.000980139	0.00190209	0.000980059	0.00189596	0.000980198	0.0019074	0.000980139	0.00190209	0.000980059	0.00189596
276	0.000980199	0.00190788	0.000980129	0.00190286	0.000980065	0.00189707	0.000980198	0.00190741	0.000980139	0.0019021	0.000980059	0.00189596	0.000980198	0.00190741	0.000980139	0.0019021	0.000980059	0.00189596	0.000980198	0.00190741	0.000980139	0.0019021	0.000980059	0.00189596
277	0.000980199	0.00190789	0.000980129	0.00190287	0.000980065	0.00189707	0.000980198	0.00190741	0.00098014	0.0019021	0.00098006	0.00189596	0.000980199	0.00190741	0.00098014	0.0019021	0.00098006	0.00189596	0.000980199	0.00190741	0.00098014	0.0019021	0.00098006	0.00189596
278	0.000980199	0.0019079	0.000980129	0.00190288	0.000980066	0.00189708	0.000980199	0.00190742	0.00098014	0.0019021	0.00098006	0.00189596	0.000980199	0.00190742	0.00098014	0.00190211	0.00098006	0.00189596	0.000980199	0.00190742	0.00098014	0.00190211	0.00098006	0.00189596
279	0.000980199	0.00190792	0.000980129	0.00190289	0.000980066	0.00189709	0.000980199	0.00190742	0.00098014	0.00190211	0.000980061	0.00189596	0.000980199	0.00190742	0.00098014	0.00190211	0.000980061	0.00189596	0.000980199	0.00190742	0.00098014	0.00190211	0.000980061	0.00189596
280	0.000980199	0.00190793	0.00098013	0.00190289	0.000980067	0.00189709	0.000980199	0.00190743	0.00098014	0.00190211	0.000980061	0.00189596	0.000980199	0.00190743	0.00098014	0.00190211	0.000980061	0.00189596	0.000980199	0.00190743	0.00098014	0.00190211	0.000980061	0.00189596
281	0.0009802	0.00190794	0.00098013	0.0019029	0.000980067	0.0018971	0.000980199	0.00190743	0.000980141	0.00190211	0.000980062	0.00189596	0.000980199	0.00190743	0.000980141	0.00190211	0.000980062	0.00189596	0.000980199	0.00190743	0.000980141	0.00190211	0.000980062	0.00189596
282	0.0009802	0.00190795	0.00098013	0.00190291	0.000980068	0.0018971	0.000980199	0.00190743	0.000980141	0.00190212	0.000980062	0.00189596	0.000980199	0.00190743	0.000980141	0.00190212	0.000980062	0.00189596	0.000980199	0.00190743	0.000980141	0.00190212	0.000980062	0.00189596
283	0.0009802	0.00190796	0.00098013	0.00190292	0.000980068	0.00189711	0.000980199	0.00190744	0.000980141	0.00190212	0.000980063	0.00189596	0.000980199	0.00190744	0.000980141	0.00190212	0.000980063	0.00189596	0.000980199	0.00190744	0.000980141	0.00190212	0.000980063	0.00189596
284	0.0009802	0.00190797	0.000980131	0.00190293	0.000980068	0.00189711	0.000980199	0.00190744	0.000980141	0.00190212	0.000980063	0.00189596	0.000980199	0.00190744	0.000980141	0.00190212	0.000980063	0.00189596	0.000980199	0.00190744	0.000980141	0.00190212	0.000980063	0.00189596
285	0.0009802	0.00190798	0.000980131	0.00190293	0.000980069	0.00189712	0.000980199	0.00190745	0.000980141	0.00190213	0.000980063	0.00189596	0.000980199	0.00190745	0.000980142	0.00190213	0.000980063	0.00189597	0.000980199	0.00190745	0.000980142	0.00190213	0.000980063	0.00189597
286	0.0009802	0.00190799	0.000980131	0.00190294	0.000980069	0.00189712	0.000980199	0.00190745	0.000980142	0.00190213	0.000980064	0.00189596	0.000980199	0.00190745	0.000980142	0.00190213	0.000980064	0.00189597	0.000980199	0.00190745	0.000980142	0.00190213	0.000980064	0.00189597
287	0.0009802	0.001908	0.000980131	0.00190295	0.00098007	0.00189713	0.000980199	0.00190745	0.000980142	0.00190213	0.000980064	0.00189596	0.000980199	0.00190745	0.000980142	0.00190213	0.000980064	0.00189597	0.000980199	0.00190745	0.000980142	0.00190213	0.000980064	0.00189597
288	0.0009802	0.00190801	0.000980131	0.00190296	0.00098007	0.00189713	0.000980199	0.00190746	0.000980142	0.00190213	0.000980065	0.00189596	0.000980199	0.00190746	0.000980142	0.00190213	0.000980065	0.00189597	0.000980199	0.00190746	0.000980142	0.00190213	0.000980065	0.00189597
289	0.0009802	0.00190802	0.000980132	0.00190296	0.00098007	0.00189714	0.000980199	0.00190746	0.000980142	0.00190214	0.000980065	0.00189596	0.000980199	0.00190746	0.000980142	0.00190214	0.000980065	0.00189597	0.000980199	0.00190746	0.000980142	0.00190214	0.000980065	0.00189597
290	0.0009802	0.00190803	0.000980132	0.00190297	0.000980071	0.00189714	0.000980199	0.00190746	0.000980142	0.00190214	0.000980065	0.00189597	0.000980199	0.00190746	0.000980143	0.00190214	0.000980065	0.00189597	0.000980199	0.00190746	0.000980143	0.00190214	0.000980065	0.00189597
291	0.0009802	0.00190803	0.000980132	0.00190298	0.000980071	0.00189715	0.000980199	0.00190747	0.000980143	0.00190214	0.000980066	0.00189597	0.000980199	0.00190747	0.000980143	0.00190214	0.000980066	0.00189597	0.000980199	0.00190747	0.000980143	0.00190214	0.000980066	0.00189597
292	0.0009802	0.00190804	0.000980132	0.00190298	0.000980071	0.00189715	0.000980199	0.00190747	0.000980143	0.00190214	0.000980066	0.00189597	0.000980199	0.00190747	0.000980143	0.00190214	0.000980066	0.00189597	0.000980199	0.00190747	0.000980143	0.00190214	0.000980066	0.00189597
293	0.0009802	0.00190805	0.000980132	0.00190299	0.000980072	0.00189715	0.000980199	0.00190747	0.000980143	0.00190214	0.000980066	0.00189597	0.000980199	0.00190747	0.000980143	0.00190214	0.000980066	0.00189597	0.000980199	0.00190747	0.000980143	0.00190214	0.000980066	0.00189597
294	0.0009802	0.00190806	0.000980133	0.001903	0.000980072	0.00189716	0.000980199	0.00190748	0.000980143	0.00190215	0.000980067	0.00189597	0.000980199	0.00190748	0.000980143	0.00190215	0.000980067	0.00189597	0.000980199	0.00190748	0.000980143	0.00190215	0.000980067	0.00189597
295	0.0009802	0.00190807	0.000980133	0.001903	0.000980072	0.00189716	0.000980199	0.00190748	0.000980143	0.00190215	0.000980067	0.00189597	0.000980199	0.00190748	0.000980143	0.00190215	0.000980067	0.00189597	0.000980199	0.00190748	0.000980143	0.00190215	0.000980067	0.00189597
296	0.0009802	0.00190808	0.000980133	0.00190301	0.000980073	0.00189716	0.000980199	0.00190748	0.000980143	0.00190215	0.000980067	0.00189597	0.000980199	0.00190748	0.000980144	0.00190215	0.000980067	0.00189597	0.000980199	0.00190748	0.000980144	0.00190215	0.000980067	0.00189597
297	0.0009802	0.00190809	0.000980133	0.00190302	0.000980073	0.00189717	0.000980199	0.00190749	0.000980144	0.00190215	0.000980067	0.00189597	0.000980199	0.00190749	0.000980144	0.00190215	0.000980067	0.00189597	0.000980199	0.00190749	0.000980144	0.00190215	0.000980067	0.00189597
298	0.0009802	0.00190809	0.000980133	0.00190302	0.000980073	0.00189717	0.000980199	0.00190749	0.000980144	0.00190215	0.000980068	0.00189597	0.000980199	0.00190749	0.000980144	0.00190215	0.000980068	0.00189597	0.000980199	0.00190749	0.000980144	0.00190215	0.000980068	0.00189597
299	0.0009802	0.0019081	0.000980133	0.00190303	0.000980074	0.00189717	0.000980199	0.00190749	0.000980144	0.00190216	0.000980068	0.00189597	0.000980199	0.00190749	0.000980144	0.00190216	0.000980068	0.00189597	0.000980199	0.00190749	0.000980144	0.00190216	0.000980068	0.00189597
300	0.0009802	0.00190811	0.000980133	0.00190303	0.000980074	0.00189718	0.000980199	0.0019075	0.000980144	0.00190216	0.000980068	0.00189597	0.000980199	0.0019075	0.000980144	0.00190216	0.000980068	0.00189597	0.000980199	0.0019075	0.000980144	0.00190216	0.000980068	0.00189597
301	0.0009802	0.00190812	0.000980134	0.00190304	0.000980074	0.00189718	0.000980199	0.0019075	0.000980144	0.00190216	0.000980068	0.00189597	0.000980199	0.0019075	0.000980144	0.00190216	0.000980069	0.00189597	0.000980199	0.0019075	0.000980144	0.00190216	0.000980069	0.00189597
302	0.0009802	0.00190812	0.000980134	0.00190304	0.000980074	0.00189718	0.000980199	0.0019075	0.000980144	0.00190216	0.000980069	0.00189597	0.000980199	0.0019075	0.000980144	0.00190216	0.000980069	0.00189597	0.000980199	0.0019075	0.000980144	0.00190216	0.000980069	0.00189597
303	0.0009802	0.00190813	0.000980134	0.00190305	0.000980075	0.00189719	0.000980199	0.00190751	0.000980144	0.00190216	0.000980069	0.00189597	0.000980199	0.00190751	0.000980144	0.00190216	0.000980069	0.00189597	0.000980199	0.00190751	0.000980144	0.00190216	0.000980069	0.00189597
304	0.0009802	0.00190814	0.000980134	0.00190305	0.000980075	0.00189719	0.000980199	0.00190751	0.000980145	0.00190216	0.000980069	0.00189597	0.000980199	0.00190751	0.000980145	0.00190216	0.000980069	0.00189597	0.000980199	0.00190751	0.000980145	0.00190216	0.000980069	0.00189597
305	0.0009802	0.00190815	0.000980134	0.00190306	0.000980075	0.00189719	0.000980199	0.00190751	0.000980145	0.00190216	0.000980069	0.00189597	0.000980199	0.00190751	0.000980145	0.00190216	0.000980069	0.00189597	0.000980199	0.00190751	0.000980145	0.00190216	0.000980069	0.00189597
306	0.0009802	0.00190815	0.000980134	0.00190307	0.000980075	0.00189719	0.000980199	0.00190751	0.000980145	0.00190217	0.00098007	0.00189597	0.000980199	0.00190752	0.000980145	0.00190217	0.00098007	0.00189597	0.000980199	0.00190752	0.000980145	0.00190217	0.00098007	0.00189597
307	0.0009802	0.00190816	0.000980134	0.00190307	0.000980076	0.00189719	0.000980199	0.00190752	0.000980145	0.00190217	0.00098007	0.00189597	0.000980199	0.00190752	0.000980145	0.00190217	0.00098007	0.00189597	0.000980199	0.00190752	0.000980145	0.00190217	0.00098007	0.00189597
308	0.0009802	0.00190817	0.000980134	0.00190308	0.000980076	0.0018972	0.000980199	0.00190752	0.000980145	0.00190217	0.00098007	0.00189597	0.000980199	0.00190752	0.000980145	0.00190217	0.00098007	0.00189597	0.000980199	0.00190752	0.000980145	0.00190217	0.00098007	0.00189597
309	0.0009802	0.00190817	0.000980135	0.00190308	0.000980076	0.0018972	0.000980199	0.00190752	0.000980145	0.00190217	0.00098007	0.00189597	0.000980199	0.00190752	0.000980145	0.00190217	0.00098007	0.00189597	0.000980199	0.00190752	0.000980145	0.00190217	0.00098007	0.00189597
310	0.0009802	0.00190818	0.000980135	0.00190308	0.000980076	0.0018972	0.000980199	0.00190753	0.000980145	0.00190217	0.00098007	0.00189597	0.000980199	0.00190753	0.000980145	0.00190217	0.00098007	0.00189597	0.000980199	0.00190753	0.000980145	0.00190217	0.00098007	0.00189597
311	0.0009802	0.00190819	0.000980135	0.00190309	0.000980076	0.0018972	0.000980199	0.00190753	0.000980145	0.00190217	0.000980071	0.00189597	0.000980199	0.00190753	0.000980145	0.00190217	0.000980071	0.00189597	0.000980199	0.00190753	0.000980145	0.00190217	0.000980071	0.00189597
312	0.0009802	0.00190819	0.000980135	0.00190309	0.000980077	0.0018972	0.000980199	0.00190753	0.000980145	0.00190217	0.000980071	0.00189597	0.000980199	0.00190753	0.000980145	0.00190217	0.000980071	0.00189597	0.000980199	0.00190753	0.000980145	0.00190217	0.000980071	0.00189597
313	0.0009802	0.0019082	0.000980135	0.0019031	0.000980077	0.00189721	0.000980199	0.00190753	0.000980145	0.00190217	0.000980071	0.00189597	0.000980199	0.00190753	0.000980146	0.00190217	0.000980071	0.00189597	0.000980199	0.00190753	0.000980146	0.00190217	0.000980071	0.00189597
314	0.0009802	0.00190821	0.000980135	0.0019031	0.000980077	0.00189721	0.000980199	0.00190754	0.000980146	0.00190217	0.000980071	0.00189597	0.0009802	0.00190754	0.000980146	0.00190217	0.000980071	0.00189597	0.0009802	0.00190754	0.000980146	0.00190217	0.000980071	0.00189597
315	0.0009802	0.00190821	0.000980135	0.00190311	0.000980077	0.00189721	0.000980199	0.00190754	0.000980146	0.00190218	0.000980071	0.00189597	0.0009802	0.00190754	0.000980146	0.00190218	0.000980071	0.00189597	0.0009802	0.00190754	0.000980146	0.00190218	0.000980071	0.00189597
316	0.0009802	0.00190822	0.000980135	0.00190311	0.000980077	0.00189721	0.000980199	0.00190754	0.000980146	0.00190218	0.000980071	0.00189597	0.0009802	0.00190754	0.000980146	0.00190218	0.000980071	0.00189597	0.0009802	0.00190754	0.000980146	0.00190218	0.000980071	0.00189597
317	0.0009802	0.00190822	0.000980135	0.00190312	0.000980078	0.00189721	0.000980199	0.00190754	0.000980146	0.00190218	0.000980072	0.00189597	0.0009802	0.00190754	0.000980146	0.00190218	0.000980072	0.00189597	0.0009802	0.00190754	0.000980146	0.00190218	0.000980072	0.00189597
318	0.0009802	0.00190823	0.000980135	0.00190312	0.000980078	0.00189721	0.000980199	0.00190755	0.000980146	0.00190218	0.000980072	0.00189597	0.0009802	0.00190755	0.000980146	0.00190218	0.000980072	0.00189597	0.0009802	0.00190755	0.000980146	0.00190218	0.000980072	0.00189597
319	0.000980201	0.00190824	0.000980135	0.00190312	0.000980078	0.00189721	0.000980199	0.00190755	0.000980146	0.00190218	0.000980072	0.00189597	0.0009802	0.00190755	0.000980146	0.00190218	0.000980072	0.00189597	0.0009802	0.00190755	0.000980146	0.00190218	0.000980072	0.00189597
320	0.000980201	0.00190824	0.000980136	0.00190313	0.000980078	0.00189721	0.000980199	0.00190755	0.000980146	0.00190218	0.000980072	0.00189597	0.0009802	0.00190755	0.000980146	0.00190218	0.000980072	0.00189597	0.0009802	0.00190755	0.000980146	0.00190218	0.000980072	0.00189597
321	0.000980201	0.00190825	0.000980136	0.00190313	0.000980078	0.00189722	0.000980199	0.00190755	0.000980146	0.00190218	0.000980072	0.00189597	0.0009802	0.00190755	0.000980146	0.00190218	0.000980072	0.00189597	0.0009802	0.00190755	0.000980146	0.00190218	0.000980072	0.00189597
322	0.000980201	0.00190825	0.000980136	0.00190313	0.000980078	0.00189722	0.000980199	0.00190756	0.000980146	0.00190218	0.000980072	0.00189597	0.0009802	0.00190756	0.000980146	0.00190218	0.000980072	0.00189597	0.0009802	0.00190756	0.000980146	0.00190218	0.000980072	0.00189597
323	0.000980201	0.00190826	0.000980136	0.00190314	0.000980078	0.00189722	0.000980199	0.00190756	0.000980146	0.00190218	0.000980072	0.00189597	0.0009802	0.00190756	0.000980146	0.00190218	0.000980073	0.00189597	0.0009802	0.00190756	0.000980146	0.00190218	0.000980073	0.00189597
324	0.000980201	0.00190826	0.000980136	0.00190314	0.000980079	0.00189722	0.0009802	0.00190756	0.000980146	0.00190218	0.000980073	0.00189597	0.0009802	0.00190756	0.000980146	0.00190218	0.000980073	0.00189597	0.0009802	0.00190756	0.000980146	0.00190218	0.000980073	0.00189597
325	0.000980201	0.00190827	0.000980136	0.00190315	0.000980079	0.00189722	0.0009802	0.00190756	0.000980146	0.00190218	0.000980073	0.00189597	0.0009802	0.00190756	0.000980146	0.00190218	0.000980073	0.00189597	0.0009802	0.00190756	0.000980146	0.00190218	0.000980073	0.00189597
326	0.000980201	0.00190828	0.000980136	0.00190315	0.000980079	0.00189722	0.0009802	0.00190757	0.000980146	0.00190218	0.000980073	0.00189597	0.0009802	0.00190757	0.000980146	0.00190218	0.000980073	0.00189597	0.0009802	0.00190757	0.000980146	0.00190218	0.000980073	0.00189597
327	0.000980201	0.00190828	0.000980136	0.00190315	0.000980079	0.00189722	0.0009802	0.00190757	0.000980146	0.00190218	0.000980073	0.00189597	0.0009802	0.00190757	0.000980147	0.00190218	0.000980073	0.00189597	0.0009802	0.00190757	0.000980147	0.00190218	0.000980073	0.00189597
328	0.000980201	0.00190829	0.000980136	0.00190315	0.000980079	0.00189722	0.0009802	0.00190757	0.000980147	0.00190218	0.000980073	0.00189597	0.0009802	0.00190757	0.000980147	0.00190218	0.000980073	0.00189597	0.0009802	0.00190757	0.000980147	0.00190218	0.000980073	0.00189597
329	0.000980201	0.00190829	0.000980136	0.00190316	0.000980079	0.00189722	0.0009802	0.00190757	0.000980147	0.00190218	0.000980073	0.00189597	0.0009802	0.00190757	0.000980147	0.00190218	0.000980073	0.00189597	0.0009802	0.00190757	0.000980147	0.00190218	0.000980073	0.00189597
330	0.000980201	0.0019083	0.000980136	0.00190316	0.000980079	0.00189722	0.0009802	0.00190758	0.000980147	0.00190218	0.000980073	0.00189597	0.0009802	0.00190758	0.000980147	0.00190218	0.000980073	0.00189597	0.0009802	0.00190758	0.000980147	0.00190218	0.000980073	0.00189597
331	0.000980201	0.0019083	0.000980136	0.00190316	0.00098008	0.00189723	0.0009802	0.00190758	0.000980147	0.00190219	0.000980073	0.00189597	0.0009802	0.00190758	0.000980147	0.00190219	0.000980073	0.00189597	0.0009802	0.00190758	0.000980147	0.00190219	0.000980073	0.00189597
332	0.000980201	0.00190831	0.000980136	0.00190317	0.00098008	0.00189723	0.0009802	0.00190758	0.000980147	0.00190219	0.000980074	0.00189597	0.0009802	0.00190758	0.000980147	0.00190219	0.000980074	0.00189597	0.0009802	0.00190758	0.000980147	0.00190219	0.000980074	0.00189597
333	0.000980201	0.00190831	0.000980136	0.00190317	0.00098008	0.00189723	0.0009802	0.00190758	0.000980147	0.00190219	0.000980074	0.00189597	0.0009802	0.00190758	0.000980147	0.00190219	0.000980074	0.00189597	0.0009802	0.00190758	0.000980147	0.00190219	0.000980074	0.00189597
334	0.000980201	0.00190831	0.000980136	0.00190317	0.00098008	0.00189723	0.0009802	0.00190758	0.000980147	0.00190219	0.000980074	0.00189597	0.0009802	0.00190759	0.000980147	0.00190219	0.000980074	0.00189597	0.0009802	0.00190759	0.000980147	0.00190219	0.000980074	0.00189597
335	0.000980201	0.00190832	0.000980136	0.00190318	0.00098008	0.00189723	0.0009802	0.00190759	0.000980147	0.00190219	0.000980074	0.00189597	0.0009802	0.00190759	0.000980147	0.00190219	0.000980074	0.00189597	0.0009802	0.00190759	0.000980147	0.00190219	0.000980074	0.00189597
336	0.000980201	0.00190832	0.000980136	0.00190318	0.00098008	0.00189723	0.0009802	0.00190759	0.000980147	0.00190219	0.000980074	0.00189597	0.0009802	0.00190759	0.000980147	0.00190219	0.000980074	0.00189597	0.0009802	0.00190759	0.000980147	0.00190219	0.000980074	0.00189597
337	0.000980201	0.00190833	0.000980136	0.00190318	0.00098008	0.00189723	0.0009802	0.00190759	0.000980147	0.00190219	0.000980074	0.00189597	0.0009802	0.00190759	0.000980147	0.00190219	0.000980074	0.00189597	0.0009802	0.00190759	0.000980147	0.00190219	0.000980074	0.00189597
338	0.000980201	0.00190833	0.000980136	0.00190318	0.00098008	0.00189723	0.0009802	0.00190759	0.000980147	0.00190219	0.000980074	0.00189597	0.0009802	0.00190759	0.000980147	0.00190219	0.000980074	0.00189597	0.0009802	0.00190759	0.000980147	0.00190219	0.000980074	0.00189597
339	0.000980201	0.00190834	0.000980137	0.00190319	0.00098008	0.00189723	0.0009802	0.00190759	0.000980147	0.00190219	0.000980074	0.00189597	0.0009802	0.0019076	0.000980147	0.00190219	0.000980074	0.00189597	0.0009802	0.0019076	0.000980147	0.00190219	0.000980074	0.00189597
340	0.000980201	0.00190834	0.000980137	0.00190319	0.000980081	0.00189723	0.0009802	0.0019076	0.000980147	0.00190219	0.000980074	0.00189597	0.0009802	0.0019076	0.000980147	0.00190219	0.000980074	0.00189597	0.0009802	0.0019076	0.000980147	0.00190219	0.000980074	0.00189597
341	0.000980201	0.00190835	0.000980137	0.00190319	0.000980081	0.00189723	0.0009802	0.0019076	0.000980147	0.00190219	0.000980074	0.00189597	0.0009802	0.0019076	0.000980147	0.00190219	0.000980074	0.00189597	0.0009802	0.0019076	0.000980147	0.00190219	0.000980074	0.00189597
342	0.000980201	0.00190835	0.000980137	0.00190319	0.000980081	0.00189723	0.0009802	0.0019076	0.000980147	0.00190219	0.000980074	0.00189597	0.0009802	0.0019076	0.000980147	0.00190219	0.000980075	0.00189597	0.0009802	0.0019076	0.000980147	0.00190219	0.000980075	0.00189597
343	0.000980201	0.00190835	0.000980137	0.00190319	0.000980081	0.00189723	0.0009802	0.0019076	0.000980147	0.00190219	0.000980075	0.00189597	0.0009802	0.0019076	0.000980147	0.00190219	0.000980075	0.00189597	0.0009802	0.0019076	0.000980147	0.00190219	0.000980075	0.00189597
344	0.000980201	0.00190836	0.000980137	0.0019032	0.000980081	0.00189723	0.0009802	0.0019076	0.000980147	0.00190219	0.000980075	0.00189597	0.0009802	0.00190761	0.000980147	0.00190219	0.000980075	0.00189597	0.0009802	0.00190761	0.000980147	0.00190219	0.000980075	0.00189597
345	0.000980201	0.00190836	0.000980137	0.0019032	0.000980081	0.00189724	0.0009802	0.00190761	0.000980147	0.00190219	0.000980075	0.00189597	0.0009802	0.00190761	0.000980147	0.00190219	0.000980075	0.00189597	0.0009802	0.00190761	0.000980147	0.00190219	0.000980075	0.00189597
346	0.000980201	0.00190837	0.000980137	0.0019032	0.000980081	0.00189724	0.0009802	0.00190761	0.000980147	0.00190219	0.000980075	0.00189597	0.0009802	0.00190761	0.000980147	0.00190219	0.000980075	0.00189597	0.0009802	0.00190761	0.000980147	0.00190219	0.000980075	0.00189597
347	0.000980201	0.00190837	0.000980137	0.0019032	0.000980081	0.00189724	0.0009802	0.00190761	0.000980147	0.00190219	0.000980075	0.00189597	0.0009802	0.00190761	0.000980147	0.00190219	0.000980075	0.00189597	0.0009802	0.00190761	0.000980147	0.00190219	0.000980075	0.00189597
348	0.000980201	0.00190837	0.000980137	0.0019032	0.000980081	0.00189724	0.0009802	0.00190761	0.000980147	0.00190219	0.000980075	0.00189597	0.0009802	0.00190761	0.000980147	0.00190219	0.000980075	0.00189597	0.0009802	0.00190761	0.000980147	0.00190219	0.000980075	0.00189597
349	0.000980201	0.00190838	0.000980137	0.00190321	0.000980081	0.00189724	0.0009802	0.00190761	0.000980147	0.00190219	0.000980075	0.00189597	0.0009802	0.00190762	0.000980147	0.00190219	0.000980075	0.00189597	0.0009802	0.00190762	0.000980147	0.00190219	0.000980075	0.00189597
350	0.000980201	0.00190838	0.000980137	0.00190321	0.000980082	0.00189724	0.0009802	0.00190762	0.000980147	0.00190219	0.000980075	0.00189597	0.0009802	0.00190762	0.000980147	0.00190219	0.000980075	0.00189597	0.0009802	0.00190762	0.000980147	0.00190219	0.000980075	0.00189597
351	0.000980201	0.00190839	0.000980137	0.00190321	0.000980082	0.00189724	0.0009802	0.00190762	0.000980147	0.00190219	0.000980075	0.00189597	0.0009802	0.00190762	0.000980147	0.00190219	0.000980075	0.00189597	0.0009802	0.00190762	0.000980147	0.00190219	0.000980075	0.00189597
352	0.000980201	0.00190839	0.000980137	0.00190321	0.000980082	0.00189724	0.0009802	0.00190762	0.000980147	0.00190219	0.000980075	0.00189597	0.0009802	0.00190762	0.000980147	0.00190219	0.000980075	0.00189597	0.0009802	0.00190762	0.000980147	0.00190219	0.000980075	0.00189597
353	0.000980201	0.00190839	0.000980137	0.00190321	0.000980082	0.00189724	0.0009802	0.00190762	0.000980147	0.00190219	0.000980075	0.00189597	0.0009802	0.00190762	0.000980147	0.00190219	0.000980075	0.00189597	0.0009802	0.00190762	0.000980147	0.00190219	0.000980075	0.00189597
354	0.000980201	0.0019084	0.000980137	0.00190321	0.000980082	0.00189724	0.0009802	0.00190762	0.000980147	0.00190219	0.000980075	0.00189597	0.0009802	0.00190762	0.000980148	0.00190219	0.000980075	0.00189597	0.0009802	0.00190762	0.000980148	0.00190219	0.000980075	0.00189597
355	0.000980201	0.0019084	0.000980137	0.00190322	0.000980082	0.00189724	0.0009802	0.00190762	0.000980147	0.00190219	0.000980075	0.00189597	0.0009802	0.00190763	0.000980148	0.00190219	0.000980076	0.00189597	0.0009802	0.00190763	0.000980148	0.00190219	0.000980076	0.00189597
356	0.000980201	0.0019084	0.000980137	0.00190322	0.000980082	0.00189724	0.0009802	0.00190763	0.000980147	0.00190219	0.000980076	0.00189597	0.0009802	0.00190763	0.000980148	0.00190219	0.000980076	0.00189597	0.0009802	0.00190763	0.000980148	0.00190219	0.000980076	0.00189597
357	0.000980201	0.00190841	0.000980137	0.00190322	0.000980082	0.00189724	0.0009802	0.00190763	0.000980147	0.00190219	0.000980076	0.00189597	0.0009802	0.00190763	0.000980148	0.00190219	0.000980076	0.00189597	0.0009802	0.00190763	0.000980148	0.00190219	0.000980076	0.00189597
358	0.000980201	0.00190841	0.000980137	0.00190322	0.000980082	0.00189724	0.0009802	0.00190763	0.000980148	0.00190219	0.000980076	0.00189597	0.0009802	0.00190763	0.000980148	0.00190219	0.000980076	0.00189597	0.0009802	0.00190763	0.000980148	0.00190219	0.000980076	0.00189597
359	0.000980201	0.00190841	0.000980137	0.00190322	0.000980082	0.00189724	0.0009802	0.00190763	0.000980148	0.00190219	0.000980076	0.00189597	0.0009802	0.00190763	0.000980148	0.00190219	0.000980076	0.00189597	0.0009802	0.00190763	0.000980148	0.00190219	0.000980076	0.00189597
360	0.000980201	0.00190842	0.000980137	0.00190322	0.000980082	0.00189724	0.0009802	0.00190763	0.000980148	0.00190219	0.000980076	0.00189597	0.0009802	0.00190764	0.000980148	0.00190219	0.000980076	0.00189597	0.0009802	0.00190764	0.000980148	0.00190219	0.000980076	0.00189597
361	0.000980201	0.00190842	0.000980137	0.00190322	0.000980082	0.00189724	0.0009802	0.00190764	0.000980148	0.00190219	0.000980076	0.00189597	0.0009802	0.00190764	0.000980148	0.00190219	0.000980076	0.00189597	0.0009802	0.00190764	0.000980148	0.00190219	0.000980076	0.00189597
362	0.000980201	0.00190842	0.000980137	0.00190322	0.000980083	0.00189724	0.0009802	0.00190764	0.000980148	0.00190219	0.000980076	0.00189597	0.0009802	0.00190764	0.000980148	0.00190219	0.000980076	0.00189597	0.0009802	0.00190764	0.000980148	0.00190219	0.000980076	0.00189597
363	0.000980201	0.00190843	0.000980137	0.00190323	0.000980083	0.00189724	0.0009802	0.00190764	0.000980148	0.00190219	0.000980076	0.00189597	0.0009802	0.00190764	0.000980148	0.00190219	0.000980076	0.00189597	0.0009802	0.00190764	0.000980148	0.00190219	0.000980076	0.00189597
364	0.000980201	0.00190843	0.000980137	0.00190323	0.000980083	0.00189724	0.0009802	0.00190764	0.000980148	0.00190219	0.000980076	0.00189597	0.0009802	0.00190764	0.000980148	0.00190219	0.000980076	0.00189597	0.0009802	0.00190764	0.000980148	0.00190219	0.000980076	0.00189597
365	0.000980201	0.00190843	0.000980137	0.00190323	0.000980083	0.00189724	0.0009802	0.00190764	0.000980148	0.00190219	0.000980076	0.00189597	0.0009802	0.00190764	0.000980148	0.00190219	0.000980076	0.00189597	0.0009802	0.00190764	0.000980148	0.00190219	0.000980076	0.00189597
366	0.000980201	0.00190843	0.000980137	0.00190323	0.000980083	0.00189724	0.0009802	0.00190764	0.000980148	0.00190219	0.000980076	0.00189597	0.0009802	0.00190764	0.000980148	0.00190219	0.000980076	0.00189597	0.0009802	0.00190764	0.000980148	0.00190219	0.000980076	0.00189597
367	0.000980201	0.00190844	0.000980137	0.00190323	0.000980083	0.00189724	0.0009802	0.00190764	0.000980148	0.00190219	0.000980076	0.00189597	0.0009802	0.00190765	0.000980148	0.00190219	0.000980076	0.00189597	0.0009802	0.00190765	0.000980148	0.00190219	0.000980076	0.00189597
368	0.000980201	0.00190844	0.000980137	0.00190323	0.000980083	0.00189724	0.0009802	0.00190765	0.000980148	0.00190219	0.000980076	0.00189597	0.0009802	0.00190765	0.000980148	0.00190219	0.000980076	0.00189597	0.0009802	0.00190765	0.000980148	0.00190219	0.000980076	0.00189597
369	0.000980201	0.00190844	0.000980137	0.00190323	0.000980083	0.00189724	0.0009802	0.00190765	0.000980148	0.00190219	0.000980076	0.00189597	0.0009802	0.00190765	0.000980148	0.00190219	0.000980076	0.00189597	0.0009802	0.00190765	0.000980148	0.00190219	0.000980076	0.00189597
370	0.000980201	0.00190845	0.000980137	0.00190323	0.000980083	0.00189724	0.0009802	0.00190765	0.000980148	0.00190219	0.000980076	0.00189597	0.0009802	0.00190765	0.000980148	0.00190219	0.000980076	0.00189597	0.0009802	0.00190765	0.000980148	0.00190219	0.000980076	0.00189597
371	0.000980201	0.00190845	0.000980137	0.00190323	0.000980083	0.00189724	0.0009802	0.00190765	0.000980148	0.00190219	0.000980076	0.00189597	0.0009802	0.00190765	0.000980148	0.00190219	0.000980076	0.00189597	0.0009802	0.00190765	0.000980148	0.00190219	0.000980076	0.00189597
372	0.000980201	0.00190845	0.000980137	0.00190323	0.000980083	0.00189724	0.0009802	0.00190765	0.000980148	0.00190219	0.000980076	0.00189597	0.0009802	0.00190765	0.000980148	0.00190219	0.000980076	0.00189597	0.0009802	0.00190765	0.000980148	0.00190219	0.000980076	0.00189597
373	0.000980201	0.00190845	0.000980137	0.00190323	0.000980083	0.00189724	0.0009802	0.00190765	0.000980148	0.00190219	0.000980076	0.00189597	0.0009802	0.00190766	0.000980148	0.00190219	0.000980077	0.00189597	0.0009802	0.00190766	0.000980148	0.00190219	0.000980077	0.00189597
374	0.000980201	0.00190846	0.000980137	0.00190323	0.000980083	0.00189724	0.0009802	0.00190765	0.000980148	0.00190219	0.000980076	0.00189597	0.0009802	0.00190766	0.000980148	0.00190219	0.000980077	0.00189597	0.0009802	0.00190766	0.000980148	0.00190219	0.000980077	0.00189597
375	0.000980201	0.00190846	0.000980137	0.00190323	0.000980083	0.00189724	0.0009802	0.00190766	0.000980148	0.00190219	0.000980077	0.00189597	0.0009802	0.00190766	0.000980148	0.00190219	0.000980077	0.00189597	0.0009802	0.00190766	0.000980148	0.00190219	0.000980077	0.00189597
376	0.000980201	0.00190846	0.000980137	0.00190324	0.000980083	0.00189724	0.0009802	0.00190766	0.000980148	0.00190219	0.000980077	0.00189597	0.0009802	0.00190766	0.000980148	0.00190219	0.000980077	0.00189597	0.0009802	0.00190766	0.000980148	0.00190219	0.000980077	0.00189597
377	0.000980201	0.00190846	0.000980137	0.00190324	0.000980083	0.00189724	0.0009802	0.00190766	0.000980148	0.00190219	0.000980077	0.00189597	0.0009802	0.00190766	0.000980148	0.00190219	0.000980077	0.00189597	0.0009802	0.00190766	0.000980148	0.00190219	0.000980077	0.00189597
378	0.000980201	0.00190847	0.000980137	0.00190324	0.000980084	0.00189724	0.0009802	0.00190766	0.000980148	0.00190219	0.000980077	0.00189597	0.0009802	0.00190766	0.000980148	0.00190219	0.000980077	0.00189597	0.0009802	0.00190766	0.000980148	0.00190219	0.000980077	0.00189597
379	0.000980201	0.00190847	0.000980137	0.00190324	0.000980084	0.00189724	0.0009802	0.00190766	0.000980148	0.00190219	0.000980077	0.00189597	0.0009802	0.00190766	0.000980148	0.00190219	0.000980077	0.00189597	0.0009802	0.00190766	0.000980148	0.00190219	0.000980077	0.00189597
380	0.000980201	0.00190847	0.000980137	0.00190324	0.000980084	0.00189724	0.0009802	0.00190766	0.000980148	0.00190219	0.000980077	0.00189597	0.0009802	0.00190767	0.000980148	0.00190219	0.000980077	0.00189597	0.0009802	0.00190767	0.000980148	0.00190219	0.000980077	0.00189597
381	0.000980201	0.00190847	0.000980137	0.00190324	0.000980084	0.00189724	0.0009802	0.00190766	0.000980148	0.00190219	0.000980077	0.00189597	0.0009802	0.00190767	0.000980148	0.00190219	0.000980077	0.00189597	0.0009802	0.00190767	0.000980148	0.00190219	0.000980077	0.00189597
382	0.000980201	0.00190848	0.000980137	0.00190324	0.000980084	0.00189724	0.0009802	0.00190767	0.000980148	0.00190219	0.000980077	0.00189597	0.0009802	0.00190767	0.000980148	0.00190219	0.000980077	0.00189597	0.0009802	0.00190767	0.000980148	0.00190219	0.000980077	0.00189597
383	0.000980201	0.00190848	0.000980137	0.00190324	0.000980084	0.00189724	0.0009802	0.00190767	0.000980148	0.00190219	0.000980077	0.00189597	0.0009802	0.00190767	0.000980148	0.00190219	0.000980077	0.00189597	0.0009802	0.00190767	0.000980148	0.00190219	0.000980077	0.00189597
384	0.000980201	0.00190848	0.000980137	0.00190324	0.000980084	0.00189724	0.0009802	0.00190767	0.000980148	0.00190219	0.000980077	0.00189597	0.0009802	0.00190767	0.000980148	0.00190219	0.000980077	0.00189597	0.0009802	0.00190767	0.000980148	0.00190219	0.000980077	0.00189597
385	0.000980201	0.00190848	0.000980137	0.00190324	0.000980084	0.00189724	0.0009802	0.00190767	0.000980148	0.00190219	0.000980077	0.00189597	0.0009802	0.00190767	0.000980148	0.00190219	0.000980077	0.00189597	0.0009802	0.00190767	0.000980148	0.00190219	0.000980077	0.00189597
386	0.000980201	0.00190848	0.000980137	0.00190324	0.000980084	0.00189724	0.0009802	0.00190767	0.000980148	0.00190219	0.000980077	0.00189597	0.0009802	0.00190767	0.000980148	0.00190219	0.000980077	0.00189597	0.0009802	0.00190767	0.000980148	0.00190219	0.000980077	0.00189597
387	0.000980201	0.00190849	0.000980137	0.00190324	0.000980084	0.00189724	0.0009802	0.00190767	0.000980148	0.00190219	0.000980077	0.00189597	0.0009802	0.00190767	0.000980148	0.00190219	0.000980077	0.00189597	0.0009802	0.00190767	0.000980148	0.00190219	0.000980077	0.00189597
388	0.000980201	0.00190849	0.000980137	0.00190324	0.000980084	0.00189724	0.0009802	0.00190767	0.000980148	0.00190219	0.000980077	0.00189597	0.0009802	0.00190768	0.000980148	0.00190219	0.000980077	0.00189597	0.0009802	0.00190768	0.000980148	0.00190219	0.000980077	0.00189597
389	0.000980201	0.00190849	0.000980137	0.00190324	0.000980084	0.00189724	0.0009802	0.00190767	0.000980148	0.00190219	0.000980077	0.00189597	0.0009802	0.00190768	0.000980148	0.00190219	0.000980077	0.00189597	0.0009802	0.00190768	0.000980148	0.00190219	0.000980077	0.00189597
390	0.000980201	0.00190849	0.000980137	0.00190324	0.000980084	0.00189724	0.0009802	0.00190768	0.000980148	0.00190219	0.000980077	0.00189597	0.0009802	0.00190768	0.000980148	0.00190219	0.000980077	0.00189597	0.0009802	0.00190768	0.000980148	0.00190219	0.000980077	0.00189597
391	0.000980201	0.00190849	0.000980137	0.00190324	0.000980084	0.00189724	0.0009802	0.00190768	0.000980148	0.00190219	0.000980077	0.00189597	0.0009802	0.00190768	0.000980148	0.00190219	0.000980077	0.00189597	0.0009802	0.00190768	0.000980148	0.00190219	0.000980077	0.00189597
392	0.000980201	0.0019085	0.000980137	0.00190324	0.000980084	0.00189724	0.0009802	0.00190768	0.000980148	0.00190219	0.000980077	0.00189597	0.0009802	0.00190768	0.000980148	0.00190219	0.000980077	0.00189597	0.0009802	0.00190768	0.000980148	0.00190219	0.000980077	0.00189597
393	0.000980201	0.0019085	0.000980137	0.00190324	0.000980084	0.00189724	0.0009802	0.00190768	0.000980148	0.00190219	0.000980077	0.00189597	0.0009802	0.00190768	0.000980148	0.00190219	0.000980077	0.00189597	0.0009802	0.00190768	0.000980148	0.00190219	0.000980077	0.00189597
394	0.000980201	0.0019085	0.000980137	0.00190324	0.000980084	0.00189724	0.0009802	0.00190768	0.000980148	0.00190219	0.000980077	0.00189597	0.0009802	0.00190768	0.000980148	0.00190219	0.000980077	0.00189597	0.0009802	0.00190768	0.000980148	0.00190219	0.000980077	0.00189597
395	0.000980201	0.0019085	0.000980137	0.00190324	0.000980084	0.00189724	0.0009802	0.00190768	0.000980148	0.00190219	0.000980077	0.00189597	0.0009802	0.00190768	0.000980148	0.00190219	0.000980077	0.00189597	0.0009802	0.00190768	0.000980148	0.00190219	0.000980077	0.00189597
396	0.000980201	0.0019085	0.000980137	0.00190324	0.000980085	0.00189724	0.0009802	0.00190768	0.000980148	0.00190219	0.000980077	0.00189597	0.0009802	0.00190768	0.000980148	0.00190219	0.000980077	0.00189597	0.0009802	0.00190768	0.000980148	0.00190219	0.000980077	0.00189597
397	0.000980201	0.00190851	0.000980137	0.00190324	0.000980085	0.00189724	0.0009802	0.00190768	0.000980148	0.00190219	0.000980077	0.00189597	0.0009802	0.00190769	0.000980148	0.00190219	0.000980077	0.00189597	0.0009802	0.00190769	0.000980148	0.00190219	0.000980077	0.00189597
398	0.000980201	0.00190851	0.000980137	0.00190324	0.000980085	0.00189724	0.0009802	0.00190768	0.000980148	0.00190219	0.000980077	0.00189597	0.0009802	0.00190769	0.000980148	0.00190219	0.000980078	0.00189597	0.0009802	0.00190769	0.000980148	0.00190219	0.000980078	0.00189597
399	0.000980201	0.00190851	0.000980137	0.00190324	0.000980085	0.00189724	0.0009802	0.00190768	0.000980148	0.00190219	0.000980077	0.00189597	0.0009802	0.00190769	0.000980148	0.00190219	0.000980078	0.00189597	0.0009802	0.00190769	0.000980148	0.00190219	0.000980078	0.00189597
400	0.000980201	0.00190851	0.000980137	0.00190324	0.000980085	0.00189724	0.0009802	0.00190769	0.000980148	0.00190219	0.000980077	0.00189597	0.0009802	0.00190769	0.000980148	0.00190219	0.000980078	0.00189597	0.0009802	0.00190769	0.000980148	0.00190219	0.000980078	0.00189597
401	0.000980201	0.00190851	0.000980137	0.00190324	0.000980085	0.00189724	0.0009802	0.00190769	0.000980148	0.00190219	0.000980078	0.00189597	0.0009802	0.00190769	0.000980148	0.00190219	0.000980078	0.00189597	0.0009802	0.00190769	0.000980148	0.00190219	0.000980078	0.00189597
402	0.000980201	0.00190852	0.000980137	0.00190324	0.000980085	0.00189724	0.0009802	0.00190769	0.000980148	0.00190219	0.000980078	0.00189597	0.0009802	0.00190769	0.000980148	0.00190219	0.000980078	0.00189597	0.0009802	0.00190769	0.000980148	0.00190219	0.000980078	0.00189597
403	0.000980201	0.00190852	0.000980137	0.00190325	0.000980085	0.00189724	0.0009802	0.00190769	0.000980148	0.00190219	0.000980078	0.00189597	0.0009802	0.00190769	0.000980148	0.00190219	0.000980078	0.00189597	0.0009802	0.00190769	0.000980148	0.00190219	0.000980078	0.00189597
404	0.000980201	0.00190852	0.000980137	0.00190325	0.000980085	0.00189724	0.0009802	0.00190769	0.000980148	0.00190219	0.000980078	0.00189597	0.0009802	0.00190769	0.000980148	0.00190219	0.000980078	0.00189597	0.0009802	0.00190769	0.000980148	0.00190219	0.000980078	0.00189597
405	0.000980201	0.00190852	0.000980137	0.00190325	0.000980085	0.00189724	0.0009802	0.00190769	0.000980148	0.00190219	0.000980078	0.00189597	0.0009802	0.00190769	0.000980148	0.00190219	0.000980078	0.00189597	0.0009802	0.00190769	0.000980148	0.00190219	0.000980078	0.00189597
406	0.000980201	0.00190852	0.000980137	0.00190325	0.000980085	0.00189724	0.0009802	0.00190769	0.000980148	0.00190219	0.000980078	0.00189597	0.0009802	0.00190769	0.000980148	0.00190219	0.000980078	0.00189597	0.0009802	0.00190769	0.000980148	0.00190219	0.000980078	0.00189597
407	0.000980201	0.00190852	0.000980137	0.00190325	0.000980085	0.00189724	0.0009802	0.00190769	0.000980148	0.00190219	0.000980078	0.00189597	0.0009802	0.00190769	0.000980148	0.00190219	0.000980078	0.00189597	0.0009802	0.00190769	0.000980148	0.00190219	0.000980078	0.00189597
408	0.000980201	0.00190852	0.000980137	0.00190325	0.000980085	0.00189724	0.0009802	0.00190769	0.000980148	0.00190219	0.000980078	0.00189597	0.0009802	0.0019077	0.000980148	0.00190219	0.000980078	0.00189597	0.0009802	0.0019077	0.000980148	0.00190219	0.000980078	0.00189597
409	0.000980201	0.00190853	0.000980137	0.00190325	0.000980085	0.00189724	0.0009802	0.00190769	0.000980148	0.00190219	0.000980078	0.00189597	0.0009802	0.0019077	0.000980148	0.00190219	0.000980078	0.00189597	0.0009802	0.0019077	0.000980148	0.00190219	0.000980078	0.00189597
410	0.000980201	0.00190853	0.000980137	0.00190325	0.000980085	0.00189724	0.0009802	0.00190769	0.000980148	0.00190219	0.000980078	0.00189597	0.0009802	0.0019077	0.000980148	0.00190219	0.000980078	0.00189597	0.0009802	0.0019077	0.000980148	0.00190219	0.000980078	0.00189597
411	0.000980201	0.00190853	0.000980137	0.00190325	0.000980085	0.00189724	0.0009802	0.0019077	0.000980148	0.00190219	0.000980078	0.00189597	0.0009802	0.0019077	0.000980148	0.00190219	0.000980078	0.00189597	0.0009802	0.0019077	0.000980148	0.00190219	0.000980078	0.00189597
412	0.000980201	0.00190853	0.000980137	0.00190325	0.000980085	0.00189724	0.0009802	0.0019077	0.000980148	0.00190219	0.000980078	0.00189597	0.0009802	0.0019077	0.000980148	0.00190219	0.000980078	0.00189597	0.0009802	0.0019077	0.000980148	0.00190219	0.000980078	0.00189597
413	0.000980201	0.00190853	0.000980137	0.00190325	0.000980085	0.00189724	0.0009802	0.0019077	0.000980148	0.00190219	0.000980078	0.00189597	0.0009802	0.0019077	0.000980148	0.00190219	0.000980078	0.00189597	0.0009802	0.0019077	0.000980148	0.00190219	0.000980078	0.00189597
414	0.000980201	0.00190853	0.000980137	0.00190325	0.000980085	0.00189724	0.0009802	0.0019077	0.000980148	0.00190219	0.000980078	0.00189597	0.0009802	0.0019077	0.000980148	0.00190219	0.000980078	0.00189597	0.0009802	0.0019077	0.000980148	0.00190219	0.000980078	0.00189597
415	0.000980201	0.00190853	0.000980137	0.00190325	0.000980085	0.00189724	0.0009802	0.0019077	0.000980148	0.00190219	0.000980078	0.00189597	0.0009802	0.0019077	0.000980148	0.00190219	0.000980078	0.00189597	0.0009802	0.0019077	0.000980148	0.00190219	0.000980078	0.00189597
416	0.000980201	0.00190854	0.000980137	0.00190325	0.000980085	0.00189724	0.0009802	0.0019077	0.000980148	0.00190219	0.000980078	0.00189597	0.0009802	0.0019077	0.000980148	0.00190219	0.000980078	0.00189597	0.0009802	0.0019077	0.000980148	0.00190219	0.000980078	0.00189597
417	0.000980201	0.00190854	0.000980137	0.00190325	0.000980086	0.00189724	0.0009802	0.0019077	0.000980148	0.00190219	0.000980078	0.00189597	0.0009802	0.0019077	0.000980148	0.00190219	0.000980078	0.00189597	0.0009802	0.0019077	0.000980148	0.00190219	0.000980078	0.00189597
418	0.000980201	0.00190854	0.000980137	0.00190325	0.000980086	0.00189724	0.0009802	0.0019077	0.000980148	0	0.000980078	0.00189597	0.0009802	0.0019077	0.000980148	0.00190219	0.000980078	0.00189597	0.0009802	0.0019077	0.000980148	0.00190219	0.000980078	0.00189597
419	0.000980201	0.00190854	0.000980137	0.00190325	0.000980086	0.00189724	0.0009802	0.0019077	0.000980148	0	0.000980078	0.00189597	0.0009802	0.0019077	0.000980148	0	0.000980078	0.00189597	0.0009802	0.0019077	0.000980148	0	0.000980078	0.00189597
420	0.000980201	0.00190854	0.000980137	0.00190325	0.000980086	0.00189724	0.0009802	0.0019077	0.000980148	0	0.000980078	0.00189597	0.0009802	0.00190771	0.000980148	0	0.000980078	0.00189597	0.0009802	0.00190771	0.000980148	0	0.000980078	0.00189597
421	0.000980201	0.00190854	0.000980137	0.00190325	0.000980086	0.00189724	0.0009802	0.0019077	0.000980148	0	0.000980078	0.00189597	0.0009802	0.00190771	0.000980148	0	0.000980078	0.00189597	0.0009802	0.00190771	0.000980148	0	0.000980078	0.00189597
422	0.000980201	0.00190854	0.000980137	0.00190325	0.000980086	0.00189724	0.0009802	0.0019077	0.000980148	0	0.000980078	0.00189597	0.0009802	0.00190771	0.000980148	0	0.000980078	0.00189597	0.0009802	0.00190771	0.000980148	0	0.000980078	0.00189597
423	0.000980201	0.00190855	0.000980137	0.00190325	0.000980086	0.00189724	0.0009802	0.0019077	0.000980148	0	0.000980078	0.00189597	0.0009802	0.00190771	0.000980148	0	0.000980078	0.00189597	0.0009802	0.00190771	0.000980148	0	0.000980078	0.00189597
424	0.000980201	0.00190855	0.000980137	0.00190325	0.000980086	0.00189724	0.0009802	0.00190771	0.000980148	0	0.000980078	0.00189597	0.0009802	0.00190771	0.000980148	0	0.000980078	0.00189597	0.0009802	0.00190771	0.000980148	0	0.000980078	0.00189597
425	0.000980201	0.00190855	0.000980137	0.00190325	0.000980086	0.00189724	0.0009802	0.00190771	0.000980148	0	0.000980078	0.00189597	0.0009802	0.00190771	0.000980148	0	0.000980078	0.00189597	0.0009802	0.00190771	0.000980148	0	0.000980078	0.00189597
426	0.000980201	0.00190855	0.000980137	0.00190325	0.000980086	0.00189724	0.0009802	0.00190771	0.000980148	0	0.000980078	0.00189597	0.0009802	0.00190771	0.000980148	0	0.000980078	0.00189597	0.0009802	0.00190771	0.000980148	0	0.000980078	0.00189597
427	0.000980201	0.00190855	0.000980137	0.00190325	0.000980086	0.00189724	0.0009802	0.00190771	0.000980148	0	0.000980078	0.00189597	0.0009802	0.00190771	0.000980148	0	0.000980078	0.00189597	0.0009802	0.00190771	0.000980148	0	0.000980078	0.00189597
428	0.000980201	0.00190855	0.000980137	0.00190325	0.000980086	0.00189724	0.0009802	0.00190771	0.000980148	0	0.000980078	0.00189597	0.0009802	0.00190771	0.000980148	0	0.000980078	0.00189597	0.0009802	0.00190771	0.000980148	0	0.000980078	0.00189597
429	0.000980201	0.00190855	0.000980137	0.00190325	0.000980086	0.00189724	0.0009802	0.00190771	0.000980148	0	0.000980078	0.00189597	0.0009802	0.00190771	0.000980148	0	0.000980078	0.00189597	0.0009802	0.00190771	0.000980148	0	0.000980078	0.00189597
430	0.000980201	0.00190855	0.000980137	0.00190325	0.000980086	0.00189724	0.0009802	0.00190771	0.000980148	0	0.000980078	0.00189597	0.0009802	0.00190771	0.000980148	0	0.000980078	0.00189597	0.0009802	0.00190771	0.000980148	0	0.000980078	0.00189597
431	0.000980201	0.00190855	0.000980137	0.00190325	0.000980086	0.00189724	0.0009802	0.00190771	0.000980148	0	0.000980078	0.00189597	0.0009802	0.00190771	0.000980148	0	0.000980078	0.00189597	0.0009802	0.00190771	0.000980148	0	0.000980078	0.00189597
432	0.000980201	0.00190856	0.000980137	0.00190325	0.000980086	0.00189724	0.0009802	0.00190771	0.000980148	0	0.000980078	0.00189597	0.0009802	0.00190771	0.000980148	0	0.000980078	0.00189597	0.0009802	0.00190771	0.000980148	0	0.000980078	0.00189597
433	0.000980201	0.00190856	0.000980137	0.00190325	0.000980086	0.00189724	0.0009802	0.00190771	0.000980148	0	0.000980078	0.00189597	0.0009802	0.00190771	0.000980148	0	0.000980079	0.00189597	0.0009802	0.00190771	0.000980148	0	0.000980079	0.00189597
434	0.000980201	0.00190856	0.000980137	0.00190325	0.000980086	0.00189724	0.0009802	0.00190771	0.000980148	0	0.000980078	0.00189597	0.0009802	0.00190771	0.000980148	0	0.000980079	0.00189597	0.0009802	0.00190771	0.000980148	0	0.000980079	0.00189597
435	0.000980201	0.00190856	0.000980137	0.00190325	0.000980086	0.00189724	0.0009802	0.00190771	0.000980148	0	0.000980078	0.00189597	0.0009802	0.00190772	0.000980148	0	0.000980079	0.00189597	0.0009802	0.00190772	0.000980148	0	0.000980079	0.00189597
436	0.000980201	0.00190856	0.000980137	0.00190325	0.000980086	0.00189724	0.0009802	0.00190771	0.000980148	0	0.000980079	0.00189597	0.0009802	0.00190772	0.000980148	0	0.000980079	0.00189597	0.0009802	0.00190772	0.000980148	0	0.000980079	0.00189597
437	0.000980201	0.00190856	0.000980137	0.00190325	0.000980086	0.00189724	0.0009802	0.00190771	0.000980148	0	0.000980079	0.00189597	0.0009802	0.00190772	0.000980148	0	0.000980079	0.00189597	0.0009802	0.00190772	0.000980148	0	0.000980079	0.00189597
438	0.000980201	0.00190856	0.000980137	0.00190325	0.000980086	0.00189724	0.0009802	0.00190771	0.000980148	0	0.000980079	0.00189597	0.0009802	0.00190772	0.000980148	0	0.000980079	0.00189597	0.0009802	0.00190772	0.000980148	0	0.000980079	0.00189597
439	0.000980201	0.00190856	0.000980137	0.00190325	0.000980086	0.00189724	0.0009802	0.00190771	0.000980148	0	0.000980079	0.00189597	0.0009802	0.00190772	0.000980148	0	0.000980079	0.00189597	0.0009802	0.00190772	0.000980148	0	0.000980079	0.00189597
440	0.000980201	0.00190856	0.000980137	0.00190325	0.000980087	0.00189724	0.0009802	0.00190772	0.000980148	0	0.000980079	0.00189597	0.0009802	0.00190772	0.000980148	0	0.000980079	0.00189597	0.0009802	0.00190772	0.000980148	0	0.000980079	0.00189597
441	0.000980201	0.00190856	0.000980137	0.00190325	0.000980087	0.00189724	0.0009802	0.00190772	0.000980148	0	0.000980079	0.00189597	0.0009802	0.00190772	0.000980148	0	0.000980079	0.00189597	0.0009802	0.00190772	0.000980148	0	0.000980079	0.00189597
442	0.000980201	0.00190856	0.000980137	0.00190325	0.000980087	0.00189724	0.0009802	0.00190772	0.000980148	0	0.000980079	0.00189597	0.0009802	0.00190772	0.000980148	0	0.000980079	0.00189597	0.0009802	0.00190772	0.000980148	0	0.000980079	0.00189597
443	0.000980201	0.00190857	0.000980137	0.00190325	0.000980087	0.00189724	0.0009802	0.00190772	0.000980148	0	0.000980079	0.00189597	0.0009802	0.00190772	0.000980148	0	0.000980079	0.00189597	0.0009802	0.00190772	0.000980148	0	0.000980079	0.00189597
444	0.000980201	0.00190857	0.000980137	0.00190325	0.000980087	0.00189724	0.0009802	0.00190772	0.000980148	0	0.000980079	0.00189597	0.0009802	0.00190772	0.000980148	0	0.000980079	0.00189597	0.0009802	0.00190772	0.000980148	0	0.000980079	0.00189597
445	0.000980201	0.00190857	0.000980137	0.00190325	0.000980087	0.00189724	0.0009802	0.00190772	0.000980148	0	0.000980079	0.00189597	0.0009802	0.00190772	0.000980148	0	0.000980079	0.00189597	0.0009802	0.00190772	0.000980148	0	0.000980079	0.00189597
446	0.000980201	0.00190857	0.000980137	0.00190325	0.000980087	0.00189724	0.0009802	0.00190772	0.000980148	0	0.000980079	0.00189597	0.0009802	0.00190772	0.000980148	0	0.000980079	0.00189597	0.0009802	0.00190772	0.000980148	0	0.000980079	0.00189597
447	0.000980201	0.00190857	0.000980137	0.00190325	0.000980087	0.00189724	0.0009802	0.00190772	0.000980148	0	0.000980079	0.00189597	0.0009802	0.00190772	0.000980148	0	0.000980079	0.00189597	0.0009802	0.00190772	0.000980148	0	0.000980079	0.00189597
448	0.000980201	0.00190857	0.000980137	0.00190325	0.000980087	0.00189724	0.0009802	0.00190772	0.000980148	0	0.000980079	0.00189597	0.0009802	0.00190772	0.000980148	0	0.000980079	0.00189597	0.0009802	0.00190772	0.000980148	0	0.000980079	0.00189597
449	0.000980201	0.00190857	0.000980137	0.00190325	0.000980087	0.00189724	0.0009802	0.00190772	0.000980148	0	0.000980079	0.00189597	0.0009802	0.00190772	0.000980148	0	0.000980079	0.00189597	0.0009802	0.00190772	0.000980148	0	0.000980079	0.00189597
450	0.000980201	0.00190857	0.000980137	0.00190325	0.000980087	0.00189724	0.0009802	0.00190772	0.000980148	0	0.000980079	0.00189597	0.0009802	0.00190772	0.000980148	0	0.000980079	0.00189597	0.0009802	0.00190772	0.000980148	0	0.000980079	0.00189597
451	0.000980201	0.00190857	0.000980137	0.00190325	0.000980087	0.00189724	0.0009802	0.00190772	0.000980148	0	0.000980079	0.00189597	0.0009802	0.00190772	0.000980148	0	0.000980079	0.00189597	0.0009802	0.00190772	0.000980148	0	0.000980079	0.00189597
452	0.000980201	0.00190857	0.000980137	0.00190325	0.000980087	0.00189724	0.0009802	0.00190772	0.000980148	0	0.000980079	0.00189597	0.0009802	0.00190772	0.000980148	0	0.000980079	0.00189597	0.0009802	0.00190772	0.000980148	0	0.000980079	0.00189597
453	0.000980201	0.00190857	0.000980137	0.00190325	0.000980087	0.00189724	0.0009802	0.00190772	0.000980148	0	0.000980079	0.00189597	0.0009802	0.00190772	0.000980148	0	0.000980079	0.00189597	0.0009802	0.00190772	0.000980148	0	0.000980079	0.00189597
454	0.000980201	0.00190857	0.000980137	0.00190325	0.000980087	0.00189724	0.0009802	0.00190772	0.000980148	0	0.000980079	0.00189597	0.0009802	0.00190772	0.000980148	0	0.000980079	0.00189597	0.0009802	0.00190772	0.000980148	0	0.000980079	0.00189597
455	0.000980201	0.00190858	0.000980137	0.00190325	0.000980087	0.00189724	0.0009802	0.00190772	0.000980148	0	0.000980079	0.00189597	0.0009802	0.00190773	0.000980148	0	0.000980079	0.00189597	0.0009802	0.00190773	0.000980148	0	0.000980079	0.00189597
456	0.000980201	0.00190858	0.000980137	0.00190325	0.000980087	0.00189724	0.0009802	0.00190772	0.000980148	0	0.000980079	0.00189597	0.0009802	0.00190773	0.000980148	0	0.000980079	0.00189597	0.0009802	0.00190773	0.000980148	0	0.000980079	0.00189597
457	0.000980201	0.00190858	0.000980137	0.00190325	0.000980087	0.00189724	0.0009802	0.00190772	0.000980148	0	0.000980079	0.00189597	0.0009802	0.00190773	0.000980148	0	0.000980079	0.00189597	0.0009802	0.00190773	0.000980148	0	0.000980079	0.00189597
458	0.000980201	0.00190858	0.000980137	0.00190325	0.000980087	0.00189724	0.0009802	0.00190772	0.000980148	0	0.000980079	0.00189597	0.0009802	0.00190773	0.000980148	0	0.000980079	0.00189597	0.0009802	0.00190773	0.000980148	0	0.000980079	0.00189597
459	0.000980201	0.00190858	0.000980137	0.00190325	0.000980087	0.00189724	0.0009802	0.00190772	0.000980148	0	0.000980079	0.00189597	0.0009802	0.00190773	0.000980148	0	0.000980079	0.00189597	0.0009802	0.00190773	0.000980148	0	0.000980079	0.00189597
460	0.000980201	0.00190858	0.000980137	0.00190325	0.000980087	0.00189724	0.0009802	0.00190772	0.000980148	0	0.000980079	0.00189597	0.0009802	0.00190773	0.000980148	0	0.000980079	0.00189597	0.0009802	0.00190773	0.000980148	0	0.000980079	0.00189597
461	0.000980201	0.00190858	0.000980137	0.00190325	0.000980087	0.00189724	0.0009802	0.00190772	0.000980148	0	0.000980079	0.00189597	0.0009802	0.00190773	0.000980148	0	0.000980079	0.00189597	0.0009802	0.00190773	0.000980148	0	0.000980079	0.00189597
462	0.000980201	0.00190858	0.000980137	0.00190325	0.000980087	0.00189724	0.0009802	0.00190772	0.000980148	0	0.000980079	0.00189597	0.0009802	0.00190773	0.000980148	0	0.000980079	0.00189597	0.0009802	0.00190773	0.000980148	0	0.000980079	0.00189597
463	0.000980201	0.00190858	0.000980137	0.00190325	0.000980087	0.00189724	0.0009802	0.00190773	0.000980148	0	0.000980079	0.00189597	0.0009802	0.00190773	0.000980148	0	0.000980079	0.00189597	0.0009802	0.00190773	0.000980148	0	0.000980079	0.00189597
464	0.000980201	0.00190858	0.000980137	0.00190325	0.000980088	0.00189724	0.0009802	0.00190773	0.000980148	0	0.000980079	0.00189597	0.0009802	0.00190773	0.000980148	0	0.000980079	0.00189597	0.0009802	0.00190773	0.000980148	0	0.000980079	0.00189597
465	0.000980201	0.00190858	0.000980137	0.00190325	0.000980088	0.00189724	0.0009802	0.00190773	0.000980148	0	0.000980079	0.00189597	0.0009802	0.00190773	0.000980148	0	0.000980079	0.00189597	0.0009802	0.00190773	0.000980148	0	0.000980079	0.00189597
466	0.000980201	0.00190858	0.000980137	0.00190325	0.000980088	0.00189724	0.0009802	0.00190773	0.000980148	0	0.000980079	0.00189597	0.0009802	0.00190773	0.000980148	0	0.000980079	0.00189597	0.0009802	0.00190773	0.000980148	0	0.000980079	0.00189597
467	0.000980201	0.00190858	0.000980137	0.00190325	0.000980088	0.00189724	0.0009802	0.00190773	0.000980148	0	0.000980079	0.00189597	0.0009802	0.00190773	0.000980148	0	0.000980079	0.00189597	0.0009802	0.00190773	0.000980148	0	0.000980079	0.00189597
468	0.000980201	0.00190858	0.000980137	0.00190325	0.000980088	0.00189724	0.0009802	0.00190773	0.000980148	0	0.000980079	0.00189597	0.0009802	0.00190773	0.000980148	0	0.000980079	0.00189597	0.0009802	0.00190773	0.000980148	0	0.000980079	0.00189597
469	0.000980201	0.00190858	0.000980137	0.00190325	0.000980088	0.00189724	0.0009802	0.00190773	0.000980148	0	0.000980079	0.00189597	0.0009802	0.00190773	0.000980148	0	0.000980079	0.00189597	0.0009802	0.00190773	0.000980148	0	0.000980079	0.00189597
470	0.000980201	0.00190858	0.000980137	0.00190325	0.000980088	0.00189724	0.0009802	0.00190773	0.000980148	0	0.000980079	0.00189597	0.0009802	0.00190773	0.000980148	0	0.000980079	0.00189597	0.0009802	0.00190773	0.000980148	0	0.000980079	0.00189597
471	0.000980201	0.00190859	0.000980137	0.00190325	0.000980088	0.00189724	0.0009802	0.00190773	0.000980148	0	0.000980079	0.00189597	0.0009802	0.00190773	0.000980148	0	0.000980079	0.00189597	0.0009802	0.00190773	0.000980148	0	0.000980079	0.00189597
472	0.000980201	0.00190859	0.000980137	0.00190325	0.000980088	0.00189724	0.0009802	0.00190773	0.000980148	0	0.000980079	0.00189597	0.0009802	0.00190773	0.000980148	0	0.000980079	0.00189597	0.0009802	0.00190773	0.000980148	0	0.000980079	0.00189597
473	0.000980201	0.00190859	0.000980137	0.00190325	0.000980088	0.00189724	0.0009802	0.00190773	0.000980148	0	0.000980079	0.00189597	0.0009802	0.00190773	0.000980148	0	0.000980079	0.00189597	0.0009802	0.00190773	0.000980148	0	0.000980079	0.00189597
474	0.000980201	0.00190859	0.000980137	0.00190325	0.000980088	0.00189724	0.0009802	0.00190773	0.000980148	0	0.000980079	0.00189597	0.0009802	0.00190773	0.000980148	0	0.000980079	0.00189597	0.0009802	0.00190773	0.000980148	0	0.000980079	0.00189597
475	0.000980201	0.00190859	0.000980137	0.00190325	0.000980088	0.00189724	0.0009802	0.00190773	0.000980148	0	0.000980079	0.00189597	0.0009802	0.00190773	0.000980148	0	0.00098008	0.00189597	0.0009802	0.00190773	0.000980148	0	0.00098008	0.00189597
476	0.000980201	0.00190859	0.000980137	0.00190325	0.000980088	0.00189724	0.0009802	0.00190773	0.000980148	0	0.000980079	0.00189597	0.0009802	0.00190773	0.000980148	0	0.00098008	0.00189597	0.0009802	0.00190773	0.000980148	0	0.00098008	0.00189597
477	0.000980201	0.00190859	0.000980137	0.00190325	0.000980088	0.00189724	0.0009802	0.00190773	0.000980148	0	0.000980079	0.00189597	0.0009802	0.00190773	0.000980148	0	0.00098008	0.00189597	0.0009802	0.00190773	0.000980148	0	0.00098008	0.00189597
478	0.000980201	0.00190859	0.000980137	0.00190325	0.000980088	0.00189724	0.0009802	0.00190773	0.000980148	0	0.000980079	0.00189597	0.0009802	0.00190773	0.000980148	0	0.00098008	0.00189597	0.0009802	0.00190773	0.000980148	0	0.00098008	0.00189597
479	0.000980201	0.00190859	0.000980137	0.00190325	0.000980088	0.00189724	0.0009802	0.00190773	0.000980148	0	0.00098008	0.00189597	0.0009802	0.00190773	0.000980148	0	0.00098008	0.00189597	0.0009802	0.00190773	0.000980148	0	0.00098008	0.00189597
480	0.000980201	0.00190859	0.000980137	0.00190325	0.000980088	0.00189724	0.0009802	0.00190773	0.000980148	0	0.00098008	0.00189597	0.0009802	0.00190773	0.000980148	0	0.00098008	0.00189597	0.0009802	0.00190773	0.000980148	0	0.00098008	0.00189597
481	0.000980201	0.00190859	0.000980137	0.00190325	0.000980088	0.00189724	0.0009802	0.00190773	0.000980148	0	0.00098008	0.00189597	0.0009802	0.00190773	0.000980148	0	0.00098008	0.00189597	0.0009802	0.00190773	0.000980148	0	0.00098008	0.00189597
482	0.000980201	0.00190859	0.000980137	0.00190325	0.000980088	0.00189724	0.0009802	0.00190773	0.000980148	0	0.00098008	0.00189597	0.0009802	0.00190773	0.000980148	0	0.00098008	0.00189597	0.0009802	0.00190773	0.000980148	0	0.00098008	0.00189597
483	0.000980201	0.00190859	0.000980137	0.00190325	0.000980088	0.00189724	0.0009802	0.00190773	0.000980148	0	0.00098008	0.00189597	0.0009802	0.00190773	0.000980148	0	0.00098008	0.00189597	0.0009802	0.00190773	0.000980148	0	0.00098008	0.00189597
484	0.000980201	0.00190859	0.000980137	0.00190325	0.000980088	0.00189724	0.0009802	0.00190773	0.000980148	0	0.00098008	0.00189597	0.0009802	0.00190773	0.000980148	0	0.00098008	0.00189597	0.0009802	0.00190773	0.000980148	0	0.00098008	0.00189597
485	0.000980201	0.00190859	0.000980137	0.00190325	0.000980088	0.00189724	0.0009802	0.00190773	0.000980148	0	0.00098008	0.00189597	0.0009802	0.00190773	0.000980148	0	0.00098008	0.00189597	0.0009802	0.00190773	0.000980148	0	0.00098008	0.00189597
486	0.000980201	0.00190859	0.000980137	0.00190325	0.000980088	0.00189724	0.0009802	0.00190773	0.000980148	0	0.00098008	0.00189597	0.0009802	0.00190774	0.000980148	0	0.00098008	0.00189597	0.0009802	0.00190774	0.000980148	0	0.00098008	0.00189597
487	0.000980201	0.00190859	0.000980137	0.00190325	0.000980089	0.00189724	0.0009802	0.00190773	0.000980148	0	0.00098008	0.00189597	0.0009802	0.00190774	0.000980148	0	0.00098008	0.00189597	0.0009802	0.00190774	0.000980148	0	0.00098008	0.00189597
488	0.000980201	0.00190859	0.000980137	0	0.000980089	0.00189724	0.0009802	0.00190773	0.000980148	0	0.00098008	0.00189597	0.0009802	0.00190774	0.000980148	0	0.00098008	0.00189597	0.0009802	0.00190774	0.000980148	0	0.00098008	0.00189597
489	0.000980201	0.00190859	0.000980137	0	0.000980089	0.00189724	0.0009802	0.00190773	0.000980148	0	0.00098008	0.00189597	0.0009802	0.00190774	0.000980148	0	0.00098008	0.00189597	0.0009802	0.00190774	0.000980148	0	0.00098008	0.00189597
490	0.000980201	0.00190859	0.000980137	0	0.000980089	0.00189724	0.0009802	0.00190773	0.000980148	0	0.00098008	0.00189597	0.0009802	0.00190774	0.000980148	0	0.00098008	0.00189597	0.0009802	0.00190774	0.000980148	0	0.00098008	0.00189597
491	0.000980201	0.00190859	0.000980137	0	0.000980089	0.00189724	0.0009802	0.00190773	0.000980148	0	0.00098008	0.00189597	0.0009802	0.00190774	0.000980148	0	0.00098008	0.00189597	0.0009802	0.00190774	0.000980148	0	0.00098008	0.00189597
492	0.000980201	0.0019086	0.000980137	0	0.000980089	0.00189724	0.0009802	0.00190773	0.000980148	0	0.00098008	0.00189597	0.0009802	0.00190774	0.000980148	0	0.00098008	0.00189597	0.0009802	0.00190774	0.000980148	0	0.00098008	0.00189597
493	0.000980201	0.0019086	0.000980137	0	0.000980089	0.00189724	0.0009802	0.00190773	0.000980148	0	0.00098008	0.00189597	0.0009802	0.00190774	0.000980148	0	0.00098008	0.00189597	0.0009802	0.00190774	0.000980148	0	0.00098008	0.00189597
494	0.000980201	0.0019086	0.000980137	0	0.000980089	0.00189724	0.0009802	0.00190773	0.000980148	0	0.00098008	0.00189597	0.0009802	0.00190774	0.000980148	0	0.00098008	0.00189597	0.0009802	0.00190774	0.000980148	0	0.00098008	0.00189597
495	0.000980201	0.0019086	0.000980137	0	0.000980089	0.00189724	0.0009802	0.00190773	0.000980148	0	0.00098008	0.00189597	0.0009802	0.00190774	0.000980148	0	0.00098008	0.00189597	0.0009802	0.00190774	0.000980148	0	0.00098008	0.00189597
496	0.000980201	0.0019086	0.000980137	0	0.000980089	0.00189724	0.0009802	0.00190773	0.000980148	0	0.00098008	0.00189597	0.0009802	0.00190774	0.000980148	0	0.00098008	0.00189597	0.0009802	0.00190774	0.000980148	0	0.00098008	0.00189597
497	0.000980201	0.0019086	0.000980137	0	0.000980089	0.00189724	0.0009802	0.00190773	0.000980148	0	0.00098008	0.00189597	0.0009802	0.00190774	0.000980148	0	0.00098008	0.00189597	0.0009802	0.00190774	0.000980148	0	0.00098008	0.00189597
498	0.000980201	0.0019086	0.000980137	0	0.000980089	0.00189724	0.0009802	0.00190773	0.000980148	0	0.00098008	0.00189597	0.0009802	0.00190774	0.000980148	0	0.00098008	0.00189597	0.0009802	0.00190774	0.000980148	0	0.00098008	0.00189597
499	0.000980201	0.0019086	0.000980137	0	0.000980089	0.00189724	0.0009802	0.00190773	0.000980148	0	0.00098008	0.00189597	0.0009802	0.00190774	0.000980148	0	0.00098008	0.00189597	0.0009802	0.00190774	0.000980148	0	0.00098008	0.00189597
500	0.000980201	0.0019086	0.000980137	0	0.000980089	0.00189724	0.0009802	0.00190773	0.000980148	0	0.00098008	0.00189597	0.0009802	0.00190774	0.000980148	0	0.00098008	0.00189597	0.0009802	0.00190774	0.000980148	0	0.00098008	0.00189597
501	0.000980201	0.0019086	0.000980137	0	0.000980089	0.00189724	0.0009802	0.00190773	0.000980148	0	0.00098008	0.00189597	0.0009802	0.00190774	0.000980148	0	0.00098008	0.00189597	0.0009802	0.00190774	0.000980148	0	0.00098008	0.00189597
502	0.000980201	0.0019086	0.000980137	0	0.000980089	0.00189724	0.0009802	0.00190773	0.000980148	0	0.00098008	0.00189597	0.0009802	0.00190774	0.000980148	0	0.00098008	0.00189597	0.0009802	0.00190774	0.000980148	0	0.00098008	0.00189597
503	0.000980201	0.0019086	0.000980137	0	0.000980089	0.00189724	0.0009802	0.00190774	0.000980148	0	0.00098008	0.00189597	0.0009802	0.00190774	0.000980148	0	0.00098008	0.00189597	0.0009802	0.00190774	0.000980148	0	0.00098008	0.00189597
504	0.000980201	0.0019086	0.000980137	0	0.000980089	0.00189724	0.0009802	0.00190774	0.000980148	0	0.00098008	0.00189597	0.0009802	0.00190774	0.000980148	0	0.00098008	0.00189597	0.0009802	0.00190774	0.000980148	0	0.00098008	0.00189597
505	0.000980201	0.0019086	0.000980137	0	0.000980089	0.00189724	0.0009802	0.00190774	0.000980148	0	0.00098008	0.00189597	0.0009802	0.00190774	0.000980148	0	0.00098008	0.00189597	0.0009802	0.00190774	0.000980148	0	0.00098008	0.00189597
506	0.000980201	0.0019086	0.000980137	0	0.000980089	0.00189724	0.0009802	0.00190774	0.000980148	0	0.00098008	0.00189597	0.0009802	0.00190774	0.000980148	0	0.00098008	0.00189597	0.0009802	0.00190774	0.000980148	0	0.00098008	0.00189597
507	0.000980201	0.0019086	0.000980137	0	0.000980089	0.00189724	0.0009802	0.00190774	0.000980148	0	0.00098008	0.00189597	0.0009802	0.00190774	0.000980148	0	0.00098008	0.00189597	0.0009802	0.00190774	0.000980148	0	0.00098008	0.00189597
508	0.000980201	0.0019086	0.000980137	0	0.00098009	0.00189724	0.0009802	0.00190774	0.000980148	0	0.00098008	0.00189597	0.0009802	0.00190774	0.000980148	0	0.00098008	0.00189597	0.0009802	0.00190774	0.000980148	0	0.00098008	0.00189597
509	0.000980201	0.0019086	0.000980137	0	0.00098009	0.00189724	0.0009802	0.00190774	0.000980148	0	0.00098008	0.00189597	0.0009802	0.00190774	0.000980148	0	0.00098008	0.00189597	0.0009802	0.00190774	0.000980148	0	0.00098008	0.00189597
510	0.000980201	0.0019086	0.000980137	0	0.00098009	0.00189724	0.0009802	0.00190774	0.000980148	0	0.00098008	0.00189597	0.0009802	0.00190774	0.000980148	0	0.00098008	0.00189597	0.0009802	0.00190774	0.000980148	0	0.00098008	0.00189597
511	0.000980201	0.0019086	0.000980137	0	0.00098009	0.00189724	0.0009802	0.00190774	0.000980148	0	0.00098008	0.00189597	0.0009802	0.00190774	0.000980148	0	0.00098008	0.00189597	0.0009802	0.00190774	0.000980148	0	0.00098008	0.00189597
512	0.000980201	0.0019086	0.000980137	0	0.00098009	0.00189724	0.0009802	0.00190774	0.000980148	0	0.00098008	0.00189597	0.0009802	0.00190774	0.000980148	0	0.00098008	0.00189597	0.0009802	0.00190774	0.000980148	0	0.00098008	0.00189597
513	0.000980201	0.0019086	0.000980137	0	0.00098009	0.00189724	0.0009802	0.00190774	0.000980148	0	0.00098008	0.00189597	0.0009802	0.00190774	0.000980148	0	0.00098008	0.00189597	0.0009802	0.00190774	0.000980148	0	0.00098008	0.00189597
514	0.000980201	0.0019086	0.000980137	0	0.00098009	0.00189724	0.0009802	0.00190774	0.000980148	0	0.00098008	0.00189597	0.0009802	0.00190774	0.000980148	0	0.00098008	0.00189597	0.0009802	0.00190774	0.000980148	0	0.00098008	0.00189597
515	0.000980201	0.0019086	0.000980137	0	0.00098009	0.00189724	0.0009802	0.00190774	0.000980148	0	0.00098008	0.00189597	0.0009802	0.00190774	0.000980148	0	0.00098008	0.00189597	0.0009802	0.00190774	0.000980148	0	0.00098008	0.00189597
516	0.000980201	0.0019086	0.000980137	0	0.00098009	0.00189724	0.0009802	0.00190774	0.000980148	0	0.00098008	0.00189597	0.0009802	0.00190774	0.000980148	0	0.000980081	0.00189597	0.0009802	0.00190774	0.000980148	0	0.000980081	0.00189597
517	0.000980201	0.0019086	0.000980137	0	0.00098009	0.00189724	0.0009802	0.00190774	0.000980148	0	0.00098008	0.00189597	0.0009802	0.00190774	0.000980148	0	0.000980081	0.00189597	0.0009802	0.00190774	0.000980148	0	0.000980081	0.00189597
518	0.000980201	0.0019086	0.000980137	0	0.00098009	0.00189724	0.0009802	0.00190774	0.000980148	0	0.00098008	0.00189597	0.0009802	0.00190774	0.000980148	0	0.000980081	0.00189597	0.0009802	0.00190774	0.000980148	0	0.000980081	0.00189597
519	0.000980201	0.0019086	0.000980137	0	0.00098009	0.00189724	0.0009802	0.00190774	0.000980148	0	0.000980081	0.00189597	0.0009802	0.00190774	0.000980148	0	0.000980081	0.00189597	0.0009802	0.00190774	0.000980148	0	0.000980081	0.00189597
520	0.000980201	0.0019086	0.000980137	0	0.00098009	0.00189724	0.0009802	0.00190774	0.000980148	0	0.000980081	0.00189597	0.0009802	0.00190774	0.000980148	0	0.000980081	0.00189597	0.0009802	0.00190774	0.000980148	0	0.000980081	0.00189597
521	0.000980201	0.0019086	0.000980137	0	0.00098009	0.00189724	0.0009802	0.00190774	0.000980148	0	0.000980081	0.00189597	0.0009802	0.00190774	0.000980148	0	0.000980081	0.00189597	0.0009802	0.00190774	0.000980148	0	0.000980081	0.00189597
522	0.000980201	0.0019086	0.000980137	0	0.00098009	0.00189724	0.0009802	0.00190774	0.000980148	0	0.000980081	0.00189597	0.0009802	0.00190774	0.000980148	0	0.000980081	0.00189597	0.0009802	0.00190774	0.000980148	0	0.000980081	0.00189597
523	0.000980201	0.0019086	0.000980137	0	0.00098009	0.00189724	0.0009802	0.00190774	0.000980148	0	0.000980081	0.00189597	0.0009802	0.00190774	0.000980148	0	0.000980081	0.00189597	0.0009802	0.00190774	0.000980148	0	0.000980081	0.00189597
524	0.000980201	0.00190861	0.000980137	0	0.00098009	0.00189724	0.0009802	0.00190774	0.000980148	0	0.000980081	0.00189597	0.0009802	0.00190774	0.000980148	0	0.000980081	0.00189597	0.0009802	0.00190774	0.000980148	0	0.000980081	0.00189597
525	0.000980201	0.00190861	0.000980137	0	0.00098009	0.00189724	0.0009802	0.00190774	0.000980148	0	0.000980081	0.00189597	0.0009802	0.00190774	0.000980148	0	0.000980081	0.00189597	0.0009802	0.00190774	0.000980148	0	0.000980081	0.00189597
526	0.000980201	0.00190861	0.000980137	0	0.00098009	0.00189724	0.0009802	0.00190774	0.000980148	0	0.000980081	0.00189597	0.0009802	0.00190774	0.000980148	0	0.000980081	0.00189597	0.0009802	0.00190774	0.000980148	0	0.000980081	0.00189597
527	0.000980201	0.00190861	0.000980137	0	0.000980091	0.00189724	0.0009802	0.00190774	0.000980148	0	0.000980081	0.00189597	0.0009802	0.00190774	0.000980148	0	0.000980081	0.00189597	0.0009802	0.00190774	0.000980148	0	0.000980081	0.00189597
528	0.000980201	0.00190861	0.000980137	0	0.000980091	0.00189724	0.0009802	0.00190774	0.000980148	0	0.000980081	0.00189597	0.0009802	0.00190774	0.000980148	0	0.000980081	0.00189597	0.0009802	0.00190774	0.000980148	0	0.000980081	0.00189597
529	0.000980201	0.00190861	0.000980137	0	0.000980091	0.00189724	0.0009802	0.00190774	0.000980148	0	0.000980081	0.00189597	0.0009802	0.00190774	0.000980148	0	0.000980081	0.00189597	0.0009802	0.00190774	0.000980148	0	0.000980081	0.00189597
530	0.000980201	0.00190861	0.000980137	0	0.000980091	0.00189724	0.0009802	0.00190774	0.000980148	0	0.000980081	0.00189597	0.0009802	0.00190774	0.000980148	0	0.000980081	0.00189597	0.0009802	0.00190774	0.000980148	0	0.000980081	0.00189597
531	0.000980201	0.00190861	0.000980137	0	0.000980091	0.00189724	0.0009802	0.00190774	0.000980148	0	0.000980081	0.00189597	0.0009802	0.00190774	0.000980148	0	0.000980081	0.00189597	0.0009802	0.00190774	0.000980148	0	0.000980081	0.00189597
532	0.000980201	0.00190861	0.000980137	0	0.000980091	0.00189724	0.0009802	0.00190774	0.000980148	0	0.000980081	0.00189597	0.0009802	0.00190774	0.000980148	0	0.000980081	0.00189597	0.0009802	0.00190774	0.000980148	0	0.000980081	0.00189597
533	0.000980201	0.00190861	0.000980137	0	0.000980091	0.00189724	0.0009802	0.00190774	0.000980148	0	0.000980081	0.00189597	0.0009802	0.00190774	0.000980148	0	0.000980081	0.00189597	0.0009802	0.00190774	0.000980148	0	0.000980081	0.00189597
534	0.000980201	0.00190861	0.000980137	0	0.000980091	0.00189724	0.0009802	0.00190774	0.000980148	0	0.000980081	0.00189597	0.0009802	0.00190774	0.000980148	0	0.000980081	0.00189597	0.0009802	0.00190774	0.000980148	0	0.000980081	0.00189597
535	0.000980201	0.00190861	0.000980137	0	0.000980091	0.00189724	0.0009802	0.00190774	0.000980148	0	0.000980081	0.00189597	0.0009802	0.00190774	0.000980148	0	0.000980081	0.00189597	0.0009802	0.00190774	0.000980148	0	0.000980081	0.00189597
536	0.000980201	0.00190861	0.000980137	0	0.000980091	0.00189724	0.0009802	0.00190774	0.000980148	0	0.000980081	0.00189597	0.0009802	0.00190774	0.000980148	0	0.000980081	0.00189597	0.0009802	0.00190774	0.000980148	0	0.000980081	0.00189597
537	0.000980201	0.00190861	0.000980137	0	0.000980091	0.00189724	0.0009802	0.00190774	0.000980148	0	0.000980081	0.00189597	0.0009802	0.00190774	0.000980148	0	0.000980081	0.00189597	0.0009802	0.00190774	0.000980148	0	0.000980081	0.00189597
538	0.000980201	0.00190861	0.000980137	0	0.000980091	0.00189724	0.0009802	0.00190774	0.000980148	0	0.000980081	0.00189597	0.0009802	0.00190774	0.000980148	0	0.000980081	0.00189597	0.0009802	0.00190774	0.000980148	0	0.000980081	0.00189597
539	0.000980201	0.00190861	0.000980137	0	0.000980091	0.00189724	0.0009802	0.00190774	0.000980148	0	0.000980081	0.00189597	0.0009802	0.00190774	0.000980148	0	0.000980081	0.00189597	0.0009802	0.00190774	0.000980148	0	0.000980081	0.00189597
540	0.000980201	0.00190861	0.000980137	0	0.000980091	0.00189724	0.0009802	0.00190774	0.000980148	0	0.000980081	0.00189597	0.0009802	0.00190774	0.000980148	0	0.000980081	0.00189597	0.0009802	0.00190774	0.000980148	0	0.000980081	0.00189597
541	0.000980201	0.00190861	0.000980137	0	0.000980091	0.00189724	0.0009802	0.00190774	0.000980148	0	0.000980081	0.00189597	0.0009802	0.00190774	0.000980148	0	0.000980081	0.00189597	0.0009802	0.00190774	0.000980148	0	0.000980081	0.00189597
542	0.000980201	0.00190861	0.000980137	0	0.000980091	0.00189724	0.0009802	0.00190774	0.000980148	0	0.000980081	0.00189597	0.0009802	0.00190774	0.000980148	0	0.000980081	0.00189597	0.0009802	0.00190774	0.000980148	0	0.000980081	0.00189597
543	0.000980201	0.00190861	0.000980137	0	0.000980092	0.00189724	0.0009802	0.00190774	0.000980148	0	0.000980081	0.00189597	0.0009802	0.00190774	0.000980148	0	0.000980081	0.00189597	0.0009802	0.00190774	0.000980148	0	0.000980081	0.00189597
544	0.000980201	0.00190861	0.000980137	0	0.000980092	0.00189724	0.0009802	0.00190774	0.000980148	0	0.000980081	0.00189597	0.0009802	0.00190774	0.000980148	0	0.000980081	0.00189597	0.0009802	0.00190774	0.000980148	0	0.000980081	0.00189597
545	0.000980201	0.00190861	0.000980137	0	0.000980092	0.00189724	0.0009802	0.00190774	0.000980148	0	0.000980081	0.00189597	0.0009802	0.00190774	0.000980148	0	0.000980081	0.00189597	0.0009802	0.00190774	0.000980148	0	0.000980081	0.00189597
546	0.000980201	0.00190861	0.000980137	0	0.000980092	0.00189724	0.0009802	0.00190774	0.000980148	0	0.000980081	0.00189597	0.0009802	0.00190774	0.000980148	0	0.000980081	0.00189597	0.0009802	0.00190774	0.000980148	0	0.000980081	0.00189597
547	0.000980201	0.00190861	0.000980137	0	0.000980092	0.00189724	0.0009802	0.00190774	0.000980148	0	0.000980081	0.00189597	0.0009802	0.00190774	0.000980148	0	0.000980081	0.00189597	0.0009802	0.00190774	0.000980148	0	0.000980081	0.00189597
548	0.000980201	0.00190861	0.000980137	0	0.000980092	0.00189724	0.0009802	0.00190774	0.000980148	0	0.000980081	0.00189597	0.0009802	0.00190774	0.000980148	0	0.000980081	0.00189597	0.0009802	0.00190774	0.000980148	0	0.000980081	0.00189597
549	0.000980201	0.00190861	0.000980137	0	0.000980092	0.00189724	0.0009802	0.00190774	0.000980148	0	0.000980081	0.00189597	0.0009802	0.00190774	0.000980148	0	0.000980082	0.00189597	0.0009802	0.00190774	0.000980148	0	0.000980082	0.00189597
550	0.000980201	0.00190861	0.000980137	0	0.000980092	0.00189724	0.0009802	0.00190774	0.000980148	0	0.000980081	0.00189597	0.0009802	0.00190774	0.000980148	0	0.000980082	0.00189597	0.0009802	0.00190774	0.000980148	0	0.000980082	0.00189597
551	0.000980201	0.00190861	0.000980137	0	0.000980092	0.00189724	0.0009802	0.00190774	0.000980148	0	0.000980082	0.00189597	0.0009802	0.00190774	0.000980148	0	0.000980082	0.00189597	0.0009802	0.00190774	0.000980148	0	0.000980082	0.00189597
552	0.000980201	0.00190861	0.000980137	0	0.000980092	0.00189724	0.0009802	0.00190774	0.000980148	0	0.000980082	0.00189597	0.0009802	0.00190774	0.000980148	0	0.000980082	0.00189597	0.0009802	0.00190774	0.000980148	0	0.000980082	0.00189597
553	0.000980201	0.00190861	0.000980137	0	0.000980092	0.00189724	0.0009802	0.00190774	0.000980148	0	0.000980082	0.00189597	0.0009802	0.00190774	0.000980148	0	0.000980082	0.00189597	0.0009802	0.00190774	0.000980148	0	0.000980082	0.00189597
554	0.000980201	0.00190861	0.000980137	0	0.000980092	0.00189724	0.0009802	0.00190774	0.000980148	0	0.000980082	0.00189597	0.0009802	0.00190774	0.000980148	0	0.000980082	0.00189597	0.0009802	0.00190774	0.000980148	0	0.000980082	0.00189597
555	0.000980201	0.00190861	0.000980137	0	0.000980092	0.00189724	0.0009802	0.00190774	0.000980148	0	0.000980082	0.00189597	0.0009802	0.00190774	0.000980148	0	0.000980082	0.00189597	0.0009802	0.00190774	0.000980148	0	0.000980082	0.00189597
556	0.000980201	0.00190861	0.000980137	0	0.000980092	0.00189724	0.0009802	0.00190774	0.000980148	0	0.000980082	0.00189597	0.0009802	0.00190774	0.000980148	0	0.000980082	0.00189597	0.0009802	0.00190774	0.000980148	0	0.000980082	0.00189597
557	0.000980201	0.00190861	0.000980137	0	0.000980093	0.00189724	0.0009802	0.00190774	0.000980148	0	0.000980082	0.00189597	0.0009802	0.00190774	0.000980148	0	0.000980082	0.00189597	0.0009802	0.00190774	0.000980148	0	0.000980082	0.00189597
558	0.000980201	0.00190861	0.000980137	0	0.000980093	0.00189724	0.0009802	0.00190774	0.000980148	0	0.000980082	0.00189597	0.0009802	0.00190774	0.000980148	0	0.000980082	0.00189597	0.0009802	0.00190774	0.000980148	0	0.000980082	0.00189597
559	0.000980201	0.00190861	0.000980137	0	0.000980093	0.00189724	0.0009802	0.00190774	0.000980148	0	0.000980082	0.00189597	0.0009802	0.00190774	0.000980148	0	0.000980082	0.00189597	0.0009802	0.00190774	0.000980148	0	0.000980082	0.00189597
560	0.000980201	0.00190861	0.000980137	0	0.000980093	0.00189724	0.0009802	0.00190774	0.000980148	0	0.000980082	0.00189597	0.0009802	0.00190774	0.000980148	0	0.000980082	0.00189597	0.0009802	0.00190774	0.000980148	0	0.000980082	0.00189597
561	0.000980201	0.00190861	0.000980137	0	0.000980093	0.00189724	0.0009802	0.00190774	0.000980148	0	0.000980082	0.00189597	0.0009802	0.00190774	0.000980148	0	0.000980082	0.00189597	0.0009802	0.00190774	0.000980148	0	0.000980082	0.00189597
562	0.000980201	0.00190861	0.000980137	0	0.000980093	0.00189724	0.0009802	0.00190774	0.000980148	0	0.000980082	0.00189597	0.0009802	0.00190774	0.000980148	0	0.000980082	0.00189597	0.0009802	0.00190774	0.000980148	0	0.000980082	0.00189597
563	0.000980201	0.00190861	0.000980137	0	0.000980093	0.00189724	0.0009802	0.00190774	0.000980148	0	0.000980082	0.00189597	0.0009802	0.00190775	0.000980148	0	0.000980082	0.00189597	0.0009802	0.00190775	0.000980148	0	0.000980082	0.00189597
564	0.000980201	0.00190861	0.000980137	0	0.000980093	0.00189724	0.0009802	0.00190774	0.000980148	0	0.000980082	0.00189597	0.0009802	0.00190775	0.000980148	0	0.000980082	0.00189597	0.0009802	0.00190775	0.000980148	0	0.000980082	0.00189597
565	0.000980201	0.00190861	0.000980137	0	0.000980093	0.00189724	0.0009802	0.00190774	0.000980148	0	0.000980082	0.00189597	0.0009802	0.00190775	0.000980148	0	0.000980082	0.00189597	0.0009802	0.00190775	0.000980148	0	0.000980082	0.00189597
566	0.000980201	0.00190861	0.000980137	0	0.000980093	0.00189724	0.0009802	0.00190774	0.000980148	0	0.000980082	0.00189597	0.0009802	0.00190775	0.000980148	0	0.000980082	0.00189597	0.0009802	0.00190775	0.000980148	0	0.000980082	0.00189597
567	0.000980201	0.00190861	0.000980137	0	0.000980093	0.00189724	0.0009802	0.00190774	0.000980148	0	0.000980082	0.00189597	0.0009802	0.00190775	0.000980148	0	0.000980082	0.00189597	0.0009802	0.00190775	0.000980148	0	0.000980082	0.00189597
568	0.000980201	0.00190861	0.000980137	0	0.000980093	0.00189724	0.0009802	0.00190774	0.000980148	0	0.000980082	0.00189597	0.0009802	0.00190775	0.000980148	0	0.000980082	0.00189597	0.0009802	0.00190775	0.000980148	0	0.000980082	0.00189597
569	0.000980201	0.00190861	0.000980137	0	0.000980094	0.00189724	0.0009802	0.00190774	0.000980148	0	0.000980082	0.00189597	0.0009802	0.00190775	0.000980148	0	0.000980082	0.00189597	0.0009802	0.00190775	0.000980148	0	0.000980082	0.00189597
570	0.000980201	0.00190861	0.000980137	0	0.000980094	0.00189724	0.0009802	0.00190774	0.000980148	0	0.000980082	0.00189597	0.0009802	0.00190775	0.000980148	0	0.000980082	0.00189597	0.0009802	0.00190775	0.000980148	0	0.000980082	0.00189597
571	0.000980201	0.00190861	0.000980137	0	0.000980094	0.00189724	0.0009802	0.00190774	0.000980148	0	0.000980082	0.00189597	0.0009802	0.00190775	0.000980148	0	0.000980082	0.00189597	0.0009802	0.00190775	0.000980148	0	0.000980082	0.00189597
572	0.000980201	0.00190861	0.000980137	0	0.000980094	0.00189724	0.0009802	0.00190774	0.000980148	0	0.000980082	0.00189597	0.0009802	0.00190775	0.000980148	0	0.000980082	0.00189597	0.0009802	0.00190775	0.000980148	0	0.000980082	0.00189597
573	0.000980201	0.00190861	0.000980137	0	0.000980094	0.00189724	0.0009802	0.00190774	0.000980148	0	0.000980082	0.00189597	0.0009802	0.00190775	0.000980148	0	0.000980083	0.00189597	0.0009802	0.00190775	0.000980148	0	0.000980083	0.00189597
574	0.000980201	0.00190861	0.000980137	0	0.000980094	0.00189724	0.0009802	0.00190774	0.000980148	0	0.000980082	0.00189597	0.0009802	0.00190775	0.000980148	0	0.000980083	0.00189597	0.0009802	0.00190775	0.000980148	0	0.000980083	0.00189597
575	0.000980201	0.00190861	0.000980137	0	0.000980094	0.00189724	0.0009802	0.00190774	0.000980148	0	0.000980083	0.00189597	0.0009802	0.00190775	0.000980148	0	0.000980083	0.00189597	0.0009802	0.00190775	0.000980148	0	0.000980083	0.00189597
576	0.000980201	0.00190861	0.000980137	0	0.000980094	0.00189724	0.0009802	0.00190774	0.000980148	0	0.000980083	0.00189597	0.0009802	0.00190775	0.000980148	0	0.000980083	0.00189597	0.0009802	0.00190775	0.000980148	0	0.000980083	0.00189597
577	0.000980201	0.00190861	0.000980137	0	0.000980094	0.00189724	0.0009802	0.00190774	0.000980148	0	0.000980083	0.00189597	0.0009802	0.00190775	0.000980148	0	0.000980083	0.00189597	0.0009802	0.00190775	0.000980148	0	0.000980083	0.00189597
578	0.000980201	0.00190861	0.000980137	0	0.000980094	0.00189724	0.0009802	0.00190774	0.000980148	0	0.000980083	0.00189597	0.0009802	0.00190775	0.000980148	0	0.000980083	0.00189597	0.0009802	0.00190775	0.000980148	0	0.000980083	0.00189597
579	0.000980201	0.00190861	0.000980137	0	0.000980095	0.00189724	0.0009802	0.00190774	0.000980148	0	0.000980083	0.00189597	0.0009802	0.00190775	0.000980148	0	0.000980083	0.00189597	0.0009802	0.00190775	0.000980148	0	0.000980083	0.00189597
580	0.000980201	0.00190861	0.000980137	0	0.000980095	0.00189724	0.0009802	0.00190774	0.000980148	0	0.000980083	0.00189597	0.0009802	0.00190775	0.000980148	0	0.000980083	0.00189597	0.0009802	0.00190775	0.000980148	0	0.000980083	0.00189597
581	0.000980201	0.00190861	0.000980137	0	0.000980095	0.00189724	0.0009802	0.00190774	0.000980148	0	0.000980083	0.00189597	0.0009802	0.00190775	0.000980148	0	0.000980083	0.00189597	0.0009802	0.00190775	0.000980148	0	0.000980083	0.00189597
582	0.000980201	0.00190861	0.000980137	0	0.000980095	0.00189724	0.0009802	0.00190774	0.000980148	0	0.000980083	0.00189597	0.0009802	0.00190775	0.000980148	0	0.000980083	0.00189597	0.0009802	0.00190775	0.000980148	0	0.000980083	0.00189597
583	0.000980201	0.00190861	0.000980137	0	0.000980095	0.00189724	0.0009802	0.00190774	0.000980148	0	0.000980083	0.00189597	0.0009802	0.00190775	0.000980148	0	0.000980083	0.00189597	0.0009802	0.00190775	0.000980148	0	0.000980083	0.00189597
584	0.000980201	0.00190861	0.000980137	0	0.000980095	0.00189724	0.0009802	0.00190774	0.000980148	0	0.000980083	0.00189597	0.0009802	0.00190775	0.000980148	0	0.000980083	0.00189597	0.0009802	0.00190775	0.000980148	0	0.000980083	0.00189597
585	0.000980201	0.00190861	0.000980137	0	0.000980095	0.00189724	0.0009802	0.00190774	0.000980148	0	0.000980083	0.00189597	0.0009802	0.00190775	0.000980148	0	0.000980083	0.00189597	0.0009802	0.00190775	0.000980148	0	0.000980083	0.00189597
586	0.000980201	0.00190861	0.000980137	0	0.000980095	0.00189724	0.0009802	0.00190774	0.000980148	0	0.000980083	0.00189597	0.0009802	0.00190775	0.000980148	0	0.000980083	0.00189597	0.0009802	0.00190775	0.000980148	0	0.000980083	0.00189597
587	0.000980201	0.00190861	0.000980137	0	0.000980095	0.00189724	0.0009802	0.00190774	0.000980148	0	0.000980083	0.00189597	0.0009802	0.00190775	0.000980148	0	0.000980083	0.00189597	0.0009802	0.00190775	0.000980148	0	0.000980083	0.00189597
588	0.000980201	0.00190861	0.000980137	0	0.000980096	0.00189724	0.0009802	0.00190774	0.000980148	0	0.000980083	0.00189597	0.0009802	0.00190775	0.000980148	0	0.000980083	0.00189597	0.0009802	0.00190775	0.000980148	0	0.000980083	0.00189597
589	0.000980201	0.00190862	0.000980137	0	0.000980096	0.00189724	0.0009802	0.00190774	0.000980148	0	0.000980083	0.00189597	0.0009802	0.00190775	0.000980148	0	0.000980083	0.00189597	0.0009802	0.00190775	0.000980148	0	0.000980083	0.00189597
590	0.000980201	0.00190862	0.000980137	0	0.000980096	0.00189724	0.0009802	0.00190774	0.000980148	0	0.000980083	0.00189597	0.0009802	0.00190775	0.000980148	0	0.000980083	0.00189597	0.0009802	0.00190775	0.000980148	0	0.000980083	0.00189597
591	0.000980201	0.00190862	0.000980137	0	0.000980096	0.00189724	0.0009802	0.00190774	0.000980148	0	0.000980083	0.00189597	0.0009802	0.00190775	0.000980148	0	0.000980084	0.00189597	0.0009802	0.00190775	0.000980148	0	0.000980084	0.00189597
592	0.000980201	0.00190862	0.000980137	0	0.000980096	0.00189724	0.0009802	0.00190774	0.000980148	0	0.000980083	0.00189597	0.0009802	0.00190775	0.000980148	0	0.000980084	0.00189597	0.0009802	0.00190775	0.000980148	0	0.000980084	0.00189597
593	0.000980201	0.00190862	0.000980137	0	0.000980096	0.00189724	0.0009802	0.00190774	0.000980148	0	0.000980084	0.00189597	0.0009802	0.00190775	0.000980148	0	0.000980084	0.00189597	0.0009802	0.00190775	0.000980148	0	0.000980084	0.00189597
594	0.000980201	0.00190862	0.000980137	0	0.000980096	0.00189724	0.0009802	0.00190774	0.000980148	0	0.000980084	0.00189597	0.0009802	0.00190775	0.000980148	0	0.000980084	0.00189597	0.0009802	0.00190775	0.000980148	0	0.000980084	0.00189597
595	0.000980201	0.00190862	0.000980137	0	0.000980096	0.00189724	0.0009802	0.00190774	0.000980148	0	0.000980084	0.00189597	0.0009802	0.00190775	0.000980148	0	0.000980084	0.00189597	0.0009802	0.00190775	0.000980148	0	0.000980084	0.00189597
596	0.000980201	0.00190862	0.000980137	0	0.000980097	0.00189724	0.0009802	0.00190774	0.000980148	0	0.000980084	0.00189597	0.0009802	0.00190775	0.000980148	0	0.000980084	0.00189597	0.0009802	0.00190775	0.000980148	0	0.000980084	0.00189597
597	0.000980201	0.00190862	0.000980137	0	0.000980097	0.00189724	0.0009802	0.00190774	0.000980148	0	0.000980084	0.00189597	0.0009802	0.00190775	0.000980148	0	0.000980084	0.00189597	0.0009802	0.00190775	0.000980148	0	0.000980084	0.00189597
598	0.000980201	0.00190862	0.000980137	0	0.000980097	0.00189724	0.0009802	0.00190774	0.000980148	0	0.000980084	0.00189597	0.0009802	0.00190775	0.000980148	0	0.000980084	0.00189597	0.0009802	0.00190775	0.000980148	0	0.000980084	0.00189597
599	0.000980201	0.00190862	0.000980137	0	0.000980097	0.00189724	0.0009802	0.00190774	0.000980148	0	0.000980084	0.00189597	0.0009802	0.00190775	0.000980148	0	0.000980084	0.00189597	0.0009802	0.00190775	0.000980148	0	0.000980084	0.00189597
600	0.000980201	0.00190862	0.000980137	0	0.000980097	0.00189724	0.0009802	0.00190774	0.000980148	0	0.000980084	0.00189597	0.0009802	0.00190775	0.000980148	0	0.000980084	0.00189597	0.0009802	0.00190775	0.000980148	0	0.000980084	0.00189597
601	0.000980201	0.00190862	0.000980137	0	0.000980097	0.00189724	0.0009802	0.00190774	0.000980148	0	0.000980084	0.00189597	0.0009802	0.00190775	0.000980148	0	0.000980084	0.00189597	0.0009802	0.00190775	0.000980148	0	0.000980084	0.00189597
602	0.000980201	0.00190862	0.000980137	0	0.000980097	0.00189724	0.0009802	0.00190774	0.000980148	0	0.000980084	0.00189597	0.0009802	0.00190775	0.000980148	0	0.000980084	0.00189597	0.0009802	0.00190775	0.000980148	0	0.000980084	0.00189597
603	0.000980201	0.00190862	0.000980137	0	0.000980098	0.00189724	0.0009802	0.00190774	0.000980148	0	0.000980084	0.00189597	0.0009802	0.00190775	0.000980148	0	0.000980084	0.00189597	0.0009802	0.00190775	0.000980148	0	0.000980084	0.00189597
604	0.000980201	0.00190862	0.000980137	0	0.000980098	0.00189724	0.0009802	0.00190774	0.000980148	0	0.000980084	0.00189597	0.0009802	0.00190775	0.000980148	0	0.000980084	0.00189597	0.0009802	0.00190775	0.000980148	0	0.000980084	0.00189597
605	0.000980201	0.00190862	0.000980137	0	0.000980098	0.00189724	0.0009802	0.00190774	0.000980148	0	0.000980084	0.00189597	0.0009802	0.00190775	0.000980148	0	0.000980085	0.00189597	0.0009802	0.00190775	0.000980148	0	0.000980085	0.00189597
606	0.000980201	0.00190862	0.000980137	0	0.000980098	0.00189724	0.0009802	0.00190774	0.000980148	0	0.000980084	0.00189597	0.0009802	0.00190775	0.000980148	0	0.000980085	0.00189597	0.0009802	0.00190775	0.000980148	0	0.000980085	0.00189597
607	0.000980201	0.00190862	0.000980137	0	0.000980098	0.00189724	0.0009802	0.00190774	0.000980148	0	0.000980085	0.00189597	0.0009802	0.00190775	0.000980148	0	0.000980085	0.00189597	0.0009802	0.00190775	0.000980148	0	0.000980085	0.00189597
608	0.000980201	0.00190862	0.000980137	0	0.000980098	0.00189724	0.0009802	0.00190774	0.000980148	0	0.000980085	0.00189597	0.0009802	0.00190775	0.000980148	0	0.000980085	0.00189597	0.0009802	0.00190775	0.000980148	0	0.000980085	0.00189597
609	0.000980201	0.00190862	0.000980137	0	0.000980099	0.00189724	0.0009802	0.00190774	0.000980148	0	0.000980085	0.00189597	0.0009802	0.00190775	0.000980148	0	0.000980085	0.00189597	0.0009802	0.00190775	0.000980148	0	0.000980085	0.00189597
610	0.000980201	0.00190862	0.000980137	0	0.000980099	0.00189724	0.0009802	0.00190774	0.000980148	0	0.000980085	0.00189597	0.0009802	0.00190775	0.000980148	0	0.000980085	0.00189597	0.0009802	0.00190775	0.000980148	0	0.000980085	0.00189597
611	0.000980201	0.00190862	0.000980137	0	0.000980099	0.00189724	0.0009802	0.00190774	0.000980148	0	0.000980085	0.00189597	0.0009802	0.00190775	0.000980148	0	0.000980085	0.00189597	0.0009802	0.00190775	0.000980148	0	0.000980085	0.00189597
612	0.000980201	0.00190862	0.000980137	0	0.000980099	0.00189724	0.0009802	0.00190774	0.000980148	0	0.000980085	0.00189597	0.0009802	0.00190775	0.000980148	0	0.000980085	0.00189597	0.0009802	0.00190775	0.000980148	0	0.000980085	0.00189597
613	0.000980201	0.00190862	0.000980137	0	0.000980099	0.00189724	0.0009802	0.00190774	0.000980148	0	0.000980085	0.00189597	0.0009802	0.00190775	0.000980148	0	0.000980085	0.00189597	0.0009802	0.00190775	0.000980148	0	0.000980085	0.00189597
614	0.000980201	0.00190862	0.000980137	0	0.000980099	0.00189724	0.0009802	0.00190774	0.000980148	0	0.000980085	0.00189597	0.0009802	0.00190775	0.000980148	0	0.000980085	0.00189597	0.0009802	0.00190775	0.000980148	0	0.000980085	0.00189597
615	0.000980201	0.00190862	0.000980137	0	0.0009801	0.00189724	0.0009802	0.00190774	0.000980148	0	0.000980085	0.00189597	0.0009802	0.00190775	0.000980148	0	0.000980085	0.00189597	0.0009802	0.00190775	0.000980148	0	0.000980085	0.00189597
616	0.000980201	0.00190862	0.000980137	0	0.0009801	0.00189724	0.0009802	0.00190774	0.000980148	0	0.000980085	0.00189597	0.0009802	0.00190775	0.000980148	0	0.000980085	0.00189597	0.0009802	0.00190775	0.000980148	0	0.000980085	0.00189597
617	0.000980201	0.00190862	0.000980137	0	0.0009801	0.00189724	0.0009802	0.00190774	0.000980148	0	0.000980085	0.00189597	0.0009802	0.00190775	0.000980148	0	0.000980086	0.00189597	0.0009802	0.00190775	0.000980148	0	0.000980086	0.00189597
618	0.000980201	0.00190862	0.000980137	0	0.0009801	0.00189724	0.0009802	0.00190774	0.000980148	0	0.000980086	0.00189597	0.0009802	0.00190775	0.000980148	0	0.000980086	0.00189597	0.0009802	0.00190775	0.000980148	0	0.000980086	0.00189597
619	0.000980201	0.00190862	0.000980137	0	0.0009801	0.00189724	0.0009802	0.00190774	0.000980148	0	0.000980086	0.00189597	0.0009802	0.00190775	0.000980148	0	0.000980086	0.00189597	0.0009802	0.00190775	0.000980148	0	0.000980086	0.00189597
620	0.000980201	0.00190862	0.000980137	0	0.000980101	0.00189724	0.0009802	0.00190774	0.000980148	0	0.000980086	0.00189597	0.0009802	0.00190775	0.000980148	0	0.000980086	0.00189597	0.0009802	0.00190775	0.000980148	0	0.000980086	0.00189597
621	0.000980201	0.00190862	0.000980137	0	0.000980101	0.00189724	0.0009802	0.00190774	0.000980148	0	0.000980086	0.00189597	0.0009802	0.00190775	0.000980148	0	0.000980086	0.00189597	0.0009802	0.00190775	0.000980148	0	0.000980086	0.00189597
622	0.000980201	0.00190862	0.000980137	0	0.000980101	0.00189724	0.0009802	0.00190774	0.000980148	0	0.000980086	0.00189597	0.0009802	0.00190775	0.000980148	0	0.000980086	0.00189597	0.0009802	0.00190775	0.000980148	0	0.000980086	0.00189597
623	0.000980201	0.00190862	0.000980137	0	0.000980101	0.00189724	0.0009802	0.00190774	0.000980148	0	0.000980086	0.00189597	0.0009802	0.00190775	0.000980148	0	0.000980086	0.00189597	0.0009802	0.00190775	0.000980148	0	0.000980086	0.00189597
624	0.000980201	0.00190862	0.000980137	0	0.000980101	0.00189724	0.0009802	0.00190774	0.000980148	0	0.000980086	0.00189597	0.0009802	0.00190775	0.000980148	0	0.000980086	0.00189597	0.0009802	0.00190775	0.000980148	0	0.000980086	0.00189597
625	0.000980201	0.00190862	0.000980137	0	0.000980102	0.00189724	0.0009802	0.00190774	0.000980148	0	0.000980086	0.00189597	0.0009802	0.00190775	0.000980148	0	0.000980086	0.00189597	0.0009802	0.00190775	0.000980148	0	0.000980086	0.00189597
626	0.000980201	0.00190862	0.000980137	0	0.000980102	0.00189724	0.0009802	0.00190774	0.000980148	0	0.000980086	0.00189597	0.0009802	0.00190775	0.000980148	0	0.000980087	0.00189597	0.0009802	0.00190775	0.000980148	0	0.000980087	0.00189597
627	0.000980201	0.00190862	0.000980137	0	0.000980102	0.00189724	0.0009802	0.00190774	0.000980148	0	0.000980087	0.00189597	0.0009802	0.00190775	0.000980148	0	0.000980087	0.00189597	0.0009802	0.00190775	0.000980148	0	0.000980087	0.00189597
628	0.000980201	0.00190862	0.000980137	0	0.000980102	0.00189724	0.0009802	0.00190774	0.000980148	0	0.000980087	0.00189597	0.0009802	0.00190775	0.000980148	0	0.000980087	0.00189597	0.0009802	0.00190775	0.000980148	0	0.000980087	0.00189597
629	0.000980201	0.00190862	0.000980137	0	0.000980102	0.00189724	0.0009802	0.00190774	0.000980148	0	0.000980087	0.00189597	0.0009802	0.00190775	0.000980148	0	0.000980087	0.00189597	0.0009802	0.00190775	0.000980148	0	0.000980087	0.00189597
630	0.000980201	0.00190862	0.000980137	0	0.000980103	0.00189724	0.0009802	0.00190774	0.000980148	0	0.000980087	0.00189597	0.0009802	0.00190775	0.000980148	0	0.000980087	0.00189597	0.0009802	0.00190775	0.000980148	0	0.000980087	0.00189597
631	0.000980201	0.00190862	0.000980137	0	0.000980103	0.00189724	0.0009802	0.00190774	0.000980148	0	0.000980087	0.00189597	0.0009802	0.00190775	0.000980148	0	0.000980087	0.00189597	0.0009802	0.00190775	0.000980148	0	0.000980087	0.00189597
632	0.000980201	0.00190862	0.000980137	0	0.000980103	0.00189724	0.0009802	0.00190774	0.000980148	0	0.000980087	0.00189597	0.0009802	0.00190775	0.000980148	0	0.000980087	0.00189597	0.0009802	0.00190775	0.000980148	0	0.000980087	0.00189597
633	0.000980201	0.00190862	0.000980137	0	0.000980103	0.00189724	0.0009802	0.00190774	0.000980148	0	0.000980087	0.00189597	0.0009802	0.00190775	0.000980148	0	0.000980087	0.00189597	0.0009802	0.00190775	0.000980148	0	0.000980087	0.00189597
634	0.000980201	0.00190862	0.000980137	0	0.000980104	0.00189724	0.0009802	0.00190774	0.000980148	0	0.000980087	0.00189597	0.0009802	0.00190775	0.000980148	0	0.000980088	0.00189597	0.0009802	0.00190775	0.000980148	0	0.000980088	0.00189597
635	0.000980201	0.00190862	0.000980137	0	0.000980104	0.00189724	0.0009802	0.00190774	0.000980148	0	0.000980088	0.00189597	0.0009802	0.00190775	0.000980148	0	0.000980088	0.00189597	0.0009802	0.00190775	0.000980148	0	0.000980088	0.00189597
636	0.000980201	0.00190862	0.000980137	0	0.000980104	0.00189724	0.0009802	0.00190774	0.000980148	0	0.000980088	0.00189597	0.0009802	0.00190775	0.000980148	0	0.000980088	0.00189597	0.0009802	0.00190775	0.000980148	0	0.000980088	0.00189597
637	0.000980201	0.00190862	0.000980137	0	0.000980104	0.00189724	0.0009802	0.00190774	0.000980148	0	0.000980088	0.00189597	0.0009802	0.00190775	0.000980148	0	0.000980088	0.00189597	0.0009802	0.00190775	0.000980148	0	0.000980088	0.00189597
638	0.000980201	0.00190862	0.000980137	0	0.000980105	0.00189724	0.0009802	0.00190774	0.000980148	0	0.000980088	0.00189597	0.0009802	0.00190775	0.000980148	0	0.000980088	0.00189597	0.0009802	0.00190775	0.000980148	0	0.000980088	0.00189597
639	0.000980201	0.00190862	0.000980137	0	0.000980105	0.00189724	0.0009802	0.00190774	0.000980148	0	0.000980088	0.00189597	0.0009802	0.00190775	0.000980148	0	0.000980088	0.00189597	0.0009802	0.00190775	0.000980148	0	0.000980088	0.00189597
640	0.000980201	0.00190862	0.000980137	0	0.000980105	0.00189724	0.0009802	0.00190774	0.000980148	0	0.000980088	0.00189597	0.0009802	0.00190775	0.000980148	0	0.000980088	0.00189597	0.0009802	0.00190775	0.000980148	0	0.000980088	0.00189597
641	0.000980201	0.00190862	0.000980137	0	0.000980106	0.00189724	0.0009802	0.00190774	0.000980148	0	0.000980089	0.00189597	0.0009802	0.00190775	0.000980148	0	0.000980089	0.00189597	0.0009802	0.00190775	0.000980148	0	0.000980089	0.00189597
642	0.000980201	0.00190862	0.000980137	0	0.000980106	0.00189724	0.0009802	0.00190774	0.000980148	0	0.000980089	0.00189597	0.0009802	0.00190775	0.000980148	0	0.000980089	0.00189597	0.0009802	0.00190775	0.000980148	0	0.000980089	0.00189597
643	0.000980201	0.00190862	0.000980137	0	0.000980106	0.00189724	0.0009802	0.00190774	0.000980148	0	0.000980089	0.00189597	0.0009802	0.00190775	0.000980148	0	0.000980089	0.00189597	0.0009802	0.00190775	0.000980148	0	0.000980089	0.00189597
644	0.000980201	0.00190862	0.000980137	0	0.000980107	0.00189724	0.0009802	0.00190774	0.000980148	0	0.000980089	0.00189597	0.0009802	0.00190775	0.000980148	0	0.000980089	0.00189597	0.0009802	0.00190775	0.000980148	0	0.000980089	0.00189597
645	0.000980201	0.00190862	0.000980137	0	0.000980107	0.00189724	0.0009802	0.00190774	0.000980148	0	0.000980089	0.00189597	0.0009802	0.00190775	0.000980148	0	0.000980089	0.00189597	0.0009802	0.00190775	0.000980148	0	0.000980089	0.00189597
646	0.000980201	0.00190862	0.000980137	0	0.000980107	0.00189724	0.0009802	0.00190774	0.000980148	0	0.000980089	0.00189597	0.0009802	0.00190775	0.000980148	0	0.000980089	0.00189597	0.0009802	0.00190775	0.000980148	0	0.000980089	0.00189597
647	0.000980201	0.00190862	0.000980137	0	0.000980107	0.00189724	0.0009802	0.00190774	0.000980148	0	0.00098009	0.00189597	0.0009802	0.00190775	0.000980148	0	0.00098009	0.00189597	0.0009802	0.00190775	0.000980148	0	0.00098009	0.00189597
648	0.000980201	0.00190862	0.000980137	0	0.000980108	0.00189724	0.0009802	0.00190774	0.000980148	0	0.00098009	0.00189597	0.0009802	0.00190775	0.000980148	0	0.00098009	0.00189597	0.0009802	0.00190775	0.000980148	0	0.00098009	0.00189597
649	0.000980201	0.00190862	0.000980137	0	0.000980108	0.00189724	0.0009802	0.00190774	0.000980148	0	0.00098009	0.00189597	0.0009802	0.00190775	0.000980148	0	0.00098009	0.00189597	0.0009802	0.00190775	0.000980148	0	0.00098009	0.00189597
650	0.000980201	0.00190862	0.000980137	0	0.000980109	0.00189724	0.0009802	0.00190774	0.000980148	0	0.00098009	0.00189597	0.0009802	0.00190775	0.000980148	0	0.00098009	0.00189597	0.0009802	0.00190775	0.000980148	0	0.00098009	0.00189597
651	0.000980201	0.00190862	0.000980137	0	0.000980109	0.00189724	0.0009802	0.00190774	0.000980148	0	0.00098009	0.00189597	0.0009802	0.00190775	0.000980148	0	0.00098009	0.00189597	0.0009802	0.00190775	0.000980148	0	0.00098009	0.00189597
652	0.000980201	0.00190862	0.000980137	0	0.000980109	0.00189724	0.0009802	0.00190774	0.000980148	0	0.000980091	0.00189597	0.0009802	0.00190775	0.000980148	0	0.000980091	0.00189597	0.0009802	0.00190775	0.000980148	0	0.000980091	0.00189597
653	0.000980201	0.00190862	0.000980137	0	0.00098011	0.00189724	0.0009802	0.00190774	0.000980148	0	0.000980091	0.00189597	0.0009802	0.00190775	0.000980148	0	0.000980091	0.00189597	0.0009802	0.00190775	0.000980148	0	0.000980091	0.00189597
654	0.000980201	0.00190862	0.000980137	0	0.00098011	0.00189724	0.0009802	0.00190774	0.000980148	0	0.000980091	0.00189597	0.0009802	0.00190775	0.000980148	0	0.000980091	0.00189597	0.0009802	0.00190775	0.000980148	0	0.000980091	0.00189597
655	0.000980201	0.00190862	0.000980137	0	0.00098011	0.00189724	0.0009802	0.00190774	0.000980148	0	0.000980091	0.00189597	0.0009802	0.00190775	0.000980148	0	0.000980091	0.00189597	0.0009802	0.00190775	0.000980148	0	0.000980091	0.00189597
656	0.000980201	0.00190862	0.000980137	0	0.000980111	0.00189724	0.0009802	0.00190774	0.000980148	0	0.000980091	0.00189597	0.0009802	0.00190775	0.000980148	0	0.000980091	0.00189597	0.0009802	0.00190775	0.000980148	0	0.000980091	0.00189597
657	0.000980201	0.00190862	0.000980137	0	0.000980111	0.00189724	0.0009802	0.00190774	0.000980148	0	0.000980092	0.00189597	0.0009802	0.00190775	0.000980148	0	0.000980092	0.00189597	0.0009802	0.00190775	0.000980148	0	0.000980092	0.00189597
658	0.000980201	0.00190862	0.000980137	0	0.000980112	0.00189724	0.0009802	0.00190774	0.000980148	0	0.000980092	0.00189597	0.0009802	0.00190775	0.000980148	0	0.000980092	0.00189597	0.0009802	0.00190775	0.000980148	0	0.000980092	0.00189597
659	0.000980201	0.00190862	0.000980137	0	0.000980112	0.00189724	0.0009802	0.00190774	0.000980148	0	0.000980092	0.00189597	0.0009802	0.00190775	0.000980148	0	0.000980092	0.00189597	0.0009802	0.00190775	0.000980148	0	0.000980092	0.00189597
660	0.000980201	0.00190862	0.000980137	0	0.000980112	0.00189724	0.0009802	0.00190774	0.000980148	0	0.000980092	0.00189597	0.0009802	0.00190775	0.000980148	0	0.000980092	0.00189597	0.0009802	0.00190775	0.000980148	0	0.000980092	0.00189597
661	0.000980201	0.00190862	0.000980137	0	0.000980113	0.00189724	0.0009802	0.00190774	0.000980148	0	0.000980093	0.00189597	0.0009802	0.00190775	0.000980148	0	0.000980093	0.00189597	0.0009802	0.00190775	0.000980148	0	0.000980093	0.00189597
662	0.000980201	0.00190862	0.000980137	0	0.000980113	0.00189724	0.0009802	0.00190774	0.000980148	0	0.000980093	0.00189597	0.0009802	0.00190775	0.000980148	0	0.000980093	0.00189597	0.0009802	0.00190775	0.000980148	0	0.000980093	0.00189597
663	0.000980201	0.00190862	0.000980137	0	0.000980114	0.00189724	0.0009802	0.00190774	0.000980148	0	0.000980093	0.00189597	0.0009802	0.00190775	0.000980148	0	0.000980093	0.00189597	0.0009802	0.00190775	0.000980148	0	0.000980093	0.00189597
664	0.000980201	0.00190862	0.000980137	0	0.000980114	0.00189724	0.0009802	0.00190774	0.000980148	0	0.000980093	0.00189597	0.0009802	0.00190775	0.000980148	0	0.000980093	0.00189597	0.0009802	0.00190775	0.000980148	0	0.000980093	0.00189597
665	0.000980201	0.00190862	0.000980137	0	0.000980115	0.00189724	0.0009802	0.00190774	0.000980148	0	0.000980094	0.00189597	0.0009802	0.00190775	0.000980148	0	0.000980094	0.00189597	0.0009802	0.00190775	0.000980148	0	0.000980094	0.00189597
666	0.000980201	0.00190862	0.000980137	0	0.000980115	0.00189724	0.0009802	0.00190774	0.000980148	0	0.000980094	0.00189597	0.0009802	0.00190775	0.000980148	0	0.000980094	0.00189597	0.0009802	0.00190775	0.000980148	0	0.000980094	0.00189597
667	0.000980201	0.00190862	0.000980137	0	0.000980116	0.00189724	0.0009802	0.00190774	0.000980148	0	0.000980094	0.00189597	0.0009802	0.00190775	0.000980148	0	0.000980094	0.00189597	0.0009802	0.00190775	0.000980148	0	0.000980094	0.00189597
668	0.000980201	0.00190862	0.000980137	0	0.000980116	0.00189724	0.0009802	0.00190774	0.000980148	0	0.000980094	0.00189597	0.0009802	0.00190775	0.000980148	0	0.000980095	0.00189597	0.0009802	0.00190775	0.000980148	0	0.000980095	0.00189597
669	0.000980201	0.00190862	0.000980137	0	0.000980117	0.00189724	0.0009802	0.00190774	0.000980148	0	0.000980095	0.00189597	0.0009802	0.00190775	0.000980148	0	0.000980095	0.00189597	0.0009802	0.00190775	0.000980148	0	0.000980095	0.00189597
670	0.000980201	0.00190862	0.000980137	0	0.000980117	0.00189724	0.0009802	0.00190774	0.000980148	0	0.000980095	0.00189597	0.0009802	0.00190775	0.000980148	0	0.000980095	0.00189597	0.0009802	0.00190775	0.000980148	0	0.000980095	0.00189597
671	0.000980201	0.00190862	0.000980137	0	0.000980118	0.00189724	0.0009802	0.00190774	0.000980148	0	0.000980095	0.00189597	0.0009802	0.00190775	0.000980148	0	0.000980095	0.00189597	0.0009802	0.00190775	0.000980148	0	0.000980095	0.00189597
672	0.000980201	0.00190862	0.000980137	0	0.000980118	0.00189724	0.0009802	0.00190774	0.000980148	0	0.000980096	0.00189597	0.0009802	0.00190775	0.000980148	0	0.000980096	0.00189597	0.0009802	0.00190775	0.000980148	0	0.000980096	0.00189597
673	0.000980201	0.00190862	0.000980137	0	0.000980119	0.00189724	0.0009802	0.00190774	0.000980148	0	0.000980096	0.00189597	0.0009802	0.00190775	0.000980148	0	0.000980096	0.00189597	0.0009802	0.00190775	0.000980148	0	0.000980096	0.00189597
674	0.000980201	0.00190862	0.000980137	0	0.000980119	0.00189724	0.0009802	0.00190774	0.000980148	0	0.000980096	0.00189597	0.0009802	0.00190775	0.000980148	0	0.000980096	0.00189597	0.0009802	0.00190775	0.000980148	0	0.000980096	0.00189597
675	0.000980201	0.00190862	0.000980137	0	0.00098012	0.00189724	0.0009802	0.00190774	0.000980148	0	0.000980097	0.00189597	0.0009802	0.00190775	0.000980148	0	0.000980097	0.00189597	0.0009802	0.00190775	0.000980148	0	0.000980097	0.00189597
676	0.000980201	0.00190862	0.000980137	0	0.00098012	0.00189724	0.0009802	0.00190774	0.000980148	0	0.000980097	0.00189597	0.0009802	0.00190775	0.000980148	0	0.000980097	0.00189597	0.0009802	0.00190775	0.000980148	0	0.000980097	0.00189597
677	0.000980201	0.00190862	0.000980137	0	0.000980121	0.00189724	0.0009802	0.00190774	0.000980148	0	0.000980097	0.00189597	0.0009802	0.00190775	0.000980148	0	0.000980097	0.00189597	0.0009802	0.00190775	0.000980148	0	0.000980097	0.00189597
678	0.000980201	0.00190862	0.000980137	0	0.000980122	0.00189724	0.0009802	0.00190774	0.000980148	0	0.000980098	0.00189597	0.0009802	0.00190775	0.000980148	0	0.000980098	0.00189597	0.0009802	0.00190775	0.000980148	0	0.000980098	0.00189597
679	0.000980201	0.00190862	0.000980137	0	0.000980122	0.00189724	0.0009802	0.00190774	0.000980148	0	0.000980098	0.00189597	0.0009802	0.00190775	0.000980148	0	0.000980098	0.00189597	0.0009802	0.00190775	0.000980148	0	0.000980098	0.00189597
680	0.000980201	0.00190862	0.000980137	0	0.000980123	0.00189724	0.0009802	0.00190774	0.000980148	0	0.000980098	0.00189597	0.0009802	0.00190775	0.000980148	0	0.000980099	0.00189597	0.0009802	0.00190775	0.000980148	0	0.000980099	0.00189597
681	0.000980201	0.00190862	0.000980137	0	0.000980124	0.00189724	0.0009802	0.00190774	0.000980148	0	0.000980099	0.00189597	0.0009802	0.00190775	0.000980148	0	0.000980099	0.00189597	0.0009802	0.00190775	0.000980148	0	0.000980099	0.00189597
682	0.000980201	0.00190862	0.000980137	0	0.000980124	0.00189724	0.0009802	0.00190774	0.000980148	0	0.000980099	0.00189597	0.0009802	0.00190775	0.000980148	0	0.000980099	0.00189597	0.0009802	0.00190775	0.000980148	0	0.000980099	0.00189597
683	0.000980201	0.00190862	0.000980137	0	0.000980125	0.00189724	0.0009802	0.00190774	0.000980148	0	0.0009801	0.00189597	0.0009802	0.00190775	0.000980148	0	0.0009801	0.00189597	0.0009802	0.00190775	0.000980148	0	0.0009801	0.00189597
684	0.000980201	0.00190862	0.000980137	0	0.000980126	0.00189724	0.0009802	0.00190774	0.000980148	0	0.0009801	0.00189597	0.0009802	0.00190775	0.000980148	0	0.0009801	0.00189597	0.0009802	0.00190775	0.000980148	0	0.0009801	0.00189597
685	0.000980201	0.00190862	0.000980137	0	0.000980126	0.00189724	0.0009802	0.00190774	0.000980148	0	0.0009801	0.00189597	0.0009802	0.00190775	0.000980148	0	0.000980101	0.00189597	0.0009802	0.00190775	0.000980148	0	0.000980101	0.00189597
686	0.000980201	0.00190862	0.000980137	0	0.000980127	0.00189724	0.0009802	0.00190774	0.000980148	0	0.000980101	0.00189597	0.0009802	0.00190775	0.000980148	0	0.000980101	0.00189597	0.0009802	0.00190775	0.000980148	0	0.000980101	0.00189597
687	0.000980201	0.00190862	0.000980137	0	0.000980128	0.00189724	0.0009802	0.00190774	0.000980148	0	0.000980101	0.00189597	0.0009802	0.00190775	0.000980148	0	0.000980102	0.00189597	0.0009802	0.00190775	0.000980148	0	0.000980102	0.00189597
688	0.000980201	0.00190862	0.000980137	0	0.000980129	0.00189724	0.0009802	0.00190774	0.000980148	0	0.000980102	0.00189597	0.0009802	0.00190775	0.000980148	0	0.000980102	0.00189597	0.0009802	0.00190775	0.000980148	0	0.000980102	0.00189597
689	0.000980201	0.00190862	0.000980137	0	0.000980129	0.00189724	0.0009802	0.00190774	0.000980148	0	0.000980102	0.00189597	0.0009802	0.00190775	0.000980148	0	0.000980102	0.00189597	0.0009802	0.00190775	0.000980148	0	0.000980102	0.00189597
690	0.000980201	0.00190862	0.000980137	0	0.00098013	0.00189724	0.0009802	0.00190774	0.000980148	0	0.000980103	0.00189597	0.0009802	0.00190775	0.000980148	0	0.000980103	0.00189597	0.0009802	0.00190775	0.000980148	0	0.000980103	0.00189597
691	0.000980201	0.00190862	0.000980137	0	0.000980131	0.00189724	0.0009802	0.00190774	0.000980148	0	0.000980103	0.00189597	0.0009802	0.00190775	0.000980148	0	0.000980103	0.00189597	0.0009802	0.00190775	0.000980148	0	0.000980103	0.00189597
692	0.000980201	0.00190862	0.000980137	0	0.000980132	0.00189724	0.0009802	0.00190774	0.000980148	0	0.000980104	0.00189597	0.0009802	0.00190775	0.000980148	0	0.000980104	0.00189597	0.0009802	0.00190775	0.000980148	0	0.000980104	0.00189597
693	0.000980201	0.00190862	0.000980137	0	0.000980133	0.00189724	0.0009802	0.00190774	0.000980148	0	0.000980104	0.00189597	0.0009802	0.00190775	0.000980148	0	0.000980104	0.00189597	0.0009802	0.00190775	0.000980148	0	0.000980104	0.00189597
694	0.000980201	0.00190862	0.000980137	0	0.000980134	0.00189724	0.0009802	0.00190774	0.000980148	0	0.000980105	0.00189597	0.0009802	0.00190775	0.000980148	0	0.000980105	0.00189597	0.0009802	0.00190775	0.000980148	0	0.000980105	0.00189597
695	0.000980201	0.00190862	0.000980137	0	0.000980134	0.00189724	0.0009802	0.00190774	0.000980148	0	0.000980105	0.00189597	0.0009802	0.00190775	0.000980148	0	0.000980106	0.00189597	0.0009802	0.00190775	0.000980148	0	0.000980106	0.00189597
696	0.000980201	0.00190862	0.000980137	0	0.000980135	0.00189724	0.0009802	0.00190774	0.000980148	0	0.000980106	0.00189597	0.0009802	0.00190775	0.000980148	0	0.000980106	0.00189597	0.0009802	0.00190775	0.000980148	0	0.000980106	0.00189597
697	0.000980201	0.00190862	0.000980137	0	0.000980136	0.00189724	0.0009802	0.00190774	0.000980148	0	0.000980107	0.00189597	0.0009802	0.00190775	0.000980148	0	0.000980107	0.00189597	0.0009802	0.00190775	0.000980148	0	0.000980107	0.00189597
698	0.000980201	0.00190862	0.000980137	0	0.000980137	0.00189724	0.0009802	0.00190774	0.000980148	0	0.000980107	0.00189597	0.0009802	0.00190775	0.000980148	0	0.000980107	0.00189597	0.0009802	0.00190775	0.000980148	0	0.000980107	0.00189597
699	0.000980201	0.00190862	0.000980137	0	0.000980138	0.00189724	0.0009802	0.00190774	0.000980148	0	0.000980108	0.00189597	0.0009802	0.00190775	0.000980148	0	0.000980108	0.00189597	0.0009802	0.00190775	0.000980148	0	0.000980108	0.00189597
700	0.000980201	0.00190862	0.000980137	0	0.000980139	0.00189724	0.0009802	0.00190774	0.000980148	0	0.000980108	0.00189597	0.0009802	0.00190775	0.000980148	0	0.000980109	0.00189597	0.0009802	0.00190775	0.000980148	0	0.000980109	0.00189597
701	0.000980201	0.00190862	0.000980137	0	0.00098014	0.00189724	0.0009802	0.00190774	0.000980148	0	0.000980109	0.00189597	0.0009802	0.00190775	0.000980148	0	0.000980109	0.00189597	0.0009802	0.00190775	0.000980148	0	0.000980109	0.00189597
702	0.000980201	0.00190862	0.000980137	0	0.000980141	0.00189724	0.0009802	0.00190774	0.000980148	0	0.00098011	0.00189597	0.0009802	0.00190775	0.000980148	0	0.00098011	0.00189597	0.0009802	0.00190775	0.000980148	0	0.00098011	0.00189597
703	0.000980201	0.00190862	0.000980137	0	0.000980142	0.00189724	0.0009802	0.00190774	0.000980148	0	0.00098011	0.00189597	0.0009802	0.00190775	0.000980148	0	0.000980111	0.00189597	0.0009802	0.00190775	0.000980148	0	0.000980111	0.00189597
704	0.000980201	0.00190862	0.000980137	0	0.000980144	0.00189724	0.0009802	0.00190774	0.000980148	0	0.000980111	0.00189597	0.0009802	0.00190775	0.000980148	0	0.000980111	0.00189597	0.0009802	0.00190775	0.000980148	0	0.000980111	0.00189597
705	0.000980201	0.00190862	0.000980137	0	0.000980145	0.00189724	0.0009802	0.00190774	0.000980148	0	0.000980112	0.00189597	0.0009802	0.00190775	0.000980148	0	0.000980112	0.00189597	0.0009802	0.00190775	0.000980148	0	0.000980112	0.00189597
706	0.000980201	0.00190862	0.000980137	0	0.000980146	0.00189724	0.0009802	0.00190774	0.000980148	0	0.000980113	0.00189597	0.0009802	0.00190775	0.000980148	0	0.000980113	0.00189597	0.0009802	0.00190775	0.000980148	0	0.000980113	0.00189597
707	0.000980201	0.00190862	0.000980137	0	0.000980147	0.00189724	0.0009802	0.00190774	0.000980148	0	0.000980113	0.00189597	0.0009802	0.00190775	0.000980148	0	0.000980114	0.00189597	0.0009802	0.00190775	0.000980148	0	0.000980114	0.00189597
708	0.000980201	0.00190862	0.000980137	0	0.000980148	0.00189724	0.0009802	0.00190774	0.000980148	0	0.000980114	0.00189597	0.0009802	0.00190775	0.000980148	0	0.000980114	0.00189597	0.0009802	0.00190775	0.000980148	0	0.000980114	0.00189597
709	0.000980201	0.00190862	0.000980137	0	0.00098015	0.00189724	0.0009802	0.00190774	0.000980148	0	0.000980115	0.00189597	0.0009802	0.00190775	0.000980148	0	0.000980115	0.00189597	0.0009802	0.00190775	0.000980148	0	0.000980115	0.00189597
710	0.000980201	0.00190862	0.000980137	0	0.000980151	0.00189724	0.0009802	0.00190774	0.000980148	0	0.000980116	0.00189597	0.0009802	0.00190775	0.000980148	0	0.000980116	0.00189597	0.0009802	0.00190775	0.000980148	0	0.000980116	0.00189597
711	0.000980201	0.00190862	0.000980137	0	0.000980152	0.00189724	0.0009802	0.00190774	0.000980148	0	0.000980117	0.00189597	0.0009802	0.00190775	0.000980148	0	0.000980117	0.00189597	0.0009802	0.00190775	0.000980148	0	0.000980117	0.00189597
712	0.000980201	0.00190862	0.000980137	0	0.000980154	0.00189724	0.0009802	0.00190774	0.000980148	0	0.000980117	0.00189597	0.0009802	0.00190775	0.000980148	0	0.000980118	0.00189597	0.0009802	0.00190775	0.000980148	0	0.000980118	0.00189597
713	0.000980201	0.00190862	0.000980137	0	0.000980155	0.00189724	0.0009802	0.00190774	0.000980148	0	0.000980118	0.00189597	0.0009802	0.00190775	0.000980148	0	0.000980119	0.00189597	0.0009802	0.00190775	0.000980148	0	0.000980119	0.00189597
714	0.000980201	0.00190862	0.000980137	0	0.000980156	0.00189724	0.0009802	0.00190774	0.000980148	0	0.000980119	0.00189597	0.0009802	0.00190775	0.000980148	0	0.00098012	0.00189597	0.0009802	0.00190775	0.000980148	0	0.00098012	0.00189597
715	0.000980201	0.00190862	0.000980137	0	0.000980158	0.00189724	0.0009802	0.00190774	0.000980148	0	0.00098012	0.00189597	0.0009802	0.00190775	0.000980148	0	0.00098012	0.00189597	0.0009802	0.00190775	0.000980148	0	0.00098012	0.00189597
716	0.000980201	0.00190862	0.000980137	0	0.000980159	0.00189724	0.0009802	0.00190774	0.000980148	0	0.000980121	0.00189597	0.0009802	0.00190775	0.000980148	0	0.000980121	0.00189597	0.0009802	0.00190775	0.000980148	0	0.000980121	0.00189597
717	0.000980201	0.00190862	0.000980137	0	0.000980161	0.00189724	0.0009802	0.00190774	0.000980148	0	0.000980122	0.00189597	0.0009802	0.00190775	0.000980148	0	0.000980122	0.00189597	0.0009802	0.00190775	0.000980148	0	0.000980122	0.00189597
718	0.000980201	0.00190862	0.000980137	0	0.000980163	0.00189724	0.0009802	0.00190774	0.000980148	0	0.000980123	0.00189597	0.0009802	0.00190775	0.000980148	0	0.000980123	0.00189597	0.0009802	0.00190775	0.000980148	0	0.000980123	0.00189597
719	0.000980201	0.00190862	0.000980137	0	0.000980164	0.00189724	0.0009802	0.00190774	0.000980148	0	0.000980124	0.00189597	0.0009802	0.00190775	0.000980148	0	0.000980125	0.00189597	0.0009802	0.00190775	0.000980148	0	0.000980125	0.00189597
720	0.000980201	0.00190862	0.000980137	0	0.000980166	0.00189724	0.0009802	0.00190774	0.000980148	0	0.000980125	0.00189597	0.0009802	0.00190775	0.000980148	0	0.000980126	0.00189597	0.0009802	0.00190775	0.000980148	0	0.000980126	0.00189597
721	0.000980201	0.00190862	0.000980137	0	0.000980168	0.00189724	0.0009802	0.00190774	0.000980148	0	0.000980127	0.00189597	0.0009802	0.00190775	0.000980148	0	0.000980127	0.00189597	0.0009802	0.00190775	0.000980148	0	0.000980127	0.00189597
722	0.000980201	0.00190862	0.000980137	0	0.000980169	0.00189724	0.0009802	0.00190774	0.000980148	0	0.000980128	0.00189597	0.0009802	0.00190775	0.000980148	0	0.000980128	0.00189597	0.0009802	0.00190775	0.000980148	0	0.000980128	0.00189597
723	0.000980201	0.00190862	0.000980137	0	0.000980171	0.00189724	0.0009802	0	0.000980148	0	0.000980129	0.00189597	0.0009802	0.00190775	0.000980148	0	0.000980129	0.00189597	0.0009802	0.00190775	0.000980148	0	0.000980129	0.00189597
724	0.000980201	0.00190862	0.000980137	0	0.000980173	0.00189724	0.0009802	0	0.000980148	0	0.00098013	0.00189597	0.0009802	0.00190775	0.000980148	0	0.00098013	0.00189597	0.0009802	0.00190775	0.000980148	0	0.00098013	0.00189597
725	0.000980201	0.00190862	0.000980137	0	0.000980175	0.00189724	0.0009802	0	0.000980148	0	0.000980131	0.00189597	0.0009802	0.00190775	0.000980148	0	0.000980132	0.00189597	0.0009802	0.00190775	0.000980148	0	0.000980132	0.00189597
726	0.000980201	0.00190862	0.000980137	0	0.000980177	0.00189724	0.0009802	0	0.000980148	0	0.000980133	0.00189597	0.0009802	0	0.000980148	0	0.000980133	0.00189597	0.0009802	0	0.000980148	0	0.000980133	0.00189597
727	0.000980201	0.00190862	0.000980137	0	0.000980179	0.00189724	0.0009802	0	0.000980148	0	0.000980134	0.00189597	0.0009802	0	0.000980148	0	0.000980134	0.00189597	0.0009802	0	0.000980148	0	0.000980134	0.00189597
728	0.000980201	0.00190862	0.000980137	0	0.000980181	0.00189724	0.0009802	0	0.000980148	0	0.000980135	0.00189597	0.0009802	0	0.000980148	0	0.000980136	0.00189597	0.0009802	0	0.000980148	0	0.000980136	0.00189597
729	0.000980201	0.00190862	0.000980137	0	0.000980183	0.00189724	0.0009802	0	0.000980148	0	0.000980137	0.00189597	0.0009802	0	0.000980148	0	0.000980137	0.00189597	0.0009802	0	0.000980148	0	0.000980137	0.00189597
730	0.000980201	0.00190862	0.000980137	0	0.000980185	0.00189724	0.0009802	0	0.000980148	0	0.000980138	0.00189597	0.0009802	0	0.000980148	0	0.000980139	0.00189597	0.0009802	0	0.000980148	0	0.000980139	0.00189597
731	0.000980201	0.00190862	0.000980137	0	0.000980188	0.00189724	0.0009802	0	0.000980148	0	0.00098014	0.00189597	0.0009802	0	0.000980148	0	0.00098014	0.00189597	0.0009802	0	0.000980148	0	0.00098014	0.00189597
732	0.000980201	0.00190862	0.000980137	0	0.00098019	0.00189724	0.0009802	0	0.000980148	0	0.000980141	0.00189597	0.0009802	0	0.000980148	0	0.000980142	0.00189597	0.0009802	0	0.000980148	0	0.000980142	0.00189597
733	0.000980201	0.00190862	0.000980137	0	0.000980192	0.00189724	0.0009802	0	0.000980148	0	0.000980143	0.00189597	0.0009802	0	0.000980148	0	0.000980143	0.00189597	0.0009802	0	0.000980148	0	0.000980143	0.00189597
734	0.000980201	0.00190862	0.000980137	0	0.000980195	0.00189724	0.0009802	0	0.000980148	0	0.000980145	0.00189597	0.0009802	0	0.000980148	0	0.000980145	0.00189597	0.0009802	0	0.000980148	0	0.000980145	0.00189597
735	0.000980201	0.00190862	0.000980137	0	0.000980197	0.00189724	0.0009802	0	0.000980148	0	0.000980146	0.00189597	0.0009802	0	0.000980148	0	0.000980147	0.00189597	0.0009802	0	0.000980148	0	0.000980147	0.00189597
736	0.000980201	0.00190862	0.000980137	0	0.0009802	0.00189724	0.0009802	0	0.000980148	0	0.000980148	0.00189597	0.0009802	0	0.000980148	0	0.000980149	0.00189597	0.0009802	0	0.000980148	0	0.000980149	0.00189597
737	0.000980201	0.00190862	0.000980137	0	0.000980203	0.00189724	0.0009802	0	0.000980148	0	0.00098015	0.00189597	0.0009802	0	0.000980148	0	0.00098015	0.00189597	0.0009802	0	0.000980148	0	0.00098015	0.00189597
738	0.000980201	0.00190862	0.000980137	0	0.000980205	0.00189724	0.0009802	0	0.000980148	0	0.000980152	0.00189597	0.0009802	0	0.000980148	0	0.000980152	0.00189597	0.0009802	0	0.000980148	0	0.000980152	0.00189597
739	0.000980201	0.00190862	0.000980137	0	0.000980208	0.00189724	0.0009802	0	0.000980148	0	0.000980154	0.00189597	0.0009802	0	0.000980148	0	0.000980154	0.00189597	0.0009802	0	0.000980148	0	0.000980154	0.00189597
740	0.000980201	0.00190862	0.000980137	0	0.000980211	0.00189724	0.0009802	0	0.000980148	0	0.000980156	0.00189597	0.0009802	0	0.000980148	0	0.000980156	0.00189597	0.0009802	0	0.000980148	0	0.000980156	0.00189597
741	0.000980201	0.00190862	0.000980137	0	0.000980214	0.00189724	0.0009802	0	0.000980148	0	0.000980158	0.00189597	0.0009802	0	0.000980148	0	0.000980158	0.00189597	0.0009802	0	0.000980148	0	0.000980158	0.00189597
742	0.000980201	0.00190862	0.000980137	0	0.000980217	0.00189724	0.0009802	0	0.000980148	0	0.00098016	0.00189597	0.0009802	0	0.000980148	0	0.00098016	0.00189597	0.0009802	0	0.000980148	0	0.00098016	0.00189597
743	0.000980201	0.00190862	0.000980137	0	0.00098022	0.00189724	0.0009802	0	0.000980148	0	0.000980162	0.00189597	0.0009802	0	0.000980148	0	0.000980162	0.00189597	0.0009802	0	0.000980148	0	0.000980162	0.00189597
744	0.000980201	0.00190862	0.000980137	0	0.000980224	0.00189724	0.0009802	0	0.000980148	0	0.000980164	0.00189597	0.0009802	0	0.000980148	0	0.000980165	0.00189597	0.0009802	0	0.000980148	0	0.000980165	0.00189597
745	0.000980201	0.00190862	0.000980137	0	0.000980227	0.00189724	0.0009802	0	0.000980148	0	0.000980167	0.00189597	0.0009802	0	0.000980148	0	0.000980167	0.00189597	0.0009802	0	0.000980148	0	0.000980167	0.00189597
746	0.000980201	0.00190862	0.000980137	0	0.00098023	0.00189724	0.0009802	0	0.000980148	0	0.000980169	0.00189597	0.0009802	0	0.000980148	0	0.000980169	0.00189597	0.0009802	0	0.000980148	0	0.000980169	0.00189597
747	0.000980201	0.00190862	0.000980137	0	0.000980234	0.00189724	0.0009802	0	0.000980148	0	0.000980171	0.00189597	0.0009802	0	0.000980148	0	0.000980172	0.00189597	0.0009802	0	0.000980148	0	0.000980172	0.00189597
748	0.000980201	0.00190862	0.000980137	0	0.000980237	0.00189724	0.0009802	0	0.000980148	0	0.000980174	0.00189597	0.0009802	0	0.000980148	0	0.000980174	0.00189597	0.0009802	0	0.000980148	0	0.000980174	0.00189597
749	0.000980201	0.00190862	0.000980137	0	0.000980241	0.00189724	0.0009802	0	0.000980148	0	0.000980176	0.00189597	0.0009802	0	0.000980148	0	0.000980176	0.00189597	0.0009802	0	0.000980148	0	0.000980176	0.00189597
750	0.000980201	0.00190862	0.000980137	0	0.000980245	0.00189724	0.0009802	0	0.000980148	0	0.000980178	0.00189597	0.0009802	0	0.000980148	0	0.000980179	0.00189597	0.0009802	0	0.000980148	0	0.000980179	0.00189597
751	0.000980201	0.00190862	0.000980137	0	0.000980249	0.00189724	0.0009802	0	0.000980148	0	0.000980181	0.00189597	0.0009802	0	0.000980148	0	0.000980181	0.00189597	0.0009802	0	0.000980148	0	0.000980181	0.00189597
752	0.000980201	0.00190862	0.000980137	0	0.000980252	0.00189724	0.0009802	0	0.000980148	0	0.000980184	0.00189597	0.0009802	0	0.000980148	0	0.000980184	0.00189597	0.0009802	0	0.000980148	0	0.000980184	0.00189597
753	0.000980201	0.00190862	0.000980137	0	0.000980256	0.00189724	0.0009802	0	0.000980148	0	0.000980186	0.00189597	0.0009802	0	0.000980148	0	0.000980187	0.00189597	0.0009802	0	0.000980148	0	0.000980187	0.00189597
754	0.000980201	0.00190862	0.000980137	0	0.00098026	0.00189724	0.0009802	0	0.000980148	0	0.000980189	0.00189597	0.0009802	0	0.000980148	0	0.000980189	0.00189597	0.0009802	0	0.000980148	0	0.000980189	0.00189597
755	0.000980201	0.00190862	0.000980137	0	0.000980265	0.00189724	0.0009802	0	0.000980148	0	0.000980192	0.00189597	0.0009802	0	0.000980148	0	0.000980192	0.00189597	0.0009802	0	0.000980148	0	0.000980192	0.00189597
756	0.000980201	0.00190862	0.000980137	0	0.000980269	0.00189724	0.0009802	0	0.000980148	0	0.000980194	0.00189597	0.0009802	0	0.000980148	0	0.000980195	0.00189597	0.0009802	0	0.000980148	0	0.000980195	0.00189597
757	0.000980201	0.00190862	0.000980137	0	0.000980273	0.00189724	0.0009802	0	0.000980148	0	0.000980197	0.00189597	0.0009802	0	0.000980148	0	0.000980197	0.00189597	0.0009802	0	0.000980148	0	0.000980197	0.00189597
758	0.000980201	0.00190862	0.000980137	0	0.000980277	0.00189724	0.0009802	0	0.000980148	0	0.0009802	0.00189597	0.0009802	0	0.000980148	0	0.0009802	0.00189597	0.0009802	0	0.000980148	0	0.0009802	0.00189597
759	0.000980201	0.00190862	0.000980137	0	0.000980282	0.00189724	0.0009802	0	0.000980148	0	0.000980203	0.00189597	0.0009802	0	0.000980148	0	0.000980203	0.00189597	0.0009802	0	0.000980148	0	0.000980203	0.00189597
760	0.000980201	0.00190862	0.000980137	0	0.000980286	0.00189724	0.0009802	0	0.000980148	0	0.000980206	0.00189597	0.0009802	0	0.000980148	0	0.000980206	0.00189597	0.0009802	0	0.000980148	0	0.000980206	0.00189597
761	0.000980201	0.00190862	0.000980137	0	0.000980291	0.00189724	0.0009802	0	0.000980148	0	0.000980209	0.00189597	0.0009802	0	0.000980148	0	0.000980209	0.00189597	0.0009802	0	0.000980148	0	0.000980209	0.00189597
762	0.000980201	0.00190862	0.000980137	0	0.000980296	0.00189724	0.0009802	0	0.000980148	0	0.000980212	0.00189597	0.0009802	0	0.000980148	0	0.000980212	0.00189597	0.0009802	0	0.000980148	0	0.000980212	0.00189597
763	0.000980201	0.00190862	0.000980137	0	0.0009803	0.00189724	0.0009802	0	0.000980148	0	0.000980214	0.00189597	0.0009802	0	0.000980148	0	0.000980215	0.00189597	0.0009802	0	0.000980148	0	0.000980215	0.00189597
764	0.000980201	0.00190862	0.000980137	0	0.000980305	0.00189724	0.0009802	0	0.000980148	0	0.000980218	0.00189597	0.0009802	0	0.000980148	0	0.000980218	0.00189597	0.0009802	0	0.000980148	0	0.000980218	0.00189597
765	0.000980201	0.00190862	0.000980137	0	0.00098031	0.00189724	0.0009802	0	0.000980148	0	0.000980221	0.00189597	0.0009802	0	0.000980148	0	0.000980221	0.00189597	0.0009802	0	0.000980148	0	0.000980221	0.00189597
766	0.000980201	0.00190862	0.000980137	0	0.000980315	0.00189724	0.0009802	0	0.000980148	0	0.000980224	0.00189597	0.0009802	0	0.000980148	0	0.000980224	0.00189597	0.0009802	0	0.000980148	0	0.000980224	0.00189597
767	0.000980201	0.00190862	0.000980137	0	0.00098032	0.00189724	0.0009802	0	0.000980148	0	0.000980227	0.00189597	0.0009802	0	0.000980148	0	0.000980227	0.00189597	0.0009802	0	0.000980148	0	0.000980227	0.00189597
768	0.000980201	0.00190862	0.000980137	0	0.000980326	0.00189724	0.0009802	0	0.000980148	0	0.00098023	0.00189597	0.0009802	0	0.000980148	0	0.000980231	0.00189597	0.0009802	0	0.000980148	0	0.000980231	0.00189597
769	0.000980201	0.00190862	0.000980137	0	0.000980331	0.00189724	0.0009802	0	0.000980148	0	0.000980233	0.00189597	0.0009802	0	0.000980148	0	0.000980234	0.00189597	0.0009802	0	0.000980148	0	0.000980234	0.00189597
770	0.000980201	0.00190862	0.000980137	0	0.000980336	0.00189724	0.0009802	0	0.000980148	0	0.000980236	0.00189597	0.0009802	0	0.000980148	0	0.000980237	0.00189597	0.0009802	0	0.000980148	0	0.000980237	0.00189597
771	0.000980201	0.00190862	0.000980137	0	0.000980342	0.00189724	0.0009802	0	0.000980148	0	0.00098024	0.00189597	0.0009802	0	0.000980148	0	0.00098024	0.00189597	0.0009802	0	0.000980148	0	0.00098024	0.00189597
772	0.000980201	0.00190862	0.000980137	0	0.000980347	0.00189724	0.0009802	0	0.000980148	0	0.000980243	0.00189597	0.0009802	0	0.000980148	0	0.000980244	0.00189597	0.0009802	0	0.000980148	0	0.000980244	0.00189597
773	0.000980201	0.00190862	0.000980137	0	0.000980353	0.00189724	0.0009802	0	0.000980148	0	0.000980246	0.00189597	0.0009802	0	0.000980148	0	0.000980247	0.00189597	0.0009802	0	0.000980148	0	0.000980247	0.00189597
774	0.000980201	0.00190862	0.000980137	0	0.000980359	0.00189724	0.0009802	0	0.000980148	0	0.00098025	0.00189597	0.0009802	0	0.000980148	0	0.00098025	0.00189597	0.0009802	0	0.000980148	0	0.00098025	0.00189597
775	0.000980201	0.00190862	0.000980137	0	0.000980364	0.00189724	0.0009802	0	0.000980148	0	0.000980253	0.00189597	0.0009802	0	0.000980148	0	0.000980254	0.00189597	0.0009802	0	0.000980148	0	0.000980254	0.00189597
776	0.000980201	0.00190862	0.000980137	0	0.00098037	0.00189724	0.0009802	0	0.000980148	0	0.000980257	0.00189597	0.0009802	0	0.000980148	0	0.000980257	0.00189597	0.0009802	0	0.000980148	0	0.000980257	0.00189597
777	0.000980201	0.00190862	0.000980137	0	0.000980376	0.00189724	0.0009802	0	0.000980148	0	0.00098026	0.00189597	0.0009802	0	0.000980148	0	0.000980261	0.00189597	0.0009802	0	0.000980148	0	0.000980261	0.00189597
778	0.000980201	0.00190862	0.000980137	0	0.000980382	0.00189724	0.0009802	0	0.000980148	0	0.000980264	0.00189597	0.0009802	0	0.000980148	0	0.000980264	0.00189597	0.0009802	0	0.000980148	0	0.000980264	0.00189597
779	0.000980201	0.00190862	0.000980137	0	0.000980388	0.00189724	0.0009802	0	0.000980148	0	0.000980267	0.00189597	0.0009802	0	0.000980148	0	0.000980268	0.00189597	0.0009802	0	0.000980148	0	0.000980268	0.00189597
780	0.000980201	0.00190862	0.000980137	0	0.000980394	0.00189724	0.0009802	0	0.000980148	0	0.000980271	0.00189597	0.0009802	0	0.000980148	0	0.000980272	0.00189597	0.0009802	0	0.000980148	0	0.000980272	0.00189597
781	0.000980201	0.00190862	0.000980137	0	0.000980401	0.00189724	0.0009802	0	0.000980148	0	0.000980275	0.00189597	0.0009802	0	0.000980148	0	0.000980275	0.00189597	0.0009802	0	0.000980148	0	0.000980275	0.00189597
782	0.000980201	0.00190862	0.000980137	0	0.000980407	0.00189724	0.0009802	0	0.000980148	0	0.000980279	0.00189597	0.0009802	0	0.000980148	0	0.000980279	0.00189597	0.0009802	0	0.000980148	0	0.000980279	0.00189597
783	0.000980201	0.00190862	0.000980137	0	0.000980413	0.00189724	0.0009802	0	0.000980148	0	0.000980282	0.00189597	0.0009802	0	0.000980148	0	0.000980283	0.00189597	0.0009802	0	0.000980148	0	0.000980283	0.00189597
784	0.000980201	0.00190862	0.000980137	0	0.00098042	0.00189724	0.0009802	0	0.000980148	0	0.000980286	0.00189597	0.0009802	0	0.000980148	0	0.000980287	0.00189597	0.0009802	0	0.000980148	0	0.000980287	0.00189597
785	0.000980201	0.00190862	0.000980137	0	0.000980426	0.00189724	0.0009802	0	0.000980148	0	0.00098029	0.00189597	0.0009802	0	0.000980148	0	0.000980291	0.00189597	0.0009802	0	0.000980148	0	0.000980291	0.00189597
786	0.000980201	0.00190862	0.000980137	0	0.000980433	0.00189724	0.0009802	0	0.000980148	0	0.000980294	0.00189597	0.0009802	0	0.000980148	0	0.000980295	0.00189597	0.0009802	0	0.000980148	0	0.000980295	0.00189597
787	0.000980201	0.00190862	0.000980137	0	0.000980439	0.00189724	0.0009802	0	0.000980148	0	0.000980299	0.00189597	0.0009802	0	0.000980148	0	0.000980299	0.00189597	0.0009802	0	0.000980148	0	0.000980299	0.00189597
788	0.000980201	0.00190862	0.000980137	0	0.000980446	0.00189724	0.0009802	0	0.000980148	0	0.000980303	0.00189597	0.0009802	0	0.000980148	0	0.000980304	0.00189597	0.0009802	0	0.000980148	0	0.000980304	0.00189597
789	0.000980201	0.00190862	0.000980137	0	0.000980452	0.00189724	0.0009802	0	0.000980148	0	0.000980307	0.00189597	0.0009802	0	0.000980148	0	0.000980308	0.00189597	0.0009802	0	0.000980148	0	0.000980308	0.00189597
790	0.000980201	0.00190862	0.000980137	0	0.000980459	0.00189724	0.0009802	0	0.000980148	0	0.000980312	0.00189597	0.0009802	0	0.000980148	0	0.000980312	0.00189597	0.0009802	0	0.000980148	0	0.000980312	0.00189597
791	0.000980201	0.00190862	0.000980137	0	0.000980466	0.00189724	0.0009802	0	0.000980148	0	0.000980316	0.00189597	0.0009802	0	0.000980148	0	0.000980317	0.00189597	0.0009802	0	0.000980148	0	0.000980317	0.00189597
792	0.000980201	0.00190862	0.000980137	0	0.000980473	0.00189724	0.0009802	0	0.000980148	0	0.000980321	0.00189597	0.0009802	0	0.000980148	0	0.000980322	0.00189597	0.0009802	0	0.000980148	0	0.000980322	0.00189597
793	0.000980201	0.00190862	0.000980137	0	0.00098048	0.00189724	0.0009802	0	0.000980148	0	0.000980326	0.00189597	0.0009802	0	0.000980148	0	0.000980326	0.00189597	0.0009802	0	0.000980148	0	0.000980326	0.00189597
794	0.000980201	0.00190862	0.000980137	0	0.000980487	0.00189724	0.0009802	0	0.000980148	0	0.00098033	0.00189597	0.0009802	0	0.000980148	0	0.000980331	0.00189597	0.0009802	0	0.000980148	0	0.000980331	0.00189597
795	0.000980201	0.00190862	0.000980137	0	0.000980494	0.00189724	0.0009802	0	0.000980148	0	0.000980335	0.00189597	0.0009802	0	0.000980148	0	0.000980336	0.00189597	0.0009802	0	0.000980148	0	0.000980336	0.00189597
796	0.000980201	0.00190862	0.000980137	0	0.000980501	0.00189724	0.0009802	0	0.000980148	0	0.000980341	0.00189597	0.0009802	0	0.000980148	0	0.000980342	0.00189597	0.0009802	0	0.000980148	0	0.000980342	0.00189597
797	0.000980201	0.00190862	0.000980137	0	0.000980508	0.00189724	0.0009802	0	0.000980148	0	0.000980346	0.00189597	0.0009802	0	0.000980148	0	0.000980347	0.00189597	0.0009802	0	0.000980148	0	0.000980347	0.00189597
798	0.000980201	0.00190862	0.000980137	0	0.000980516	0.00189724	0.0009802	0	0.000980148	0	0.000980352	0.00189597	0.0009802	0	0.000980148	0	0.000980353	0.00189597	0.0009802	0	0.000980148	0	0.000980353	0.00189597
799	0.000980201	0.00190862	0.000980137	0	0.000980523	0.00189724	0.0009802	0	0.000980148	0	0.000980357	0.00189597	0.0009802	0	0.000980148	0	0.000980358	0.00189597	0.0009802	0	0.000980148	0	0.000980358	0.00189597
800	0.000980201	0.00190862	0.000980137	0	0.000980531	0.00189724	0.0009802	0	0.000980148	0	0.000980363	0.00189597	0.0009802	0	0.000980148	0	0.000980364	0.00189597	0.0009802	0	0.000980148	0	0.000980364	0.00189597
801	0.000980201	0.00190862	0.000980137	0	0.000980539	0.00189724	0.0009802	0	0.000980148	0	0.000980369	0.00189597	0.0009802	0	0.000980148	0	0.00098037	0.00189597	0.0009802	0	0.000980148	0	0.00098037	0.00189597
802	0.000980201	0.00190862	0.000980137	0	0.000980547	0.00189724	0.0009802	0	0.000980148	0	0.000980376	0.00189597	0.0009802	0	0.000980148	0	0.000980377	0.00189597	0.0009802	0	0.000980148	0	0.000980377	0.00189597
803	0.000980201	0.00190862	0.000980137	0	0.000980555	0.00189724	0.0009802	0	0.000980148	0	0.000980382	0.00189597	0.0009802	0	0.000980148	0	0.000980383	0.00189597	0.0009802	0	0.000980148	0	0.000980383	0.00189597
804	0.000980201	0.00190862	0.000980137	0	0.000980563	0.00189724	0.0009802	0	0.000980148	0	0.000980389	0.00189597	0.0009802	0	0.000980148	0	0.00098039	0.00189597	0.0009802	0	0.000980148	0	0.00098039	0.00189597
805	0.000980201	0.00190862	0.000980137	0	0.000980571	0.00189724	0.0009802	0	0.000980148	0	0.000980396	0.00189597	0.0009802	0	0.000980148	0	0.000980397	0.00189597	0.0009802	0	0.000980148	0	0.000980397	0.00189597
806	0.000980201	0.00190862	0.000980137	0	0.00098058	0.00189724	0.0009802	0	0.000980148	0	0.000980403	0.00189597	0.0009802	0	0.000980148	0	0.000980404	0.00189597	0.0009802	0	0.000980148	0	0.000980404	0.00189597
807	0.000980201	0.00190862	0.000980137	0	0.000980589	0.00189724	0.0009802	0	0.000980148	0	0.000980411	0.00189597	0.0009802	0	0.000980148	0	0.000980412	0.00189597	0.0009802	0	0.000980148	0	0.000980412	0.00189597
808	0.000980201	0.00190862	0.000980137	0	0.000980598	0.00189724	0.0009802	0	0.000980148	0	0.000980419	0.00189597	0.0009802	0	0.000980148	0	0.00098042	0.00189597	0.0009802	0	0.000980148	0	0.00098042	0.00189597
809	0.000980201	0.00190862	0.000980137	0	0.000980607	0.00189724	0.0009802	0	0.000980148	0	0.000980427	0.00189597	0.0009802	0	0.000980148	0	0.000980428	0.00189597	0.0009802	0	0.000980148	0	0.000980428	0.00189597
810	0.000980201	0.00190862	0.000980137	0	0.000980616	0.00189724	0.0009802	0	0.000980148	0	0.000980435	0.00189597	0.0009802	0	0.000980148	0	0.000980436	0.00189597	0.0009802	0	0.000980148	0	0.000980436	0.00189597
811	0.000980201	0.00190862	0.000980137	0	0.000980626	0.00189724	0.0009802	0	0.000980148	0	0.000980444	0.00189597	0.0009802	0	0.000980148	0	0.000980445	0.00189597	0.0009802	0	0.000980148	0	0.000980445	0.00189597
812	0.000980201	0.00190862	0.000980137	0	0.000980636	0.00189724	0.0009802	0	0.000980148	0	0.000980453	0.00189597	0.0009802	0	0.000980148	0	0.000980454	0.00189597	0.0009802	0	0.000980148	0	0.000980454	0.00189597
813	0.000980201	0.00190862	0.000980137	0	0.000980646	0.00189724	0.0009802	0	0.000980148	0	0.000980462	0.00189597	0.0009802	0	0.000980148	0	0.000980463	0.00189597	0.0009802	0	0.000980148	0	0.000980463	0.00189597
814	0.000980201	0.00190862	0.000980137	0	0.000980657	0.00189724	0.0009802	0	0.000980148	0	0.000980472	0.00189597	0.0009802	0	0.000980148	0	0.000980473	0.00189597	0.0009802	0	0.000980148	0	0.000980473	0.00189597
815	0.000980201	0.00190862	0.000980137	0	0.000980667	0.00189724	0.0009802	0	0.000980148	0	0.000980482	0.00189597	0.0009802	0	0.000980148	0	0.000980483	0.00189597	0.0009802	0	0.000980148	0	0.000980483	0.00189597
816	0.000980201	0.00190862	0.000980137	0	0.000980679	0.00189724	0.0009802	0	0.000980148	0	0.000980492	0.00189597	0.0009802	0	0.000980148	0	0.000980494	0.00189597	0.0009802	0	0.000980148	0	0.000980494	0.00189597
817	0.000980201	0.00190862	0.000980137	0	0.00098069	0.00189724	0.0009802	0	0.000980148	0	0.000980503	0.00189597	0.0009802	0	0.000980148	0	0.000980504	0.00189597	0.0009802	0	0.000980148	0	0.000980504	0.00189597
818	0.000980201	0.00190862	0.000980137	0	0.000980702	0.00189724	0.0009802	0	0.000980148	0	0.000980514	0.00189597	0.0009802	0	0.000980148	0	0.000980516	0.00189597	0.0009802	0	0.000980148	0	0.000980516	0.00189597
819	0.000980201	0.00190862	0.000980137	0	0.000980714	0.00189724	0.0009802	0	0.000980148	0	0.000980526	0.00189597	0.0009802	0	0.000980148	0	0.000980527	0.00189597	0.0009802	0	0.000980148	0	0.000980527	0.00189597
820	0.000980201	0.00190862	0.000980137	0	0.000980727	0.00189724	0.0009802	0	0.000980148	0	0.000980538	0.00189597	0.0009802	0	0.000980148	0	0.00098054	0.00189597	0.0009802	0	0.000980148	0	0.00098054	0.00189597
821	0.000980201	0.00190862	0.000980137	0	0.00098074	0.00189724	0.0009802	0	0.000980148	0	0.00098055	0.00189597	0.0009802	0	0.000980148	0	0.000980552	0.00189597	0.0009802	0	0.000980148	0	0.000980552	0.00189597
822	0.000980201	0.00190862	0.000980137	0	0.000980754	0.00189724	0.0009802	0	0.000980148	0	0.000980563	0.00189597	0.0009802	0	0.000980148	0	0.000980565	0.00189597	0.0009802	0	0.000980148	0	0.000980565	0.00189597
823	0.000980201	0.00190862	0.000980137	0	0.000980768	0.00189724	0.0009802	0	0.000980148	0	0.000980577	0.00189597	0.0009802	0	0.000980148	0	0.000980579	0.00189597	0.0009802	0	0.000980148	0	0.000980579	0.00189597
824	0.000980201	0.00190862	0.000980137	0	0.000980782	0.00189724	0.0009802	0	0.000980148	0	0.000980591	0.00189597	0.0009802	0	0.000980148	0	0.000980593	0.00189597	0.0009802	0	0.000980148	0	0.000980593	0.00189597
825	0.000980201	0.00190862	0.000980137	0	0.000980797	0.00189724	0.0009802	0	0.000980148	0	0.000980605	0.00189597	0.0009802	0	0.000980148	0	0.000980607	0.00189597	0.0009802	0	0.000980148	0	0.000980607	0.00189597
826	0.000980201	0.00190862	0.000980137	0	0.000980813	0.00189724	0.0009802	0	0.000980148	0	0.000980621	0.00189597	0.0009802	0	0.000980148	0	0.000980623	0.00189597	0.0009802	0	0.000980148	0	0.000980623	0.00189597
827	0.000980201	0.00190862	0.000980137	0	0.000980829	0.00189724	0.0009802	0	0.000980148	0	0.000980636	0.00189597	0.0009802	0	0.000980148	0	0.000980638	0.00189597	0.0009802	0	0.000980148	0	0.000980638	0.00189597
828	0.000980201	0.00190862	0.000980137	0	0.000980846	0.00189724	0.0009802	0	0.000980148	0	0.000980653	0.00189597	0.0009802	0	0.000980148	0	0.000980655	0.00189597	0.0009802	0	0.000980148	0	0.000980655	0.00189597
829	0.000980201	0.00190862	0.000980137	0	0.000980864	0.00189724	0.0009802	0	0.000980148	0	0.00098067	0.00189597	0.0009802	0	0.000980148	0	0.000980672	0.00189597	0.0009802	0	0.000980148	0	0.000980672	0.00189597
830	0.000980201	0.00190862	0.000980137	0	0.000980882	0.00189724	0.0009802	0	0.000980148	0	0.000980687	0.00189597	0.0009802	0	0.000980148	0	0.00098069	0.00189597	0.0009802	0	0.000980148	0	0.00098069	0.00189597
831	0.000980201	0.00190862	0.000980137	0	0.000980901	0.00189724	0.0009802	0	0.000980148	0	0.000980706	0.00189597	0.0009802	0	0.000980148	0	0.000980708	0.00189597	0.0009802	0	0.000980148	0	0.000980708	0.00189597
832	0.000980201	0.00190862	0.000980137	0	0.000980921	0.00189724	0.0009802	0	0.000980148	0	0.000980725	0.00189597	0.0009802	0	0.000980148	0	0.000980727	0.00189597	0.0009802	0	0.000980148	0	0.000980727	0.00189597
833	0.000980201	0.00190862	0.000980137	0	0.000980941	0.00189724	0.0009802	0	0.000980148	0	0.000980744	0.00189597	0.0009802	0	0.000980148	0	0.000980747	0.00189597	0.0009802	0	0.000980148	0	0.000980747	0.00189597
834	0.000980201	0.00190862	0.000980137	0	0.000980963	0.00189724	0.0009802	0	0.000980148	0	0.000980764	0.00189597	0.0009802	0	0.000980148	0	0.000980767	0.00189597	0.0009802	0	0.000980148	0	0.000980767	0.00189597
835	0.000980201	0.00190862	0.000980137	0	0.000980985	0.00189724	0.0009802	0	0.000980148	0	0.000980785	0.00189597	0.0009802	0	0.000980148	0	0.000980788	0.00189597	0.0009802	0	0.000980148	0	0.000980788	0.00189597
836	0.000980201	0.00190862	0.000980137	0	0.000981008	0.00189724	0.0009802	0	0.000980148	0	0.000980806	0.00189597	0.0009802	0	0.000980148	0	0.000980809	0.00189597	0.0009802	0	0.000980148	0	0.000980809	0.00189597
837	0.000980201	0.00190862	0.000980137	0	0.000981032	0.00189724	0.0009802	0	0.000980148	0	0.000980828	0.00189597	0.0009802	0	0.000980148	0	0.000980831	0.00189597	0.0009802	0	0.000980148	0	0.000980831	0.00189597
838	0.000980201	0.00190862	0.000980137	0	0.000981057	0.00189724	0.0009802	0	0.000980148	0	0.000980851	0.00189597	0.0009802	0	0.000980148	0	0.000980854	0.00189597	0.0009802	0	0.000980148	0	0.000980854	0.00189597
839	0.000980201	0.00190862	0.000980137	0	0.000981082	0.00189724	0.0009802	0	0.000980148	0	0.000980874	0.00189597	0.0009802	0	0.000980148	0	0.000980877	0.00189597	0.0009802	0	0.000980148	0	0.000980877	0.00189597
840	0.000980201	0.00190862	0.000980137	0	0.000981109	0.00189724	0.0009802	0	0.000980148	0	0.000980897	0.00189597	0.0009802	0	0.000980148	0	0.0009809	0.00189597	0.0009802	0	0.000980148	0	0.0009809	0.00189597
841	0.000980201	0.00190862	0.000980137	0	0.000981136	0.00189724	0.0009802	0	0.000980148	0	0.000980921	0.00189597	0.0009802	0	0.000980148	0	0.000980924	0.00189597	0.0009802	0	0.000980148	0	0.000980924	0.00189597
842	0.000980201	0.00190862	0.000980137	0	0.000981164	0.00189724	0.0009802	0	0.000980148	0	0.000980946	0.00189597	0.0009802	0	0.000980148	0	0.000980949	0.00189597	0.0009802	0	0.000980148	0	0.000980949	0.00189597
843	0.000980201	0.00190862	0.000980137	0	0.000981193	0.00189724	0.0009802	0	0.000980148	0	0.000980971	0.00189597	0.0009802	0	0.000980148	0	0.000980974	0.00189597	0.0009802	0	0.000980148	0	0.000980974	0.00189597
844	0.000980201	0.00190862	0.000980137	0	0.000981223	0.00189724	0.0009802	0	0.000980148	0	0.000980996	0.00189597	0.0009802	0	0.000980148	0	0.000981	0.00189597	0.0009802	0	0.000980148	0	0.000981	0.00189597
845	0.000980201	0.00190862	0.000980137	0	0.000981254	0.00189724	0.0009802	0	0.000980148	0	0.000981022	0.00189597	0.0009802	0	0.000980148	0	0.000981026	0.00189597	0.0009802	0	0.000980148	0	0.000981026	0.00189597
846	0.000980201	0.00190862	0.000980137	0	0.000981285	0.00189724	0.0009802	0	0.000980148	0	0.000981048	0.00189597	0.0009802	0	0.000980148	0	0.000981052	0.00189597	0.0009802	0	0.000980148	0	0.000981052	0.00189597
847	0.000980201	0.00190862	0.000980137	0	0.000981318	0.00189724	0.0009802	0	0.000980148	0	0.000981075	0.00189597	0.0009802	0	0.000980148	0	0.000981079	0.00189597	0.0009802	0	0.000980148	0	0.000981079	0.00189597
848	0.000980201	0.00190862	0.000980137	0	0.000981351	0.00189724	0.0009802	0	0.000980148	0	0.000981102	0.00189597	0.0009802	0	0.000980148	0	0.000981106	0.00189597	0.0009802	0	0.000980148	0	0.000981106	0.00189597
849	0.000980201	0.00190862	0.000980137	0	0.000981385	0.00189724	0.0009802	0	0.000980148	0	0.00098113	0.00189597	0.0009802	0	0.000980148	0	0.000981134	0.00189597	0.0009802	0	0.000980148	0	0.000981134	0.00189597
850	0.000980201	0.00190862	0.000980137	0	0.00098142	0.00189724	0.0009802	0	0.000980148	0	0.000981158	0.00189597	0.0009802	0	0.000980148	0	0.000981162	0.00189597	0.0009802	0	0.000980148	0	0.000981162	0.00189597
851	0.000980201	0.00190862	0.000980137	0	0.000981456	0.00189724	0.0009802	0	0.000980148	0	0.000981186	0.00189597	0.0009802	0	0.000980148	0	0.00098119	0.00189597	0.0009802	0	0.000980148	0	0.00098119	0.00189597
852	0.000980201	0.00190862	0.000980137	0	0.000981493	0.00189724	0.0009802	0	0.000980148	0	0.000981214	0.00189597	0.0009802	0	0.000980148	0	0.000981219	0.00189597	0.0009802	0	0.000980148	0	0.000981219	0.00189597
853	0.000980201	0.00190862	0.000980137	0	0.00098153	0.00189724	0.0009802	0	0.000980148	0	0.000981243	0.00189597	0.0009802	0	0.000980148	0	0.000981248	0.00189597	0.0009802	0	0.000980148	0	0.000981248	0.00189597
854	0.000980201	0.00190862	0.000980137	0	0.000981569	0.00189724	0.0009802	0	0.000980148	0	0.000981272	0.00189597	0.0009802	0	0.000980148	0	0.000981277	0.00189597	0.0009802	0	0.000980148	0	0.000981277	0.00189597
855	0.000980201	0.00190862	0.000980137	0	0.000981608	0.00189724	0.0009802	0	0.000980148	0	0.000981301	0.00189597	0.0009802	0	0.000980148	0	0.000981306	0.00189597	0.0009802	0	0.000980148	0	0.000981306	0.00189597
856	0.000980201	0.00190862	0.000980137	0	0.000981648	0.00189724	0.0009802	0	0.000980148	0	0.000981331	0.00189597	0.0009802	0	0.000980148	0	0.000981336	0.00189597	0.0009802	0	0.000980148	0	0.000981336	0.00189597
857	0.000980201	0.00190862	0.000980137	0	0.000981688	0.00189724	0.0009802	0	0.000980148	0	0.000981361	0.00189597	0.0009802	0	0.000980148	0	0.000981366	0.00189597	0.0009802	0	0.000980148	0	0.000981366	0.00189597
858	0.000980201	0.00190862	0.000980137	0	0.00098173	0.00189724	0.0009802	0	0.000980148	0	0.000981391	0.00189597	0.0009802	0	0.000980148	0	0.000981396	0.00189597	0.0009802	0	0.000980148	0	0.000981396	0.00189597
859	0.000980201	0.00190862	0.000980137	0	0.000981772	0.00189724	0.0009802	0	0.000980148	0	0.000981421	0.00189597	0.0009802	0	0.000980148	0	0.000981427	0.00189597	0.0009802	0	0.000980148	0	0.000981427	0.00189597
860	0.000980201	0.00190862	0.000980137	0	0.000981816	0.00189724	0.0009802	0	0.000980148	0	0.000981452	0.00189597	0.0009802	0	0.000980148	0	0.000981457	0.00189597	0.0009802	0	0.000980148	0	0.000981457	0.00189597
861	0.000980201	0.00190862	0.000980137	0	0.00098186	0.00189724	0.0009802	0	0.000980148	0	0.000981483	0.00189597	0.0009802	0	0.000980148	0	0.000981488	0.00189597	0.0009802	0	0.000980148	0	0.000981488	0.00189597
862	0.000980201	0.00190862	0.000980137	0	0.000981905	0.00189724	0.0009802	0	0.000980148	0	0.000981514	0.00189597	0.0009802	0	0.000980148	0	0.000981519	0.00189597	0.0009802	0	0.000980148	0	0.000981519	0.00189597
863	0.000980201	0.00190862	0.000980137	0	0.00098195	0.00189724	0.0009802	0	0.000980148	0	0.000981545	0.00189597	0.0009802	0	0.000980148	0	0.00098155	0.00189597	0.0009802	0	0.000980148	0	0.00098155	0.00189597
864	0.000980201	0.00190862	0.000980137	0	0.000981997	0.00189724	0.0009802	0	0.000980148	0	0.000981576	0.00189597	0.0009802	0	0.000980148	0	0.000981582	0.00189597	0.0009802	0	0.000980148	0	0.000981582	0.00189597
865	0.000980201	0.00190862	0.000980137	0	0.000982045	0.00189724	0.0009802	0	0.000980148	0	0.000981608	0.00189597	0.0009802	0	0.000980148	0	0.000981614	0.00189597	0.0009802	0	0.000980148	0	0.000981614	0.00189597
866	0.000980201	0.00190862	0.000980137	0	0.000982093	0.00189724	0.0009802	0	0.000980148	0	0.00098164	0.00189597	0.0009802	0	0.000980148	0	0.000981646	0.00189597	0.0009802	0	0.000980148	0	0.000981646	0.00189597
867	0.000980201	0.00190862	0.000980137	0	0.000982142	0.00189724	0.0009802	0	0.000980148	0	0.000981672	0.00189597	0.0009802	0	0.000980148	0	0.000981678	0.00189597	0.0009802	0	0.000980148	0	0.000981678	0.00189597
868	0.000980201	0.00190862	0.000980137	0	0.000982193	0.00189724	0.0009802	0	0.000980148	0	0.000981704	0.00189597	0.0009802	0	0.000980148	0	0.00098171	0.00189597	0.0009802	0	0.000980148	0	0.00098171	0.00189597
869	0.000980201	0.00190862	0.000980137	0	0.000982244	0.00189724	0.0009802	0	0.000980148	0	0.000981737	0.00189597	0.0009802	0	0.000980148	0	0.000981743	0.00189597	0.0009802	0	0.000980148	0	0.000981743	0.00189597
870	0.000980201	0.00190862	0.000980137	0	0.000982297	0.00189724	0.0009802	0	0.000980148	0	0.000981769	0.00189597	0.0009802	0	0.000980148	0	0.000981776	0.00189597	0.0009802	0	0.000980148	0	0.000981776	0.00189597
871	0.000980201	0.00190862	0.000980137	0	0.00098235	0.00189724	0.0009802	0	0.000980148	0	0.000981803	0.00189597	0.0009802	0	0.000980148	0	0.000981809	0.00189597	0.0009802	0	0.000980148	0	0.000981809	0.00189597
872	0.000980201	0.00190862	0.000980137	0	0.000982405	0.00189724	0.0009802	0	0.000980148	0	0.000981836	0.00189597	0.0009802	0	0.000980148	0	0.000981843	0.00189597	0.0009802	0	0.000980148	0	0.000981843	0.00189597
873	0.000980201	0.00190862	0.000980137	0	0.000982461	0.00189724	0.0009802	0	0.000980148	0	0.00098187	0.00189597	0.0009802	0	0.000980148	0	0.000981876	0.00189597	0.0009802	0	0.000980148	0	0.000981876	0.00189597
874	0.000980201	0.00190862	0.000980137	0	0.000982517	0.00189724	0.0009802	0	0.000980148	0	0.000981904	0.00189597	0.0009802	0	0.000980148	0	0.00098191	0.00189597	0.0009802	0	0.000980148	0	0.00098191	0.00189597
875	0.000980201	0.00190862	0.000980137	0	0.000982575	0.00189724	0.0009802	0	0.000980148	0	0.000981938	0.00189597	0.0009802	0	0.000980148	0	0.000981945	0.00189597	0.0009802	0	0.000980148	0	0.000981945	0.00189597
876	0.000980201	0.00190862	0.000980137	0	0.000982634	0.00189724	0.0009802	0	0.000980148	0	0.000981973	0.00189597	0.0009802	0	0.000980148	0	0.00098198	0.00189597	0.0009802	0	0.000980148	0	0.00098198	0.00189597
877	0.000980201	0.00190862	0.000980137	0	0.000982694	0.00189724	0.0009802	0	0.000980148	0	0.000982008	0.00189597	0.0009802	0	0.000980148	0	0.000982015	0.00189597	0.0009802	0	0.000980148	0	0.000982015	0.00189597
878	0.000980201	0.00190862	0.000980137	0	0.000982756	0.00189724	0.0009802	0	0.000980148	0	0.000982044	0.00189597	0.0009802	0	0.000980148	0	0.000982051	0.00189597	0.0009802	0	0.000980148	0	0.000982051	0.00189597
879	0.000980201	0.00190862	0.000980137	0	0.000982818	0.00189724	0.0009802	0	0.000980148	0	0.00098208	0.00189597	0.0009802	0	0.000980148	0	0.000982087	0.00189597	0.0009802	0	0.000980148	0	0.000982087	0.00189597
880	0.000980201	0.00190862	0.000980137	0	0.000982882	0.00189724	0.0009802	0	0.000980148	0	0.000982117	0.00189597	0.0009802	0	0.000980148	0	0.000982125	0.00189597	0.0009802	0	0.000980148	0	0.000982125	0.00189597
881	0.000980201	0.00190862	0.000980137	0	0.000982947	0.00189724	0.0009802	0	0.000980148	0	0.000982155	0.00189597	0.0009802	0	0.000980148	0	0.000982162	0.00189597	0.0009802	0	0.000980148	0	0.000982162	0.00189597
882	0.000980201	0.00190863	0.000980137	0	0.000983014	0.00189724	0.0009802	0	0.000980148	0	0.000982193	0.00189597	0.0009802	0	0.000980148	0	0.000982201	0.00189597	0.0009802	0	0.000980148	0	0.000982201	0.00189597
883	0.000980201	0.00190863	0.000980137	0	0.000983082	0.00189724	0.0009802	0	0.000980148	0	0.000982233	0.00189597	0.0009802	0	0.000980148	0	0.000982241	0.00189597	0.0009802	0	0.000980148	0	0.000982241	0.00189597
884	0.000980201	0.00190863	0.000980137	0	0.000983151	0.00189724	0.0009802	0	0.000980148	0	0.000982273	0.00189597	0.0009802	0	0.000980148	0	0.000982281	0.00189597	0.0009802	0	0.000980148	0	0.000982281	0.00189597
885	0.000980201	0.00190863	0.000980137	0	0.000983222	0.00189724	0.0009802	0	0.000980148	0	0.000982315	0.00189597	0.0009802	0	0.000980148	0	0.000982323	0.00189597	0.0009802	0	0.000980148	0	0.000982323	0.00189597
886	0.000980201	0.00190863	0.000980137	0	0.000983294	0.00189724	0.0009802	0	0.000980148	0	0.000982357	0.00189597	0.0009802	0	0.000980148	0	0.000982366	0.00189597	0.0009802	0	0.000980148	0	0.000982366	0.00189597
887	0.000980201	0.00190863	0.000980137	0	0.000983368	0.00189724	0.0009802	0	0.000980148	0	0.000982401	0.00189597	0.0009802	0	0.000980148	0	0.00098241	0.00189597	0.0009802	0	0.000980148	0	0.00098241	0.00189597
888	0.000980201	0.00190863	0.000980137	0	0.000983444	0.00189724	0.0009802	0	0.000980148	0	0.000982446	0.00189597	0.0009802	0	0.000980148	0	0.000982455	0.00189597	0.0009802	0	0.000980148	0	0.000982455	0.00189597
889	0.000980201	0.00190863	0.000980137	0	0.000983521	0.00189724	0.0009802	0	0.000980148	0	0.000982492	0.00189597	0.0009802	0	0.000980148	0	0.000982501	0.00189597	0.0009802	0	0.000980148	0	0.000982501	0.00189597
890	0.000980201	0.00190863	0.000980137	0	0.0009836	0.00189724	0.0009802	0	0.000980148	0	0.00098254	0.00189597	0.0009802	0	0.000980148	0	0.000982549	0.00189597	0.0009802	0	0.000980148	0	0.000982549	0.00189597
891	0.000980201	0.00190863	0.000980137	0	0.00098368	0.00189724	0.0009802	0	0.000980148	0	0.000982589	0.00189597	0.0009802	0	0.000980148	0	0.000982598	0.00189597	0.0009802	0	0.000980148	0	0.000982598	0.00189597
892	0.000980201	0.00190863	0.000980137	0	0.000983762	0.00189724	0.0009802	0	0.000980148	0	0.000982639	0.00189597	0.0009802	0	0.000980148	0	0.000982648	0.00189597	0.0009802	0	0.000980148	0	0.000982648	0.00189597
893	0.000980201	0.00190863	0.000980137	0	0.000983846	0.00189724	0.0009802	0	0.000980148	0	0.000982691	0.00189597	0.0009802	0	0.000980148	0	0.0009827	0.00189597	0.0009802	0	0.000980148	0	0.0009827	0.00189597
894	0.000980201	0.00190863	0.000980137	0	0.000983931	0.00189724	0.0009802	0	0.000980148	0	0.000982744	0.00189597	0.0009802	0	0.000980148	0	0.000982753	0.00189597	0.0009802	0	0.000980148	0	0.000982753	0.00189597
895	0.000980201	0.00190863	0.000980137	0	0.000984018	0.00189724	0.0009802	0	0.000980148	0	0.000982798	0.00189597	0.0009802	0	0.000980148	0	0.000982808	0.00189597	0.0009802	0	0.000980148	0	0.000982808	0.00189597
896	0.000980201	0.00190863	0.000980137	0	0.000984107	0.00189724	0.0009802	0	0.000980148	0	0.000982854	0.00189597	0.0009802	0	0.000980148	0	0.000982864	0.00189597	0.0009802	0	0.000980148	0	0.000982864	0.00189597
897	0.000980201	0.00190863	0.000980137	0	0.000984197	0.00189724	0.0009802	0	0.000980148	0	0.000982912	0.00189597	0.0009802	0	0.000980148	0	0.000982922	0.00189597	0.0009802	0	0.000980148	0	0.000982922	0.00189597
898	0.000980201	0.00190863	0.000980137	0	0.000984289	0.00189724	0.0009802	0	0.000980148	0	0.000982972	0.00189597	0.0009802	0	0.000980148	0	0.000982982	0.00189597	0.0009802	0	0.000980148	0	0.000982982	0.00189597
899	0.000980201	0.00190863	0.000980137	0	0.000984383	0.00189724	0.0009802	0	0.000980148	0	0.000983033	0.00189597	0.0009802	0	0.000980148	0	0.000983043	0.00189597	0.0009802	0	0.000980148	0	0.000983043	0.00189597
900	0.000980201	0.00190863	0.000980137	0	0.000984478	0.00189724	0.0009802	0	0.000980148	0	0.000983095	0.00189597	0.0009802	0	0.000980148	0	0.000983106	0.00189597	0.0009802	0	0.000980148	0	0.000983106	0.00189597
901	0.000980201	0.00190863	0.000980137	0	0.000984575	0.00189724	0.0009802	0	0.000980148	0	0.00098316	0.00189597	0.0009802	0	0.000980148	0	0.000983171	0.00189597	0.0009802	0	0.000980148	0	0.000983171	0.00189597
902	0.000980201	0.00190863	0.000980137	0	0.000984673	0.00189724	0.0009802	0	0.000980148	0	0.000983227	0.00189597	0.0009802	0	0.000980148	0	0.000983238	0.00189597	0.0009802	0	0.000980148	0	0.000983238	0.00189597
903	0.000980201	0.00190863	0.000980137	0	0.000984773	0.00189724	0.0009802	0	0.000980148	0	0.000983295	0.00189597	0.0009802	0	0.000980148	0	0.000983306	0.00189597	0.0009802	0	0.000980148	0	0.000983306	0.00189597
904	0.000980201	0.00190863	0.000980137	0	0.000984874	0.00189724	0.0009802	0	0.000980148	0	0.000983365	0.00189597	0.0009802	0	0.000980148	0	0.000983377	0.00189597	0.0009802	0	0.000980148	0	0.000983377	0.00189597
905	0.000980201	0.00190863	0.000980137	0	0.000984977	0.00189724	0.0009802	0	0.000980148	0	0.000983438	0.00189597	0.0009802	0	0.000980148	0	0.00098345	0.00189597	0.0009802	0	0.000980148	0	0.00098345	0.00189597
906	0.000980201	0.00190863	0.000980137	0	0.000985081	0.00189724	0.0009802	0	0.000980148	0	0.000983512	0.00189597	0.0009802	0	0.000980148	0	0.000983524	0.00189597	0.0009802	0	0.000980148	0	0.000983524	0.00189597
907	0.000980201	0.00190863	0.000980137	0	0.000985187	0.00189724	0.0009802	0	0.000980148	0	0.000983588	0.00189597	0.0009802	0	0.000980148	0	0.000983601	0.00189597	0.0009802	0	0.000980148	0	0.000983601	0.00189597
908	0.000980201	0.00190863	0.000980137	0	0.000985294	0.00189724	0.0009802	0	0.000980148	0	0.000983667	0.00189597	0.0009802	0	0.000980148	0	0.00098368	0.00189597	0.0009802	0	0.000980148	0	0.00098368	0.00189597
909	0.000980201	0.00190863	0.000980137	0	0.000985402	0.00189724	0.0009802	0	0.000980148	0	0.000983747	0.00189597	0.0009802	0	0.000980148	0	0.000983761	0.00189597	0.0009802	0	0.000980148	0	0.000983761	0.00189597
910	0.000980201	0.00190863	0.000980137	0	0.000985511	0.00189724	0.0009802	0	0.000980148	0	0.000983831	0.00189597	0.0009802	0	0.000980148	0	0.000983844	0.00189597	0.0009802	0	0.000980148	0	0.000983844	0.00189597
911	0.000980201	0.00190863	0.000980137	0	0.000985621	0.00189724	0.0009802	0	0.000980148	0	0.000983915	0.00189597	0.0009802	0	0.000980148	0	0.000983929	0.00189597	0.0009802	0	0.000980148	0	0.000983929	0.00189597
912	0.000980201	0.00190863	0.000980137	0	0.000985732	0.00189724	0.0009802	0	0.000980148	0	0.000984003	0.00189597	0.0009802	0	0.000980148	0	0.000984017	0.00189597	0.0009802	0	0.000980148	0	0.000984017	0.00189597
913	0.000980201	0.00190863	0.000980137	0	0.000985845	0.00189724	0.0009802	0	0.000980148	0	0.000984092	0.00189597	0.0009802	0	0.000980148	0	0.000984107	0.00189597	0.0009802	0	0.000980148	0	0.000984107	0.00189597
914	0.000980201	0.00190863	0.000980137	0	0.000985958	0.00189724	0.0009802	0	0.000980148	0	0.000984184	0.00189597	0.0009802	0	0.000980148	0	0.000984199	0.00189597	0.0009802	0	0.000980148	0	0.000984199	0.00189597
915	0.000980201	0.00190863	0.000980137	0	0.000986073	0.00189724	0.0009802	0	0.000980148	0	0.000984278	0.00189597	0.0009802	0	0.000980148	0	0.000984293	0.00189597	0.0009802	0	0.000980148	0	0.000984293	0.00189597
916	0.000980201	0.00190863	0.000980137	0	0.000986188	0.00189724	0.0009802	0	0.000980148	0	0.000984375	0.00189597	0.0009802	0	0.000980148	0	0.000984391	0.00189597	0.0009802	0	0.000980148	0	0.000984391	0.00189597
917	0.000980201	0.00190863	0.000980137	0	0.000986304	0.00189724	0.0009802	0	0.000980148	0	0.000984474	0.00189597	0.0009802	0	0.000980148	0	0.00098449	0.00189597	0.0009802	0	0.000980148	0	0.00098449	0.00189597
918	0.000980201	0.00190863	0.000980137	0	0.000986421	0.00189724	0.0009802	0	0.000980148	0	0.000984576	0.00189597	0.0009802	0	0.000980148	0	0.000984592	0.00189597	0.0009802	0	0.000980148	0	0.000984592	0.00189597
919	0.000980201	0.00190863	0.000980137	0	0.00098654	0.00189724	0.0009802	0	0.000980148	0	0.000984679	0.00189597	0.0009802	0	0.000980148	0	0.000984696	0.00189597	0.0009802	0	0.000980148	0	0.000984696	0.00189597
920	0.000980201	0.00190863	0.000980137	0	0.000986659	0.00189724	0.0009802	0	0.000980148	0	0.000984786	0.00189597	0.0009802	0	0.000980148	0	0.000984803	0.00189597	0.0009802	0	0.000980148	0	0.000984803	0.00189597
921	0.000980201	0.00190863	0.000980137	0	0.000986779	0.00189724	0.0009802	0	0.000980148	0	0.000984895	0.00189597	0.0009802	0	0.000980148	0	0.000984912	0.00189597	0.0009802	0	0.000980148	0	0.000984912	0.00189597
922	0.000980201	0.00190863	0.000980137	0	0.0009869	0.00189724	0.0009802	0	0.000980148	0	0.000985007	0.00189597	0.0009802	0	0.000980148	0	0.000985024	0.00189597	0.0009802	0	0.000980148	0	0.000985024	0.00189597
923	0.000980201	0.00190863	0.000980137	0	0.000987022	0.00189724	0.0009802	0	0.000980148	0	0.000985121	0.00189597	0.0009802	0	0.000980148	0	0.000985138	0.00189597	0.0009802	0	0.000980148	0	0.000985138	0.00189597
924	0.000980201	0.00190863	0.000980137	0	0.000987145	0.00189724	0.0009802	0	0.000980148	0	0.000985238	0.00189597	0.0009802	0	0.000980148	0	0.000985256	0.00189597	0.0009802	0	0.000980148	0	0.000985256	0.00189597
925	0.000980201	0.00190863	0.000980137	0	0.000987269	0.00189724	0.0009802	0	0.000980148	0	0.000985358	0.00189597	0.0009802	0	0.000980148	0	0.000985376	0.00189597	0.0009802	0	0.000980148	0	0.000985376	0.00189597
926	0.000980201	0.00190863	0.000980137	0	0.000987394	0.00189724	0.0009802	0	0.000980148	0	0.000985481	0.00189597	0.0009802	0	0.000980148	0	0.000985499	0.00189597	0.0009802	0	0.000980148	0	0.000985499	0.00189597
927	0.000980201	0.00190863	0.000980137	0	0.00098752	0.00189724	0.0009802	0	0.000980148	0	0.000985606	0.00189597	0.0009802	0	0.000980148	0	0.000985625	0.00189597	0.0009802	0	0.000980148	0	0.000985625	0.00189597
928	0.000980201	0.00190863	0.000980137	0	0.000987646	0.00189724	0.0009802	0	0.000980148	0	0.000985735	0.00189597	0.0009802	0	0.000980148	0	0.000985754	0.00189597	0.0009802	0	0.000980148	0	0.000985754	0.00189597
929	0.000980201	0.00190863	0.000980137	0	0.000987774	0.00189724	0.0009802	0	0.000980148	0	0.000985866	0.00189597	0.0009802	0	0.000980148	0	0.000985886	0.00189597	0.0009802	0	0.000980148	0	0.000985886	0.00189597
930	0.000980201	0.00190863	0.000980137	0	0.000987903	0.00189724	0.0009802	0	0.000980148	0	0.000986001	0.00189597	0.0009802	0	0.000980148	0	0.000986021	0.00189597	0.0009802	0	0.000980148	0	0.000986021	0.00189597
931	0.000980201	0.00190863	0.000980137	0	0.000988032	0.00189724	0.0009802	0	0.000980148	0	0.000986138	0.00189597	0.0009802	0	0.000980148	0	0.000986158	0.00189597	0.0009802	0	0.000980148	0	0.000986158	0.00189597
932	0.000980201	0.00190863	0.000980137	0	0.000988163	0.00189724	0.0009802	0	0.000980148	0	0.000986279	0.00189597	0.0009802	0	0.000980148	0	0.0009863	0.00189597	0.0009802	0	0.000980148	0	0.0009863	0.00189597
933	0.000980201	0.00190863	0.000980137	0	0.000988294	0.00189724	0.0009802	0	0.000980148	0	0.000986422	0.00189597	0.0009802	0	0.000980148	0	0.000986443	0.00189597	0.0009802	0	0.000980148	0	0.000986443	0.00189597
934	0.000980201	0.00190863	0.000980137	0	0.000988427	0.00189724	0.0009802	0	0.000980148	0	0.00098657	0.00189597	0.0009802	0	0.000980148	0	0.000986591	0.00189597	0.0009802	0	0.000980148	0	0.000986591	0.00189597
935	0.000980201	0.00190863	0.000980137	0	0.000988561	0.00189724	0.0009802	0	0.000980148	0	0.000986719	0.00189597	0.0009802	0	0.000980148	0	0.000986741	0.00189597	0.0009802	0	0.000980148	0	0.000986741	0.00189597
936	0.000980201	0.00190863	0.000980137	0	0.000988696	0.00189724	0.0009802	0	0.000980148	0	0.000986873	0.00189597	0.0009802	0	0.000980148	0	0.000986895	0.00189597	0.0009802	0	0.000980148	0	0.000986895	0.00189597
937	0.000980201	0.00190863	0.000980137	0	0.000988832	0.00189724	0.0009802	0	0.000980148	0	0.000987029	0.00189597	0.0009802	0	0.000980148	0	0.000987051	0.00189597	0.0009802	0	0.000980148	0	0.000987051	0.00189597
938	0.000980201	0.00190863	0.000980137	0	0.000988969	0.00189724	0.0009802	0	0.000980148	0	0.000987189	0.00189597	0.0009802	0	0.000980148	0	0.000987212	0.00189597	0.0009802	0	0.000980148	0	0.000987212	0.00189597
939	0.000980201	0.00190863	0.000980137	0	0.000989108	0.00189724	0.0009802	0	0.000980148	0	0.000987352	0.00189597	0.0009802	0	0.000980148	0	0.000987375	0.00189597	0.0009802	0	0.000980148	0	0.000987375	0.00189597
940	0.000980201	0.00190863	0.000980137	0	0.000989248	0.00189724	0.0009802	0	0.000980148	0	0.000987518	0.00189597	0.0009802	0	0.000980148	0	0.000987542	0.00189597	0.0009802	0	0.000980148	0	0.000987542	0.00189597
941	0.000980201	0.00190863	0.000980137	0	0.00098939	0.00189724	0.0009802	0	0.000980148	0	0.000987687	0.00189597	0.0009802	0	0.000980148	0	0.000987711	0.00189597	0.0009802	0	0.000980148	0	0.000987711	0.00189597
942	0.000980201	0.00190863	0.000980137	0	0.000989532	0.00189724	0.0009802	0	0.000980148	0	0.00098786	0.00189597	0.0009802	0	0.000980148	0	0.000987885	0.00189597	0.0009802	0	0.000980148	0	0.000987885	0.00189597
943	0.000980201	0.00190863	0.000980137	0	0.000989676	0.00189724	0.0009802	0	0.000980148	0	0.000988035	0.00189597	0.0009802	0	0.000980148	0	0.00098806	0.00189597	0.0009802	0	0.000980148	0	0.00098806	0.00189597
944	0.000980201	0.00190863	0.000980137	0	0.000989821	0.00189724	0.0009802	0	0.000980148	0	0.000988213	0.00189597	0.0009802	0	0.000980148	0	0.000988239	0.00189597	0.0009802	0	0.000980148	0	0.000988239	0.00189597
945	0.000980201	0.00190863	0.000980137	0	0.000989968	0.00189724	0.0009802	0	0.000980148	0	0.000988394	0.00189597	0.0009802	0	0.000980148	0	0.00098842	0.00189597	0.0009802	0	0.000980148	0	0.00098842	0.00189597
946	0.000980201	0.00190863	0.000980137	0	0.000990115	0.00189724	0.0009802	0	0.000980148	0	0.000988577	0.00189597	0.0009802	0	0.000980148	0	0.000988604	0.00189597	0.0009802	0	0.000980148	0	0.000988604	0.00189597
947	0.000980201	0.00190863	0.000980137	0	0.000990264	0.00189724	0.0009802	0	0.000980148	0	0.000988763	0.00189597	0.0009802	0	0.000980148	0	0.00098879	0.00189597	0.0009802	0	0.000980148	0	0.00098879	0.00189597
948	0.000980201	0.00190863	0.000980137	0	0.000990413	0.00189724	0.0009802	0	0.000980148	0	0.000988952	0.00189597	0.0009802	0	0.000980148	0	0.000988979	0.00189597	0.0009802	0	0.000980148	0	0.000988979	0.00189597
949	0.000980201	0.00190863	0.000980137	0	0.000990564	0.00189724	0.0009802	0	0.000980148	0	0.000989142	0.00189597	0.0009802	0	0.000980148	0	0.00098917	0.00189597	0.0009802	0	0.000980148	0	0.00098917	0.00189597
950	0.000980201	0.00190863	0.000980137	0	0.000990716	0.00189724	0.0009802	0	0.000980148	0	0.000989335	0.00189597	0.0009802	0	0.000980148	0	0.000989363	0.00189597	0.0009802	0	0.000980148	0	0.000989363	0.00189597
951	0.000980201	0.00190863	0.000980137	0	0.000990868	0.00189724	0.0009802	0	0.000980148	0	0.000989529	0.00189597	0.0009802	0	0.000980148	0	0.000989558	0.00189597	0.0009802	0	0.000980148	0	0.000989558	0.00189597
952	0.000980201	0.00190863	0.000980137	0	0.000991022	0.00189724	0.0009802	0	0.000980148	0	0.000989725	0.00189597	0.0009802	0	0.000980148	0	0.000989755	0.00189597	0.0009802	0	0.000980148	0	0.000989755	0.00189597
953	0.000980201	0.00190863	0.000980137	0	0.000991176	0.00189724	0.0009802	0	0.000980148	0	0.000989923	0.00189597	0.0009802	0	0.000980148	0	0.000989953	0.00189597	0.0009802	0	0.000980148	0	0.000989953	0.00189597
954	0.000980201	0.00190863	0.000980137	0	0.000991332	0.00189724	0.0009802	0	0.000980148	0	0.000990122	0.00189597	0.0009802	0	0.000980148	0	0.000990153	0.00189597	0.0009802	0	0.000980148	0	0.000990153	0.00189597
955	0.000980201	0.00190863	0.000980137	0	0.000991488	0.00189724	0.0009802	0	0.000980148	0	0.000990322	0.00189597	0.0009802	0	0.000980148	0	0.000990354	0.00189597	0.0009802	0	0.000980148	0	0.000990354	0.00189597
956	0.000980201	0.00190863	0.000980137	0	0.000991644	0.00189724	0.0009802	0	0.000980148	0	0.000990524	0.00189597	0.0009802	0	0.000980148	0	0.000990556	0.00189597	0.0009802	0	0.000980148	0	0.000990556	0.00189597
957	0.000980201	0.00190863	0.000980137	0	0.000991802	0.00189724	0.0009802	0	0.000980148	0	0.000990726	0.00189597	0.0009802	0	0.000980148	0	0.000990759	0.00189597	0.0009802	0	0.000980148	0	0.000990759	0.00189597
958	0.000980201	0.00190863	0.000980137	0	0.00099196	0.00189724	0.0009802	0	0.000980148	0	0.00099093	0.00189597	0.0009802	0	0.000980148	0	0.000990963	0.00189597	0.0009802	0	0.000980148	0	0.000990963	0.00189597
959	0.000980201	0.00190863	0.000980137	0	0.000992119	0.00189724	0.0009802	0	0.000980148	0	0.000991134	0.00189597	0.0009802	0	0.000980148	0	0.000991168	0.00189597	0.0009802	0	0.000980148	0	0.000991168	0.00189597
960	0.000980201	0.00190863	0.000980137	0	0.000992277	0.00189724	0.0009802	0	0.000980148	0	0.000991338	0.00189597	0.0009802	0	0.000980148	0	0.000991373	0.00189597	0.0009802	0	0.000980148	0	0.000991373	0.00189597
961	0.000980201	0.00190863	0.000980137	0	0.000992436	0.00189724	0.0009802	0	0.000980148	0	0.000991543	0.00189597	0.0009802	0	0.000980148	0	0.000991579	0.00189597	0.0009802	0	0.000980148	0	0.000991579	0.00189597
962	0.000980201	0.00190863	0.000980137	0	0.000992594	0.00189724	0.0009802	0	0.000980148	0	0.000991749	0.00189597	0.0009802	0	0.000980148	0	0.000991785	0.00189597	0.0009802	0	0.000980148	0	0.000991785	0.00189597
963	0.000980201	0.00190863	0.000980137	0	0.000992753	0.00189724	0.0009802	0	0.000980148	0	0.000991954	0.00189597	0.0009802	0	0.000980148	0	0.000991991	0.00189597	0.0009802	0	0.000980148	0	0.000991991	0.00189597
964	0.000980201	0.00190863	0.000980137	0	0.000992911	0.00189724	0.0009802	0	0.000980148	0	0.000992159	0.00189597	0.0009802	0	0.000980148	0	0.000992196	0.00189597	0.0009802	0	0.000980148	0	0.000992196	0.00189597
965	0.000980201	0.00190863	0.000980137	0	0.000993068	0.00189724	0.0009802	0	0.000980148	0	0.000992363	0.00189597	0.0009802	0	0.000980148	0	0.000992401	0.00189597	0.0009802	0	0.000980148	0	0.000992401	0.00189597
966	0.000980201	0.00190863	0.000980137	0	0.000993225	0.00189724	0.0009802	0	0.000980148	0	0.000992567	0.00189597	0.0009802	0	0.000980148	0	0.000992606	0.00189597	0.0009802	0	0.000980148	0	0.000992606	0.00189597
967	0.000980201	0.00190863	0.000980137	0	0.000993381	0.00189724	0.0009802	0	0.000980148	0	0.00099277	0.00189597	0.0009802	0	0.000980148	0	0.000992809	0.00189597	0.0009802	0	0.000980148	0	0.000992809	0.00189597
968	0.000980201	0.00190863	0.000980137	0	0.000993535	0.00189724	0.0009802	0	0.000980148	0	0.000992971	0.00189597	0.0009802	0	0.000980148	0	0.000993011	0.00189597	0.0009802	0	0.000980148	0	0.000993011	0.00189597
969	0.000980201	0.00190863	0.000980137	0	0.000993689	0.00189724	0.0009802	0	0.000980148	0	0.000993172	0.00189597	0.0009802	0	0.000980148	0	0.000993212	0.00189597	0.0009802	0	0.000980148	0	0.000993212	0.00189597
970	0.000980201	0.00190863	0.000980137	0	0.00099384	0.00189724	0.0009802	0	0.000980148	0	0.00099337	0.00189597	0.0009802	0	0.000980148	0	0.000993411	0.00189597	0.0009802	0	0.000980148	0	0.000993411	0.00189597
971	0.000980201	0.00190863	0.000980137	0	0.000993991	0.00189724	0.0009802	0	0.000980148	0	0.000993567	0.00189597	0.0009802	0	0.000980148	0	0.000993608	0.00189597	0.0009802	0	0.000980148	0	0.000993608	0.00189597
972	0.000980201	0.00190863	0.000980137	0	0.000994139	0.00189724	0.0009802	0	0.000980148	0	0.000993761	0.00189597	0.0009802	0	0.000980148	0	0.000993803	0.00189597	0.0009802	0	0.000980148	0	0.000993803	0.00189597
973	0.000980201	0.00190863	0.000980137	0	0.000994287	0.00189724	0.0009802	0	0.000980148	0	0.000993954	0.00189597	0.0009802	0	0.000980148	0	0.000993996	0.00189597	0.0009802	0	0.000980148	0	0.000993996	0.00189597
974	0.000980201	0.00190863	0.000980137	0	0.000994432	0.00189724	0.0009802	0	0.000980148	0	0.000994143	0.00189597	0.0009802	0	0.000980148	0	0.000994186	0.00189597	0.0009802	0	0.000980148	0	0.000994186	0.00189597
975	0.000980201	0.00190863	0.000980137	0	0.000994576	0.00189724	0.0009802	0	0.000980148	0	0.00099433	0.00189597	0.0009802	0	0.000980148	0	0.000994373	0.00189597	0.0009802	0	0.000980148	0	0.000994373	0.00189597
976	0.000980201	0.00190863	0.000980137	0	0.000994718	0.00189724	0.0009802	0	0.000980148	0	0.000994513	0.00189597	0.0009802	0	0.000980148	0	0.000994557	0.00189597	0.0009802	0	0.000980148	0	0.000994557	0.00189597
977	0.000980201	0.00190863	0.000980137	0	0.000994859	0.00189724	0.0009802	0	0.000980148	0	0.000994694	0.00189597	0.0009802	0	0.000980148	0	0.000994738	0.00189597	0.0009802	0	0.000980148	0	0.000994738	0.00189597
978	0.000980201	0.00190863	0.000980137	0	0.000994998	0.00189724	0.0009802	0	0.000980148	0	0.00099487	0.00189597	0.0009802	0	0.000980148	0	0.000994915	0.00189597	0.0009802	0	0.000980148	0	0.000994915	0.00189597
979	0.000980201	0.00190863	0.000980137	0	0.000995135	0.00189724	0.0009802	0	0.000980148	0	0.000995044	0.00189597	0.0009802	0	0.000980148	0	0.000995089	0.00189597	0.0009802	0	0.000980148	0	0.000995089	0.00189597
980	0.000980201	0.00190863	0.000980137	0	0.000995271	0.00189724	0.0009802	0	0.000980148	0	0.000995213	0.00189597	0.0009802	0	0.000980148	0	0.000995259	0.00189597	0.0009802	0	0.000980148	0	0.000995259	0.00189597
981	0.000980201	0.00190863	0.000980137	0	0.000995404	0.00189724	0.0009802	0	0.000980148	0	0.00099538	0.00189597	0.0009802	0	0.000980148	0	0.000995425	0.00189597	0.0009802	0	0.000980148	0	0.000995425	0.00189597
982	0.000980201	0.00190863	0.000980137	0	0.000995536	0.00189724	0.0009802	0	0.000980148	0	0.000995543	0.00189597	0.0009802	0	0.000980148	0	0.000995589	0.00189597	0.0009802	0	0.000980148	0	0.000995589	0.00189597
983	0.000980201	0.00190864	0.000980137	0	0.000995666	0.00189724	0.0009802	0	0.000980148	0	0.000995702	0.00189597	0.0009802	0	0.000980148	0	0.000995748	0.00189597	0.0009802	0	0.000980148	0	0.000995748	0.00189597
984	0.000980201	0.00190864	0.000980137	0	0.000995794	0.00189724	0.0009802	0	0.000980148	0	0.000995859	0.00189597	0.0009802	0	0.000980148	0	0.000995905	0.00189597	0.0009802	0	0.000980148	0	0.000995905	0.00189597
985	0.000980201	0.00190864	0.000980137	0	0.000995919	0.00189724	0.0009802	0	0.000980148	0	0.000996012	0.00189597	0.0009802	0	0.000980148	0	0.000996059	0.00189597	0.0009802	0	0.000980148	0	0.000996059	0.00189597
986	0.000980201	0.00190864	0.000980137	0	0.000996043	0.00189724	0.0009802	0	0.000980148	0	0.000996163	0.00189597	0.0009802	0	0.000980148	0	0.00099621	0.00189597	0.0009802	0	0.000980148	0	0.00099621	0.00189597
987	0.000980201	0.00190864	0.000980137	0	0.000996164	0.00189724	0.0009802	0	0.000980148	0	0.000996309	0.00189597	0.0009802	0	0.000980148	0	0.000996357	0.00189597	0.0009802	0	0.000980148	0	0.000996357	0.00189597
988	0.000980201	0.00190864	0.000980137	0	0.000996283	0.00189724	0.0009802	0	0.000980148	0	0.000996454	0.00189597	0.0009802	0	0.000980148	0	0.000996501	0.00189597	0.0009802	0	0.000980148	0	0.000996501	0.00189597
989	0.000980201	0.00190864	0.000980137	0	0.000996401	0.00189724	0.0009802	0	0.000980148	0	0.000996595	0.00189597	0.0009802	0	0.000980148	0	0.000996642	0.00189597	0.0009802	0	0.000980148	0	0.000996642	0.00189597
990	0.000980201	0.00190864	0.000980137	0	0.000996517	0.00189724	0.0009802	0	0.000980148	0	0.000996733	0.00189597	0.0009802	0	0.000980148	0	0.000996781	0.00189597	0.0009802	0	0.000980148	0	0.000996781	0.00189597
991	0.000980201	0.00190864	0.000980137	0	0.000996631	0.00189724	0.0009802	0	0.000980148	0	0.000996868	0.00189597	0.0009802	0	0.000980148	0	0.000996916	0.00189597	0.0009802	0	0.000980148	0	0.000996916	0.00189597
992	0.000980201	0.00190864	0.000980137	0	0.000996745	0.00189724	0.0009802	0	0.000980148	0	0.000997001	0.00189597	0.0009802	0	0.000980148	0	0.000997049	0.00189597	0.0009802	0	0.000980148	0	0.00099705	0.00189597
993	0.000980201	0.00190864	0.000980137	0	0.000996857	0.00189724	0.0009802	0	0.000980148	0	0.000997131	0.00189597	0.0009802	0	0.000980148	0	0.00099718	0.00189597	0.0009802	0	0.000980148	0	0.00099718	0.00189597
994	0.000980201	0.00190864	0.000980137	0	0.000996969	0.00189724	0.0009802	0	0.000980148	0	0.000997259	0.00189597	0.0009802	0	0.000980148	0	0.000997308	0.00189597	0.0009802	0	0.000980148	0	0.000997308	0.00189597
995	0.000980201	0.00190864	0.000980137	0	0.000997079	0.00189724	0.0009802	0	0.000980148	0	0.000997385	0.00189597	0.0009802	0	0.000980148	0	0.000997434	0.00189597	0.0009802	0	0.000980148	0	0.000997434	0.00189597
996	0.000980201	0.00190864	0.000980137	0	0.000997189	0.00189724	0.0009802	0	0.000980148	0	0.00099751	0.00189597	0.0009802	0	0.000980148	0	0.000997559	0.00189597	0.0009802	0	0.000980148	0	0.000997559	0.00189597
997	0.000980201	0.00190864	0.000980137	0	0.000997298	0.00189724	0.0009802	0	0.000980148	0	0.000997633	0.00189597	0.0009802	0	0.000980148	0	0.000997682	0.00189597	0.0009802	0	0.000980148	0	0.000997682	0.00189597
998	0.000980201	0.00190864	0.000980137	0	0.000997407	0.00189724	0.0009802	0	0.000980148	0	0.000997754	0.00189597	0.0009802	0	0.000980148	0	0.000997804	0.00189597	0.0009802	0	0.000980148	0	0.000997804	0.00189597
999	0.000980201	0.00190864	0.000980137	0	0.000997514	0.00189724	0.0009802	0	0.000980148	0	0.000997874	0.00189597	0.0009802	0	0.000980148	0	0.000997924	0.00189597	0.0009802	0	0.000980148	0	0.000997924	0.00189597
1000	0.000980201	0.00190864	0.000980137	0	0.000997622	0.00189724	0.0009802	0	0.000980148	0	0.000997994	0.00189597	0.0009802	0	0.000980148	0	0.000998044	0.00189597	0.0009802	0	0.000980148	0	0.000998044	0.00189597
1001	0.000980201	0.00190864	0.000980137	0	0.000997729	0.00189724	0.0009802	0	0.000980148	0	0.000998112	0.00189597	0.0009802	0	0.000980148	0	0.000998162	0.00189597	0.0009802	0	0.000980148	0	0.000998162	0.00189597
1002	0.000980201	0.00190864	0.000980137	0	0.000997835	0.00189724	0.0009802	0	0.000980148	0	0.000998229	0.00189597	0.0009802	0	0.000980148	0	0.000998279	0.00189597	0.0009802	0	0.000980148	0	0.000998279	0.00189597
1003	0.000980201	0.00190864	0.000980137	0	0.000997941	0.00189724	0.0009802	0	0.000980148	0	0.000998345	0.00189597	0.0009802	0	0.000980148	0	0.000998396	0.00189597	0.0009802	0	0.000980148	0	0.000998396	0.00189597
1004	0.000980201	0.00190864	0.000980137	0	0.000998047	0.00189724	0.0009802	0	0.000980148	0	0.000998461	0.00189597	0.0009802	0	0.000980148	0	0.000998512	0.00189597	0.0009802	0	0.000980148	0	0.000998512	0.00189597
1005	0.000980201	0.00190864	0.000980137	0	0.000998152	0.00189724	0.0009802	0	0.000980148	0	0.000998576	0.00189597	0.0009802	0	0.000980148	0	0.000998626	0.00189597	0.0009802	0	0.000980148	0	0.000998626	0.00189597
1006	0.000980201	0.00190864	0.000980137	0	0.000998258	0.00189724	0.0009802	0	0.000980148	0	0.00099869	0.00189597	0.0009802	0	0.000980148	0	0.000998741	0.00189598	0.0009802	0	0.000980148	0	0.000998741	0.00189598
1007	0.000980201	0.00190864	0.000980137	0	0.000998363	0.00189724	0.0009802	0	0.000980148	0	0.000998803	0.00189597	0.0009802	0	0.000980148	0	0.000998854	0.00189598	0.0009802	0	0.000980148	0	0.000998854	0.00189598
1008	0.000980201	0.00190864	0.000980137	0	0.000998468	0.00189724	0.0009802	0	0.000980148	0	0.000998917	0.00189597	0.0009802	0	0.000980148	0	0.000998967	0.00189598	0.0009802	0	0.000980148	0	0.000998967	0.00189598
1009	0.000980201	0.00190865	0.000980137	0	0.000998573	0.00189724	0.0009802	0	0.000980148	0	0.000999029	0.00189597	0.0009802	0	0.000980148	0	0.000999079	0.00189598	0.0009802	0	0.000980148	0	0.000999079	0.00189598
1010	0.000980201	0.00190865	0.000980137	0	0.000998678	0.00189724	0.0009802	0	0.000980148	0	0.000999141	0.00189597	0.0009802	0	0.000980148	0	0.000999192	0.00189598	0.0009802	0	0.000980148	0	0.000999192	0.00189598
1011	0.000980201	0.00190865	0.000980137	0	0.000998784	0.00189724	0.0009802	0	0.000980148	0	0.000999252	0.00189597	0.0009802	0	0.000980148	0	0.000999303	0.00189598	0.0009802	0	0.000980148	0	0.000999303	0.00189598
1012	0.000980201	0.00190865	0.000980137	0	0.00099889	0.00189724	0.0009802	0	0.000980148	0	0.000999364	0.00189597	0.0009802	0	0.000980148	0	0.000999415	0.00189598	0.0009802	0	0.000980148	0	0.000999415	0.00189598
1013	0.000980201	0.00190865	0.000980137	0	0.000998997	0.00189724	0.0009802	0	0.000980148	0	0.000999474	0.00189597	0.0009802	0	0.000980148	0	0.000999526	0.00189598	0.0009802	0	0.000980148	0	0.000999526	0.00189598
1014	0.000980201	0.00190865	0.000980137	0	0.000999104	0.00189724	0.0009802	0	0.000980148	0	0.000999586	0.00189597	0.0009802	0	0.000980148	0	0.000999637	0.00189598	0.0009802	0	0.000980148	0	0.000999637	0.00189598
1015	0.000980201	0.00190865	0.000980137	0	0.000999212	0.00189724	0.0009802	0	0.000980148	0	0.000999697	0.00189597	0.0009802	0	0.000980148	0	0.000999748	0.00189598	0.0009802	0	0.000980148	0	0.000999748	0.00189598
1016	0.000980201	0.00190865	0.000980137	0	0.000999321	0.00189725	0.0009802	0	0.000980148	0	0.000999809	0.00189597	0.0009802	0	0.000980148	0	0.000999861	0.00189598	0.0009802	0	0.000980148	0	0.000999861	0.00189598
1017	0.000980201	0.00190865	0.000980137	0	0.000999431	0.00189725	0.0009802	0	0.000980148	0	0.000999921	0.00189597	0.0009802	0	0.000980148	0	0.000999973	0.00189598	0.0009802	0	0.000980148	0	0.000999973	0.00189598
1018	0.000980201	0.00190865	0.000980137	0	0.000999543	0.00189725	0.0009802	0	0.000980148	0	0.00100003	0.00189597	0.0009802	0	0.000980148	0	0.00100009	0.00189598	0.0009802	0	0.000980148	0	0.00100009	0.00189598
1019	0.000980201	0.00190865	0.000980137	0	0.000999655	0.00189725	0.0009802	0	0.000980148	0	0.00100015	0.00189597	0.0009802	0	0.000980148	0	0.0010002	0.00189598	0.0009802	0	0.000980148	0	0.0010002	0.00189598
1020	0.000980201	0.00190865	0.000980137	0	0.00099977	0.00189725	0.0009802	0	0.000980148	0	0.00100026	0.00189597	0.0009802	0	0.000980148	0	0.00100032	0.00189598	0.0009802	0	0.000980148	0	0.00100032	0.00189598
1021	0.000980201	0.00190865	0.000980137	0	0.000999886	0.00189725	0.0009802	0	0.000980148	0	0.00100038	0.00189597	0.0009802	0	0.000980148	0	0.00100043	0.00189598	0.0009802	0	0.000980148	0	0.00100043	0.00189598
1022	0.000980201	0.00190865	0.000980137	0	0.001	0.00189725	0.0009802	0	0.000980148	0	0.0010005	0.00189597	0.0009802	0	0.000980148	0	0.00100055	0.00189598	0.0009802	0	0.000980148	0	0.00100055	0.00189598
1023	0.000980201	0.00190866	0.000980137	0	0.00100012	0.00189725	0.0009802	0	0.000980148	0	0.00100061	0.00189597	0.0009802	0	0.000980148	0	0.00100067	0.00189598	0.0009802	0	0.000980148	0	0.00100067	0.00189598
1024	0.000980201	0.00190866	0.000980137	0	0.00100025	0.00189725	0.0009802	0	0.000980148	0	0.00100073	0.00189597	0.0009802	0	0.000980148	0	0.00100079	0.00189598	0.0009802	0	0.000980148	0	0.00100079	0.00189598
1025	0.000980201	0.00190866	0.000980137	0	0.00100037	0.00189725	0.0009802	0	0.000980148	0	0.00100085	0.00189597	0.0009802	0	0.000980148	0	0.00100091	0.00189598	0.0009802	0	0.000980148	0	0.00100091	0.00189598
1026	0.000980201	0.00190866	0.000980137	0	0.0010005	0.00189725	0.0009802	0	0.000980148	0	0.00100098	0.00189597	0.0009802	0	0.000980148	0	0.00100103	0.00189598	0.0009802	0	0.000980148	0	0.00100103	0.00189598
1027	0.000980201	0.00190866	0.000980137	0	0.00100062	0.00189725	0.0009802	0	0.000980148	0	0.0010011	0.00189597	0.0009802	0	0.000980148	0	0.00100116	0.00189598	0.0009802	0	0.000980148	0	0.00100116	0.00189598
1028	0.000980201	0.00190866	0.000980137	0	0.00100075	0.00189725	0.0009802	0	0.000980148	0	0.00100123	0.00189597	0.0009802	0	0.000980148	0	0.00100129	0.00189598	0.0009802	0	0.000980148	0	0.00100129	0.00189598
1029	0.000980201	0.00190866	0.000980137	0	0.00100089	0.00189725	0.0009802	0	0.000980148	0	0.00100136	0.00189597	0.0009802	0	0.000980148	0	0.00100141	0.00189598	0.0009802	0	0.000980148	0	0.00100141	0.00189598
1030	0.000980201	0.00190866	0.000980137	0	0.00100102	0.00189725	0.0009802	0	0.000980148	0	0.00100149	0.00189597	0.0009802	0	0.000980148	0	0.00100154	0.00189598	0.0009802	0	0.000980148	0	0.00100154	0.00189598
1031	0.000980201	0.00190866	0.000980137	0	0.00100115	0.00189725	0.0009802	0	0.000980148	0	0.00100162	0.00189597	0.0009802	0	0.000980148	0	0.00100168	0.00189598	0.0009802	0	0.000980148	0	0.00100168	0.00189598
1032	0.000980201	0.00190867	0.000980137	0	0.00100129	0.00189725	0.0009802	0	0.000980148	0	0.00100176	0.00189598	0.0009802	0	0.000980148	0	0.00100181	0.00189598	0.0009802	0	0.000980148	0	0.00100181	0.00189598
1033	0.000980201	0.00190867	0.000980137	0	0.00100143	0.00189725	0.0009802	0	0.000980148	0	0.00100189	0.00189598	0.0009802	0	0.000980148	0	0.00100195	0.00189598	0.0009802	0	0.000980148	0	0.00100195	0.00189598
1034	0.000980201	0.00190867	0.000980137	0	0.00100157	0.00189725	0.0009802	0	0.000980148	0	0.00100203	0.00189598	0.0009802	0	0.000980148	0	0.00100208	0.00189598	0.0009802	0	0.000980148	0	0.00100208	0.00189598
1035	0.000980201	0.00190867	0.000980137	0	0.00100171	0.00189725	0.0009802	0	0.000980148	0	0.00100216	0.00189598	0.0009802	0	0.000980148	0	0.00100222	0.00189598	0.0009802	0	0.000980148	0	0.00100222	0.00189598
1036	0.000980201	0.00190867	0.000980137	0	0.00100185	0.00189725	0.0009802	0	0.000980148	0	0.0010023	0.00189598	0.0009802	0	0.000980148	0	0.00100236	0.00189598	0.0009802	0	0.000980148	0	0.00100236	0.00189598
1037	0.000980201	0.00190867	0.000980137	0	0.00100199	0.00189725	0.0009802	0	0.000980148	0	0.00100244	0.00189598	0.0009802	0	0.000980148	0	0.0010025	0.00189598	0.0009802	0	0.000980148	0	0.0010025	0.00189598
1038	0.000980201	0.00190867	0.000980137	0	0.00100213	0.00189725	0.0009802	0	0.000980148	0	0.00100258	0.00189598	0.0009802	0	0.000980148	0	0.00100264	0.00189598	0.0009802	0	0.000980148	0	0.00100264	0.00189598
1039	0.000980201	0.00190868	0.000980137	0	0.00100227	0.00189725	0.0009802	0	0.000980148	0	0.00100272	0.00189598	0.0009802	0	0.000980148	0	0.00100278	0.00189598	0.0009802	0	0.000980148	0	0.00100278	0.00189598
1040	0.000980201	0.00190868	0.000980137	0	0.00100242	0.00189725	0.0009802	0	0.000980148	0	0.00100286	0.00189598	0.0009802	0	0.000980148	0	0.00100292	0.00189598	0.0009802	0	0.000980148	0	0.00100292	0.00189598
1041	0.000980201	0.00190868	0.000980137	0	0.00100256	0.00189725	0.0009802	0	0.000980148	0	0.001003	0.00189598	0.0009802	0	0.000980148	0	0.00100306	0.00189598	0.0009802	0	0.000980148	0	0.00100306	0.00189598
1042	0.000980201	0.00190868	0.000980137	0	0.0010027	0.00189725	0.0009802	0	0.000980148	0	0.00100314	0.00189598	0.0009802	0	0.000980148	0	0.0010032	0.00189598	0.0009802	0	0.000980148	0	0.0010032	0.00189598
1043	0.000980201	0.00190868	0.000980137	0	0.00100284	0.00189725	0.0009802	0	0.000980148	0	0.00100328	0.00189598	0.0009802	0	0.000980148	0	0.00100334	0.00189598	0.0009802	0	0.000980148	0	0.00100334	0.00189598
1044	0.000980201	0.00190868	0.000980137	0	0.00100298	0.00189725	0.0009802	0	0.000980148	0	0.00100342	0.00189598	0.0009802	0	0.000980148	0	0.00100348	0.00189598	0.0009802	0	0.000980148	0	0.00100348	0.00189598
1045	0.000980201	0.00190869	0.000980137	0	0.00100312	0.00189725	0.0009802	0	0.000980148	0	0.00100356	0.00189598	0.0009802	0	0.000980148	0	0.00100362	0.00189598	0.0009802	0	0.000980148	0	0.00100362	0.00189598
1046	0.000980201	0.00190869	0.000980137	0	0.00100326	0.00189725	0.0009802	0	0.000980148	0	0.0010037	0.00189598	0.0009802	0	0.000980148	0	0.00100376	0.00189598	0.0009802	0	0.000980148	0	0.00100376	0.00189598
1047	0.000980201	0.00190869	0.000980137	0	0.0010034	0.00189725	0.0009802	0	0.000980148	0	0.00100384	0.00189598	0.0009802	0	0.000980148	0	0.0010039	0.00189598	0.0009802	0	0.000980148	0	0.0010039	0.00189598
1048	0.000980201	0.00190869	0.000980137	0	0.00100353	0.00189725	0.0009802	0	0.000980148	0	0.00100398	0.00189598	0.0009802	0	0.000980148	0	0.00100404	0.00189598	0.0009802	0	0.000980148	0	0.00100404	0.00189598
1049	0.000980201	0.0019087	0.000980137	0	0.00100366	0.00189725	0.0009802	0	0.000980148	0	0.00100411	0.00189598	0.0009802	0	0.000980148	0	0.00100417	0.00189598	0.0009802	0	0.000980148	0	0.00100417	0.00189598
1050	0.000980201	0.0019087	0.000980137	0	0.00100379	0.00189725	0.0009802	0	0.000980148	0	0.00100424	0.00189598	0.0009802	0	0.000980148	0	0.0010043	0.00189598	0.0009802	0	0.000980148	0	0.0010043	0.00189598
1051	0.000980201	0.0019087	0.000980137	0	0.00100392	0.00189725	0.0009802	0	0.000980148	0	0.00100437	0.00189598	0.0009802	0	0.000980148	0	0.00100443	0.00189598	0.0009802	0	0.000980148	0	0.00100443	0.00189598
1052	0.000980201	0.0019087	0.000980137	0	0.00100405	0.00189725	0.0009802	0	0.000980148	0	0.0010045	0.00189598	0.0009802	0	0.000980148	0	0.00100456	0.00189598	0.0009802	0	0.000980148	0	0.00100456	0.00189598
1053	0.000980201	0.00190871	0.000980137	0	0.00100417	0.00189725	0.0009802	0	0.000980148	0	0.00100463	0.00189598	0.0009802	0	0.000980148	0	0.00100469	0.00189598	0.0009802	0	0.000980148	0	0.00100469	0.00189598
1054	0.000980201	0.00190871	0.000980137	0	0.00100429	0.00189725	0.0009802	0	0.000980148	0	0.00100475	0.00189598	0.0009802	0	0.000980148	0	0.00100481	0.00189598	0.0009802	0	0.000980148	0	0.00100481	0.00189598
1055	0.000980201	0.00190871	0.000980137	0	0.00100441	0.00189725	0.0009802	0	0.000980148	0	0.00100487	0.00189598	0.0009802	0	0.000980148	0	0.00100494	0.00189598	0.0009802	0	0.000980148	0	0.00100494	0.00189598
1056	0.000980201	0.00190872	0.000980137	0	0.00100452	0.00189725	0.0009802	0	0.000980148	0	0.00100499	0.00189598	0.0009802	0	0.000980148	0	0.00100505	0.00189598	0.0009802	0	0.000980148	0	0.00100505	0.00189598
1057	0.000980201	0.00190872	0.000980137	0	0.00100463	0.00189725	0.0009802	0	0.000980148	0	0.00100511	0.00189598	0.0009802	0	0.000980148	0	0.00100517	0.00189598	0.0009802	0	0.000980148	0	0.00100517	0.00189598
1058	0.000980201	0.00190872	0.000980137	0	0.00100474	0.00189725	0.0009802	0	0.000980148	0	0.00100522	0.00189598	0.0009802	0	0.000980148	0	0.00100528	0.00189598	0.0009802	0	0.000980148	0	0.00100528	0.00189598
1059	0.000980201	0.00190873	0.000980137	0	0.00100484	0.00189725	0.0009802	0	0.000980148	0	0.00100532	0.00189598	0.0009802	0	0.000980148	0	0.00100539	0.00189598	0.0009802	0	0.000980148	0	0.00100539	0.00189598
1060	0.000980201	0.00190873	0.000980137	0	0.00100494	0.00189725	0.0009802	0	0.000980148	0	0.00100543	0.00189598	0.0009802	0	0.000980148	0	0.00100549	0.00189598	0.0009802	0	0.000980148	0	0.00100549	0.00189598
1061	0.000980201	0.00190873	0.000980137	0	0.00100504	0.00189725	0.0009802	0	0.000980148	0	0.00100553	0.00189598	0.0009802	0	0.000980148	0	0.00100559	0.00189598	0.0009802	0	0.000980148	0	0.00100559	0.00189598
1062	0.000980201	0.00190874	0.000980137	0	0.00100513	0.00189725	0.0009802	0	0.000980148	0	0.00100563	0.00189598	0.0009802	0	0.000980148	0	0.00100569	0.00189598	0.0009802	0	0.000980148	0	0.00100569	0.00189598
1063	0.000980201	0.00190874	0.000980137	0	0.00100522	0.00189725	0.0009802	0	0.000980148	0	0.00100572	0.00189598	0.0009802	0	0.000980148	0	0.00100578	0.00189598	0.0009802	0	0.000980148	0	0.00100578	0.00189598
1064	0.000980201	0.00190875	0.000980137	0	0.0010053	0.00189725	0.0009802	0	0.000980148	0	0.00100581	0.00189598	0.0009802	0	0.000980148	0	0.00100587	0.00189598	0.0009802	0	0.000980148	0	0.00100587	0.00189598
1065	0.000980201	0.00190875	0.000980137	0	0.00100539	0.00189725	0.0009802	0	0.000980148	0	0.00100589	0.00189598	0.0009802	0	0.000980148	0	0.00100596	0.00189598	0.0009802	0	0.000980148	0	0.00100596	0.00189598
1066	0.000980201	0.00190876	0.000980137	0	0.00100547	0.00189725	0.0009802	0	0.000980148	0	0.00100598	0.00189598	0.0009802	0	0.000980148	0	0.00100604	0.00189598	0.0009802	0	0.000980148	0	0.00100604	0.00189598
1067	0.000980202	0.00190876	0.000980137	0	0.00100555	0.00189725	0.0009802	0	0.000980148	0	0.00100606	0.00189598	0.0009802	0	0.000980148	0	0.00100612	0.00189598	0.0009802	0	0.000980148	0	0.00100612	0.00189598
1068	0.000980202	0.00190877	0.000980137	0	0.00100563	0.00189725	0.0009802	0	0.000980148	0	0.00100614	0.00189598	0.0009802	0	0.000980148	0	0.0010062	0.00189598	0.0009802	0	0.000980148	0	0.0010062	0.00189598
1069	0.000980202	0.00190877	0.000980137	0	0.0010057	0.00189725	0.0009802	0	0.000980148	0	0.00100621	0.00189598	0.0009802	0	0.000980148	0	0.00100628	0.00189598	0.0009802	0	0.000980148	0	0.00100628	0.00189598
1070	0.000980202	0.00190878	0.000980137	0	0.00100578	0.00189725	0.0009802	0	0.000980148	0	0.00100629	0.00189598	0.0009802	0	0.000980148	0	0.00100635	0.00189598	0.0009802	0	0.000980148	0	0.00100635	0.00189598
1071	0.000980202	0.00190879	0.000980137	0	0.00100585	0.00189725	0.0009802	0	0.000980148	0	0.00100636	0.00189598	0.0009802	0	0.000980148	0	0.00100642	0.00189598	0.0009802	0	0.000980148	0	0.00100642	0.00189598
1072	0.000980202	0.00190879	0.000980137	0	0.00100593	0.00189725	0.0009802	0	0.000980148	0	0.00100643	0.00189598	0.0009802	0	0.000980148	0	0.0010065	0.00189598	0.0009802	0	0.000980148	0	0.0010065	0.00189598
1073	0.000980202	0.0019088	0.000980137	0	0.001006	0.00189725	0.0009802	0	0.000980148	0	0.0010065	0.00189598	0.0009802	0	0.000980148	0	0.00100657	0.00189598	0.0009802	0	0.000980148	0	0.00100657	0.00189598
1074	0.000980202	0.00190881	0.000980137	0	0.00100607	0.00189725	0.0009802	0	0.000980148	0	0.00100657	0.00189598	0.0009802	0	0.000980148	0	0.00100664	0.00189598	0.0009802	0	0.000980148	0	0.00100664	0.00189598
1075	0.000980202	0.00190881	0.000980137	0	0.00100614	0.00189725	0.0009802	0	0.000980148	0	0.00100664	0.00189598	0.0009802	0	0.000980148	0	0.00100671	0.00189598	0.0009802	0	0.000980148	0	0.00100671	0.00189598
1076	0.000980202	0.00190882	0.000980137	0	0.00100622	0.00189725	0.0009802	0	0.000980148	0	0.00100671	0.00189598	0.0009802	0	0.000980148	0	0.00100678	0.00189598	0.0009802	0	0.000980148	0	0.00100678	0.00189598
1077	0.000980202	0.00190883	0.000980137	0	0.00100629	0.00189725	0.0009802	0	0.000980148	0	0.00100678	0.00189598	0.0009802	0	0.000980148	0	0.00100684	0.00189598	0.0009802	0	0.000980148	0	0.00100684	0.00189598
1078	0.000980202	0.00190884	0.000980137	0	0.00100636	0.00189725	0.0009802	0	0.000980148	0	0.00100685	0.00189598	0.0009802	0	0.000980148	0	0.00100691	0.00189598	0.0009802	0	0.000980148	0	0.00100691	0.00189598
1079	0.000980202	0.00190885	0.000980137	0	0.00100643	0.00189725	0.0009802	0	0.000980148	0	0.00100691	0.00189598	0.0009802	0	0.000980148	0	0.00100698	0.00189598	0.0009802	0	0.000980148	0	0.00100698	0.00189598
1080	0.000980202	0.00190886	0.000980137	0	0.0010065	0.00189725	0.0009802	0	0.000980148	0	0.00100698	0.00189598	0.0009802	0	0.000980148	0	0.00100705	0.00189598	0.0009802	0	0.000980148	0	0.00100705	0.00189598
1081	0.000980202	0.00190887	0.000980137	0	0.00100657	0.00189725	0.0009802	0	0.000980148	0	0.00100705	0.00189598	0.0009802	0	0.000980148	0	0.00100711	0.00189598	0.0009802	0	0.000980148	0	0.00100711	0.00189598
1082	0.000980202	0.00190888	0.000980137	0	0.00100664	0.00189725	0.0009802	0	0.000980148	0	0.00100711	0.00189598	0.0009802	0	0.000980148	0	0.00100718	0.00189598	0.0009802	0	0.000980148	0	0.00100718	0.00189598
1083	0.000980202	0.00190889	0.000980137	0	0.00100672	0.00189725	0.0009802	0	0.000980148	0	0.00100718	0.00189598	0.0009802	0	0.000980148	0	0.00100724	0.00189598	0.0009802	0	0.000980148	0	0.00100724	0.00189598
1084	0.000980202	0.0019089	0.000980137	0	0.00100679	0.00189725	0.0009802	0	0.000980148	0	0.00100724	0.00189598	0.0009802	0	0.000980148	0	0.00100731	0.00189598	0.0009802	0	0.000980148	0	0.00100731	0.00189598
1085	0.000980202	0.00190891	0.000980137	0	0.00100686	0.00189725	0.0009802	0	0.000980148	0	0.00100731	0.00189598	0.0009802	0	0.000980148	0	0.00100737	0.00189598	0.0009802	0	0.000980148	0	0.00100737	0.00189598
1086	0.000980202	0.00190892	0.000980137	0	0.00100693	0.00189725	0.0009802	0	0.000980148	0	0.00100737	0.00189598	0.0009802	0	0.000980148	0	0.00100744	0.00189598	0.0009802	0	0.000980148	0	0.00100744	0.00189598
1087	0.000980202	0.00190894	0.000980137	0	0.001007	0.00189725	0.0009802	0	0.000980148	0	0.00100744	0.00189598	0.0009802	0	0.000980148	0	0.0010075	0.00189598	0.0009802	0	0.000980148	0	0.0010075	0.00189598
1088	0.000980202	0.00190895	0.000980137	0	0.00100707	0.00189725	0.0009802	0	0.000980148	0	0.0010075	0.00189598	0.0009802	0	0.000980148	0	0.00100757	0.00189598	0.0009802	0	0.000980148	0	0.00100757	0.00189598
1089	0.000980202	0.00190896	0.000980137	0	0.00100714	0.00189725	0.0009802	0	0.000980148	0	0.00100756	0.00189598	0.0009802	0	0.000980148	0	0.00100763	0.00189598	0.0009802	0	0.000980148	0	0.00100763	0.00189598
1090	0.000980202	0.00190898	0.000980137	0	0.00100721	0.00189725	0.0009802	0	0.000980148	0	0.00100763	0.00189598	0.0009802	0	0.000980148	0	0.00100769	0.00189598	0.0009802	0	0.000980148	0	0.00100769	0.00189598
1091	0.000980202	0.00190899	0.000980137	0	0.00100727	0.00189725	0.0009802	0	0.000980148	0	0.00100769	0.00189598	0.0009802	0	0.000980148	0	0.00100775	0.00189598	0.0009802	0	0.000980148	0	0.00100775	0.00189598
1092	0.000980202	0.00190901	0.000980137	0	0.00100734	0.00189725	0.0009802	0	0.000980148	0	0.00100775	0.00189598	0.0009802	0	0.000980148	0	0.00100782	0.00189598	0.0009802	0	0.000980148	0	0.00100782	0.00189598
1093	0.000980202	0.00190903	0.000980137	0	0.00100741	0.00189725	0.0009802	0	0.000980148	0	0.00100781	0.00189598	0.0009802	0	0.000980148	0	0.00100788	0.00189598	0.0009802	0	0.000980148	0	0.00100788	0.00189598
1094	0.000980202	0.00190904	0.000980137	0	0.00100748	0.00189725	0.0009802	0	0.000980148	0	0.00100787	0.00189598	0.0009802	0	0.000980148	0	0.00100794	0.00189598	0.0009802	0	0.000980148	0	0.00100794	0.00189598
1095	0.000980202	0.00190906	0.000980137	0	0.00100755	0.00189725	0.0009802	0	0.000980148	0	0.00100794	0.00189598	0.0009802	0	0.000980148	0	0.001008	0.00189598	0.0009802	0	0.000980148	0	0.001008	0.00189598
1096	0.000980202	0.00190908	0.000980137	0	0.00100761	0.00189725	0.0009802	0	0.000980148	0	0.001008	0.00189598	0.0009802	0	0.000980148	0	0.00100806	0.00189598	0.0009802	0	0.000980148	0	0.00100806	0.00189598
1097	0.000980202	0.0019091	0.000980137	0	0.00100768	0.00189725	0.0009802	0	0.000980148	0	0.00100806	0.00189598	0.0009802	0	0.000980148	0	0.00100812	0.00189598	0.0009802	0	0.000980148	0	0.00100812	0.00189598
1098	0.000980202	0.00190912	0.000980137	0	0.00100775	0.00189725	0.0009802	0	0.000980148	0	0.00100812	0.00189598	0.0009802	0	0.000980148	0	0.00100818	0.00189598	0.0009802	0	0.000980148	0	0.00100818	0.00189598
1099	0.000980202	0.00190914	0.000980137	0	0.00100782	0.00189725	0.0009802	0	0.000980148	0	0.00100818	0.00189598	0.0009802	0	0.000980148	0	0.00100824	0.00189598	0.0009802	0	0.000980148	0	0.00100824	0.00189598
1100	0.000980202	0.00190917	0.000980137	0	0.00100789	0.00189725	0.0009802	0	0.000980148	0	0.00100824	0.00189598	0.0009802	0	0.000980148	0	0.0010083	0.00189598	0.0009802	0	0.000980148	0	0.0010083	0.00189598
1101	0.000980202	0.00190919	0.000980137	0	0.00100795	0.00189725	0.0009802	0	0.000980148	0	0.0010083	0.00189598	0.0009802	0	0.000980148	0	0.00100836	0.00189598	0.0009802	0	0.000980148	0	0.00100836	0.00189598
1102	0.000980202	0.00190922	0.000980137	0	0.00100802	0.00189725	0.0009802	0	0.000980148	0	0.00100836	0.00189598	0.0009802	0	0.000980148	0	0.00100842	0.00189598	0.0009802	0	0.000980148	0	0.00100842	0.00189598
1103	0.000980202	0.00190924	0.000980137	0	0.00100809	0.00189725	0.0009802	0	0.000980148	0	0.00100842	0.00189598	0.0009802	0	0.000980148	0	0.00100848	0.00189598	0.0009802	0	0.000980148	0	0.00100848	0.00189598
1104	0.000980202	0.00190927	0.000980137	0	0.00100816	0.00189725	0.0009802	0	0.000980148	0	0.00100848	0.00189598	0.0009802	0	0.000980148	0	0.00100854	0.00189598	0.0009802	0	0.000980148	0	0.00100854	0.00189598
1105	0.000980202	0.0019093	0.000980137	0	0.00100822	0.00189725	0.0009802	0	0.000980148	0	0.00100854	0.00189598	0.0009802	0	0.000980148	0	0.0010086	0.00189598	0.0009802	0	0.000980148	0	0.0010086	0.00189598
1106	0.000980202	0.00190933	0.000980137	0	0.00100829	0.00189725	0.0009802	0	0.000980148	0	0.0010086	0.00189598	0.0009802	0	0.000980148	0	0.00100867	0.00189598	0.0009802	0	0.000980148	0	0.00100867	0.00189598
1107	0.000980202	0.00190936	0.000980137	0	0.00100836	0.00189725	0.0009802	0	0.000980148	0	0.00100866	0.00189598	0.0009802	0	0.000980148	0	0.00100873	0.00189598	0.0009802	0	0.000980148	0	0.00100873	0.00189598
1108	0.000980202	0.0019094	0.000980137	0	0.00100843	0.00189725	0.0009802	0	0.000980148	0	0.00100873	0.00189598	0.0009802	0	0.000980148	0	0.00100879	0.00189598	0.0009802	0	0.000980148	0	0.00100879	0.00189598
1109	0.000980202	0.00190943	0.000980137	0	0.0010085	0.00189725	0.0009802	0	0.000980148	0	0.00100879	0.00189598	0.0009802	0	0.000980148	0	0.00100885	0.00189598	0.0009802	0	0.000980148	0	0.00100885	0.00189598
1110	0.000980202	0.00190947	0.000980137	0	0.00100857	0.00189725	0.0009802	0	0.000980148	0	0.00100885	0.00189598	0.0009802	0	0.000980148	0	0.00100891	0.00189598	0.0009802	0	0.000980148	0	0.00100891	0.00189598
1111	0.000980203	0.00190951	0.000980137	0	0.00100864	0.00189725	0.0009802	0	0.000980148	0	0.00100891	0.00189598	0.0009802	0	0.000980148	0	0.00100898	0.00189598	0.0009802	0	0.000980148	0	0.00100898	0.00189598
1112	0.000980203	0.00190955	0.000980137	0	0.00100871	0.00189725	0.0009802	0	0.000980148	0	0.00100898	0.00189598	0.0009802	0	0.000980148	0	0.00100904	0.00189598	0.0009802	0	0.000980148	0	0.00100904	0.00189598
1113	0.000980203	0.00190959	0.000980137	0	0.00100878	0.00189725	0.0009802	0	0.000980148	0	0.00100904	0.00189598	0.0009802	0	0.000980148	0	0.0010091	0.00189598	0.0009802	0	0.000980148	0	0.0010091	0.00189598
1114	0.000980203	0.00190963	0.000980137	0	0.00100885	0.00189725	0.0009802	0	0.000980148	0	0.00100911	0.00189598	0.0009802	0	0.000980148	0	0.00100917	0.00189598	0.0009802	0	0.000980148	0	0.00100917	0.00189598
1115	0.000980203	0.00190968	0.000980137	0	0.00100893	0.00189725	0.0009802	0	0.000980148	0	0.00100917	0.00189598	0.0009802	0	0.000980148	0	0.00100923	0.00189598	0.0009802	0	0.000980148	0	0.00100923	0.00189598
1116	0.000980203	0.00190973	0.000980137	0	0.001009	0.00189725	0.0009802	0	0.000980148	0	0.00100924	0.00189598	0.0009802	0	0.000980148	0	0.0010093	0.00189598	0.0009802	0	0.000980148	0	0.0010093	0.00189598
1117	0.000980203	0.00190978	0.000980137	0	0.00100907	0.00189725	0.0009802	0	0.000980148	0	0.00100931	0.00189598	0.0009802	0	0.000980148	0	0.00100937	0.00189598	0.0009802	0	0.000980148	0	0.00100937	0.00189598
1118	0.000980203	0.00190983	0.000980137	0	0.00100914	0.00189725	0.0009802	0	0.000980148	0	0.00100938	0.00189598	0.0009802	0	0.000980148	0	0.00100944	0.00189598	0.0009802	0	0.000980148	0	0.00100944	0.00189598
1119	0.000980203	0.00190989	0.000980137	0	0.00100922	0.00189725	0.0009802	0	0.000980148	0	0.00100945	0.00189598	0.0009802	0	0.000980148	0	0.0010095	0.00189598	0.0009802	0	0.000980148	0	0.00100951	0.00189598
1120	0.000980203	0.00190995	0.000980137	0	0.00100929	0.00189725	0.0009802	0	0.000980148	0	0.00100952	0.00189598	0.0009802	0	0.000980148	0	0.00100957	0.00189598	0.0009802	0	0.000980148	0	0.00100957	0.00189598
1121	0.000980203	0.00191001	0.000980137	0	0.00100936	0.00189725	0.0009802	0	0.000980148	0	0.00100959	0.00189598	0.0009802	0	0.000980148	0	0.00100965	0.00189599	0.0009802	0	0.000980148	0	0.00100965	0.00189599
1122	0.000980203	0.00191007	0.000980137	0	0.00100943	0.00189725	0.0009802	0	0.000980148	0	0.00100966	0.00189598	0.0009802	0	0.000980148	0	0.00100972	0.00189599	0.0009802	0	0.000980148	0	0.00100972	0.00189599
1123	0.000980203	0.00191014	0.000980137	0	0.00100951	0.00189725	0.0009802	0	0.000980148	0	0.00100973	0.00189598	0.0009802	0	0.000980148	0	0.00100979	0.00189599	0.0009802	0	0.000980148	0	0.00100979	0.00189599
1124	0.000980204	0.00191021	0.000980137	0	0.00100958	0.00189725	0.0009802	0	0.000980148	0	0.0010098	0.00189598	0.0009802	0	0.000980148	0	0.00100986	0.00189599	0.0009802	0	0.000980148	0	0.00100986	0.00189599
1125	0.000980204	0.00191029	0.000980137	0	0.00100965	0.00189725	0.0009802	0	0.000980148	0	0.00100988	0.00189598	0.0009802	0	0.000980148	0	0.00100994	0.00189599	0.0009802	0	0.000980148	0	0.00100994	0.00189599
1126	0.000980204	0.00191036	0.000980137	0	0.00100972	0.00189725	0.0009802	0	0.000980148	0	0.00100995	0.00189598	0.0009802	0	0.000980148	0	0.00101001	0.00189599	0.0009802	0	0.000980148	0	0.00101001	0.00189599
1127	0.000980204	0.00191044	0.000980137	0	0.0010098	0.00189725	0.0009802	0	0.000980148	0	0.00101003	0.00189598	0.0009802	0	0.000980148	0	0.00101009	0.00189599	0.0009802	0	0.000980148	0	0.00101009	0.00189599
1128	0.000980204	0.00191053	0.000980137	0	0.00100987	0.00189725	0.0009802	0	0.000980148	0	0.00101011	0.00189598	0.0009802	0	0.000980148	0	0.00101017	0.00189599	0.0009802	0	0.000980148	0	0.00101017	0.00189599
1129	0.000980204	0.00191062	0.000980137	0	0.00100994	0.00189725	0.0009802	0	0.000980148	0	0.00101018	0.00189598	0.0009802	0	0.000980148	0	0.00101025	0.00189599	0.0009802	0	0.000980148	0	0.00101025	0.00189599
1130	0.000980204	0.00191071	0.000980137	0	0.00101001	0.00189725	0.0009802	0	0.000980148	0	0.00101026	0.00189598	0.0009802	0	0.000980148	0	0.00101033	0.00189599	0.0009802	0	0.000980148	0	0.00101033	0.00189599
1131	0.000980204	0.00191081	0.000980137	0	0.00101008	0.00189725	0.0009802	0	0.000980148	0	0.00101034	0.00189598	0.0009802	0	0.000980148	0	0.00101041	0.00189599	0.0009802	0	0.000980148	0	0.00101041	0.00189599
1132	0.000980204	0.00191091	0.000980137	0	0.00101016	0.00189725	0.0009802	0	0.000980148	0	0.00101042	0.00189598	0.0009802	0	0.000980148	0	0.00101049	0.00189599	0.0009802	0	0.000980148	0	0.00101049	0.00189599
1133	0.000980205	0.00191101	0.000980137	0	0.00101023	0.00189725	0.0009802	0	0.000980148	0	0.0010105	0.00189598	0.0009802	0	0.000980148	0	0.00101057	0.00189599	0.0009802	0	0.000980148	0	0.00101057	0.00189599
1134	0.000980205	0.00191112	0.000980137	0	0.0010103	0.00189726	0.0009802	0	0.000980148	0	0.00101058	0.00189598	0.0009802	0	0.000980148	0	0.00101065	0.00189599	0.0009802	0	0.000980148	0	0.00101065	0.00189599
1135	0.000980205	0.00191124	0.000980137	0	0.00101037	0.00189726	0.0009802	0	0.000980148	0	0.00101067	0.00189598	0.0009802	0	0.000980148	0	0.00101074	0.00189599	0.0009802	0	0.000980148	0	0.00101074	0.00189599
1136	0.000980205	0.00191136	0.000980137	0	0.00101045	0.00189726	0.0009802	0	0.000980148	0	0.00101075	0.00189598	0.0009802	0	0.000980148	0	0.00101082	0.00189599	0.0009802	0	0.000980148	0	0.00101082	0.00189599
1137	0.000980205	0.00191149	0.000980137	0	0.00101052	0.00189726	0.0009802	0	0.000980148	0	0.00101084	0.00189598	0.0009802	0	0.000980148	0	0.00101091	0.00189599	0.0009802	0	0.000980148	0	0.00101091	0.00189599
1138	0.000980205	0.00191162	0.000980137	0	0.0010106	0.00189726	0.0009802	0	0.000980148	0	0.00101092	0.00189598	0.0009802	0	0.000980148	0	0.001011	0.00189599	0.0009802	0	0.000980148	0	0.001011	0.00189599
1139	0.000980206	0.00191176	0.000980137	0	0.00101067	0.00189726	0.0009802	0	0.000980148	0	0.00101101	0.00189598	0.0009802	0	0.000980148	0	0.00101109	0.00189599	0.0009802	0	0.000980148	0	0.00101109	0.00189599
1140	0.000980206	0.0019119	0.000980137	0	0.00101075	0.00189726	0.0009802	0	0.000980148	0	0.0010111	0.00189598	0.0009802	0	0.000980148	0	0.00101118	0.00189599	0.0009802	0	0.000980148	0	0.00101118	0.00189599
1141	0.000980206	0.00191206	0.000980137	0	0.00101083	0.00189726	0.0009802	0	0.000980148	0	0.00101119	0.00189598	0.0009802	0	0.000980148	0	0.00101127	0.00189599	0.0009802	0	0.000980148	0	0.00101127	0.00189599
1142	0.000980206	0.00191221	0.000980137	0	0.0010109	0.00189726	0.0009802	0	0.000980148	0	0.00101128	0.00189598	0.0009802	0	0.000980148	0	0.00101137	0.00189599	0.0009802	0	0.000980148	0	0.00101137	0.00189599
1143	0.000980207	0.00191238	0.000980137	0	0.00101099	0.00189726	0.0009802	0	0.000980148	0	0.00101138	0.00189598	0.0009802	0	0.000980148	0	0.00101146	0.00189599	0.0009802	0	0.000980148	0	0.00101146	0.00189599
1144	0.000980207	0.00191255	0.000980137	0	0.00101107	0.00189726	0.0009802	0	0.000980148	0	0.00101148	0.00189599	0.0009802	0	0.000980148	0	0.00101156	0.00189599	0.0009802	0	0.000980148	0	0.00101156	0.00189599
1145	0.000980207	0.00191273	0.000980137	0	0.00101115	0.00189726	0.0009802	0	0.000980148	0	0.00101158	0.00189599	0.0009802	0	0.000980148	0	0.00101167	0.00189599	0.0009802	0	0.000980148	0	0.00101167	0.00189599
1146	0.000980207	0.00191292	0.000980137	0	0.00101124	0.00189726	0.0009802	0	0.000980148	0	0.00101169	0.00189599	0.0009802	0	0.000980148	0	0.00101177	0.00189599	0.0009802	0	0.000980148	0	0.00101177	0.00189599
1147	0.000980208	0.00191311	0.000980137	0	0.00101133	0.00189726	0.0009802	0	0.000980148	0	0.00101179	0.00189599	0.0009802	0	0.000980148	0	0.00101188	0.00189599	0.0009802	0	0.000980148	0	0.00101188	0.00189599
1148	0.000980208	0.00191332	0.000980137	0	0.00101142	0.00189726	0.0009802	0	0.000980148	0	0.00101191	0.00189599	0.0009802	0	0.000980148	0	0.00101199	0.00189599	0.0009802	0	0.000980148	0	0.00101199	0.00189599
1149	0.000980208	0.00191353	0.000980137	0	0.00101152	0.00189726	0.0009802	0	0.000980148	0	0.00101202	0.00189599	0.0009802	0	0.000980148	0	0.00101211	0.00189599	0.0009802	0	0.000980148	0	0.00101211	0.00189599
1150	0.000980208	0.00191375	0.000980137	0	0.00101161	0.00189726	0.0009802	0	0.000980148	0	0.00101214	0.00189599	0.0009802	0	0.000980148	0	0.00101223	0.00189599	0.0009802	0	0.000980148	0	0.00101223	0.00189599
1151	0.000980209	0.00191398	0.000980137	0	0.00101171	0.00189726	0.0009802	0	0.000980148	0	0.00101227	0.00189599	0.0009802	0	0.000980148	0	0.00101236	0.00189599	0.0009802	0	0.000980148	0	0.00101236	0.00189599
1152	0.000980209	0.00191422	0.000980137	0	0.00101182	0.00189726	0.0009802	0	0.000980148	0	0.0010124	0.00189599	0.0009802	0	0.000980148	0	0.00101249	0.00189599	0.0009802	0	0.000980148	0	0.00101249	0.00189599
1153	0.000980209	0.00191448	0.000980137	0	0.00101192	0.00189726	0.0009802	0	0.000980148	0	0.00101254	0.00189599	0.0009802	0	0.000980148	0	0.00101263	0.00189599	0.0009802	0	0.000980148	0	0.00101263	0.00189599
1154	0.00098021	0.00191474	0.000980137	0	0.00101203	0.00189726	0.0009802	0	0.000980148	0	0.00101268	0.00189599	0.0009802	0	0.000980148	0	0.00101277	0.00189599	0.0009802	0	0.000980148	0	0.00101277	0.00189599
1155	0.00098021	0.00191501	0.000980137	0	0.00101215	0.00189726	0.0009802	0	0.000980148	0	0.00101283	0.00189599	0.0009802	0	0.000980148	0	0.00101292	0.00189599	0.0009802	0	0.000980148	0	0.00101292	0.00189599
1156	0.000980211	0.00191529	0.000980137	0	0.00101227	0.00189726	0.0009802	0	0.000980148	0	0.00101298	0.00189599	0.0009802	0	0.000980148	0	0.00101307	0.00189599	0.0009802	0	0.000980148	0	0.00101307	0.00189599
1157	0.000980211	0.00191559	0.000980137	0	0.0010124	0.00189726	0.0009802	0	0.000980148	0	0.00101314	0.00189599	0.0009802	0	0.000980148	0	0.00101323	0.00189599	0.0009802	0	0.000980148	0	0.00101323	0.00189599
1158	0.000980211	0.00191589	0.000980137	0	0.00101253	0.00189726	0.0009802	0	0.000980148	0	0.00101331	0.00189599	0.0009802	0	0.000980148	0	0.0010134	0.00189599	0.0009802	0	0.000980148	0	0.0010134	0.00189599
1159	0.000980212	0.00191621	0.000980137	0	0.00101267	0.00189726	0.0009802	0	0.000980148	0	0.00101348	0.00189599	0.0009802	0	0.000980148	0	0.00101358	0.00189599	0.0009802	0	0.000980148	0	0.00101358	0.00189599
1160	0.000980212	0.00191654	0.000980137	0	0.00101281	0.00189726	0.0009802	0	0.000980148	0	0.00101366	0.00189599	0.0009802	0	0.000980148	0	0.00101376	0.00189599	0.0009802	0	0.000980148	0	0.00101376	0.00189599
1161	0.000980213	0.00191689	0.000980137	0	0.00101296	0.00189726	0.0009802	0	0.000980148	0	0.00101385	0.00189599	0.0009802	0	0.000980148	0	0.00101395	0.00189599	0.0009802	0	0.000980148	0	0.00101395	0.00189599
1162	0.000980213	0.00191724	0.000980137	0	0.00101312	0.00189726	0.0009802	0	0.000980148	0	0.00101405	0.00189599	0.0009802	0	0.000980148	0	0.00101415	0.00189599	0.0009802	0	0.000980148	0	0.00101415	0.00189599
1163	0.000980214	0.00191761	0.000980137	0	0.00101328	0.00189726	0.0009802	0	0.000980148	0	0.00101425	0.00189599	0.0009802	0	0.000980148	0	0.00101435	0.00189599	0.0009802	0	0.000980148	0	0.00101435	0.00189599
1164	0.000980215	0.001918	0.000980137	0	0.00101345	0.00189726	0.0009802	0	0.000980148	0	0.00101446	0.00189599	0.0009802	0	0.000980148	0	0.00101456	0.00189599	0.0009802	0	0.000980148	0	0.00101456	0.00189599
1165	0.000980215	0.0019184	0.000980137	0	0.00101364	0.00189726	0.0009802	0	0.000980148	0	0.00101468	0.00189599	0.0009802	0	0.000980148	0	0.00101478	0.00189599	0.0009802	0	0.000980148	0	0.00101478	0.00189599
1166	0.000980216	0.00191881	0.000980137	0	0.00101382	0.00189726	0.0009802	0	0.000980148	0	0.00101491	0.00189599	0.0009802	0	0.000980148	0	0.00101501	0.00189599	0.0009802	0	0.000980148	0	0.00101501	0.00189599
1167	0.000980216	0.00191924	0.000980137	0	0.00101402	0.00189726	0.0009802	0	0.000980148	0	0.00101515	0.00189599	0.0009802	0	0.000980148	0	0.00101525	0.00189599	0.0009802	0	0.000980148	0	0.00101525	0.00189599
1168	0.000980217	0.00191969	0.000980137	0	0.00101422	0.00189726	0.0009802	0	0.000980148	0	0.00101539	0.00189599	0.0009802	0	0.000980148	0	0.00101549	0.00189599	0.0009802	0	0.000980148	0	0.00101549	0.00189599
1169	0.000980218	0.00192015	0.000980137	0	0.00101444	0.00189726	0.0009802	0	0.000980148	0	0.00101564	0.00189599	0.0009802	0	0.000980148	0	0.00101575	0.00189599	0.0009802	0	0.000980148	0	0.00101575	0.00189599
1170	0.000980219	0.00192062	0.000980137	0	0.00101466	0.00189726	0.0009802	0	0.000980148	0	0.0010159	0.00189599	0.0009802	0	0.000980148	0	0.00101601	0.00189599	0.0009802	0	0.000980148	0	0.00101601	0.00189599
1171	0.000980219	0.00192112	0.000980137	0	0.00101489	0.00189726	0.0009802	0	0.000980148	0	0.00101617	0.00189599	0.0009802	0	0.000980148	0	0.00101627	0.00189599	0.0009802	0	0.000980148	0	0.00101627	0.00189599
1172	0.00098022	0.00192163	0.000980137	0	0.00101513	0.00189726	0.0009802	0	0.000980148	0	0.00101645	0.00189599	0.0009802	0	0.000980148	0	0.00101655	0.00189599	0.0009802	0	0.000980148	0	0.00101655	0.00189599
1173	0.000980221	0.00192215	0.000980137	0	0.00101538	0.00189726	0.0009802	0	0.000980148	0	0.00101673	0.00189599	0.0009802	0	0.000980148	0	0.00101684	0.00189599	0.0009802	0	0.000980148	0	0.00101684	0.00189599
1174	0.000980222	0.0019227	0.000980137	0	0.00101563	0.00189726	0.0009802	0	0.000980148	0	0.00101702	0.00189599	0.0009802	0	0.000980148	0	0.00101713	0.00189599	0.0009802	0	0.000980148	0	0.00101713	0.00189599
1175	0.000980223	0.00192326	0.000980137	0	0.0010159	0.00189726	0.0009802	0	0.000980148	0	0.00101732	0.00189599	0.0009802	0	0.000980148	0	0.00101743	0.00189599	0.0009802	0	0.000980148	0	0.00101743	0.00189599
1176	0.000980224	0.00192384	0.000980137	0	0.00101618	0.00189726	0.0009802	0	0.000980148	0	0.00101763	0.00189599	0.0009802	0	0.000980148	0	0.00101774	0.00189599	0.0009802	0	0.000980148	0	0.00101774	0.00189599
1177	0.000980225	0.00192444	0.000980137	0	0.00101646	0.00189726	0.0009802	0	0.000980148	0	0.00101794	0.00189599	0.0009802	0	0.000980148	0	0.00101805	0.00189599	0.0009802	0	0.000980148	0	0.00101805	0.00189599
1178	0.000980226	0.00192506	0.000980137	0	0.00101676	0.00189726	0.0009802	0	0.000980148	0	0.00101827	0.00189599	0.0009802	0	0.000980148	0	0.00101837	0.00189599	0.0009802	0	0.000980148	0	0.00101837	0.00189599
1179	0.000980227	0.0019257	0.000980137	0	0.00101706	0.00189726	0.0009802	0	0.000980148	0	0.00101859	0.00189599	0.0009802	0	0.000980148	0	0.0010187	0.00189599	0.0009802	0	0.000980148	0	0.0010187	0.00189599
1180	0.000980228	0.00192635	0.000980137	0	0.00101737	0.00189726	0.0009802	0	0.000980148	0	0.00101893	0.00189599	0.0009802	0	0.000980148	0	0.00101904	0.00189599	0.0009802	0	0.000980148	0	0.00101904	0.00189599
1181	0.000980229	0.00192703	0.000980137	0	0.0010177	0.00189726	0.0009802	0	0.000980148	0	0.00101927	0.00189599	0.0009802	0	0.000980148	0	0.00101938	0.00189599	0.0009802	0	0.000980148	0	0.00101938	0.00189599
1182	0.00098023	0.00192773	0.000980137	0	0.00101802	0.00189726	0.0009802	0	0.000980148	0	0.00101962	0.00189599	0.0009802	0	0.000980148	0	0.00101973	0.00189599	0.0009802	0	0.000980148	0	0.00101973	0.00189599
1183	0.000980231	0.00192844	0.000980137	0	0.00101836	0.00189726	0.0009802	0	0.000980148	0	0.00101997	0.00189599	0.0009802	0	0.000980148	0	0.00102008	0.00189599	0.0009802	0	0.000980148	0	0.00102008	0.00189599
1184	0.000980232	0.00192918	0.000980137	0	0.00101871	0.00189726	0.0009802	0	0.000980148	0	0.00102033	0.00189599	0.0009802	0	0.000980148	0	0.00102044	0.00189599	0.0009802	0	0.000980148	0	0.00102044	0.00189599
1185	0.000980234	0.00192994	0.000980137	0	0.00101906	0.00189726	0.0009802	0	0.000980148	0	0.00102069	0.00189599	0.0009802	0	0.000980148	0	0.00102079	0.00189599	0.0009802	0	0.000980148	0	0.00102079	0.00189599
1186	0.000980235	0.00193072	0.000980137	0	0.00101942	0.00189726	0.0009802	0	0.000980148	0	0.00102105	0.00189599	0.0009802	0	0.000980148	0	0.00102116	0.00189599	0.0009802	0	0.000980148	0	0.00102116	0.00189599
1187	0.000980236	0.00193152	0.000980137	0	0.00101979	0.00189726	0.0009802	0	0.000980148	0	0.00102142	0.00189599	0.0009802	0	0.000980148	0	0.00102152	0.00189599	0.0009802	0	0.000980148	0	0.00102152	0.00189599
1188	0.000980238	0.00193234	0.000980137	0	0.00102017	0.00189726	0.0009802	0	0.000980148	0	0.00102179	0.00189599	0.0009802	0	0.000980148	0	0.00102189	0.00189599	0.0009802	0	0.000980148	0	0.00102189	0.00189599
1189	0.000980239	0.00193318	0.000980137	0	0.00102055	0.00189726	0.0009802	0	0.000980148	0	0.00102216	0.00189599	0.0009802	0	0.000980148	0	0.00102226	0.00189599	0.0009802	0	0.000980148	0	0.00102226	0.00189599
1190	0.000980241	0.00193405	0.000980137	0	0.00102093	0.00189726	0.0009802	0	0.000980148	0	0.00102253	0.00189599	0.0009802	0	0.000980148	0	0.00102263	0.00189599	0.0009802	0	0.000980148	0	0.00102263	0.00189599
1191	0.000980243	0.00193493	0.000980137	0	0.00102132	0.00189726	0.0009802	0	0.000980148	0	0.0010229	0.00189599	0.0009802	0	0.000980148	0	0.001023	0.00189599	0.0009802	0	0.000980148	0	0.001023	0.00189599
1192	0.000980244	0.00193584	0.000980137	0	0.0010217	0.00189726	0.0009802	0	0.000980148	0	0.00102327	0.00189599	0.0009802	0	0.000980148	0	0.00102337	0.00189599	0.0009802	0	0.000980148	0	0.00102337	0.00189599
1193	0.000980246	0.00193677	0.000980137	0	0.0010221	0.00189726	0.0009802	0	0.000980148	0	0.00102364	0.00189599	0.0009802	0	0.000980148	0	0.00102374	0.00189599	0.0009802	0	0.000980148	0	0.00102374	0.00189599
1194	0.000980248	0.00193773	0.000980137	0	0.00102249	0.00189726	0.0009802	0	0.000980148	0	0.001024	0.00189599	0.0009802	0	0.000980148	0	0.0010241	0.00189599	0.0009802	0	0.000980148	0	0.0010241	0.00189599
1195	0.00098025	0.0019387	0.000980137	0	0.00102289	0.00189726	0.0009802	0	0.000980148	0	0.00102436	0.00189599	0.0009802	0	0.000980148	0	0.00102446	0.00189599	0.0009802	0	0.000980148	0	0.00102446	0.00189599
1196	0.000980251	0.0019397	0.000980137	0	0.00102328	0.00189726	0.0009802	0	0.000980148	0	0.00102472	0.00189599	0.0009802	0	0.000980148	0	0.00102481	0.00189599	0.0009802	0	0.000980148	0	0.00102482	0.00189599
1197	0.000980253	0.00194072	0.000980137	0	0.00102367	0.00189726	0.0009802	0	0.000980148	0	0.00102507	0.00189599	0.0009802	0	0.000980148	0	0.00102516	0.00189599	0.0009802	0	0.000980148	0	0.00102516	0.00189599
1198	0.000980255	0.00194176	0.000980137	0	0.00102406	0.00189726	0.0009802	0	0.000980148	0	0.00102542	0.00189599	0.0009802	0	0.000980148	0	0.00102551	0.00189599	0.0009802	0	0.000980148	0	0.00102551	0.00189599
1199	0.000980257	0.00194283	0.000980137	0	0.00102445	0.00189726	0.0009802	0	0.000980148	0	0.00102575	0.00189599	0.0009802	0	0.000980148	0	0.00102584	0.00189599	0.0009802	0	0.000980148	0	0.00102584	0.00189599
1200	0.00098026	0.00194391	0.000980137	0	0.00102483	0.00189726	0.0009802	0	0.000980148	0	0.00102608	0.00189599	0.0009802	0	0.000980148	0	0.00102617	0.00189599	0.0009802	0	0.000980148	0	0.00102617	0.00189599
1201	0.000980262	0.00194502	0.000980137	0	0.00102521	0.00189726	0.0009802	0	0.000980148	0	0.0010264	0.00189599	0.0009802	0	0.000980148	0	0.00102649	0.00189599	0.0009802	0	0.000980148	0	0.00102649	0.00189599
1202	0.000980264	0.00194616	0.000980137	0	0.00102559	0.00189726	0.0009802	0	0.000980148	0	0.00102671	0.00189599	0.0009802	0	0.000980148	0	0.0010268	0.00189599	0.0009802	0	0.000980148	0	0.0010268	0.00189599
1203	0.000980266	0.00194731	0.000980137	0	0.00102595	0.00189726	0.0009802	0	0.000980148	0	0.00102701	0.00189599	0.0009802	0	0.000980148	0	0.0010271	0.00189599	0.0009802	0	0.000980148	0	0.0010271	0.00189599
1204	0.000980269	0.00194848	0.000980137	0	0.00102631	0.00189726	0.0009802	0	0.000980148	0	0.0010273	0.00189599	0.0009802	0	0.000980148	0	0.00102739	0.00189599	0.0009802	0	0.000980148	0	0.00102739	0.00189599
1205	0.000980271	0.00194968	0.000980137	0	0.00102666	0.00189726	0.0009802	0	0.000980148	0	0.00102758	0.00189599	0.0009802	0	0.000980148	0	0.00102766	0.00189599	0.0009802	0	0.000980148	0	0.00102766	0.00189599
1206	0.000980274	0.0019509	0.000980137	0	0.001027	0.00189726	0.0009802	0	0.000980148	0	0.00102784	0.00189599	0.0009802	0	0.000980148	0	0.00102793	0.00189599	0.0009802	0	0.000980148	0	0.00102793	0.00189599
1207	0.000980276	0.00195214	0.000980137	0	0.00102733	0.00189726	0.0009802	0	0.000980148	0	0.00102809	0.00189599	0.0009802	0	0.000980148	0	0.00102818	0.00189599	0.0009802	0	0.000980148	0	0.00102818	0.00189599
1208	0.000980279	0.0019534	0.000980137	0	0.00102765	0.00189726	0.0009802	0	0.000980148	0	0.00102834	0.00189599	0.0009802	0	0.000980148	0	0.00102842	0.00189599	0.0009802	0	0.000980148	0	0.00102842	0.00189599
1209	0.000980282	0.00195468	0.000980137	0	0.00102796	0.00189726	0.0009802	0	0.000980148	0	0.00102857	0.00189599	0.0009802	0	0.000980148	0	0.00102865	0.00189599	0.0009802	0	0.000980148	0	0.00102865	0.00189599
1210	0.000980285	0.00195598	0.000980137	0	0.00102826	0.00189726	0.0009802	0	0.000980148	0	0.00102879	0.00189599	0.0009802	0	0.000980148	0	0.00102887	0.00189599	0.0009802	0	0.000980148	0	0.00102887	0.001896
1211	0.000980288	0.0019573	0.000980137	0	0.00102854	0.00189726	0.0009802	0	0.000980148	0	0.001029	0.00189599	0.0009802	0	0.000980148	0	0.00102908	0.001896	0.0009802	0	0.000980148	0	0.00102908	0.001896
1212	0.000980291	0.00195864	0.000980137	0	0.00102881	0.00189726	0.0009802	0	0.000980148	0	0.0010292	0.00189599	0.0009802	0	0.000980148	0	0.00102929	0.001896	0.0009802	0	0.000980148	0	0.00102929	0.001896
1213	0.000980294	0.00196	0.000980137	0	0.00102907	0.00189726	0.0009802	0	0.000980148	0	0.0010294	0.00189599	0.0009802	0	0.000980148	0	0.00102948	0.001896	0.0009802	0	0.000980148	0	0.00102948	0.001896
1214	0.000980297	0.00196138	0.000980137	0	0.00102932	0.00189726	0.0009802	0	0.000980148	0	0.00102959	0.00189599	0.0009802	0	0.000980148	0	0.00102967	0.001896	0.0009802	0	0.000980148	0	0.00102967	0.001896
1215	0.0009803	0.00196278	0.000980137	0	0.00102956	0.00189726	0.0009802	0	0.000980148	0	0.00102977	0.00189599	0.0009802	0	0.000980148	0	0.00102986	0.001896	0.0009802	0	0.000980148	0	0.00102986	0.001896
1216	0.000980303	0.00196419	0.000980137	0	0.00102979	0.00189726	0.0009802	0	0.000980148	0	0.00102995	0.00189599	0.0009802	0	0.000980148	0	0.00103003	0.001896	0.0009802	0	0.000980148	0	0.00103003	0.001896
1217	0.000980307	0.00196562	0.000980137	0	0.00103001	0.00189726	0.0009802	0	0.000980148	0	0.00103012	0.00189599	0.0009802	0	0.000980148	0	0.00103021	0.001896	0.0009802	0	0.000980148	0	0.00103021	0.001896
1218	0.00098031	0.00196706	0.000980137	0	0.00103022	0.00189726	0.0009802	0	0.000980148	0	0.00103029	0.00189599	0.0009802	0	0.000980148	0	0.00103038	0.001896	0.0009802	0	0.000980148	0	0.00103038	0.001896
1219	0.000980314	0.00196852	0.000980137	0	0.00103042	0.00189726	0.0009802	0	0.000980148	0	0.00103046	0.00189599	0.0009802	0	0.000980148	0	0.00103054	0.001896	0.0009802	0	0.000980148	0	0.00103054	0.001896
1220	0.000980317	0.00197	0.000980137	0	0.00103062	0.00189726	0.0009802	0	0.000980148	0	0.00103062	0.00189599	0.0009802	0	0.000980148	0	0.00103071	0.001896	0.0009802	0	0.000980148	0	0.00103071	0.001896
1221	0.000980321	0.00197149	0.000980137	0	0.00103081	0.00189726	0.0009802	0	0.000980148	0	0.00103079	0.00189599	0.0009802	0	0.000980148	0	0.00103087	0.001896	0.0009802	0	0.000980148	0	0.00103087	0.001896
1222	0.000980325	0.00197299	0.000980137	0	0.001031	0.00189727	0.0009802	0	0.000980148	0	0.00103095	0.00189599	0.0009802	0	0.000980148	0	0.00103103	0.001896	0.0009802	0	0.000980148	0	0.00103103	0.001896
1223	0.000980328	0.00197451	0.000980137	0	0.00103118	0.00189727	0.0009802	0	0.000980148	0	0.0010311	0.00189599	0.0009802	0	0.000980148	0	0.00103118	0.001896	0.0009802	0	0.000980148	0	0.00103119	0.001896
1224	0.000980332	0.00197604	0.000980137	0	0.00103136	0.00189727	0.0009802	0	0.000980148	0	0.00103126	0.00189599	0.0009802	0	0.000980148	0	0.00103134	0.001896	0.0009802	0	0.000980148	0	0.00103134	0.001896
1225	0.000980336	0.00197757	0.000980137	0	0.00103154	0.00189727	0.0009802	0	0.000980148	0	0.00103141	0.00189599	0.0009802	0	0.000980148	0	0.00103149	0.001896	0.0009802	0	0.000980148	0	0.00103149	0.001896
1226	0.00098034	0.00197912	0.000980137	0	0.00103171	0.00189727	0.0009802	0	0.000980148	0	0.00103157	0.001896	0.0009802	0	0.000980148	0	0.00103165	0.001896	0.0009802	0	0.000980148	0	0.00103165	0.001896
1227	0.000980344	0.00198068	0.000980137	0	0.00103188	0.00189727	0.0009802	0	0.000980148	0	0.00103172	0.001896	0.0009802	0	0.000980148	0	0.0010318	0.001896	0.0009802	0	0.000980148	0	0.0010318	0.001896
1228	0.000980349	0.00198224	0.000980137	0	0.00103205	0.00189727	0.0009802	0	0.000980148	0	0.00103187	0.001896	0.0009802	0	0.000980148	0	0.00103195	0.001896	0.0009802	0	0.000980148	0	0.00103195	0.001896
1229	0.000980353	0.00198382	0.000980137	0	0.00103222	0.00189727	0.0009802	0	0.000980148	0	0.00103202	0.001896	0.0009802	0	0.000980148	0	0.0010321	0.001896	0.0009802	0	0.000980148	0	0.0010321	0.001896
1230	0.000980357	0.0019854	0.000980137	0	0.00103239	0.00189727	0.0009802	0	0.000980148	0	0.00103217	0.001896	0.0009802	0	0.000980148	0	0.00103225	0.001896	0.0009802	0	0.000980148	0	0.00103225	0.001896
1231	0.000980361	0.00198698	0.000980137	0	0.00103255	0.00189727	0.0009802	0	0.000980148	0	0.00103232	0.001896	0.0009802	0	0.000980148	0	0.0010324	0.001896	0.0009802	0	0.000980148	0	0.0010324	0.001896
1232	0.000980366	0.00198857	0.000980137	0	0.00103272	0.00189727	0.0009802	0	0.000980148	0	0.00103247	0.001896	0.0009802	0	0.000980148	0	0.00103255	0.001896	0.0009802	0	0.000980148	0	0.00103255	0.001896
1233	0.00098037	0.00199016	0.000980137	0	0.00103288	0.00189727	0.0009802	0	0.000980148	0	0.00103262	0.001896	0.0009802	0	0.000980148	0	0.0010327	0.001896	0.0009802	0	0.000980148	0	0.0010327	0.001896
1234	0.000980375	0.00199176	0.000980137	0	0.00103304	0.00189727	0.0009802	0	0.000980148	0	0.00103277	0.001896	0.0009802	0	0.000980148	0	0.00103285	0.001896	0.0009802	0	0.000980148	0	0.00103285	0.001896
1235	0.000980379	0.00199336	0.000980137	0	0.00103321	0.00189727	0.0009802	0	0.000980148	0	0.00103292	0.001896	0.0009802	0	0.000980148	0	0.001033	0.001896	0.0009802	0	0.000980148	0	0.001033	0.001896
1236	0.000980384	0.00199496	0.000980137	0	0.00103337	0.00189727	0.0009802	0	0.000980148	0	0.00103306	0.001896	0.0009802	0	0.000980148	0	0.00103314	0.001896	0.0009802	0	0.000980148	0	0.00103314	0.001896
1237	0.000980389	0.00199655	0.000980137	0	0.00103353	0.00189727	0.0009802	0	0.000980148	0	0.00103321	0.001896	0.0009802	0	0.000980148	0	0.00103329	0.001896	0.0009802	0	0.000980148	0	0.00103329	0.001896
1238	0.000980394	0.00199815	0.000980137	0	0.00103369	0.00189727	0.0009802	0	0.000980148	0	0.00103336	0.001896	0.0009802	0	0.000980148	0	0.00103344	0.001896	0.0009802	0	0.000980148	0	0.00103344	0.001896
1239	0.000980398	0.00199975	0.000980137	0	0.00103386	0.00189727	0.0009802	0	0.000980148	0	0.00103351	0.001896	0.0009802	0	0.000980148	0	0.00103359	0.001896	0.0009802	0	0.000980148	0	0.00103359	0.001896
1240	0.000980403	0.00200134	0.000980137	0	0.00103402	0.00189727	0.0009802	0	0.000980148	0	0.00103366	0.001896	0.0009802	0	0.000980148	0	0.00103374	0.001896	0.0009802	0	0.000980148	0	0.00103374	0.001896
1241	0.000980408	0.00200293	0.000980137	0	0.00103418	0.00189727	0.0009802	0	0.000980148	0	0.00103381	0.001896	0.0009802	0	0.000980148	0	0.00103389	0.001896	0.0009802	0	0.000980148	0	0.00103389	0.001896
1242	0.000980413	0.00200452	0.000980137	0	0.00103434	0.00189727	0.0009802	0	0.000980148	0	0.00103396	0.001896	0.0009802	0	0.000980148	0	0.00103403	0.001896	0.0009802	0	0.000980148	0	0.00103404	0.001896
1243	0.000980418	0.0020061	0.000980137	0	0.00103451	0.00189727	0.0009802	0	0.000980148	0	0.00103411	0.001896	0.0009802	0	0.000980148	0	0.00103418	0.001896	0.0009802	0	0.000980148	0	0.00103418	0.001896
1244	0.000980423	0.00200767	0.000980137	0	0.00103467	0.00189727	0.0009802	0	0.000980148	0	0.00103426	0.001896	0.0009802	0	0.000980148	0	0.00103433	0.001896	0.0009802	0	0.000980148	0	0.00103433	0.001896
1245	0.000980428	0.00200924	0.000980137	0	0.00103483	0.00189727	0.0009802	0	0.000980148	0	0.00103441	0.001896	0.0009802	0	0.000980148	0	0.00103448	0.001896	0.0009802	0	0.000980148	0	0.00103448	0.001896
1246	0.000980434	0.00201079	0.000980137	0	0.00103499	0.00189727	0.0009802	0	0.000980148	0	0.00103456	0.001896	0.0009802	0	0.000980148	0	0.00103463	0.001896	0.0009802	0	0.000980148	0	0.00103463	0.001896
1247	0.000980439	0.00201234	0.000980137	0	0.00103516	0.00189727	0.0009802	0	0.000980148	0	0.00103471	0.001896	0.0009802	0	0.000980148	0	0.00103479	0.001896	0.0009802	0	0.000980148	0	0.00103479	0.001896
1248	0.000980444	0.00201388	0.000980137	0	0.00103532	0.00189727	0.0009802	0	0.000980148	0	0.00103487	0.001896	0.0009802	0	0.000980148	0	0.00103494	0.001896	0.0009802	0	0.000980148	0	0.00103494	0.001896
1249	0.000980449	0.00201542	0.000980137	0	0.00103548	0.00189727	0.0009802	0	0.000980148	0	0.00103502	0.001896	0.0009802	0	0.000980148	0	0.00103509	0.001896	0.0009802	0	0.000980148	0	0.00103509	0.001896
1250	0.000980454	0.00201694	0.000980137	0	0.00103564	0.00189727	0.0009802	0	0.000980148	0	0.00103518	0.001896	0.0009802	0	0.000980148	0	0.00103524	0.001896	0.0009802	0	0.000980148	0	0.00103524	0.001896
1251	0.00098046	0.00201845	0.000980137	0	0.0010358	0.00189727	0.0009802	0	0.000980148	0	0.00103533	0.001896	0.0009802	0	0.000980148	0	0.0010354	0.001896	0.0009802	0	0.000980148	0	0.0010354	0.001896
1252	0.000980465	0.00201994	0.000980137	0	0.00103597	0.00189727	0.0009802	0	0.000980148	0	0.00103549	0.001896	0.0009802	0	0.000980148	0	0.00103555	0.001896	0.0009802	0	0.000980148	0	0.00103555	0.001896
1253	0.00098047	0.00202143	0.000980137	0	0.00103613	0.00189727	0.0009802	0	0.000980148	0	0.00103564	0.001896	0.0009802	0	0.000980148	0	0.00103571	0.001896	0.0009802	0	0.000980148	0	0.00103571	0.001896
1254	0.000980476	0.0020229	0.000980137	0	0.00103629	0.00189727	0.0009802	0	0.000980148	0	0.0010358	0.001896	0.0009802	0	0.000980148	0	0.00103586	0.001896	0.0009802	0	0.000980148	0	0.00103586	0.001896
1255	0.000980481	0.00202436	0.000980137	0	0.00103645	0.00189727	0.0009802	0	0.000980148	0	0.00103595	0.001896	0.0009802	0	0.000980148	0	0.00103602	0.001896	0.0009802	0	0.000980148	0	0.00103602	0.001896
1256	0.000980487	0.00202581	0.000980137	0	0.00103661	0.00189727	0.0009802	0	0.000980148	0	0.00103611	0.001896	0.0009802	0	0.000980148	0	0.00103618	0.001896	0.0009802	0	0.000980148	0	0.00103618	0.001896
1257	0.000980492	0.00202724	0.000980137	0	0.00103677	0.00189727	0.0009802	0	0.000980148	0	0.00103627	0.001896	0.0009802	0	0.000980148	0	0.00103633	0.001896	0.0009802	0	0.000980148	0	0.00103633	0.001896
1258	0.000980498	0.00202866	0.000980137	0	0.00103693	0.00189727	0.0009802	0	0.000980148	0	0.00103643	0.001896	0.0009802	0	0.000980148	0	0.00103649	0.001896	0.0009802	0	0.000980148	0	0.00103649	0.001896
1259	0.000980503	0.00203006	0.000980137	0	0.00103709	0.00189727	0.0009802	0	0.000980148	0	0.00103658	0.001896	0.0009802	0	0.000980148	0	0.00103665	0.001896	0.0009802	0	0.000980148	0	0.00103665	0.001896
1260	0.000980509	0.00203144	0.000980137	0	0.00103725	0.00189727	0.0009802	0	0.000980148	0	0.00103674	0.001896	0.0009802	0	0.000980148	0	0.00103681	0.001896	0.0009802	0	0.000980148	0	0.00103681	0.001896
1261	0.000980514	0.00203281	0.000980137	0	0.0010374	0.00189727	0.0009802	0	0.000980148	0	0.0010369	0.001896	0.0009802	0	0.000980148	0	0.00103697	0.001896	0.0009802	0	0.000980148	0	0.00103697	0.001896
1262	0.00098052	0.00203416	0.000980137	0	0.00103756	0.00189727	0.0009802	0	0.000980148	0	0.00103706	0.001896	0.0009802	0	0.000980148	0	0.00103713	0.001896	0.0009802	0	0.000980148	0	0.00103713	0.001896
1263	0.000980525	0.0020355	0.000980137	0	0.00103772	0.00189727	0.0009802	0	0.000980148	0	0.00103722	0.001896	0.0009802	0	0.000980148	0	0.00103729	0.001896	0.0009802	0	0.000980148	0	0.00103729	0.001896
1264	0.000980531	0.00203682	0.000980137	0	0.00103788	0.00189727	0.0009802	0	0.000980148	0	0.00103738	0.001896	0.0009802	0	0.000980148	0	0.00103745	0.001896	0.0009802	0	0.000980148	0	0.00103745	0.001896
1265	0.000980536	0.00203812	0.000980137	0	0.00103803	0.00189727	0.0009802	0	0.000980148	0	0.00103754	0.001896	0.0009802	0	0.000980148	0	0.00103761	0.001896	0.0009802	0	0.000980148	0	0.00103761	0.001896
1266	0.000980542	0.0020394	0.000980137	0	0.00103819	0.00189727	0.0009802	0	0.000980148	0	0.0010377	0.001896	0.0009802	0	0.000980148	0	0.00103778	0.001896	0.0009802	0	0.000980148	0	0.00103778	0.001896
1267	0.000980547	0.00204066	0.000980137	0	0.00103834	0.00189727	0.0009802	0	0.000980148	0	0.00103786	0.001896	0.0009802	0	0.000980148	0	0.00103794	0.001896	0.0009802	0	0.000980148	0	0.00103794	0.001896
1268	0.000980553	0.00204191	0.000980137	0	0.0010385	0.00189727	0.0009802	0	0.000980148	0	0.00103802	0.001896	0.0009802	0	0.000980148	0	0.0010381	0.001896	0.0009802	0	0.000980148	0	0.0010381	0.001896
1269	0.000980558	0.00204314	0.000980137	0	0.00103866	0.00189727	0.0009802	0	0.000980148	0	0.00103818	0.001896	0.0009802	0	0.000980148	0	0.00103826	0.001896	0.0009802	0	0.000980148	0	0.00103826	0.001896
1270	0.000980564	0.00204435	0.000980137	0	0.00103881	0.00189727	0.0009802	0	0.000980148	0	0.00103834	0.001896	0.0009802	0	0.000980148	0	0.00103842	0.001896	0.0009802	0	0.000980148	0	0.00103842	0.001896
1271	0.00098057	0.00204554	0.000980137	0	0.00103897	0.00189727	0.0009802	0	0.000980148	0	0.0010385	0.001896	0.0009802	0	0.000980148	0	0.00103858	0.001896	0.0009802	0	0.000980148	0	0.00103858	0.001896
1272	0.000980575	0.00204672	0.000980137	0	0.00103912	0.00189727	0.0009802	0	0.000980148	0	0.00103866	0.001896	0.0009802	0	0.000980148	0	0.00103874	0.001896	0.0009802	0	0.000980148	0	0.00103874	0.001896
1273	0.000980581	0.00204788	0.000980137	0	0.00103927	0.00189727	0.0009802	0	0.000980148	0	0.00103882	0.001896	0.0009802	0	0.000980148	0	0.0010389	0.001896	0.0009802	0	0.000980148	0	0.0010389	0.001896
1274	0.000980586	0.00204902	0.000980137	0	0.00103943	0.00189727	0.0009802	0	0.000980148	0	0.00103898	0.001896	0.0009802	0	0.000980148	0	0.00103906	0.001896	0.0009802	0	0.000980148	0	0.00103906	0.001896
1275	0.000980592	0.00205014	0.000980137	0	0.00103958	0.00189727	0.0009802	0	0.000980148	0	0.00103913	0.001896	0.0009802	0	0.000980148	0	0.00103921	0.001896	0.0009802	0	0.000980148	0	0.00103922	0.001896
1276	0.000980597	0.00205124	0.000980137	0	0.00103973	0.00189727	0.0009802	0	0.000980148	0	0.00103929	0.001896	0.0009802	0	0.000980148	0	0.00103937	0.001896	0.0009802	0	0.000980148	0	0.00103937	0.001896
1277	0.000980603	0.00205233	0.000980137	0	0.00103988	0.00189727	0.0009802	0	0.000980148	0	0.00103944	0.001896	0.0009802	0	0.000980148	0	0.00103952	0.001896	0.0009802	0	0.000980148	0	0.00103952	0.001896
1278	0.000980608	0.00205339	0.000980137	0	0.00104002	0.00189727	0.0009802	0	0.000980148	0	0.0010396	0.001896	0.0009802	0	0.000980148	0	0.00103967	0.001896	0.0009802	0	0.000980148	0	0.00103967	0.001896
1279	0.000980614	0.00205445	0.000980137	0	0.00104017	0.00189727	0.0009802	0	0.000980148	0	0.00103974	0.001896	0.0009802	0	0.000980148	0	0.00103982	0.001896	0.0009802	0	0.000980148	0	0.00103982	0.001896
1280	0.000980619	0.00205548	0.000980137	0	0.00104031	0.00189727	0.0009802	0	0.000980148	0	0.00103989	0.001896	0.0009802	0	0.000980148	0	0.00103997	0.00189601	0.0009802	0	0.000980148	0	0.00103997	0.00189601
1281	0.000980625	0.0020565	0.000980137	0	0.00104045	0.00189727	0.0009802	0	0.000980148	0	0.00104004	0.001896	0.0009802	0	0.000980148	0	0.00104011	0.00189601	0.0009802	0	0.000980148	0	0.00104011	0.00189601
1282	0.00098063	0.00205749	0.000980137	0	0.00104059	0.00189727	0.0009802	0	0.000980148	0	0.00104018	0.001896	0.0009802	0	0.000980148	0	0.00104025	0.00189601	0.0009802	0	0.000980148	0	0.00104025	0.00189601
1283	0.000980635	0.00205848	0.000980137	0	0.00104073	0.00189727	0.0009802	0	0.000980148	0	0.00104032	0.001896	0.0009802	0	0.000980148	0	0.00104039	0.00189601	0.0009802	0	0.000980148	0	0.00104039	0.00189601
1284	0.000980641	0.00205944	0.000980137	0	0.00104086	0.00189727	0.0009802	0	0.000980148	0	0.00104045	0.001896	0.0009802	0	0.000980148	0	0.00104052	0.00189601	0.0009802	0	0.000980148	0	0.00104052	0.00189601
1285	0.000980646	0.00206039	0.000980137	0	0.00104099	0.00189727	0.0009802	0	0.000980148	0	0.00104059	0.001896	0.0009802	0	0.000980148	0	0.00104065	0.00189601	0.0009802	0	0.000980148	0	0.00104065	0.00189601
1286	0.000980652	0.00206132	0.000980137	0	0.00104112	0.00189727	0.0009802	0	0.000980148	0	0.00104072	0.001896	0.0009802	0	0.000980148	0	0.00104078	0.00189601	0.0009802	0	0.000980148	0	0.00104078	0.00189601
1287	0.000980657	0.00206224	0.000980137	0	0.00104125	0.00189727	0.0009802	0	0.000980148	0	0.00104084	0.001896	0.0009802	0	0.000980148	0	0.0010409	0.00189601	0.0009802	0	0.000980148	0	0.0010409	0.00189601
1288	0.000980662	0.00206314	0.000980137	0	0.00104137	0.00189727	0.0009802	0	0.000980148	0	0.00104097	0.001896	0.0009802	0	0.000980148	0	0.00104103	0.00189601	0.0009802	0	0.000980148	0	0.00104103	0.00189601
1289	0.000980668	0.00206402	0.000980137	0	0.00104149	0.00189728	0.0009802	0	0.000980148	0	0.00104109	0.001896	0.0009802	0	0.000980148	0	0.00104114	0.00189601	0.0009802	0	0.000980148	0	0.00104114	0.00189601
1290	0.000980673	0.00206489	0.000980137	0	0.00104161	0.00189728	0.0009802	0	0.000980148	0	0.00104121	0.001896	0.0009802	0	0.000980148	0	0.00104126	0.00189601	0.0009802	0	0.000980148	0	0.00104126	0.00189601
1291	0.000980678	0.00206575	0.000980137	0	0.00104172	0.00189728	0.0009802	0	0.000980148	0	0.00104132	0.001896	0.0009802	0	0.000980148	0	0.00104138	0.00189601	0.0009802	0	0.000980148	0	0.00104138	0.00189601
1292	0.000980683	0.00206659	0.000980137	0	0.00104184	0.00189728	0.0009802	0	0.000980148	0	0.00104144	0.001896	0.0009802	0	0.000980148	0	0.00104149	0.00189601	0.0009802	0	0.000980148	0	0.00104149	0.00189601
1293	0.000980689	0.00206742	0.000980137	0	0.00104195	0.00189728	0.0009802	0	0.000980148	0	0.00104155	0.00189601	0.0009802	0	0.000980148	0	0.0010416	0.00189601	0.0009802	0	0.000980148	0	0.0010416	0.00189601
1294	0.000980694	0.00206823	0.000980137	0	0.00104206	0.00189728	0.0009802	0	0.000980148	0	0.00104166	0.00189601	0.0009802	0	0.000980148	0	0.00104171	0.00189601	0.0009802	0	0.000980148	0	0.00104171	0.00189601
1295	0.000980699	0.00206902	0.000980137	0	0.00104217	0.00189728	0.0009802	0	0.000980148	0	0.00104177	0.00189601	0.0009802	0	0.000980148	0	0.00104182	0.00189601	0.0009802	0	0.000980148	0	0.00104182	0.00189601
1296	0.000980704	0.0020698	0.000980137	0	0.00104228	0.00189728	0.0009802	0	0.000980148	0	0.00104188	0.00189601	0.0009802	0	0.000980148	0	0.00104193	0.00189601	0.0009802	0	0.000980148	0	0.00104193	0.00189601
1297	0.000980709	0.00207057	0.000980137	0	0.00104239	0.00189728	0.0009802	0	0.000980148	0	0.00104199	0.00189601	0.0009802	0	0.000980148	0	0.00104204	0.00189601	0.0009802	0	0.000980148	0	0.00104204	0.00189601
1298	0.000980715	0.00207133	0.000980137	0	0.0010425	0.00189728	0.0009802	0	0.000980148	0	0.00104209	0.00189601	0.0009802	0	0.000980148	0	0.00104215	0.00189601	0.0009802	0	0.000980148	0	0.00104215	0.00189601
1299	0.00098072	0.00207207	0.000980137	0	0.00104261	0.00189728	0.0009802	0	0.000980148	0	0.0010422	0.00189601	0.0009802	0	0.000980148	0	0.00104225	0.00189601	0.0009802	0	0.000980148	0	0.00104225	0.00189601
1300	0.000980725	0.0020728	0.000980137	0	0.00104271	0.00189728	0.0009802	0	0.000980148	0	0.0010423	0.00189601	0.0009802	0	0.000980148	0	0.00104236	0.00189601	0.0009802	0	0.000980148	0	0.00104236	0.00189601
1301	0.00098073	0.00207351	0.000980137	0	0.00104282	0.00189728	0.0009802	0	0.000980148	0	0.0010424	0.00189601	0.0009802	0	0.000980148	0	0.00104246	0.00189601	0.0009802	0	0.000980148	0	0.00104246	0.00189601
1302	0.000980735	0.00207421	0.000980137	0	0.00104293	0.00189728	0.0009802	0	0.000980148	0	0.00104251	0.00189601	0.0009802	0	0.000980148	0	0.00104257	0.00189601	0.0009802	0	0.000980148	0	0.00104257	0.00189601
1303	0.00098074	0.0020749	0.000980137	0	0.00104304	0.00189728	0.0009802	0	0.000980148	0	0.00104261	0.00189601	0.0009802	0	0.000980148	0	0.00104267	0.00189601	0.0009802	0	0.000980148	0	0.00104267	0.00189601
1304	0.000980745	0.00207558	0.000980137	0	0.00104314	0.00189728	0.0009802	0	0.000980148	0	0.00104271	0.00189601	0.0009802	0	0.000980148	0	0.00104277	0.00189601	0.0009802	0	0.000980148	0	0.00104277	0.00189601
1305	0.00098075	0.00207624	0.000980137	0	0.00104325	0.00189728	0.0009802	0	0.000980148	0	0.00104281	0.00189601	0.0009802	0	0.000980148	0	0.00104288	0.00189601	0.0009802	0	0.000980148	0	0.00104288	0.00189601
1306	0.000980755	0.0020769	0.000980137	0	0.00104336	0.00189728	0.0009802	0	0.000980148	0	0.00104291	0.00189601	0.0009802	0	0.000980148	0	0.00104298	0.00189601	0.0009802	0	0.000980148	0	0.00104298	0.00189601
1307	0.00098076	0.00207754	0.000980137	0	0.00104346	0.00189728	0.0009802	0	0.000980148	0	0.00104301	0.00189601	0.0009802	0	0.000980148	0	0.00104308	0.00189601	0.0009802	0	0.000980148	0	0.00104308	0.00189601
1308	0.000980765	0.00207816	0.000980137	0	0.00104357	0.00189728	0.0009802	0	0.000980148	0	0.00104311	0.00189601	0.0009802	0	0.000980148	0	0.00104318	0.00189601	0.0009802	0	0.000980148	0	0.00104318	0.00189601
1309	0.00098077	0.00207878	0.000980137	0	0.00104368	0.00189728	0.0009802	0	0.000980148	0	0.00104321	0.00189601	0.0009802	0	0.000980148	0	0.00104328	0.00189601	0.0009802	0	0.000980148	0	0.00104328	0.00189601
1310	0.000980775	0.00207939	0.000980137	0	0.00104379	0.00189728	0.0009802	0	0.000980148	0	0.00104331	0.00189601	0.0009802	0	0.000980148	0	0.00104338	0.00189601	0.0009802	0	0.000980148	0	0.00104338	0.00189601
1311	0.000980779	0.00207999	0.000980137	0	0.0010439	0.00189728	0.0009802	0	0.000980148	0	0.00104341	0.00189601	0.0009802	0	0.000980148	0	0.00104348	0.00189601	0.0009802	0	0.000980148	0	0.00104348	0.00189601
1312	0.000980784	0.00208057	0.000980137	0	0.00104401	0.00189728	0.0009802	0	0.000980148	0	0.00104352	0.00189601	0.0009802	0	0.000980148	0	0.00104359	0.00189601	0.0009802	0	0.000980148	0	0.00104359	0.00189601
1313	0.000980789	0.00208114	0.000980137	0	0.00104411	0.00189728	0.0009802	0	0.000980148	0	0.00104362	0.00189601	0.0009802	0	0.000980148	0	0.00104369	0.00189601	0.0009802	0	0.000980148	0	0.00104369	0.00189601
1314	0.000980794	0.00208171	0.000980137	0	0.00104422	0.00189728	0.0009802	0	0.000980148	0	0.00104372	0.00189601	0.0009802	0	0.000980148	0	0.00104379	0.00189601	0.0009802	0	0.000980148	0	0.00104379	0.00189601
1315	0.000980799	0.00208226	0.000980137	0	0.00104433	0.00189728	0.0009802	0	0.000980148	0	0.00104382	0.00189601	0.0009802	0	0.000980148	0	0.00104389	0.00189601	0.0009802	0	0.000980148	0	0.00104389	0.00189601
1316	0.000980803	0.0020828	0.000980137	0	0.00104444	0.00189728	0.0009802	0	0.000980148	0	0.00104392	0.00189601	0.0009802	0	0.000980148	0	0.00104399	0.00189601	0.0009802	0	0.000980148	0	0.00104399	0.00189601
1317	0.000980808	0.00208334	0.000980137	0	0.00104455	0.00189728	0.0009802	0	0.000980148	0	0.00104402	0.00189601	0.0009802	0	0.000980148	0	0.00104409	0.00189601	0.0009802	0	0.000980148	0	0.00104409	0.00189601
1318	0.000980813	0.00208386	0.000980137	0	0.00104466	0.00189728	0.0009802	0	0.000980148	0	0.00104413	0.00189601	0.0009802	0	0.000980148	0	0.0010442	0.00189601	0.0009802	0	0.000980148	0	0.0010442	0.00189601
1319	0.000980817	0.00208438	0.000980137	0	0.00104477	0.00189728	0.0009802	0	0.000980148	0	0.00104423	0.00189601	0.0009802	0	0.000980148	0	0.0010443	0.00189601	0.0009802	0	0.000980148	0	0.0010443	0.00189601
1320	0.000980822	0.00208488	0.000980137	0	0.00104488	0.00189728	0.0009802	0	0.000980148	0	0.00104433	0.00189601	0.0009802	0	0.000980148	0	0.0010444	0.00189601	0.0009802	0	0.000980148	0	0.0010444	0.00189601
1321	0.000980827	0.00208538	0.000980137	0	0.001045	0.00189728	0.0009802	0	0.000980148	0	0.00104444	0.00189601	0.0009802	0	0.000980148	0	0.00104451	0.00189601	0.0009802	0	0.000980148	0	0.00104451	0.00189601
1322	0.000980831	0.00208587	0.000980137	0	0.00104511	0.00189728	0.0009802	0	0.000980148	0	0.00104454	0.00189601	0.0009802	0	0.000980148	0	0.00104461	0.00189601	0.0009802	0	0.000980148	0	0.00104461	0.00189601
1323	0.000980836	0.00208635	0.000980137	0	0.00104522	0.00189728	0.0009802	0	0.000980148	0	0.00104465	0.00189601	0.0009802	0	0.000980148	0	0.00104471	0.00189601	0.0009802	0	0.000980148	0	0.00104471	0.00189601
1324	0.00098084	0.00208682	0.000980137	0	0.00104533	0.00189728	0.0009802	0	0.000980148	0	0.00104475	0.00189601	0.0009802	0	0.000980148	0	0.00104482	0.00189601	0.0009802	0	0.000980148	0	0.00104482	0.00189601
1325	0.000980845	0.00208728	0.000980137	0	0.00104544	0.00189728	0.0009802	0	0.000980148	0	0.00104486	0.00189601	0.0009802	0	0.000980148	0	0.00104492	0.00189601	0.0009802	0	0.000980148	0	0.00104492	0.00189601
1326	0.000980849	0.00208774	0.000980137	0	0.00104555	0.00189728	0.0009802	0	0.000980148	0	0.00104496	0.00189601	0.0009802	0	0.000980148	0	0.00104503	0.00189601	0.0009802	0	0.000980148	0	0.00104503	0.00189601
1327	0.000980854	0.00208819	0.000980137	0	0.00104566	0.00189728	0.0009802	0	0.000980148	0	0.00104507	0.00189601	0.0009802	0	0.000980148	0	0.00104513	0.00189601	0.0009802	0	0.000980148	0	0.00104513	0.00189601
1328	0.000980858	0.00208863	0.000980137	0	0.00104578	0.00189728	0.0009802	0	0.000980148	0	0.00104517	0.00189601	0.0009802	0	0.000980148	0	0.00104524	0.00189601	0.0009802	0	0.000980148	0	0.00104524	0.00189601
1329	0.000980863	0.00208906	0.000980137	0	0.00104589	0.00189728	0.0009802	0	0.000980148	0	0.00104528	0.00189601	0.0009802	0	0.000980148	0	0.00104534	0.00189601	0.0009802	0	0.000980148	0	0.00104534	0.00189601
1330	0.000980867	0.00208948	0.000980137	0	0.001046	0.00189728	0.0009802	0	0.000980148	0	0.00104539	0.00189601	0.0009802	0	0.000980148	0	0.00104545	0.00189601	0.0009802	0	0.000980148	0	0.00104545	0.00189601
1331	0.000980872	0.0020899	0.000980137	0	0.00104611	0.00189728	0.0009802	0	0.000980148	0	0.00104549	0.00189601	0.0009802	0	0.000980148	0	0.00104555	0.00189601	0.0009802	0	0.000980148	0	0.00104555	0.00189601
1332	0.000980876	0.00209031	0.000980137	0	0.00104623	0.00189728	0.0009802	0	0.000980148	0	0.0010456	0.00189601	0.0009802	0	0.000980148	0	0.00104566	0.00189601	0.0009802	0	0.000980148	0	0.00104566	0.00189601
1333	0.00098088	0.00209072	0.000980137	0	0.00104634	0.00189728	0.0009802	0	0.000980148	0	0.00104571	0.00189601	0.0009802	0	0.000980148	0	0.00104577	0.00189601	0.0009802	0	0.000980148	0	0.00104577	0.00189601
1334	0.000980885	0.00209111	0.000980137	0	0.00104646	0.00189728	0.0009802	0	0.000980148	0	0.00104581	0.00189601	0.0009802	0	0.000980148	0	0.00104587	0.00189601	0.0009802	0	0.000980148	0	0.00104587	0.00189601
1335	0.000980889	0.0020915	0.000980137	0	0.00104657	0.00189728	0.0009802	0	0.000980148	0	0.00104592	0.00189601	0.0009802	0	0.000980148	0	0.00104598	0.00189601	0.0009802	0	0.000980148	0	0.00104598	0.00189601
1336	0.000980893	0.00209189	0.000980137	0	0.00104669	0.00189728	0.0009802	0	0.000980148	0	0.00104603	0.00189601	0.0009802	0	0.000980148	0	0.00104608	0.00189601	0.0009802	0	0.000980148	0	0.00104608	0.00189601
1337	0.000980897	0.00209227	0.000980137	0	0.0010468	0.00189728	0.0009802	0	0.000980148	0	0.00104613	0.00189601	0.0009802	0	0.000980148	0	0.00104619	0.00189601	0.0009802	0	0.000980148	0	0.00104619	0.00189601
1338	0.000980901	0.00209264	0.000980137	0	0.00104692	0.00189728	0.0009802	0	0.000980148	0	0.00104624	0.00189601	0.0009802	0	0.000980148	0	0.00104629	0.00189601	0.0009802	0	0.000980148	0	0.0010463	0.00189601
1339	0.000980906	0.002093	0.000980137	0	0.00104703	0.00189728	0.0009802	0	0.000980148	0	0.00104634	0.00189601	0.0009802	0	0.000980148	0	0.0010464	0.00189601	0.0009802	0	0.000980148	0	0.0010464	0.00189601
1340	0.00098091	0.00209336	0.000980137	0	0.00104715	0.00189728	0.0009802	0	0.000980148	0	0.00104645	0.00189601	0.0009802	0	0.000980148	0	0.0010465	0.00189601	0.0009802	0	0.000980148	0	0.0010465	0.00189601
1341	0.000980914	0.00209371	0.000980137	0	0.00104726	0.00189728	0.0009802	0	0.000980148	0	0.00104655	0.00189601	0.0009802	0	0.000980148	0	0.00104661	0.00189601	0.0009802	0	0.000980148	0	0.00104661	0.00189601
1342	0.000980918	0.00209406	0.000980137	0	0.00104738	0.00189728	0.0009802	0	0.000980148	0	0.00104665	0.00189601	0.0009802	0	0.000980148	0	0.00104671	0.00189601	0.0009802	0	0.000980148	0	0.00104671	0.00189601
1343	0.000980922	0.0020944	0.000980137	0	0.0010475	0.00189728	0.0009802	0	0.000980148	0	0.00104676	0.00189601	0.0009802	0	0.000980148	0	0.00104681	0.00189601	0.0009802	0	0.000980148	0	0.00104681	0.00189601
1344	0.000980926	0.00209473	0.000980137	0	0.00104761	0.00189728	0.0009802	0	0.000980148	0	0.00104686	0.00189601	0.0009802	0	0.000980148	0	0.00104691	0.00189602	0.0009802	0	0.000980148	0	0.00104691	0.00189602
1345	0.00098093	0.00209506	0.000980137	0	0.00104773	0.00189728	0.0009802	0	0.000980148	0	0.00104696	0.00189601	0.0009802	0	0.000980148	0	0.00104702	0.00189602	0.0009802	0	0.000980148	0	0.00104702	0.00189602
1346	0.000980934	0.00209539	0.000980137	0	0.00104784	0.00189728	0.0009802	0	0.000980148	0	0.00104706	0.00189601	0.0009802	0	0.000980148	0	0.00104712	0.00189602	0.0009802	0	0.000980148	0	0.00104712	0.00189602
1347	0.000980938	0.00209571	0.000980137	0	0.00104796	0.00189728	0.0009802	0	0.000980148	0	0.00104716	0.00189601	0.0009802	0	0.000980148	0	0.00104722	0.00189602	0.0009802	0	0.000980148	0	0.00104722	0.00189602
1348	0.000980942	0.00209602	0.000980137	0	0.00104808	0.00189728	0.0009802	0	0.000980148	0	0.00104727	0.00189601	0.0009802	0	0.000980148	0	0.00104732	0.00189602	0.0009802	0	0.000980148	0	0.00104732	0.00189602
1349	0.000980946	0.00209633	0.000980137	0	0.00104819	0.00189728	0.0009802	0	0.000980148	0	0.00104737	0.00189601	0.0009802	0	0.000980148	0	0.00104742	0.00189602	0.0009802	0	0.000980148	0	0.00104742	0.00189602
1350	0.00098095	0.00209664	0.000980137	0	0.00104831	0.00189728	0.0009802	0	0.000980148	0	0.00104747	0.00189601	0.0009802	0	0.000980148	0	0.00104752	0.00189602	0.0009802	0	0.000980148	0	0.00104752	0.00189602
1351	0.000980954	0.00209694	0.000980137	0	0.00104842	0.00189728	0.0009802	0	0.000980148	0	0.00104757	0.00189601	0.0009802	0	0.000980148	0	0.00104762	0.00189602	0.0009802	0	0.000980148	0	0.00104762	0.00189602
1352	0.000980958	0.00209723	0.000980137	0	0.00104854	0.00189729	0.0009802	0	0.000980148	0	0.00104767	0.00189601	0.0009802	0	0.000980148	0	0.00104772	0.00189602	0.0009802	0	0.000980148	0	0.00104772	0.00189602
1353	0.000980962	0.00209752	0.000980137	0	0.00104865	0.00189729	0.0009802	0	0.000980148	0	0.00104778	0.00189601	0.0009802	0	0.000980148	0	0.00104782	0.00189602	0.0009802	0	0.000980148	0	0.00104783	0.00189602
1354	0.000980965	0.00209781	0.000980137	0	0.00104877	0.00189729	0.0009802	0	0.000980148	0	0.00104788	0.00189601	0.0009802	0	0.000980148	0	0.00104793	0.00189602	0.0009802	0	0.000980148	0	0.00104793	0.00189602
1355	0.000980969	0.00209809	0.000980137	0	0.00104888	0.00189729	0.0009802	0	0.000980148	0	0.00104798	0.00189601	0.0009802	0	0.000980148	0	0.00104803	0.00189602	0.0009802	0	0.000980148	0	0.00104803	0.00189602
1356	0.000980973	0.00209836	0.000980137	0	0.00104899	0.00189729	0.0009802	0	0.000980148	0	0.00104808	0.00189601	0.0009802	0	0.000980148	0	0.00104813	0.00189602	0.0009802	0	0.000980148	0	0.00104813	0.00189602
1357	0.000980977	0.00209864	0.000980137	0	0.00104911	0.00189729	0.0009802	0	0.000980148	0	0.00104819	0.00189601	0.0009802	0	0.000980148	0	0.00104823	0.00189602	0.0009802	0	0.000980148	0	0.00104823	0.00189602
1358	0.00098098	0.0020989	0.000980137	0	0.00104922	0.00189729	0.0009802	0	0.000980148	0	0.00104829	0.00189602	0.0009802	0	0.000980148	0	0.00104834	0.00189602	0.0009802	0	0.000980148	0	0.00104834	0.00189602
1359	0.000980984	0.00209916	0.000980137	0	0.00104933	0.00189729	0.0009802	0	0.000980148	0	0.0010484	0.00189602	0.0009802	0	0.000980148	0	0.00104844	0.00189602	0.0009802	0	0.000980148	0	0.00104844	0.00189602
1360	0.000980988	0.00209942	0.000980137	0	0.00104945	0.00189729	0.0009802	0	0.000980148	0	0.0010485	0.00189602	0.0009802	0	0.000980148	0	0.00104854	0.00189602	0.0009802	0	0.000980148	0	0.00104854	0.00189602
1361	0.000980991	0.00209968	0.000980137	0	0.00104956	0.00189729	0.0009802	0	0.000980148	0	0.00104861	0.00189602	0.0009802	0	0.000980148	0	0.00104865	0.00189602	0.0009802	0	0.000980148	0	0.00104865	0.00189602
1362	0.000980995	0.00209993	0.000980137	0	0.00104967	0.00189729	0.0009802	0	0.000980148	0	0.00104871	0.00189602	0.0009802	0	0.000980148	0	0.00104875	0.00189602	0.0009802	0	0.000980148	0	0.00104875	0.00189602
1363	0.000980999	0.00210017	0.000980137	0	0.00104978	0.00189729	0.0009802	0	0.000980148	0	0.00104882	0.00189602	0.0009802	0	0.000980148	0	0.00104885	0.00189602	0.0009802	0	0.000980148	0	0.00104885	0.00189602
1364	0.000981002	0.00210041	0.000980137	0	0.00104989	0.00189729	0.0009802	0	0.000980148	0	0.00104892	0.00189602	0.0009802	0	0.000980148	0	0.00104896	0.00189602	0.0009802	0	0.000980148	0	0.00104896	0.00189602
1365	0.000981006	0.00210065	0.000980137	0	0.00105	0.00189729	0.0009802	0	0.000980148	0	0.00104903	0.00189602	0.0009802	0	0.000980148	0	0.00104906	0.00189602	0.0009802	0	0.000980148	0	0.00104906	0.00189602
1366	0.000981009	0.00210088	0.000980137	0	0.0010501	0.00189729	0.0009802	0	0.000980148	0	0.00104914	0.00189602	0.0009802	0	0.000980148	0	0.00104917	0.00189602	0.0009802	0	0.000980148	0	0.00104917	0.00189602
1367	0.000981013	0.00210111	0.000980137	0	0.00105021	0.00189729	0.0009802	0	0.000980148	0	0.00104925	0.00189602	0.0009802	0	0.000980148	0	0.00104928	0.00189602	0.0009802	0	0.000980148	0	0.00104928	0.00189602
1368	0.000981016	0.00210134	0.000980137	0	0.00105032	0.00189729	0.0009802	0	0.000980148	0	0.00104936	0.00189602	0.0009802	0	0.000980148	0	0.00104938	0.00189602	0.0009802	0	0.000980148	0	0.00104939	0.00189602
1369	0.00098102	0.00210156	0.000980137	0	0.00105043	0.00189729	0.0009802	0	0.000980148	0	0.00104947	0.00189602	0.0009802	0	0.000980148	0	0.00104949	0.00189602	0.0009802	0	0.000980148	0	0.00104949	0.00189602
1370	0.000981023	0.00210178	0.000980137	0	0.00105054	0.00189729	0.0009802	0	0.000980148	0	0.00104958	0.00189602	0.0009802	0	0.000980148	0	0.0010496	0.00189602	0.0009802	0	0.000980148	0	0.0010496	0.00189602
1371	0.000981027	0.00210199	0.000980137	0	0.00105064	0.00189729	0.0009802	0	0.000980148	0	0.00104969	0.00189602	0.0009802	0	0.000980148	0	0.00104971	0.00189602	0.0009802	0	0.000980148	0	0.00104971	0.00189602
1372	0.00098103	0.0021022	0.000980137	0	0.00105075	0.00189729	0.0009802	0	0.000980148	0	0.0010498	0.00189602	0.0009802	0	0.000980148	0	0.00104982	0.00189602	0.0009802	0	0.000980148	0	0.00104982	0.00189602
1373	0.000981033	0.00210241	0.000980137	0	0.00105086	0.00189729	0.0009802	0	0.000980148	0	0.00104991	0.00189602	0.0009802	0	0.000980148	0	0.00104992	0.00189602	0.0009802	0	0.000980148	0	0.00104992	0.00189602
1374	0.000981037	0.00210261	0.000980137	0	0.00105096	0.00189729	0.0009802	0	0.000980148	0	0.00105002	0.00189602	0.0009802	0	0.000980148	0	0.00105003	0.00189602	0.0009802	0	0.000980148	0	0.00105003	0.00189602
1375	0.00098104	0.00210281	0.000980137	0	0.00105107	0.00189729	0.0009802	0	0.000980148	0	0.00105013	0.00189602	0.0009802	0	0.000980148	0	0.00105014	0.00189602	0.0009802	0	0.000980148	0	0.00105014	0.00189602
1376	0.000981043	0.00210301	0.000980137	0	0.00105118	0.00189729	0.0009802	0	0.000980148	0	0.00105024	0.00189602	0.0009802	0	0.000980148	0	0.00105025	0.00189602	0.0009802	0	0.000980148	0	0.00105025	0.00189602
1377	0.000981047	0.0021032	0.000980137	0	0.00105128	0.00189729	0.0009802	0	0.000980148	0	0.00105035	0.00189602	0.0009802	0	0.000980148	0	0.00105036	0.00189602	0.0009802	0	0.000980148	0	0.00105036	0.00189602
1378	0.00098105	0.00210339	0.000980137	0	0.00105139	0.00189729	0.0009802	0	0.000980148	0	0.00105046	0.00189602	0.0009802	0	0.000980148	0	0.00105047	0.00189602	0.0009802	0	0.000980148	0	0.00105047	0.00189602
1379	0.000981053	0.00210357	0.000980137	0	0.00105149	0.00189729	0.0009802	0	0.000980148	0	0.00105056	0.00189602	0.0009802	0	0.000980148	0	0.00105057	0.00189602	0.0009802	0	0.000980148	0	0.00105057	0.00189602
1380	0.000981056	0.00210376	0.000980137	0	0.0010516	0.00189729	0.0009802	0	0.000980148	0	0.00105067	0.00189602	0.0009802	0	0.000980148	0	0.00105068	0.00189602	0.0009802	0	0.000980148	0	0.00105068	0.00189602
1381	0.00098106	0.00210394	0.000980137	0	0.00105171	0.00189729	0.0009802	0	0.000980148	0	0.00105078	0.00189602	0.0009802	0	0.000980148	0	0.00105079	0.00189602	0.0009802	0	0.000980148	0	0.00105079	0.00189602
1382	0.000981063	0.00210411	0.000980137	0	0.00105181	0.00189729	0.0009802	0	0.000980148	0	0.00105089	0.00189602	0.0009802	0	0.000980148	0	0.0010509	0.00189602	0.0009802	0	0.000980148	0	0.0010509	0.00189602
1383	0.000981066	0.00210429	0.000980137	0	0.00105191	0.00189729	0.0009802	0	0.000980148	0	0.00105099	0.00189602	0.0009802	0	0.000980148	0	0.001051	0.00189602	0.0009802	0	0.000980148	0	0.00105101	0.00189602
1384	0.000981069	0.00210446	0.000980137	0	0.00105202	0.00189729	0.0009802	0	0.000980148	0	0.0010511	0.00189602	0.0009802	0	0.000980148	0	0.00105111	0.00189602	0.0009802	0	0.000980148	0	0.00105111	0.00189602
1385	0.000981072	0.00210462	0.000980137	0	0.00105212	0.00189729	0.0009802	0	0.000980148	0	0.0010512	0.00189602	0.0009802	0	0.000980148	0	0.00105122	0.00189602	0.0009802	0	0.000980148	0	0.00105122	0.00189602
1386	0.000981075	0.00210479	0.000980137	0	0.00105222	0.00189729	0.0009802	0	0.000980148	0	0.0010513	0.00189602	0.0009802	0	0.000980148	0	0.00105133	0.00189602	0.0009802	0	0.000980148	0	0.00105133	0.00189602
1387	0.000981078	0.00210495	0.000980137	0	0.00105233	0.00189729	0.0009802	0	0.000980148	0	0.00105141	0.00189602	0.0009802	0	0.000980148	0	0.00105143	0.00189602	0.0009802	0	0.000980148	0	0.00105143	0.00189602
1388	0.000981081	0.00210511	0.000980137	0	0.00105243	0.00189729	0.0009802	0	0.000980148	0	0.00105151	0.00189602	0.0009802	0	0.000980148	0	0.00105154	0.00189602	0.0009802	0	0.000980148	0	0.00105154	0.00189602
1389	0.000981084	0.00210526	0.000980137	0	0.00105253	0.00189729	0.0009802	0	0.000980148	0	0.00105161	0.00189602	0.0009802	0	0.000980148	0	0.00105164	0.00189602	0.0009802	0	0.000980148	0	0.00105164	0.00189602
1390	0.000981087	0.00210541	0.000980137	0	0.00105263	0.00189729	0.0009802	0	0.000980148	0	0.00105171	0.00189602	0.0009802	0	0.000980148	0	0.00105175	0.00189602	0.0009802	0	0.000980148	0	0.00105175	0.00189602
1391	0.00098109	0.00210556	0.000980137	0	0.00105273	0.00189729	0.0009802	0	0.000980148	0	0.00105181	0.00189602	0.0009802	0	0.000980148	0	0.00105186	0.00189602	0.0009802	0	0.000980148	0	0.00105186	0.00189602
1392	0.000981093	0.00210571	0.000980137	0	0.00105283	0.00189729	0.0009802	0	0.000980148	0	0.00105191	0.00189602	0.0009802	0	0.000980148	0	0.00105196	0.00189602	0.0009802	0	0.000980148	0	0.00105196	0.00189602
1393	0.000981096	0.00210585	0.000980137	0	0.00105292	0.00189729	0.0009802	0	0.000980148	0	0.00105201	0.00189602	0.0009802	0	0.000980148	0	0.00105206	0.00189602	0.0009802	0	0.000980148	0	0.00105206	0.00189602
1394	0.000981099	0.002106	0.000980137	0	0.00105302	0.00189729	0.0009802	0	0.000980148	0	0.00105211	0.00189602	0.0009802	0	0.000980148	0	0.00105217	0.00189602	0.0009802	0	0.000980148	0	0.00105217	0.00189602
1395	0.000981102	0.00210613	0.000980137	0	0.00105312	0.00189729	0.0009802	0	0.000980148	0	0.00105221	0.00189602	0.0009802	0	0.000980148	0	0.00105227	0.00189602	0.0009802	0	0.000980148	0	0.00105227	0.00189602
1396	0.000981105	0.00210627	0.000980137	0	0.00105322	0.00189729	0.0009802	0	0.000980148	0	0.00105231	0.00189602	0.0009802	0	0.000980148	0	0.00105237	0.00189602	0.0009802	0	0.000980148	0	0.00105237	0.00189602
1397	0.000981108	0.0021064	0.000980137	0	0.00105332	0.00189729	0.0009802	0	0.000980148	0	0.00105241	0.00189602	0.0009802	0	0.000980148	0	0.00105248	0.00189602	0.0009802	0	0.000980148	0	0.00105248	0.00189602
1398	0.000981111	0.00210654	0.000980137	0	0.00105342	0.00189729	0.0009802	0	0.000980148	0	0.00105251	0.00189602	0.0009802	0	0.000980148	0	0.00105258	0.00189602	0.0009802	0	0.000980148	0	0.00105258	0.00189602
1399	0.000981113	0.00210666	0.000980137	0	0.00105351	0.00189729	0.0009802	0	0.000980148	0	0.0010526	0.00189602	0.0009802	0	0.000980148	0	0.00105268	0.00189602	0.0009802	0	0.000980148	0	0.00105268	0.00189602
1400	0.000981116	0.00210679	0.000980137	0	0.00105361	0.00189729	0.0009802	0	0.000980148	0	0.0010527	0.00189602	0.0009802	0	0.000980148	0	0.00105278	0.00189602	0.0009802	0	0.000980148	0	0.00105278	0.00189602
1401	0.000981119	0.00210691	0.000980137	0	0.00105371	0.00189729	0.0009802	0	0.000980148	0	0.0010528	0.00189602	0.0009802	0	0.000980148	0	0.00105288	0.00189602	0.0009802	0	0.000980148	0	0.00105288	0.00189602
1402	0.000981122	0.00210704	0.000980137	0	0.00105381	0.00189729	0.0009802	0	0.000980148	0	0.0010529	0.00189602	0.0009802	0	0.000980148	0	0.00105298	0.00189602	0.0009802	0	0.000980148	0	0.00105298	0.00189602
1403	0.000981124	0.00210716	0.000980137	0	0.00105391	0.00189729	0.0009802	0	0.000980148	0	0.001053	0.00189602	0.0009802	0	0.000980148	0	0.00105308	0.00189602	0.0009802	0	0.000980148	0	0.00105308	0.00189602
1404	0.000981127	0.00210727	0.000980137	0	0.00105401	0.00189729	0.0009802	0	0.000980148	0	0.0010531	0.00189602	0.0009802	0	0.000980148	0	0.00105318	0.00189602	0.0009802	0	0.000980148	0	0.00105318	0.00189602
1405	0.00098113	0.00210739	0.000980137	0	0.0010541	0.00189729	0.0009802	0	0.000980148	0	0.0010532	0.00189602	0.0009802	0	0.000980148	0	0.00105328	0.00189602	0.0009802	0	0.000980148	0	0.00105328	0.00189602
1406	0.000981132	0.0021075	0.000980137	0	0.0010542	0.00189729	0.0009802	0	0.000980148	0	0.0010533	0.00189602	0.0009802	0	0.000980148	0	0.00105338	0.00189602	0.0009802	0	0.000980148	0	0.00105338	0.00189602
1407	0.000981135	0.00210761	0.000980137	0	0.0010543	0.00189729	0.0009802	0	0.000980148	0	0.0010534	0.00189602	0.0009802	0	0.000980148	0	0.00105348	0.00189602	0.0009802	0	0.000980148	0	0.00105348	0.00189602
1408	0.000981138	0.00210772	0.000980137	0	0.0010544	0.00189729	0.0009802	0	0.000980148	0	0.0010535	0.00189602	0.0009802	0	0.000980148	0	0.00105358	0.00189602	0.0009802	0	0.000980148	0	0.00105358	0.00189602
1409	0.00098114	0.00210783	0.000980137	0	0.0010545	0.00189729	0.0009802	0	0.000980148	0	0.0010536	0.00189602	0.0009802	0	0.000980148	0	0.00105368	0.00189603	0.0009802	0	0.000980148	0	0.00105368	0.00189603
1410	0.000981143	0.00210793	0.000980137	0	0.0010546	0.00189729	0.0009802	0	0.000980148	0	0.0010537	0.00189602	0.0009802	0	0.000980148	0	0.00105378	0.00189603	0.0009802	0	0.000980148	0	0.00105378	0.00189603
1411	0.000981145	0.00210804	0.000980137	0	0.0010547	0.00189729	0.0009802	0	0.000980148	0	0.0010538	0.00189602	0.0009802	0	0.000980148	0	0.00105388	0.00189603	0.0009802	0	0.000980148	0	0.00105388	0.00189603
1412	0.000981148	0.00210814	0.000980137	0	0.00105481	0.00189729	0.0009802	0	0.000980148	0	0.0010539	0.00189602	0.0009802	0	0.000980148	0	0.00105398	0.00189603	0.0009802	0	0.000980148	0	0.00105398	0.00189603
1413	0.00098115	0.00210824	0.000980137	0	0.00105491	0.00189729	0.0009802	0	0.000980148	0	0.001054	0.00189602	0.0009802	0	0.000980148	0	0.00105407	0.00189603	0.0009802	0	0.000980148	0	0.00105407	0.00189603
1414	0.000981153	0.00210834	0.000980137	0	0.00105501	0.00189729	0.0009802	0	0.000980148	0	0.0010541	0.00189602	0.0009802	0	0.000980148	0	0.00105417	0.00189603	0.0009802	0	0.000980148	0	0.00105417	0.00189603
1415	0.000981155	0.00210843	0.000980137	0	0.00105511	0.0018973	0.0009802	0	0.000980148	0	0.0010542	0.00189602	0.0009802	0	0.000980148	0	0.00105427	0.00189603	0.0009802	0	0.000980148	0	0.00105427	0.00189603
1416	0.000981158	0.00210853	0.000980137	0	0.00105521	0.0018973	0.0009802	0	0.000980148	0	0.0010543	0.00189602	0.0009802	0	0.000980148	0	0.00105437	0.00189603	0.0009802	0	0.000980148	0	0.00105437	0.00189603
1417	0.00098116	0.00210862	0.000980137	0	0.00105531	0.0018973	0.0009802	0	0.000980148	0	0.0010544	0.00189602	0.0009802	0	0.000980148	0	0.00105447	0.00189603	0.0009802	0	0.000980148	0	0.00105447	0.00189603
1418	0.000981163	0.00210871	0.000980137	0	0.00105542	0.0018973	0.0009802	0	0.000980148	0	0.0010545	0.00189602	0.0009802	0	0.000980148	0	0.00105457	0.00189603	0.0009802	0	0.000980148	0	0.00105457	0.00189603
1419	0.000981165	0.0021088	0.000980137	0	0.00105552	0.0018973	0.0009802	0	0.000980148	0	0.0010546	0.00189602	0.0009802	0	0.000980148	0	0.00105467	0.00189603	0.0009802	0	0.000980148	0	0.00105467	0.00189603
1420	0.000981168	0.00210888	0.000980137	0	0.00105562	0.0018973	0.0009802	0	0.000980148	0	0.0010547	0.00189602	0.0009802	0	0.000980148	0	0.00105478	0.00189603	0.0009802	0	0.000980148	0	0.00105478	0.00189603
1421	0.00098117	0.00210897	0.000980137	0	0.00105572	0.0018973	0.0009802	0	0.000980148	0	0.0010548	0.00189602	0.0009802	0	0.000980148	0	0.00105489	0.00189603	0.0009802	0	0.000980148	0	0.00105489	0.00189603
1422	0.000981172	0.00210905	0.000980137	0	0.00105583	0.0018973	0.0009802	0	0.000980148	0	0.00105491	0.00189603	0.0009802	0	0.000980148	0	0.00105499	0.00189603	0.0009802	0	0.000980148	0	0.00105499	0.00189603
1423	0.000981175	0.00210914	0.000980137	0	0.00105593	0.0018973	0.0009802	0	0.000980148	0	0.00105501	0.00189603	0.0009802	0	0.000980148	0	0.0010551	0.00189603	0.0009802	0	0.000980148	0	0.0010551	0.00189603
1424	0.000981177	0.00210922	0.000980137	0	0.00105603	0.0018973	0.0009802	0	0.000980148	0	0.00105512	0.00189603	0.0009802	0	0.000980148	0	0.00105522	0.00189603	0.0009802	0	0.000980148	0	0.00105522	0.00189603
1425	0.000981179	0.0021093	0.000980137	0	0.00105614	0.0018973	0.0009802	0	0.000980148	0	0.00105523	0.00189603	0.0009802	0	0.000980148	0	0.00105533	0.00189603	0.0009802	0	0.000980148	0	0.00105533	0.00189603
1426	0.000981182	0.00210937	0.000980137	0	0.00105624	0.0018973	0.0009802	0	0.000980148	0	0.00105534	0.00189603	0.0009802	0	0.000980148	0	0.00105545	0.00189603	0.0009802	0	0.000980148	0	0.00105545	0.00189603
1427	0.000981184	0.00210945	0.000980137	0	0.00105634	0.0018973	0.0009802	0	0.000980148	0	0.00105545	0.00189603	0.0009802	0	0.000980148	0	0.00105557	0.00189603	0.0009802	0	0.000980148	0	0.00105557	0.00189603
1428	0.000981186	0.00210952	0.000980137	0	0.00105644	0.0018973	0.0009802	0	0.000980148	0	0.00105557	0.00189603	0.0009802	0	0.000980148	0	0.0010557	0.00189603	0.0009802	0	0.000980148	0	0.0010557	0.00189603
1429	0.000981188	0.0021096	0.000980137	0	0.00105655	0.0018973	0.0009802	0	0.000980148	0	0.00105569	0.00189603	0.0009802	0	0.000980148	0	0.00105582	0.00189603	0.0009802	0	0.000980148	0	0.00105582	0.00189603
1430	0.00098119	0.00210967	0.000980137	0	0.00105665	0.0018973	0.0009802	0	0.000980148	0	0.00105581	0.00189603	0.0009802	0	0.000980148	0	0.00105596	0.00189603	0.0009802	0	0.000980148	0	0.00105596	0.00189603
1431	0.000981193	0.00210974	0.000980137	0	0.00105675	0.0018973	0.0009802	0	0.000980148	0	0.00105594	0.00189603	0.0009802	0	0.000980148	0	0.00105609	0.00189603	0.0009802	0	0.000980148	0	0.00105609	0.00189603
1432	0.000981195	0.00210981	0.000980137	0	0.00105686	0.0018973	0.0009802	0	0.000980148	0	0.00105607	0.00189603	0.0009802	0	0.000980148	0	0.00105623	0.00189603	0.0009802	0	0.000980148	0	0.00105623	0.00189603
1433	0.000981197	0.00210987	0.000980137	0	0.00105696	0.0018973	0.0009802	0	0.000980148	0	0.0010562	0.00189603	0.0009802	0	0.000980148	0	0.00105638	0.00189603	0.0009802	0	0.000980148	0	0.00105638	0.00189603
1434	0.000981199	0.00210994	0.000980137	0	0.00105707	0.0018973	0.0009802	0	0.000980148	0	0.00105634	0.00189603	0.0009802	0	0.000980148	0	0.00105653	0.00189603	0.0009802	0	0.000980148	0	0.00105653	0.00189603
1435	0.000981201	0.00211	0.000980137	0	0.00105717	0.0018973	0.0009802	0	0.000980148	0	0.00105648	0.00189603	0.0009802	0	0.000980148	0	0.00105668	0.00189603	0.0009802	0	0.000980148	0	0.00105668	0.00189603
1436	0.000981203	0.00211007	0.000980137	0	0.00105728	0.0018973	0.0009802	0	0.000980148	0	0.00105663	0.00189603	0.0009802	0	0.000980148	0	0.00105685	0.00189603	0.0009802	0	0.000980148	0	0.00105685	0.00189603
1437	0.000981205	0.00211013	0.000980137	0	0.00105739	0.0018973	0.0009802	0	0.000980148	0	0.00105678	0.00189603	0.0009802	0	0.000980148	0	0.00105702	0.00189603	0.0009802	0	0.000980148	0	0.00105702	0.00189603
1438	0.000981207	0.00211019	0.000980137	0	0.0010575	0.0018973	0.0009802	0	0.000980148	0	0.00105694	0.00189603	0.0009802	0	0.000980148	0	0.00105719	0.00189603	0.0009802	0	0.000980148	0	0.00105719	0.00189603
1439	0.000981209	0.00211025	0.000980137	0	0.00105761	0.0018973	0.0009802	0	0.000980148	0	0.00105711	0.00189603	0.0009802	0	0.000980148	0	0.00105738	0.00189603	0.0009802	0	0.000980148	0	0.00105738	0.00189603
1440	0.000981211	0.00211031	0.000980137	0	0.00105773	0.0018973	0.0009802	0	0.000980148	0	0.00105728	0.00189603	0.0009802	0	0.000980148	0	0.00105757	0.00189603	0.0009802	0	0.000980148	0	0.00105757	0.00189603
1441	0.000981213	0.00211037	0.000980137	0	0.00105785	0.0018973	0.0009802	0	0.000980148	0	0.00105746	0.00189603	0.0009802	0	0.000980148	0	0.00105778	0.00189603	0.0009802	0	0.000980148	0	0.00105778	0.00189603
1442	0.000981215	0.00211042	0.000980137	0	0.00105797	0.0018973	0.0009802	0	0.000980148	0	0.00105765	0.00189603	0.0009802	0	0.000980148	0	0.00105799	0.00189603	0.0009802	0	0.000980148	0	0.00105799	0.00189603
1443	0.000981217	0.00211048	0.000980137	0	0.0010581	0.0018973	0.0009802	0	0.000980148	0	0.00105785	0.00189603	0.0009802	0	0.000980148	0	0.00105821	0.00189603	0.0009802	0	0.000980148	0	0.00105821	0.00189603
1444	0.000981219	0.00211053	0.000980137	0	0.00105823	0.0018973	0.0009802	0	0.000980148	0	0.00105805	0.00189603	0.0009802	0	0.000980148	0	0.00105845	0.00189603	0.0009802	0	0.000980148	0	0.00105845	0.00189603
1445	0.000981221	0.00211058	0.000980137	0	0.00105836	0.0018973	0.0009802	0	0.000980148	0	0.00105827	0.00189603	0.0009802	0	0.000980148	0	0.0010587	0.00189603	0.0009802	0	0.000980148	0	0.0010587	0.00189603
1446	0.000981223	0.00211063	0.000980137	0	0.0010585	0.0018973	0.0009802	0	0.000980148	0	0.0010585	0.00189603	0.0009802	0	0.000980148	0	0.00105897	0.00189603	0.0009802	0	0.000980148	0	0.00105897	0.00189603
1447	0.000981225	0.00211069	0.000980137	0	0.00105864	0.0018973	0.0009802	0	0.000980148	0	0.00105874	0.00189603	0.0009802	0	0.000980148	0	0.00105924	0.00189603	0.0009802	0	0.000980148	0	0.00105924	0.00189603
1448	0.000981227	0.00211073	0.000980137	0	0.00105878	0.0018973	0.0009802	0	0.000980148	0	0.00105899	0.00189603	0.0009802	0	0.000980148	0	0.00105954	0.00189603	0.0009802	0	0.000980148	0	0.00105954	0.00189603
1449	0.000981229	0.00211078	0.000980137	0	0.00105893	0.0018973	0.0009802	0	0.000980148	0	0.00105926	0.00189603	0.0009802	0	0.000980148	0	0.00105985	0.00189603	0.0009802	0	0.000980148	0	0.00105985	0.00189603
1450	0.000981231	0.00211083	0.000980137	0	0.00105909	0.0018973	0.0009802	0	0.000980148	0	0.00105954	0.00189603	0.0009802	0	0.000980148	0	0.00106018	0.00189603	0.0009802	0	0.000980148	0	0.00106018	0.00189603
1451	0.000981233	0.00211088	0.000980137	0	0.00105925	0.0018973	0.0009802	0	0.000980148	0	0.00105984	0.00189603	0.0009802	0	0.000980148	0	0.00106053	0.00189603	0.0009802	0	0.000980148	0	0.00106053	0.00189603
1452	0.000981234	0.00211092	0.000980137	0	0.00105942	0.0018973	0.0009802	0	0.000980148	0	0.00106015	0.00189603	0.0009802	0	0.000980148	0	0.0010609	0.00189603	0.0009802	0	0.000980148	0	0.0010609	0.00189603
1453	0.000981236	0.00211097	0.000980137	0	0.0010596	0.0018973	0.0009802	0	0.000980148	0	0.00106049	0.00189603	0.0009802	0	0.000980148	0	0.00106129	0.00189603	0.0009802	0	0.000980148	0	0.00106129	0.00189603
1454	0.000981238	0.00211101	0.000980137	0	0.00105978	0.0018973	0.0009802	0	0.000980148	0	0.00106084	0.00189603	0.0009802	0	0.000980148	0	0.00106171	0.00189603	0.0009802	0	0.000980148	0	0.00106171	0.00189603
1455	0.00098124	0.00211105	0.000980137	0	0.00105997	0.0018973	0.0009802	0	0.000980148	0	0.00106122	0.00189603	0.0009802	0	0.000980148	0	0.00106214	0.00189603	0.0009802	0	0.000980148	0	0.00106214	0.00189603
1456	0.000981242	0.0021111	0.000980137	0	0.00106017	0.0018973	0.0009802	0	0.000980148	0	0.00106161	0.00189603	0.0009802	0	0.000980148	0	0.0010626	0.00189603	0.0009802	0	0.000980148	0	0.0010626	0.00189603
1457	0.000981243	0.00211114	0.000980137	0	0.00106038	0.0018973	0.0009802	0	0.000980148	0	0.00106203	0.00189603	0.0009802	0	0.000980148	0	0.00106308	0.00189603	0.0009802	0	0.000980148	0	0.00106308	0.00189603
1458	0.000981245	0.00211118	0.000980137	0	0.00106059	0.0018973	0.0009802	0	0.000980148	0	0.00106247	0.00189603	0.0009802	0	0.000980148	0	0.00106359	0.00189603	0.0009802	0	0.000980148	0	0.00106359	0.00189603
1459	0.000981247	0.00211122	0.000980137	0	0.00106082	0.0018973	0.0009802	0	0.000980148	0	0.00106293	0.00189603	0.0009802	0	0.000980148	0	0.00106411	0.00189603	0.0009802	0	0.000980148	0	0.00106411	0.00189603
1460	0.000981248	0.00211126	0.000980137	0	0.00106106	0.0018973	0.0009802	0	0.000980148	0	0.00106341	0.00189603	0.0009802	0	0.000980148	0	0.00106467	0.00189603	0.0009802	0	0.000980148	0	0.00106467	0.00189603
1461	0.00098125	0.0021113	0.000980137	0	0.00106131	0.0018973	0.0009802	0	0.000980148	0	0.00106393	0.00189603	0.0009802	0	0.000980148	0	0.00106525	0.00189603	0.0009802	0	0.000980148	0	0.00106525	0.00189603
1462	0.000981252	0.00211134	0.000980137	0	0.00106157	0.0018973	0.0009802	0	0.000980148	0	0.00106446	0.00189603	0.0009802	0	0.000980148	0	0.00106586	0.00189603	0.0009802	0	0.000980148	0	0.00106586	0.00189603
1463	0.000981253	0.00211137	0.000980137	0	0.00106184	0.0018973	0.0009802	0	0.000980148	0	0.00106502	0.00189603	0.0009802	0	0.000980148	0	0.00106648	0.00189603	0.0009802	0	0.000980148	0	0.00106648	0.00189603
1464	0.000981255	0.00211141	0.000980137	0	0.00106213	0.0018973	0.0009802	0	0.000980148	0	0.0010656	0.00189603	0.0009802	0	0.000980148	0	0.00106714	0.00189603	0.0009802	0	0.000980148	0	0.00106714	0.00189603
1465	0.000981257	0.00211145	0.000980137	0	0.00106243	0.0018973	0.0009802	0	0.000980148	0	0.00106622	0.00189603	0.0009802	0	0.000980148	0	0.00106782	0.00189603	0.0009802	0	0.000980148	0	0.00106782	0.00189603
1466	0.000981258	0.00211148	0.000980137	0	0.00106275	0.0018973	0.0009802	0	0.000980148	0	0.00106685	0.00189603	0.0009802	0	0.000980148	0	0.00106853	0.00189603	0.0009802	0	0.000980148	0	0.00106853	0.00189603
1467	0.00098126	0.00211152	0.000980137	0	0.00106309	0.0018973	0.0009802	0	0.000980148	0	0.00106751	0.00189603	0.0009802	0	0.000980148	0	0.00106926	0.00189603	0.0009802	0	0.000980148	0	0.00106926	0.00189603
1468	0.000981262	0.00211155	0.000980137	0	0.00106344	0.0018973	0.0009802	0	0.000980148	0	0.0010682	0.00189603	0.0009802	0	0.000980148	0	0.00107002	0.00189604	0.0009802	0	0.000980148	0	0.00107002	0.00189604
1469	0.000981263	0.00211159	0.000980137	0	0.00106381	0.0018973	0.0009802	0	0.000980148	0	0.00106891	0.00189603	0.0009802	0	0.000980148	0	0.00107079	0.00189604	0.0009802	0	0.000980148	0	0.00107079	0.00189604
1470	0.000981265	0.00211162	0.000980137	0	0.0010642	0.0018973	0.0009802	0	0.000980148	0	0.00106965	0.00189603	0.0009802	0	0.000980148	0	0.0010716	0.00189604	0.0009802	0	0.000980148	0	0.0010716	0.00189604
1471	0.000981266	0.00211165	0.000980137	0	0.00106461	0.0018973	0.0009802	0	0.000980148	0	0.00107041	0.00189603	0.0009802	0	0.000980148	0	0.00107241	0.00189604	0.0009802	0	0.000980148	0	0.00107241	0.00189604
1472	0.000981268	0.00211169	0.000980137	0	0.00106503	0.0018973	0.0009802	0	0.000980148	0	0.00107119	0.00189603	0.0009802	0	0.000980148	0	0.00107326	0.00189604	0.0009802	0	0.000980148	0	0.00107326	0.00189604
1473	0.000981269	0.00211172	0.000980137	0	0.00106549	0.0018973	0.0009802	0	0.000980148	0	0.001072	0.00189603	0.0009802	0	0.000980148	0	0.00107412	0.00189604	0.0009802	0	0.000980148	0	0.00107412	0.00189604
1474	0.000981271	0.00211175	0.000980137	0	0.00106595	0.0018973	0.0009802	0	0.000980148	0	0.00107283	0.00189603	0.0009802	0	0.000980148	0	0.001075	0.00189604	0.0009802	0	0.000980148	0	0.001075	0.00189604
1475	0.000981272	0.00211178	0.000980137	0	0.00106645	0.0018973	0.0009802	0	0.000980148	0	0.00107368	0.00189603	0.0009802	0	0.000980148	0	0.00107589	0.00189604	0.0009802	0	0.000980148	0	0.00107589	0.00189604
1476	0.000981274	0.00211181	0.000980137	0	0.00106695	0.0018973	0.0009802	0	0.000980148	0	0.00107455	0.00189603	0.0009802	0	0.000980148	0	0.00107681	0.00189604	0.0009802	0	0.000980148	0	0.00107681	0.00189604
1477	0.000981275	0.00211184	0.000980137	0	0.00106749	0.00189731	0.0009802	0	0.000980148	0	0.00107544	0.00189603	0.0009802	0	0.000980148	0	0.00107772	0.00189604	0.0009802	0	0.000980148	0	0.00107772	0.00189604
1478	0.000981277	0.00211187	0.000980137	0	0.00106804	0.00189731	0.0009802	0	0.000980148	0	0.00107633	0.00189604	0.0009802	0	0.000980148	0	0.00107866	0.00189604	0.0009802	0	0.000980148	0	0.00107866	0.00189604
1479	0.000981278	0.0021119	0.000980137	0	0.00106863	0.00189731	0.0009802	0	0.000980148	0	0.00107726	0.00189604	0.0009802	0	0.000980148	0	0.00107959	0.00189604	0.0009802	0	0.000980148	0	0.00107959	0.00189604
1480	0.00098128	0.00211193	0.000980137	0	0.00106922	0.00189731	0.0009802	0	0.000980148	0	0.00107818	0.00189604	0.0009802	0	0.000980148	0	0.00108054	0.00189604	0.0009802	0	0.000980148	0	0.00108054	0.00189604
1481	0.000981281	0.00211196	0.000980137	0	0.00106985	0.00189731	0.0009802	0	0.000980148	0	0.00107912	0.00189604	0.0009802	0	0.000980148	0	0.00108148	0.00189604	0.0009802	0	0.000980148	0	0.00108148	0.00189604
1482	0.000981282	0.00211199	0.000980137	0	0.00107049	0.00189731	0.0009802	0	0.000980148	0	0.00108006	0.00189604	0.0009802	0	0.000980148	0	0.00108244	0.00189604	0.0009802	0	0.000980148	0	0.00108244	0.00189604
1483	0.000981284	0.00211201	0.000980137	0	0.00107116	0.00189731	0.0009802	0	0.000980148	0	0.00108102	0.00189604	0.0009802	0	0.000980148	0	0.00108338	0.00189604	0.0009802	0	0.000980148	0	0.00108338	0.00189604
1484	0.000981285	0.00211204	0.000980137	0	0.00107184	0.00189731	0.0009802	0	0.000980148	0	0.00108197	0.00189604	0.0009802	0	0.000980148	0	0.00108432	0.00189604	0.0009802	0	0.000980148	0	0.00108433	0.00189604
1485	0.000981287	0.00211207	0.000980137	0	0.00107255	0.00189731	0.0009802	0	0.000980148	0	0.00108293	0.00189604	0.0009802	0	0.000980148	0	0.00108525	0.00189604	0.0009802	0	0.000980148	0	0.00108525	0.00189604
1486	0.000981288	0.0021121	0.000980137	0	0.00107327	0.00189731	0.0009802	0	0.000980148	0	0.00108388	0.00189604	0.0009802	0	0.000980148	0	0.00108618	0.00189604	0.0009802	0	0.000980148	0	0.00108618	0.00189604
1487	0.000981289	0.00211212	0.000980137	0	0.00107402	0.00189731	0.0009802	0	0.000980148	0	0.00108483	0.00189604	0.0009802	0	0.000980148	0	0.00108708	0.00189604	0.0009802	0	0.000980148	0	0.00108708	0.00189604
1488	0.000981291	0.00211215	0.000980137	0	0.00107478	0.00189731	0.0009802	0	0.000980148	0	0.00108576	0.00189604	0.0009802	0	0.000980148	0	0.00108798	0.00189604	0.0009802	0	0.000980148	0	0.00108798	0.00189604
1489	0.000981292	0.00211217	0.000980137	0	0.00107556	0.00189731	0.0009802	0	0.000980148	0	0.00108669	0.00189604	0.0009802	0	0.000980148	0	0.00108884	0.00189604	0.0009802	0	0.000980148	0	0.00108884	0.00189604
1490	0.000981293	0.0021122	0.000980137	0	0.00107635	0.00189731	0.0009802	0	0.000980148	0	0.00108759	0.00189604	0.0009802	0	0.000980148	0	0.00108969	0.00189604	0.0009802	0	0.000980148	0	0.00108969	0.00189604
1491	0.000981294	0.00211222	0.000980137	0	0.00107716	0.00189731	0.0009802	0	0.000980148	0	0.00108848	0.00189604	0.0009802	0	0.000980148	0	0.0010905	0.00189604	0.0009802	0	0.000980148	0	0.0010905	0.00189604
1492	0.000981296	0.00211225	0.000980137	0	0.00107797	0.00189731	0.0009802	0	0.000980148	0	0.00108935	0.00189604	0.0009802	0	0.000980148	0	0.00109129	0.00189604	0.0009802	0	0.000980148	0	0.0010913	0.00189604
1493	0.000981297	0.00211227	0.000980137	0	0.0010788	0.00189731	0.0009802	0	0.000980148	0	0.00109019	0.00189604	0.0009802	0	0.000980148	0	0.00109205	0.00189604	0.0009802	0	0.000980148	0	0.00109205	0.00189604
1494	0.000981298	0.0021123	0.000980137	0	0.00107964	0.00189731	0.0009802	0	0.000980148	0	0.001091	0.00189604	0.0009802	0	0.000980148	0	0.00109278	0.00189604	0.0009802	0	0.000980148	0	0.00109278	0.00189604
1495	0.0009813	0.00211232	0.000980137	0	0.00108049	0.00189731	0.0009802	0	0.000980148	0	0.00109179	0.00189604	0.0009802	0	0.000980148	0	0.00109347	0.00189604	0.0009802	0	0.000980148	0	0.00109347	0.00189604
1496	0.000981301	0.00211234	0.000980137	0	0.00108133	0.00189731	0.0009802	0	0.000980148	0	0.00109254	0.00189604	0.0009802	0	0.000980148	0	0.00109412	0.00189604	0.0009802	0	0.000980148	0	0.00109412	0.00189604
1497	0.000981302	0.00211237	0.000980137	0	0.00108219	0.00189731	0.0009802	0	0.000980148	0	0.00109327	0.00189604	0.0009802	0	0.000980148	0	0.00109474	0.00189604	0.0009802	0	0.000980148	0	0.00109474	0.00189604
1498	0.000981303	0.00211239	0.000980137	0	0.00108304	0.00189731	0.0009802	0	0.000980148	0	0.00109395	0.00189604	0.0009802	0	0.000980148	0	0.00109532	0.00189604	0.0009802	0	0.000980148	0	0.00109532	0.00189604
1499	0.000981304	0.00211241	0.000980137	0	0.00108391	0.00189731	0.0009802	0	0.000980148	0	0.0010946	0.00189604	0.0009802	0	0.000980148	0	0.00109586	0.00189604	0.0009802	0	0.000980148	0	0.00109586	0.00189604
1500	0.000981306	0.00211243	0.000980137	0	0.00108476	0.00189731	0.0009802	0	0.000980148	0	0.00109521	0.00189604	0.0009802	0	0.000980148	0	0.00109637	0.00189604	0.0009802	0	0.000980148	0	0.00109637	0.00189604
1501	0.000981307	0.00211246	0.000980137	0	0.00108561	0.00189731	0.0009802	0	0.000980148	0	0.00109578	0.00189604	0.0009802	0	0.000980148	0	0.00109685	0.00189604	0.0009802	0	0.000980148	0	0.00109685	0.00189604
1502	0.000981308	0.00211248	0.000980137	0	0.00108645	0.00189731	0.0009802	0	0.000980148	0	0.00109631	0.00189604	0.0009802	0	0.000980148	0	0.0010973	0.00189604	0.0009802	0	0.000980148	0	0.0010973	0.00189604
1503	0.000981309	0.0021125	0.000980137	0	0.00108729	0.00189731	0.0009802	0	0.000980148	0	0.00109682	0.00189604	0.0009802	0	0.000980148	0	0.00109772	0.00189604	0.0009802	0	0.000980148	0	0.00109772	0.00189604
1504	0.00098131	0.00211252	0.000980137	0	0.00108811	0.00189731	0.0009802	0	0.000980148	0	0.00109729	0.00189604	0.0009802	0	0.000980148	0	0.00109813	0.00189604	0.0009802	0	0.000980148	0	0.00109813	0.00189604
1505	0.000981311	0.00211254	0.000980137	0	0.00108892	0.00189731	0.0009802	0	0.000980148	0	0.00109774	0.00189604	0.0009802	0	0.000980148	0	0.00109851	0.00189604	0.0009802	0	0.000980148	0	0.00109851	0.00189604
1506	0.000981313	0.00211256	0.000980137	0	0.00108971	0.00189731	0.0009802	0	0.000980148	0	0.00109816	0.00189604	0.0009802	0	0.000980148	0	0.00109888	0.00189604	0.0009802	0	0.000980148	0	0.00109888	0.00189604
1507	0.000981314	0.00211258	0.000980137	0	0.00109049	0.00189731	0.0009802	0	0.000980148	0	0.00109857	0.00189604	0.0009802	0	0.000980148	0	0.00109923	0.00189604	0.0009802	0	0.000980148	0	0.00109923	0.00189604
1508	0.000981315	0.0021126	0.000980137	0	0.00109124	0.00189731	0.0009802	0	0.000980148	0	0.00109895	0.00189604	0.0009802	0	0.000980148	0	0.00109958	0.00189605	0.0009802	0	0.000980148	0	0.00109958	0.00189605
1509	0.000981316	0.00211262	0.000980137	0	0.00109197	0.00189731	0.0009802	0	0.000980148	0	0.00109931	0.00189604	0.0009802	0	0.000980148	0	0.0010999	0.00189605	0.0009802	0	0.000980148	0	0.0010999	0.00189605
1510	0.000981317	0.00211264	0.000980137	0	0.00109267	0.00189731	0.0009802	0	0.000980148	0	0.00109966	0.00189604	0.0009802	0	0.000980148	0	0.00110022	0.00189605	0.0009802	0	0.000980148	0	0.00110022	0.00189605
1511	0.000981318	0.00211266	0.000980137	0	0.00109335	0.00189731	0.0009802	0	0.000980148	0	0.0011	0.00189604	0.0009802	0	0.000980148	0	0.00110053	0.00189605	0.0009802	0	0.000980148	0	0.00110053	0.00189605
1512	0.000981319	0.00211268	0.000980137	0	0.00109399	0.00189731	0.0009802	0	0.000980148	0	0.00110032	0.00189604	0.0009802	0	0.000980148	0	0.00110083	0.00189605	0.0009802	0	0.000980148	0	0.00110083	0.00189605
1513	0.00098132	0.0021127	0.000980137	0	0.00109461	0.00189731	0.0009802	0	0.000980148	0	0.00110064	0.00189604	0.0009802	0	0.000980148	0	0.00110112	0.00189605	0.0009802	0	0.000980148	0	0.00110113	0.00189605
1514	0.000981321	0.00211271	0.000980137	0	0.00109519	0.00189731	0.0009802	0	0.000980148	0	0.00110094	0.00189604	0.0009802	0	0.000980148	0	0.00110141	0.00189605	0.0009802	0	0.000980148	0	0.00110141	0.00189605
1515	0.000981322	0.00211273	0.000980137	0	0.00109574	0.00189731	0.0009802	0	0.000980148	0	0.00110124	0.00189604	0.0009802	0	0.000980148	0	0.0011017	0.00189605	0.0009802	0	0.000980148	0	0.0011017	0.00189605
1516	0.000981323	0.00211275	0.000980137	0	0.00109625	0.00189731	0.0009802	0	0.000980148	0	0.00110154	0.00189604	0.0009802	0	0.000980148	0	0.00110198	0.00189605	0.0009802	0	0.000980148	0	0.00110198	0.00189605
1517	0.000981324	0.00211277	0.000980137	0	0.00109674	0.00189731	0.0009802	0	0.000980148	0	0.00110182	0.00189604	0.0009802	0	0.000980148	0	0.00110225	0.00189605	0.0009802	0	0.000980148	0	0.00110225	0.00189605
1518	0.000981325	0.00211279	0.000980137	0	0.00109719	0.00189731	0.0009802	0	0.000980148	0	0.0011021	0.00189605	0.0009802	0	0.000980148	0	0.00110252	0.00189605	0.0009802	0	0.000980148	0	0.00110252	0.00189605
1519	0.000981326	0.0021128	0.000980137	0	0.00109763	0.00189732	0.0009802	0	0.000980148	0	0.00110238	0.00189605	0.0009802	0	0.000980148	0	0.00110278	0.00189605	0.0009802	0	0.000980148	0	0.00110278	0.00189605
1520	0.000981327	0.00211282	0.000980137	0	0.00109803	0.00189732	0.0009802	0	0.000980148	0	0.00110265	0.00189605	0.0009802	0	0.000980148	0	0.00110305	0.00189605	0.0009802	0	0.000980148	0	0.00110305	0.00189605
1521	0.000981328	0.00211284	0.000980137	0	0.00109842	0.00189732	0.0009802	0	0.000980148	0	0.00110292	0.00189605	0.0009802	0	0.000980148	0	0.00110331	0.00189605	0.0009802	0	0.000980148	0	0.00110331	0.00189605
1522	0.000981329	0.00211285	0.000980137	0	0.00109879	0.00189732	0.0009802	0	0.000980148	0	0.00110318	0.00189605	0.0009802	0	0.000980148	0	0.00110357	0.00189605	0.0009802	0	0.000980148	0	0.00110357	0.00189605
1523	0.00098133	0.00211287	0.000980137	0	0.00109914	0.00189732	0.0009802	0	0.000980148	0	0.00110345	0.00189605	0.0009802	0	0.000980148	0	0.00110382	0.00189605	0.0009802	0	0.000980148	0	0.00110382	0.00189605
1524	0.000981331	0.00211289	0.000980137	0	0.00109948	0.00189732	0.0009802	0	0.000980148	0	0.0011037	0.00189605	0.0009802	0	0.000980148	0	0.00110407	0.00189605	0.0009802	0	0.000980148	0	0.00110407	0.00189605
1525	0.000981332	0.0021129	0.000980137	0	0.00109981	0.00189732	0.0009802	0	0.000980148	0	0.00110396	0.00189605	0.0009802	0	0.000980148	0	0.00110432	0.00189605	0.0009802	0	0.000980148	0	0.00110432	0.00189605
1526	0.000981333	0.00211292	0.000980137	0	0.00110012	0.00189732	0.0009802	0	0.000980148	0	0.00110422	0.00189605	0.0009802	0	0.000980148	0	0.00110457	0.00189605	0.0009802	0	0.000980148	0	0.00110457	0.00189605
1527	0.000981334	0.00211293	0.000980137	0	0.00110043	0.00189732	0.0009802	0	0.000980148	0	0.00110447	0.00189605	0.0009802	0	0.000980148	0	0.00110482	0.00189605	0.0009802	0	0.000980148	0	0.00110482	0.00189605
1528	0.000981335	0.00211295	0.000980137	0	0.00110073	0.00189732	0.0009802	0	0.000980148	0	0.00110472	0.00189605	0.0009802	0	0.000980148	0	0.00110507	0.00189605	0.0009802	0	0.000980148	0	0.00110507	0.00189605
1529	0.000981336	0.00211296	0.000980137	0	0.00110102	0.00189732	0.0009802	0	0.000980148	0	0.00110497	0.00189605	0.0009802	0	0.000980148	0	0.00110531	0.00189605	0.0009802	0	0.000980148	0	0.00110531	0.00189605
1530	0.000981337	0.00211298	0.000980137	0	0.0011013	0.00189732	0.0009802	0	0.000980148	0	0.00110521	0.00189605	0.0009802	0	0.000980148	0	0.00110555	0.00189605	0.0009802	0	0.000980148	0	0.00110555	0.00189605
1531	0.000981338	0.00211299	0.000980137	0	0.00110158	0.00189732	0.0009802	0	0.000980148	0	0.00110546	0.00189605	0.0009802	0	0.000980148	0	0.00110579	0.00189605	0.0009802	0	0.000980148	0	0.00110579	0.00189605
1532	0.000981339	0.00211301	0.000980137	0	0.00110185	0.00189732	0.0009802	0	0.000980148	0	0.0011057	0.00189605	0.0009802	0	0.000980148	0	0.00110603	0.00189605	0.0009802	0	0.000980148	0	0.00110603	0.00189605
1533	0.00098134	0.00211302	0.000980137	0	0.00110212	0.00189732	0.0009802	0	0.000980148	0	0.00110594	0.00189605	0.0009802	0	0.000980148	0	0.00110626	0.00189605	0.0009802	0	0.000980148	0	0.00110626	0.00189605
1534	0.00098134	0.00211304	0.000980137	0	0.00110239	0.00189732	0.0009802	0	0.000980148	0	0.00110618	0.00189605	0.0009802	0	0.000980148	0	0.0011065	0.00189605	0.0009802	0	0.000980148	0	0.0011065	0.00189605
1535	0.000981341	0.00211305	0.000980137	0	0.00110265	0.00189732	0.0009802	0	0.000980148	0	0.00110642	0.00189605	0.0009802	0	0.000980148	0	0.00110673	0.00189605	0.0009802	0	0.000980148	0	0.00110673	0.00189605
1536	0.000981342	0.00211307	0.000980137	0	0.0011029	0.00189732	0.0009802	0	0.000980148	0	0.00110665	0.00189605	0.0009802	0	0.000980148	0	0.00110697	0.00189605	0.0009802	0	0.000980148	0	0.00110697	0.00189605
1537	0.000981343	0.00211308	0.000980137	0	0.00110316	0.00189732	0.0009802	0	0.000980148	0	0.00110689	0.00189605	0.0009802	0	0.000980148	0	0.0011072	0.00189605	0.0009802	0	0.000980148	0	0.0011072	0.00189605
1538	0.000981344	0.00211309	0.000980137	0	0.00110341	0.00189732	0.0009802	0	0.000980148	0	0.00110712	0.00189605	0.0009802	0	0.000980148	0	0.00110743	0.00189605	0.0009802	0	0.000980148	0	0.00110743	0.00189605
1539	0.000981345	0.00211311	0.000980137	0	0.00110366	0.00189732	0.0009802	0	0.000980148	0	0.00110736	0.00189605	0.0009802	0	0.000980148	0	0.00110765	0.00189605	0.0009802	0	0.000980148	0	0.00110765	0.00189605
1540	0.000981346	0.00211312	0.000980137	0	0.0011039	0.00189732	0.0009802	0	0.000980148	0	0.00110759	0.00189605	0.0009802	0	0.000980148	0	0.00110788	0.00189605	0.0009802	0	0.000980148	0	0.00110788	0.00189605
1541	0.000981346	0.00211313	0.000980137	0	0.00110415	0.00189732	0.0009802	0	0.000980148	0	0.00110782	0.00189605	0.0009802	0	0.000980148	0	0.00110811	0.00189605	0.0009802	0	0.000980148	0	0.00110811	0.00189605
1542	0.000981347	0.00211315	0.000980137	0	0.00110439	0.00189732	0.0009802	0	0.000980148	0	0.00110804	0.00189605	0.0009802	0	0.000980148	0	0.00110833	0.00189605	0.0009802	0	0.000980148	0	0.00110833	0.00189605
1543	0.000981348	0.00211316	0.000980137	0	0.00110463	0.00189732	0.0009802	0	0.000980148	0	0.00110827	0.00189605	0.0009802	0	0.000980148	0	0.00110855	0.00189605	0.0009802	0	0.000980148	0	0.00110855	0.00189605
1544	0.000981349	0.00211317	0.000980137	0	0.00110486	0.00189732	0.0009802	0	0.000980148	0	0.0011085	0.00189605	0.0009802	0	0.000980148	0	0.00110878	0.00189605	0.0009802	0	0.000980148	0	0.00110878	0.00189605
1545	0.00098135	0.00211318	0.000980137	0	0.0011051	0.00189732	0.0009802	0	0.000980148	0	0.00110872	0.00189605	0.0009802	0	0.000980148	0	0.00110899	0.00189605	0.0009802	0	0.000980148	0	0.001109	0.00189605
1546	0.00098135	0.0021132	0.000980137	0	0.00110533	0.00189732	0.0009802	0	0.000980148	0	0.00110894	0.00189605	0.0009802	0	0.000980148	0	0.00110921	0.00189605	0.0009802	0	0.000980148	0	0.00110922	0.00189605
1547	0.000981351	0.00211321	0.000980137	0	0.00110556	0.00189732	0.0009802	0	0.000980148	0	0.00110917	0.00189605	0.0009802	0	0.000980148	0	0.00110943	0.00189605	0.0009802	0	0.000980148	0	0.00110943	0.00189605
1548	0.000981352	0.00211322	0.000980137	0	0.00110579	0.00189732	0.0009802	0	0.000980148	0	0.00110938	0.00189605	0.0009802	0	0.000980148	0	0.00110965	0.00189606	0.0009802	0	0.000980148	0	0.00110965	0.00189606
1549	0.000981353	0.00211323	0.000980137	0	0.00110602	0.00189732	0.0009802	0	0.000980148	0	0.0011096	0.00189605	0.0009802	0	0.000980148	0	0.00110986	0.00189606	0.0009802	0	0.000980148	0	0.00110986	0.00189606
1550	0.000981353	0.00211324	0.000980137	0	0.00110624	0.00189732	0.0009802	0	0.000980148	0	0.00110982	0.00189605	0.0009802	0	0.000980148	0	0.00111008	0.00189606	0.0009802	0	0.000980148	0	0.00111008	0.00189606
1551	0.000981354	0.00211325	0.000980137	0	0.00110647	0.00189732	0.0009802	0	0.000980148	0	0.00111004	0.00189605	0.0009802	0	0.000980148	0	0.00111029	0.00189606	0.0009802	0	0.000980148	0	0.00111029	0.00189606
1552	0.000981355	0.00211327	0.000980137	0	0.00110669	0.00189732	0.0009802	0	0.000980148	0	0.00111025	0.00189605	0.0009802	0	0.000980148	0	0.0011105	0.00189606	0.0009802	0	0.000980148	0	0.0011105	0.00189606
1553	0.000981356	0.00211328	0.000980137	0	0.00110691	0.00189732	0.0009802	0	0.000980148	0	0.00111047	0.00189605	0.0009802	0	0.000980148	0	0.00111071	0.00189606	0.0009802	0	0.000980148	0	0.00111071	0.00189606
1554	0.000981356	0.00211329	0.000980137	0	0.00110713	0.00189732	0.0009802	0	0.000980148	0	0.00111068	0.00189605	0.0009802	0	0.000980148	0	0.00111092	0.00189606	0.0009802	0	0.000980148	0	0.00111092	0.00189606
1555	0.000981357	0.0021133	0.000980137	0	0.00110734	0.00189732	0.0009802	0	0.000980148	0	0.00111089	0.00189605	0.0009802	0	0.000980148	0	0.00111113	0.00189606	0.0009802	0	0.000980148	0	0.00111113	0.00189606
1556	0.000981358	0.00211331	0.000980137	0	0.00110756	0.00189732	0.0009802	0	0.000980148	0	0.0011111	0.00189605	0.0009802	0	0.000980148	0	0.00111133	0.00189606	0.0009802	0	0.000980148	0	0.00111133	0.00189606
1557	0.000981359	0.00211332	0.000980137	0	0.00110778	0.00189732	0.0009802	0	0.000980148	0	0.00111131	0.00189605	0.0009802	0	0.000980148	0	0.00111154	0.00189606	0.0009802	0	0.000980148	0	0.00111154	0.00189606
1558	0.000981359	0.00211333	0.000980137	0	0.00110799	0.00189732	0.0009802	0	0.000980148	0	0.00111152	0.00189606	0.0009802	0	0.000980148	0	0.00111174	0.00189606	0.0009802	0	0.000980148	0	0.00111174	0.00189606
1559	0.00098136	0.00211334	0.000980137	0	0.0011082	0.00189732	0.0009802	0	0.000980148	0	0.00111172	0.00189606	0.0009802	0	0.000980148	0	0.00111194	0.00189606	0.0009802	0	0.000980148	0	0.00111194	0.00189606
1560	0.000981361	0.00211335	0.000980137	0	0.00110841	0.00189732	0.0009802	0	0.000980148	0	0.00111193	0.00189606	0.0009802	0	0.000980148	0	0.00111215	0.00189606	0.0009802	0	0.000980148	0	0.00111215	0.00189606
1561	0.000981361	0.00211336	0.000980137	0	0.00110862	0.00189733	0.0009802	0	0.000980148	0	0.00111213	0.00189606	0.0009802	0	0.000980148	0	0.00111235	0.00189606	0.0009802	0	0.000980148	0	0.00111235	0.00189606
1562	0.000981362	0.00211337	0.000980137	0	0.00110883	0.00189733	0.0009802	0	0.000980148	0	0.00111233	0.00189606	0.0009802	0	0.000980148	0	0.00111255	0.00189606	0.0009802	0	0.000980148	0	0.00111255	0.00189606
1563	0.000981363	0.00211338	0.000980137	0	0.00110903	0.00189733	0.0009802	0	0.000980148	0	0.00111254	0.00189606	0.0009802	0	0.000980148	0	0.00111274	0.00189606	0.0009802	0	0.000980148	0	0.00111274	0.00189606
1564	0.000981363	0.00211339	0.000980137	0	0.00110924	0.00189733	0.0009802	0	0.000980148	0	0.00111274	0.00189606	0.0009802	0	0.000980148	0	0.00111294	0.00189606	0.0009802	0	0.000980148	0	0.00111294	0.00189606
1565	0.000981364	0.0021134	0.000980137	0	0.00110944	0.00189733	0.0009802	0	0.000980148	0	0.00111294	0.00189606	0.0009802	0	0.000980148	0	0.00111314	0.00189606	0.0009802	0	0.000980148	0	0.00111314	0.00189606
1566	0.000981365	0.00211341	0.000980137	0	0.00110965	0.00189733	0.0009802	0	0.000980148	0	0.00111313	0.00189606	0.0009802	0	0.000980148	0	0.00111333	0.00189606	0.0009802	0	0.000980148	0	0.00111333	0.00189606
1567	0.000981365	0.00211342	0.000980137	0	0.00110985	0.00189733	0.0009802	0	0.000980148	0	0.00111333	0.00189606	0.0009802	0	0.000980148	0	0.00111352	0.00189606	0.0009802	0	0.000980148	0	0.00111352	0.00189606
1568	0.000981366	0.00211343	0.000980137	0	0.00111005	0.00189733	0.0009802	0	0.000980148	0	0.00111353	0.00189606	0.0009802	0	0.000980148	0	0.00111372	0.00189606	0.0009802	0	0.000980148	0	0.00111372	0.00189606
1569	0.000981367	0.00211344	0.000980137	0	0.00111025	0.00189733	0.0009802	0	0.000980148	0	0.00111372	0.00189606	0.0009802	0	0.000980148	0	0.00111391	0.00189606	0.0009802	0	0.000980148	0	0.00111391	0.00189606
1570	0.000981367	0.00211345	0.000980137	0	0.00111044	0.00189733	0.0009802	0	0.000980148	0	0.00111391	0.00189606	0.0009802	0	0.000980148	0	0.0011141	0.00189606	0.0009802	0	0.000980148	0	0.0011141	0.00189606
1571	0.000981368	0.00211346	0.000980137	0	0.00111064	0.00189733	0.0009802	0	0.000980148	0	0.00111411	0.00189606	0.0009802	0	0.000980148	0	0.00111429	0.00189606	0.0009802	0	0.000980148	0	0.00111429	0.00189606
1572	0.000981368	0.00211347	0.000980137	0	0.00111084	0.00189733	0.0009802	0	0.000980148	0	0.0011143	0.00189606	0.0009802	0	0.000980148	0	0.00111447	0.00189606	0.0009802	0	0.000980148	0	0.00111447	0.00189606
1573	0.000981369	0.00211348	0.000980137	0	0.00111103	0.00189733	0.0009802	0	0.000980148	0	0.00111449	0.00189606	0.0009802	0	0.000980148	0	0.00111466	0.00189606	0.0009802	0	0.000980148	0	0.00111466	0.00189606
1574	0.00098137	0.00211349	0.000980137	0	0.00111122	0.00189733	0.0009802	0	0.000980148	0	0.00111468	0.00189606	0.0009802	0	0.000980148	0	0.00111485	0.00189606	0.0009802	0	0.000980148	0	0.00111485	0.00189606
1575	0.00098137	0.0021135	0.000980137	0	0.00111142	0.00189733	0.0009802	0	0.000980148	0	0.00111486	0.00189606	0.0009802	0	0.000980148	0	0.00111503	0.00189606	0.0009802	0	0.000980148	0	0.00111503	0.00189606
1576	0.000981371	0.0021135	0.000980137	0	0.00111161	0.00189733	0.0009802	0	0.000980148	0	0.00111505	0.00189606	0.0009802	0	0.000980148	0	0.00111521	0.00189606	0.0009802	0	0.000980148	0	0.00111521	0.00189606
1577	0.000981371	0.00211351	0.000980137	0	0.0011118	0.00189733	0.0009802	0	0.000980148	0	0.00111524	0.00189606	0.0009802	0	0.000980148	0	0.0011154	0.00189606	0.0009802	0	0.000980148	0	0.0011154	0.00189606
1578	0.000981372	0.00211352	0.000980137	0	0.00111198	0.00189733	0.0009802	0	0.000980148	0	0.00111542	0.00189606	0.0009802	0	0.000980148	0	0.00111558	0.00189606	0.0009802	0	0.000980148	0	0.00111558	0.00189606
1579	0.000981373	0.00211353	0.000980137	0	0.00111217	0.00189733	0.0009802	0	0.000980148	0	0.0011156	0.00189606	0.0009802	0	0.000980148	0	0.00111576	0.00189606	0.0009802	0	0.000980148	0	0.00111576	0.00189606
1580	0.000981373	0.00211354	0.000980137	0	0.00111236	0.00189733	0.0009802	0	0.000980148	0	0.00111578	0.00189606	0.0009802	0	0.000980148	0	0.00111594	0.00189606	0.0009802	0	0.000980148	0	0.00111594	0.00189606
1581	0.000981374	0.00211355	0.000980137	0	0.00111254	0.00189733	0.0009802	0	0.000980148	0	0.00111597	0.00189606	0.0009802	0	0.000980148	0	0.00111611	0.00189606	0.0009802	0	0.000980148	0	0.00111611	0.00189606
1582	0.000981374	0.00211355	0.000980137	0	0.00111273	0.00189733	0.0009802	0	0.000980148	0	0.00111615	0.00189606	0.0009802	0	0.000980148	0	0.00111629	0.00189606	0.0009802	0	0.000980148	0	0.00111629	0.00189606
1583	0.000981375	0.00211356	0.000980137	0	0.00111291	0.00189733	0.0009802	0	0.000980148	0	0.00111633	0.00189606	0.0009802	0	0.000980148	0	0.00111647	0.00189606	0.0009802	0	0.000980148	0	0.00111647	0.00189606
1584	0.000981375	0.00211357	0.000980137	0	0.00111309	0.00189733	0.0009802	0	0.000980148	0	0.0011165	0.00189606	0.0009802	0	0.000980148	0	0.00111664	0.00189606	0.0009802	0	0.000980148	0	0.00111664	0.00189606
1585	0.000981376	0.00211358	0.000980137	0	0.00111327	0.00189733	0.0009802	0	0.000980148	0	0.00111668	0.00189606	0.0009802	0	0.000980148	0	0.00111682	0.00189606	0.0009802	0	0.000980148	0	0.00111682	0.00189606
1586	0.000981377	0.00211359	0.000980137	0	0.00111345	0.00189733	0.0009802	0	0.000980148	0	0.00111686	0.00189606	0.0009802	0	0.000980148	0	0.00111699	0.00189606	0.0009802	0	0.000980148	0	0.00111699	0.00189606
1587	0.000981377	0.00211359	0.000980137	0	0.00111363	0.00189733	0.0009802	0	0.000980148	0	0.00111703	0.00189606	0.0009802	0	0.000980148	0	0.00111716	0.00189607	0.0009802	0	0.000980148	0	0.00111716	0.00189607
1588	0.000981378	0.0021136	0.000980137	0	0.00111381	0.00189733	0.0009802	0	0.000980148	0	0.0011172	0.00189606	0.0009802	0	0.000980148	0	0.00111733	0.00189607	0.0009802	0	0.000980148	0	0.00111733	0.00189607
1589	0.000981378	0.00211361	0.000980137	0	0.00111399	0.00189733	0.0009802	0	0.000980148	0	0.00111738	0.00189606	0.0009802	0	0.000980148	0	0.0011175	0.00189607	0.0009802	0	0.000980148	0	0.0011175	0.00189607
1590	0.000981379	0.00211362	0.000980137	0	0.00111416	0.00189733	0.0009802	0	0.000980148	0	0.00111755	0.00189606	0.0009802	0	0.000980148	0	0.00111767	0.00189607	0.0009802	0	0.000980148	0	0.00111767	0.00189607
1591	0.000981379	0.00211362	0.000980137	0	0.00111434	0.00189733	0.0009802	0	0.000980148	0	0.00111772	0.00189606	0.0009802	0	0.000980148	0	0.00111784	0.00189607	0.0009802	0	0.000980148	0	0.00111784	0.00189607
1592	0.00098138	0.00211363	0.000980137	0	0.00111451	0.00189733	0.0009802	0	0.000980148	0	0.00111789	0.00189606	0.0009802	0	0.000980148	0	0.001118	0.00189607	0.0009802	0	0.000980148	0	0.001118	0.00189607
1593	0.00098138	0.00211364	0.000980137	0	0.00111468	0.00189733	0.0009802	0	0.000980148	0	0.00111806	0.00189606	0.0009802	0	0.000980148	0	0.00111817	0.00189607	0.0009802	0	0.000980148	0	0.00111817	0.00189607
1594	0.000981381	0.00211364	0.000980137	0	0.00111485	0.00189733	0.0009802	0	0.000980148	0	0.00111823	0.00189606	0.0009802	0	0.000980148	0	0.00111833	0.00189607	0.0009802	0	0.000980148	0	0.00111833	0.00189607
1595	0.000981381	0.00211365	0.000980137	0	0.00111502	0.00189733	0.0009802	0	0.000980148	0	0.00111839	0.00189606	0.0009802	0	0.000980148	0	0.0011185	0.00189607	0.0009802	0	0.000980148	0	0.0011185	0.00189607
1596	0.000981382	0.00211366	0.000980137	0	0.00111519	0.00189733	0.0009802	0	0.000980148	0	0.00111856	0.00189607	0.0009802	0	0.000980148	0	0.00111866	0.00189607	0.0009802	0	0.000980148	0	0.00111866	0.00189607
1597	0.000981382	0.00211366	0.000980137	0	0.00111536	0.00189733	0.0009802	0	0.000980148	0	0.00111872	0.00189607	0.0009802	0	0.000980148	0	0.00111882	0.00189607	0.0009802	0	0.000980148	0	0.00111882	0.00189607
1598	0.000981383	0.00211367	0.000980137	0	0.00111553	0.00189733	0.0009802	0	0.000980148	0	0.00111889	0.00189607	0.0009802	0	0.000980148	0	0.00111898	0.00189607	0.0009802	0	0.000980148	0	0.00111898	0.00189607
1599	0.000981383	0.00211368	0.000980137	0	0.0011157	0.00189733	0.0009802	0	0.000980148	0	0.00111905	0.00189607	0.0009802	0	0.000980148	0	0.00111914	0.00189607	0.0009802	0	0.000980148	0	0.00111914	0.00189607
1600	0.000981384	0.00211368	0.000980137	0	0.00111586	0.00189733	0.0009802	0	0.000980148	0	0.00111921	0.00189607	0.0009802	0	0.000980148	0	0.0011193	0.00189607	0.0009802	0	0.000980148	0	0.0011193	0.00189607
1601	0.000981384	0.00211369	0.000980137	0	0.00111603	0.00189734	0.0009802	0	0.000980148	0	0.00111937	0.00189607	0.0009802	0	0.000980148	0	0.00111946	0.00189607	0.0009802	0	0.000980148	0	0.00111946	0.00189607
1602	0.000981385	0.0021137	0.000980137	0	0.00111619	0.00189734	0.0009802	0	0.000980148	0	0.00111953	0.00189607	0.0009802	0	0.000980148	0	0.00111962	0.00189607	0.0009802	0	0.000980148	0	0.00111962	0.00189607
1603	0.000981385	0.0021137	0.000980137	0	0.00111635	0.00189734	0.0009802	0	0.000980148	0	0.00111969	0.00189607	0.0009802	0	0.000980148	0	0.00111977	0.00189607	0.0009802	0	0.000980148	0	0.00111977	0.00189607
1604	0.000981386	0.00211371	0.000980137	0	0.00111651	0.00189734	0.0009802	0	0.000980148	0	0.00111985	0.00189607	0.0009802	0	0.000980148	0	0.00111993	0.00189607	0.0009802	0	0.000980148	0	0.00111993	0.00189607
1605	0.000981386	0.00211372	0.000980137	0	0.00111667	0.00189734	0.0009802	0	0.000980148	0	0.00112001	0.00189607	0.0009802	0	0.000980148	0	0.00112008	0.00189607	0.0009802	0	0.000980148	0	0.00112008	0.00189607
1606	0.000981386	0.00211372	0.000980137	0	0.00111683	0.00189734	0.0009802	0	0.000980148	0	0.00112016	0.00189607	0.0009802	0	0.000980148	0	0.00112024	0.00189607	0.0009802	0	0.000980148	0	0.00112024	0.00189607
1607	0.000981387	0.00211373	0.000980137	0	0.00111699	0.00189734	0.0009802	0	0.000980148	0	0.00112032	0.00189607	0.0009802	0	0.000980148	0	0.00112039	0.00189607	0.0009802	0	0.000980148	0	0.00112039	0.00189607
1608	0.000981387	0.00211374	0.000980137	0	0.00111715	0.00189734	0.0009802	0	0.000980148	0	0.00112047	0.00189607	0.0009802	0	0.000980148	0	0.00112054	0.00189607	0.0009802	0	0.000980148	0	0.00112054	0.00189607
1609	0.000981388	0.00211374	0.000980137	0	0.00111731	0.00189734	0.0009802	0	0.000980148	0	0.00112063	0.00189607	0.0009802	0	0.000980148	0	0.00112069	0.00189607	0.0009802	0	0.000980148	0	0.00112069	0.00189607
1610	0.000981388	0.00211375	0.000980137	0	0.00111746	0.00189734	0.0009802	0	0.000980148	0	0.00112078	0.00189607	0.0009802	0	0.000980148	0	0.00112084	0.00189607	0.0009802	0	0.000980148	0	0.00112084	0.00189607
1611	0.000981389	0.00211375	0.000980137	0	0.00111762	0.00189734	0.0009802	0	0.000980148	0	0.00112093	0.00189607	0.0009802	0	0.000980148	0	0.00112099	0.00189607	0.0009802	0	0.000980148	0	0.00112099	0.00189607
1612	0.000981389	0.00211376	0.000980137	0	0.00111777	0.00189734	0.0009802	0	0.000980148	0	0.00112108	0.00189607	0.0009802	0	0.000980148	0	0.00112114	0.00189607	0.0009802	0	0.000980148	0	0.00112114	0.00189607
1613	0.000981389	0.00211376	0.000980137	0	0.00111792	0.00189734	0.0009802	0	0.000980148	0	0.00112123	0.00189607	0.0009802	0	0.000980148	0	0.00112128	0.00189607	0.0009802	0	0.000980148	0	0.00112128	0.00189607
1614	0.00098139	0.00211377	0.000980137	0	0.00111807	0.00189734	0.0009802	0	0.000980148	0	0.00112138	0.00189607	0.0009802	0	0.000980148	0	0.00112143	0.00189607	0.0009802	0	0.000980148	0	0.00112143	0.00189607
1615	0.00098139	0.00211378	0.000980137	0	0.00111823	0.00189734	0.0009802	0	0.000980148	0	0.00112153	0.00189607	0.0009802	0	0.000980148	0	0.00112158	0.00189607	0.0009802	0	0.000980148	0	0.00112158	0.00189607
1616	0.000981391	0.00211378	0.000980137	0	0.00111838	0.00189734	0.0009802	0	0.000980148	0	0.00112167	0.00189607	0.0009802	0	0.000980148	0	0.00112172	0.00189607	0.0009802	0	0.000980148	0	0.00112172	0.00189607
1617	0.000981391	0.00211379	0.000980137	0	0.00111853	0.00189734	0.0009802	0	0.000980148	0	0.00112182	0.00189607	0.0009802	0	0.000980148	0	0.00112186	0.00189607	0.0009802	0	0.000980148	0	0.00112186	0.00189607
1618	0.000981392	0.00211379	0.000980137	0	0.00111867	0.00189734	0.0009802	0	0.000980148	0	0.00112197	0.00189607	0.0009802	0	0.000980148	0	0.00112201	0.00189607	0.0009802	0	0.000980148	0	0.00112201	0.00189607
1619	0.000981392	0.0021138	0.000980137	0	0.00111882	0.00189734	0.0009802	0	0.000980148	0	0.00112211	0.00189607	0.0009802	0	0.000980148	0	0.00112215	0.00189607	0.0009802	0	0.000980148	0	0.00112215	0.00189607
1620	0.000981392	0.0021138	0.000980137	0	0.00111897	0.00189734	0.0009802	0	0.000980148	0	0.00112225	0.00189607	0.0009802	0	0.000980148	0	0.00112229	0.00189607	0.0009802	0	0.000980148	0	0.00112229	0.00189607
1621	0.000981393	0.00211381	0.000980137	0	0.00111912	0.00189734	0.0009802	0	0.000980148	0	0.0011224	0.00189607	0.0009802	0	0.000980148	0	0.00112243	0.00189607	0.0009802	0	0.000980148	0	0.00112243	0.00189607
1622	0.000981393	0.00211381	0.000980137	0	0.00111926	0.00189734	0.0009802	0	0.000980148	0	0.00112254	0.00189607	0.0009802	0	0.000980148	0	0.00112257	0.00189607	0.0009802	0	0.000980148	0	0.00112257	0.00189607
1623	0.000981394	0.00211382	0.000980137	0	0.0011194	0.00189734	0.0009802	0	0.000980148	0	0.00112268	0.00189607	0.0009802	0	0.000980148	0	0.00112271	0.00189607	0.0009802	0	0.000980148	0	0.00112271	0.00189607
1624	0.000981394	0.00211382	0.000980137	0	0.00111955	0.00189734	0.0009802	0	0.000980148	0	0.00112282	0.00189607	0.0009802	0	0.000980148	0	0.00112285	0.00189607	0.0009802	0	0.000980148	0	0.00112285	0.00189607
1625	0.000981394	0.00211383	0.000980137	0	0.00111969	0.00189734	0.0009802	0	0.000980148	0	0.00112296	0.00189607	0.0009802	0	0.000980148	0	0.00112298	0.00189607	0.0009802	0	0.000980148	0	0.00112298	0.00189607
1626	0.000981395	0.00211383	0.000980137	0	0.00111983	0.00189734	0.0009802	0	0.000980148	0	0.0011231	0.00189607	0.0009802	0	0.000980148	0	0.00112312	0.00189608	0.0009802	0	0.000980148	0	0.00112312	0.00189608
1627	0.000981395	0.00211384	0.000980137	0	0.00111997	0.00189734	0.0009802	0	0.000980148	0	0.00112324	0.00189607	0.0009802	0	0.000980148	0	0.00112325	0.00189608	0.0009802	0	0.000980148	0	0.00112325	0.00189608
1628	0.000981395	0.00211384	0.000980137	0	0.00112011	0.00189734	0.0009802	0	0.000980148	0	0.00112337	0.00189607	0.0009802	0	0.000980148	0	0.00112339	0.00189608	0.0009802	0	0.000980148	0	0.00112339	0.00189608
1629	0.000981396	0.00211385	0.000980137	0	0.00112025	0.00189734	0.0009802	0	0.000980148	0	0.00112351	0.00189607	0.0009802	0	0.000980148	0	0.00112352	0.00189608	0.0009802	0	0.000980148	0	0.00112352	0.00189608
1630	0.000981396	0.00211385	0.000980137	0	0.00112039	0.00189734	0.0009802	0	0.000980148	0	0.00112365	0.00189607	0.0009802	0	0.000980148	0	0.00112366	0.00189608	0.0009802	0	0.000980148	0	0.00112366	0.00189608
1631	0.000981397	0.00211386	0.000980137	0	0.00112053	0.00189734	0.0009802	0	0.000980148	0	0.00112378	0.00189607	0.0009802	0	0.000980148	0	0.00112379	0.00189608	0.0009802	0	0.000980148	0	0.00112379	0.00189608
1632	0.000981397	0.00211386	0.000980137	0	0.00112066	0.00189734	0.0009802	0	0.000980148	0	0.00112391	0.00189607	0.0009802	0	0.000980148	0	0.00112392	0.00189608	0.0009802	0	0.000980148	0	0.00112392	0.00189608
1633	0.000981397	0.00211387	0.000980137	0	0.0011208	0.00189734	0.0009802	0	0.000980148	0	0.00112405	0.00189607	0.0009802	0	0.000980148	0	0.00112405	0.00189608	0.0009802	0	0.000980148	0	0.00112405	0.00189608
1634	0.000981398	0.00211387	0.000980137	0	0.00112093	0.00189734	0.0009802	0	0.000980148	0	0.00112418	0.00189607	0.0009802	0	0.000980148	0	0.00112418	0.00189608	0.0009802	0	0.000980148	0	0.00112418	0.00189608
1635	0.000981398	0.00211388	0.000980137	0	0.00112107	0.00189734	0.0009802	0	0.000980148	0	0.00112431	0.00189607	0.0009802	0	0.000980148	0	0.00112431	0.00189608	0.0009802	0	0.000980148	0	0.00112431	0.00189608
1636	0.000981398	0.00211388	0.000980137	0	0.0011212	0.00189734	0.0009802	0	0.000980148	0	0.00112444	0.00189608	0.0009802	0	0.000980148	0	0.00112444	0.00189608	0.0009802	0	0.000980148	0	0.00112444	0.00189608
1637	0.000981399	0.00211389	0.000980137	0	0.00112133	0.00189734	0.0009802	0	0.000980148	0	0.00112457	0.00189608	0.0009802	0	0.000980148	0	0.00112456	0.00189608	0.0009802	0	0.000980148	0	0.00112456	0.00189608
1638	0.000981399	0.00211389	0.000980137	0	0.00112146	0.00189734	0.0009802	0	0.000980148	0	0.0011247	0.00189608	0.0009802	0	0.000980148	0	0.00112469	0.00189608	0.0009802	0	0.000980148	0	0.00112469	0.00189608
1639	0.000981399	0.00211389	0.000980137	0	0.0011216	0.00189734	0.0009802	0	0.000980148	0	0.00112483	0.00189608	0.0009802	0	0.000980148	0	0.00112482	0.00189608	0.0009802	0	0.000980148	0	0.00112482	0.00189608
1640	0.0009814	0.0021139	0.000980137	0	0.00112173	0.00189734	0.0009802	0	0.000980148	0	0.00112495	0.00189608	0.0009802	0	0.000980148	0	0.00112494	0.00189608	0.0009802	0	0.000980148	0	0.00112494	0.00189608
1641	0.0009814	0.0021139	0.000980137	0	0.00112186	0.00189734	0.0009802	0	0.000980148	0	0.00112508	0.00189608	0.0009802	0	0.000980148	0	0.00112507	0.00189608	0.0009802	0	0.000980148	0	0.00112507	0.00189608
1642	0.0009814	0.00211391	0.000980137	0	0.00112198	0.00189735	0.0009802	0	0.000980148	0	0.00112521	0.00189608	0.0009802	0	0.000980148	0	0.00112519	0.00189608	0.0009802	0	0.000980148	0	0.00112519	0.00189608
1643	0.000981401	0.00211391	0.000980137	0	0.00112211	0.00189735	0.0009802	0	0.000980148	0	0.00112533	0.00189608	0.0009802	0	0.000980148	0	0.00112531	0.00189608	0.0009802	0	0.000980148	0	0.00112531	0.00189608
1644	0.000981401	0.00211392	0.000980137	0	0.00112224	0.00189735	0.0009802	0	0.000980148	0	0.00112546	0.00189608	0.0009802	0	0.000980148	0	0.00112543	0.00189608	0.0009802	0	0.000980148	0	0.00112544	0.00189608
1645	0.000981401	0.00211392	0.000980137	0	0.00112237	0.00189735	0.0009802	0	0.000980148	0	0.00112558	0.00189608	0.0009802	0	0.000980148	0	0.00112556	0.00189608	0.0009802	0	0.000980148	0	0.00112556	0.00189608
1646	0.000981402	0.00211392	0.000980137	0	0.00112249	0.00189735	0.0009802	0	0.000980148	0	0.0011257	0.00189608	0.0009802	0	0.000980148	0	0.00112568	0.00189608	0.0009802	0	0.000980148	0	0.00112568	0.00189608
1647	0.000981402	0.00211393	0.000980137	0	0.00112262	0.00189735	0.0009802	0	0.000980148	0	0.00112583	0.00189608	0.0009802	0	0.000980148	0	0.0011258	0.00189608	0.0009802	0	0.000980148	0	0.0011258	0.00189608
1648	0.000981402	0.00211393	0.000980137	0	0.00112274	0.00189735	0.0009802	0	0.000980148	0	0.00112595	0.00189608	0.0009802	0	0.000980148	0	0.00112592	0.00189608	0.0009802	0	0.000980148	0	0.00112592	0.00189608
1649	0.000981402	0.00211394	0.000980137	0	0.00112286	0.00189735	0.0009802	0	0.000980148	0	0.00112607	0.00189608	0.0009802	0	0.000980148	0	0.00112603	0.00189608	0.0009802	0	0.000980148	0	0.00112603	0.00189608
1650	0.000981403	0.00211394	0.000980137	0	0.00112299	0.00189735	0.0009802	0	0.000980148	0	0.00112619	0.00189608	0.0009802	0	0.000980148	0	0.00112615	0.00189608	0.0009802	0	0.000980148	0	0.00112615	0.00189608
1651	0.000981403	0.00211394	0.000980137	0	0.00112311	0.00189735	0.0009802	0	0.000980148	0	0.00112631	0.00189608	0.0009802	0	0.000980148	0	0.00112627	0.00189608	0.0009802	0	0.000980148	0	0.00112627	0.00189608
1652	0.000981403	0.00211395	0.000980137	0	0.00112323	0.00189735	0.0009802	0	0.000980148	0	0.00112643	0.00189608	0.0009802	0	0.000980148	0	0.00112639	0.00189608	0.0009802	0	0.000980148	0	0.00112639	0.00189608
1653	0.000981404	0.00211395	0.000980137	0	0.00112335	0.00189735	0.0009802	0	0.000980148	0	0.00112655	0.00189608	0.0009802	0	0.000980148	0	0.0011265	0.00189608	0.0009802	0	0.000980148	0	0.0011265	0.00189608
1654	0.000981404	0.00211396	0.000980137	0	0.00112347	0.00189735	0.0009802	0	0.000980148	0	0.00112666	0.00189608	0.0009802	0	0.000980148	0	0.00112662	0.00189608	0.0009802	0	0.000980148	0	0.00112662	0.00189608
1655	0.000981404	0.00211396	0.000980137	0	0.00112359	0.00189735	0.0009802	0	0.000980148	0	0.00112678	0.00189608	0.0009802	0	0.000980148	0	0.00112673	0.00189608	0.0009802	0	0.000980148	0	0.00112673	0.00189608
1656	0.000981405	0.00211396	0.000980137	0	0.00112371	0.00189735	0.0009802	0	0.000980148	0	0.00112689	0.00189608	0.0009802	0	0.000980148	0	0.00112685	0.00189608	0.0009802	0	0.000980148	0	0.00112685	0.00189608
1657	0.000981405	0.00211397	0.000980137	0	0.00112382	0.00189735	0.0009802	0	0.000980148	0	0.00112701	0.00189608	0.0009802	0	0.000980148	0	0.00112696	0.00189608	0.0009802	0	0.000980148	0	0.00112696	0.00189608
1658	0.000981405	0.00211397	0.000980137	0	0.00112394	0.00189735	0.0009802	0	0.000980148	0	0.00112712	0.00189608	0.0009802	0	0.000980148	0	0.00112707	0.00189608	0.0009802	0	0.000980148	0	0.00112707	0.00189608
1659	0.000981405	0.00211397	0.000980137	0	0.00112406	0.00189735	0.0009802	0	0.000980148	0	0.00112724	0.00189608	0.0009802	0	0.000980148	0	0.00112718	0.00189608	0.0009802	0	0.000980148	0	0.00112718	0.00189608
1660	0.000981406	0.00211398	0.000980137	0	0.00112417	0.00189735	0.0009802	0	0.000980148	0	0.00112735	0.00189608	0.0009802	0	0.000980148	0	0.00112729	0.00189608	0.0009802	0	0.000980148	0	0.00112729	0.00189608
1661	0.000981406	0.00211398	0.000980137	0	0.00112429	0.00189735	0.0009802	0	0.000980148	0	0.00112746	0.00189608	0.0009802	0	0.000980148	0	0.0011274	0.00189608	0.0009802	0	0.000980148	0	0.0011274	0.00189608
1662	0.000981406	0.00211398	0.000980137	0	0.0011244	0.00189735	0.0009802	0	0.000980148	0	0.00112757	0.00189608	0.0009802	0	0.000980148	0	0.00112751	0.00189608	0.0009802	0	0.000980148	0	0.00112751	0.00189608
1663	0.000981407	0.00211399	0.000980137	0	0.00112451	0.00189735	0.0009802	0	0.000980148	0	0.00112769	0.00189608	0.0009802	0	0.000980148	0	0.00112762	0.00189608	0.0009802	0	0.000980148	0	0.00112762	0.00189608
1664	0.000981407	0.00211399	0.000980137	0	0.00112463	0.00189735	0.0009802	0	0.000980148	0	0.0011278	0.00189608	0.0009802	0	0.000980148	0	0.00112773	0.00189608	0.0009802	0	0.000980148	0	0.00112773	0.00189608
1665	0.000981407	0.002114	0.000980137	0	0.00112474	0.00189735	0.0009802	0	0.000980148	0	0.00112791	0.00189608	0.0009802	0	0.000980148	0	0.00112784	0.00189608	0.0009802	0	0.000980148	0	0.00112784	0.00189608
1666	0.000981407	0.002114	0.000980137	0	0.00112485	0.00189735	0.0009802	0	0.000980148	0	0.00112802	0.00189608	0.0009802	0	0.000980148	0	0.00112795	0.00189608	0.0009802	0	0.000980148	0	0.00112795	0.00189608
1667	0.000981408	0.002114	0.000980137	0	0.00112496	0.00189735	0.0009802	0	0.000980148	0	0.00112812	0.00189608	0.0009802	0	0.000980148	0	0.00112805	0.00189608	0.0009802	0	0.000980148	0	0.00112805	0.00189608
1668	0.000981408	0.00211401	0.000980137	0	0.00112507	0.00189735	0.0009802	0	0.000980148	0	0.00112823	0.00189608	0.0009802	0	0.000980148	0	0.00112816	0.00189608	0.0009802	0	0.000980148	0	0.00112816	0.00189608
1669	0.000981408	0.00211401	0.000980137	0	0.00112518	0.00189735	0.0009802	0	0.000980148	0	0.00112834	0.00189608	0.0009802	0	0.000980148	0	0.00112826	0.00189609	0.0009802	0	0.000980148	0	0.00112826	0.00189609
1670	0.000981408	0.00211401	0.000980137	0	0.00112529	0.00189735	0.0009802	0	0.000980148	0	0.00112844	0.00189608	0.0009802	0	0.000980148	0	0.00112837	0.00189609	0.0009802	0	0.000980148	0	0.00112837	0.00189609
1671	0.000981409	0.00211402	0.000980137	0	0.0011254	0.00189735	0.0009802	0	0.000980148	0	0.00112855	0.00189608	0.0009802	0	0.000980148	0	0.00112847	0.00189609	0.0009802	0	0.000980148	0	0.00112847	0.00189609
1672	0.000981409	0.00211402	0.000980137	0	0.0011255	0.00189735	0.0009802	0	0.000980148	0	0.00112866	0.00189608	0.0009802	0	0.000980148	0	0.00112858	0.00189609	0.0009802	0	0.000980148	0	0.00112858	0.00189609
1673	0.000981409	0.00211402	0.000980137	0	0.00112561	0.00189735	0.0009802	0	0.000980148	0	0.00112876	0.00189608	0.0009802	0	0.000980148	0	0.00112868	0.00189609	0.0009802	0	0.000980148	0	0.00112868	0.00189609
1674	0.000981409	0.00211402	0.000980137	0	0.00112572	0.00189735	0.0009802	0	0.000980148	0	0.00112886	0.00189608	0.0009802	0	0.000980148	0	0.00112878	0.00189609	0.0009802	0	0.000980148	0	0.00112878	0.00189609
1675	0.00098141	0.00211403	0.000980137	0	0.00112582	0.00189735	0.0009802	0	0.000980148	0	0.00112897	0.00189608	0.0009802	0	0.000980148	0	0.00112888	0.00189609	0.0009802	0	0.000980148	0	0.00112888	0.00189609
1676	0.00098141	0.00211403	0.000980137	0	0.00112593	0.00189735	0.0009802	0	0.000980148	0	0.00112907	0.00189608	0.0009802	0	0.000980148	0	0.00112898	0.00189609	0.0009802	0	0.000980148	0	0.00112898	0.00189609
1677	0.00098141	0.00211403	0.000980137	0	0.00112603	0.00189735	0.0009802	0	0.000980148	0	0.00112917	0.00189608	0.0009802	0	0.000980148	0	0.00112908	0.00189609	0.0009802	0	0.000980148	0	0.00112908	0.00189609
1678	0.00098141	0.00211404	0.000980137	0	0.00112613	0.00189735	0.0009802	0	0.000980148	0	0.00112927	0.00189608	0.0009802	0	0.000980148	0	0.00112918	0.00189609	0.0009802	0	0.000980148	0	0.00112918	0.00189609
1679	0.000981411	0.00211404	0.000980137	0	0.00112624	0.00189735	0.0009802	0	0.000980148	0	0.00112938	0.00189608	0.0009802	0	0.000980148	0	0.00112928	0.00189609	0.0009802	0	0.000980148	0	0.00112928	0.00189609
1680	0.000981411	0.00211404	0.000980137	0	0.00112634	0.00189735	0.0009802	0	0.000980148	0	0.00112948	0.00189609	0.0009802	0	0.000980148	0	0.00112938	0.00189609	0.0009802	0	0.000980148	0	0.00112938	0.00189609
1681	0.000981411	0.00211405	0.000980137	0	0.00112644	0.00189735	0.0009802	0	0.000980148	0	0.00112958	0.00189609	0.0009802	0	0.000980148	0	0.00112948	0.00189609	0.0009802	0	0.000980148	0	0.00112948	0.00189609
1682	0.000981411	0.00211405	0.000980137	0	0.00112654	0.00189735	0.0009802	0	0.000980148	0	0.00112967	0.00189609	0.0009802	0	0.000980148	0	0.00112958	0.00189609	0.0009802	0	0.000980148	0	0.00112958	0.00189609
1683	0.000981412	0.00211405	0.000980137	0	0.00112664	0.00189735	0.0009802	0	0.000980148	0	0.00112977	0.00189609	0.0009802	0	0.000980148	0	0.00112967	0.00189609	0.0009802	0	0.000980148	0	0.00112967	0.00189609
1684	0.000981412	0.00211405	0.000980137	0	0.00112674	0.00189735	0.0009802	0	0.000980148	0	0.00112987	0.00189609	0.0009802	0	0.000980148	0	0.00112977	0.00189609	0.0009802	0	0.000980148	0	0.00112977	0.00189609
1685	0.000981412	0.00211406	0.000980137	0	0.00112684	0.00189735	0.0009802	0	0.000980148	0	0.00112997	0.00189609	0.0009802	0	0.000980148	0	0.00112986	0.00189609	0.0009802	0	0.000980148	0	0.00112986	0.00189609
1686	0.000981412	0.00211406	0.000980137	0	0.00112694	0.00189735	0.0009802	0	0.000980148	0	0.00113007	0.00189609	0.0009802	0	0.000980148	0	0.00112996	0.00189609	0.0009802	0	0.000980148	0	0.00112996	0.00189609
1687	0.000981412	0.00211406	0.000980137	0	0.00112704	0.00189736	0.0009802	0	0.000980148	0	0.00113016	0.00189609	0.0009802	0	0.000980148	0	0.00113005	0.00189609	0.0009802	0	0.000980148	0	0.00113005	0.00189609
1688	0.000981413	0.00211407	0.000980137	0	0.00112714	0.00189736	0.0009802	0	0.000980148	0	0.00113026	0.00189609	0.0009802	0	0.000980148	0	0.00113015	0.00189609	0.0009802	0	0.000980148	0	0.00113015	0.00189609
1689	0.000981413	0.00211407	0.000980137	0	0.00112723	0.00189736	0.0009802	0	0.000980148	0	0.00113035	0.00189609	0.0009802	0	0.000980148	0	0.00113024	0.00189609	0.0009802	0	0.000980148	0	0.00113024	0.00189609
1690	0.000981413	0.00211407	0.000980137	0	0.00112733	0.00189736	0.0009802	0	0.000980148	0	0.00113045	0.00189609	0.0009802	0	0.000980148	0	0.00113033	0.00189609	0.0009802	0	0.000980148	0	0.00113033	0.00189609
1691	0.000981413	0.00211407	0.000980137	0	0.00112742	0.00189736	0.0009802	0	0.000980148	0	0.00113054	0.00189609	0.0009802	0	0.000980148	0	0.00113043	0.00189609	0.0009802	0	0.000980148	0	0.00113043	0.00189609
1692	0.000981413	0.00211408	0.000980137	0	0.00112752	0.00189736	0.0009802	0	0.000980148	0	0.00113063	0.00189609	0.0009802	0	0.000980148	0	0.00113052	0.00189609	0.0009802	0	0.000980148	0	0.00113052	0.00189609
1693	0.000981414	0.00211408	0.000980137	0	0.00112761	0.00189736	0.0009802	0	0.000980148	0	0.00113073	0.00189609	0.0009802	0	0.000980148	0	0.00113061	0.00189609	0.0009802	0	0.000980148	0	0.00113061	0.00189609
1694	0.000981414	0.00211408	0.000980137	0	0.00112771	0.00189736	0.0009802	0	0.000980148	0	0.00113082	0.00189609	0.0009802	0	0.000980148	0	0.0011307	0.00189609	0.0009802	0	0.000980148	0	0.0011307	0.00189609
1695	0.000981414	0.00211408	0.000980137	0	0.0011278	0.00189736	0.0009802	0	0.000980148	0	0.00113091	0.00189609	0.0009802	0	0.000980148	0	0.00113079	0.00189609	0.0009802	0	0.000980148	0	0.00113079	0.00189609
1696	0.000981414	0.00211409	0.000980137	0	0.00112789	0.00189736	0.0009802	0	0.000980148	0	0.001131	0.00189609	0.0009802	0	0.000980148	0	0.00113088	0.00189609	0.0009802	0	0.000980148	0	0.00113088	0.00189609
1697	0.000981415	0.00211409	0.000980137	0	0.00112799	0.00189736	0.0009802	0	0.000980148	0	0.00113109	0.00189609	0.0009802	0	0.000980148	0	0.00113097	0.00189609	0.0009802	0	0.000980148	0	0.00113097	0.00189609
1698	0.000981415	0.00211409	0.000980137	0	0.00112808	0.00189736	0.0009802	0	0.000980148	0	0.00113118	0.00189609	0.0009802	0	0.000980148	0	0.00113106	0.00189609	0.0009802	0	0.000980148	0	0.00113106	0.00189609
1699	0.000981415	0.00211409	0.000980137	0	0.00112817	0.00189736	0.0009802	0	0.000980148	0	0.00113127	0.00189609	0.0009802	0	0.000980148	0	0.00113114	0.00189609	0.0009802	0	0.000980148	0	0.00113114	0.00189609
1700	0.000981415	0.0021141	0.000980137	0	0.00112826	0.00189736	0.0009802	0	0.000980148	0	0.00113136	0.00189609	0.0009802	0	0.000980148	0	0.00113123	0.00189609	0.0009802	0	0.000980148	0	0.00113123	0.00189609
1701	0.000981415	0.0021141	0.000980137	0	0.00112835	0.00189736	0.0009802	0	0.000980148	0	0.00113145	0.00189609	0.0009802	0	0.000980148	0	0.00113132	0.00189609	0.0009802	0	0.000980148	0	0.00113132	0.00189609
1702	0.000981416	0.0021141	0.000980137	0	0.00112844	0.00189736	0.0009802	0	0.000980148	0	0.00113154	0.00189609	0.0009802	0	0.000980148	0	0.0011314	0.00189609	0.0009802	0	0.000980148	0	0.0011314	0.00189609
1703	0.000981416	0.0021141	0.000980137	0	0.00112853	0.00189736	0.0009802	0	0.000980148	0	0.00113162	0.00189609	0.0009802	0	0.000980148	0	0.00113149	0.00189609	0.0009802	0	0.000980148	0	0.00113149	0.00189609
1704	0.000981416	0.00211411	0.000980137	0	0.00112862	0.00189736	0.0009802	0	0.000980148	0	0.00113171	0.00189609	0.0009802	0	0.000980148	0	0.00113157	0.00189609	0.0009802	0	0.000980148	0	0.00113158	0.00189609
1705	0.000981416	0.00211411	0.000980137	0	0.00112871	0.00189736	0.0009802	0	0.000980148	0	0.0011318	0.00189609	0.0009802	0	0.000980148	0	0.00113166	0.00189609	0.0009802	0	0.000980148	0	0.00113166	0.00189609
1706	0.000981416	0.00211411	0.000980137	0	0.00112879	0.00189736	0.0009802	0	0.000980148	0	0.00113188	0.00189609	0.0009802	0	0.000980148	0	0.00113174	0.00189609	0.0009802	0	0.000980148	0	0.00113174	0.00189609
1707	0.000981416	0.00211411	0.000980137	0	0.00112888	0.00189736	0.0009802	0	0.000980148	0	0.00113197	0.00189609	0.0009802	0	0.000980148	0	0.00113183	0.00189609	0.0009802	0	0.000980148	0	0.00113183	0.00189609
1708	0.000981417	0.00211412	0.000980137	0	0.00112897	0.00189736	0.0009802	0	0.000980148	0	0.00113205	0.00189609	0.0009802	0	0.000980148	0	0.00113191	0.00189609	0.0009802	0	0.000980148	0	0.00113191	0.00189609
1709	0.000981417	0.00211412	0.000980137	0	0.00112905	0.00189736	0.0009802	0	0.000980148	0	0.00113214	0.00189609	0.0009802	0	0.000980148	0	0.00113199	0.00189609	0.0009802	0	0.000980148	0	0.00113199	0.00189609
1710	0.000981417	0.00211412	0.000980137	0	0.00112914	0.00189736	0.0009802	0	0.000980148	0	0.00113222	0.00189609	0.0009802	0	0.000980148	0	0.00113208	0.00189609	0.0009802	0	0.000980148	0	0.00113208	0.00189609
1711	0.000981417	0.00211412	0.000980137	0	0.00112922	0.00189736	0.0009802	0	0.000980148	0	0.0011323	0.00189609	0.0009802	0	0.000980148	0	0.00113216	0.00189609	0.0009802	0	0.000980148	0	0.00113216	0.00189609
1712	0.000981417	0.00211413	0.000980137	0	0.00112931	0.00189736	0.0009802	0	0.000980148	0	0.00113239	0.00189609	0.0009802	0	0.000980148	0	0.00113224	0.00189609	0.0009802	0	0.000980148	0	0.00113224	0.00189609
1713	0.000981418	0.00211413	0.000980137	0	0.00112939	0.00189736	0.0009802	0	0.000980148	0	0.00113247	0.00189609	0.0009802	0	0.000980148	0	0.00113232	0.00189609	0.0009802	0	0.000980148	0	0.00113232	0.00189609
1714	0.000981418	0.00211413	0.000980137	0	0.00112947	0.00189736	0.0009802	0	0.000980148	0	0.00113255	0.00189609	0.0009802	0	0.000980148	0	0.0011324	0.00189609	0.0009802	0	0.000980148	0	0.0011324	0.00189609
1715	0.000981418	0.00211413	0.000980137	0	0.00112956	0.00189736	0.0009802	0	0.000980148	0	0.00113263	0.00189609	0.0009802	0	0.000980148	0	0.00113248	0.00189609	0.0009802	0	0.000980148	0	0.00113248	0.00189609
1716	0.000981418	0.00211413	0.000980137	0	0.00112964	0.00189736	0.0009802	0	0.000980148	0	0.00113271	0.00189609	0.0009802	0	0.000980148	0	0.00113256	0.00189609	0.0009802	0	0.000980148	0	0.00113256	0.00189609
[truncated: 108 more rows]

## Sheet: end_time
	ad8e-050.463	ad6e-050.63	ad4e-050.83	ad8e-050.464	ad6e-050.64	ad4e-050.84	ad8e-050.465	ad6e-050.65	ad4e-050.85	ad8e-050.466	ad6e-050.66	ad4e-050.86
[truncated: 1 more rows]
